# Supplementary material for: Conserved microRNA targeting reveals preexisting gene dosage sensitivities that shaped amniote sex chromosome evolution
Source: Genome Res. 2018 Apr;28(4):474–83. doi: 10.1101/gr.230433.117 (PMC5880238; doi:10.1101/gr.230433.117)
Supplement: Supplemental Material [file supp_gr.230433.117_Supplemental_Code.zip]

Archive with 13 entries (13 files):
- Naqvi17-code-master/big_transitions.txt
- Naqvi17-code-master/ChickenHumanLizardSexDiff.R
- Naqvi17-code-master/count_targetscan70_cons_output.py
- Naqvi17-code-master/generate_tscan_kmers.py
- Naqvi17-code-master/human.chicken.anolis.genecounts.txt
- Naqvi17-code-master/human.chicken.anolis.genetpm.txt
- Naqvi17-code-master/human.chicken.anolis.orthids.txt
- Naqvi17-code-master/human.chicken.anolis.sampleinfo.txt
- Naqvi17-code-master/miR_Family_Info_eg.txt
- Naqvi17-code-master/plot_transitions.py
- Naqvi17-code-master/README.md
- Naqvi17-code-master/samplePcts.R
- Naqvi17-code-master/XZlogisticRegression.R
