# Supplementary material for: Conserved microRNA targeting reveals preexisting gene dosage sensitivities that shaped amniote sex chromosome evolution
Source: Genome Res. 2018 Apr;28(4):474–83. doi: 10.1101/gr.230433.117 (PMC5880238; doi:10.1101/gr.230433.117)
Supplement: Supplemental Material [file supp_gr.230433.117_Supplemental_Code.zip › Naqvi17-code-master/big_transitions.txt]

ENST00000176763.5,0,64,277,560,754,1366,1509,1794,1926,2647,2812|0.0,4.20192953,4.11653888,2.79030323,3.525766955,2.27881668,0.18324477,0.59654075,3.51641299,5.85166604
ENST00000157812.2,0,173,385,574,764,1844,2441|4.49887188,3.38667566,0.20846017,0.20846017,0.18254637,0.11400347
ENST00000054950.3,0,677,1234,1297|5.02473452,4.13685412,3.10451186
ENST00000062104.2,0,931|4.75214411
ENST00000201031.2,0,678,845,1270|4.56882411,6.05426263,7.16824419
ENST00000166244.3,0,45,1206,1338,1618,1853|3.04285952,4.60393587,5.98721162,5.19187265,4.83292275
ENST00000046640.3,0,246,366,1645,1960,2245,2382,2501,2734|4.363976505,0.0,3.58581912,0.72005809,2.79693863,2.09177515,3.53228543,4.6553581
ENST00000204961.4,0,82,414,739,1347,1466,1509|5.228408945,5.86922798,4.72341262,4.97152275,7.60841804,6.95636614
ENST00000159060.2,0,234|4.0032239
ENST00000206451.6,0,151|4.56078071
ENST00000193403.6,0,138,460,585,736|6.09372112,7.41367351,7.96789766,6.04732001
ENST00000156084.4,0,732,1148|4.580074515,4.78068807
ENST00000196489.3,0,553|3.44894435
ENST00000011619.3,0,180,356,864|8.93949344,7.788584915,9.13197179
ENST00000203556.4,0,492|3.271766055
ENST00000003912.3,0,2106,2408,3645,3798|3.6581946,0.741854185,3.18296839,4.94127149
ENST00000173527.5,0,994,1056|5.51451362,6.762055155
ENST00000064724.3,0,376,542,689,899,1372,1935|5.653812585,0.89379215,1.19053057,5.096055175,6.31123311,3.85756372
ENST00000078445.2,0,670,867,1089|1.19263583,1.56330131,2.905670515
ENST00000169293.6,0,979|4.04139556
ENST00000046794.5,0,226,737,1693,1966,2460|5.738224465,4.92065462,3.307799415,2.75826099,3.36164607
ENST00000202017.4,0,329,661,1362,1466|4.43334362,3.64533827,2.58897785,2.096973565
ENST00000206513.5,0,183|4.31902283
ENST00000013222.5,0,389,574,856,1251,1751|2.16051559,0.32419721,0.00995384,0.53511174,0.20160537
ENST00000166139.4,0,67,197,382,1008,1403,1541,1684|4.38617592,2.94313607,2.41876844,1.811761085,2.39699421,2.291954065,3.78847482
ENST00000007969.8,0,50,207,377|0.0,0.0,3.138815155
ENST00000161006.3,0,54,242,366|0.19054932,1.81749216,4.741817055
ENST00000195455.2,0,416|2.51552563
ENST00000203407.5,0,129|4.67077318
ENST00000204637.2,0,208,238|0.0,4.44135702
ENST00000004103.3,0,252|2.530513935
ENST00000205948.6,0,238,554,604|4.117962395,0.20846017,0.671001455
ENST00000000412.3,0,327,913,1093,1457|4.65947012,4.351735215,0.0,4.58413887
ENST00000200691.4,0,139|3.83654842
ENST00000055682.6,0,477,579,1075,3203,3364,3811,4446,5140,6556|8.83145579,1.4291183,7.25960144,4.98520412,0.20846017,4.35329415,4.93954192,5.797094435,5.754172905
ENST00000078527.4,0,304,578,830,975,1141,1698,2663,2814|4.34718495,3.518330715,0.843671425,1.10229518,2.001533805,3.46235669,4.89754002,3.58850582
ENST00000210187.6,0,155,482,675,744|2.87435147,0.0,2.16436904,3.48929012
ENST00000201979.2,0,475|4.05611581
CDR1as,0,1485|6.14564206
ENST00000171887.4,0,160,1580,1729,2119,2756,2939,3666,4127,4285,4457,4670|5.771986215,3.850827065,5.36651213,4.069488005,3.60358052,5.62107934,3.10450095,3.5522298,4.560647135,4.14569062,6.97643827
ENST00000040584.4,0,35,201,351,578,847,993,1226,1370,1646,2405|5.59497332,8.694625825,5.055434805,4.54107922,5.13869502,6.747280035,9.21160584,7.384399525,4.181598805,4.36607865
ENST00000155926.4,0,752,1184,1940|8.17937052,6.04969782,9.08344889
ENST00000205557.7,0,583,727,926,1068,1205|2.64739233,0.99828459,0.16228798,0.13707258,0.76382157
ENST00000176195.3,0,58,118|1.090688205,3.334114825
ENST00000009105.1,0,883,937|3.91620022,5.18603792
ENST00000164305.5,0,171,216|4.74839759,7.20736019
ENST00000168977.2,0,143|2.83551718
ENST00000164024.4,0,272,440,614,878,1742|5.62144497,4.378785845,4.41713406,4.65282547,4.71154187
ENST00000055335.6,0,1005|4.34673562
ENST00000207457.3,0,89|4.50533178
ENST00000194530.3,0,117,819|6.79427289,4.689696305
ENST00000202967.4,0,166,213|4.232514885,1.57572169
ENST00000158166.5,0,149,349,747|3.90105938,2.2597935,3.558908785
ENST00000086933.2,0,1873,2008|3.16060782,2.0429188
ENST00000007699.5,0,453,657,720|5.03181392,2.90030796,3.69231579
ENST00000190611.4,0,206,652,2096,3393,3657,3874|8.84350734,7.115237845,5.22382465,4.43456078,5.002238795,4.01638922
ENST00000040738.5,0,452,721,847,1208,1273|7.22203364,6.77302769,4.1593467,7.59439589,8.37936782
ENST00000053243.1,0,221|4.55882805
ENST00000204615.7,0,636,1255|4.057396795,4.22999642
ENST00000201586.2,0,21|3.76572722
ENST00000181383.4,0,321,428|4.23108969,4.12093295
ENST00000005259.4,0,248,822,964,2399,2499,3138,3263,3588,3935,4076,4954|0.0,4.68711983,4.93038863,3.48559529,1.895969815,2.53433592,2.08434738,0.0,2.37399911,2.21362354,2.78469106
ENST00000187910.2,0,50,333|0.31391749,0.07746798
ENST00000186436.5,0,87,343,761|7.33840002,6.54503892,8.55744349
ENST00000171757.2,0,599,761,1714,2200|4.04282455,0.51270134,2.93960989,2.806912605
ENST00000200181.3,0,149,263|0.0,4.99477474
ENST00000056233.3,0,312,611,850,1030,1294,1494,1616,1902,2356,2698,3417,3623,3802,3950,4299,4532|2.9873688,3.18696055,0.82810337,1.054681005,1.101643385,0.7082838,0.36994656,0.11400347,0.18324477,0.38220756,0.78152293,1.578063175,2.19329765,2.20741178,4.04100482,6.93540554
ENST00000199814.4,0,60,1087,1292,1487,1784,1906,2608,2661|5.26345112,4.89127118,2.32282431,0.993099,0.62276585,1.8538476,2.04179052,1.00629736
ENST00000175506.4,0,142|4.029556925
ENST00000158762.3,0,83|4.56584028
ENST00000014914.5,0,267,463,1092,1700,1970,2086,2474,2659,2826,3054,3279,3468,3621,4730,5254,5398|4.01461988,1.167394655,3.37933302,3.308800435,3.22743442,0.160579,0.20846017,0.20846017,0.89245615,0.46288995,0.4317494,2.41930815,1.11259858,3.34069899,3.01589445,0.20846017
ENST00000205386.4,0,48,491|4.77566217,3.94705049
ENST00000167588.3,0,472|4.121464385
ENST00000043402.7,0,296|5.823776405
ENST00000156626.7,0,574|2.879200505
ENST00000007516.3,0,172,510|4.93604224,3.16313891
ENST00000206765.6,0,149,199|4.30262042,4.762367495
ENST00000053468.3,0,755,879,1070,1666,1770,1995,2348,2529,2642,2843,2994,3094,3228,3501,3551|3.148228,0.65188545,0.65008505,3.476158965,0.79948349,0.54116568,0.40218775,1.55836303,2.76142202,0.11400347,0.38183475,0.826879535,0.43454995,0.20846017,2.028323375
ENST00000081029.3,0,91,854|5.15614236,2.8709775
ENST00000196548.5,0,858,994,1151,1411,1548,1724,1891,2144,2265,2477,3107,3302,3571,3813,3941,4244,4667,5156,5321,6031,6239,6553,7099,7413,7588,7749,7877,7977,8053|3.622398115,0.20846017,0.18324477,1.10481239,0.11400347,0.20160537,2.21189579,0.34613099,1.15111589,1.23044124,0.09077177,0.64044643,0.08307172,0.00995384,0.14105318,0.02833347,1.96289001,1.99700495,1.39288631,1.744159925,2.121238285,0.36287036,2.89622745,2.45290744,0.60639635,0.52515039,0.351226,1.70880293,3.18200274
ENST00000204549.4,0,881,1186,1287,1338|3.86826155,0.05916571,2.32969222,3.74611989
ENST00000175238.6,0,1291,1605|3.74708692,3.35606957
ENST00000179259.4,0,573,734,858,1215,1769,2020,3340,3807,4342,4660,4760,4977,5113,5445,5624,6114,6406,6745,7342|4.24213104,1.93698375,2.49317873,0.46499335,2.946769235,2.69429953,1.257704965,0.81543699,0.73904389,0.86991399,0.41904657,0.72150126,0.94343927,0.11400347,0.04478571,0.71804509,0.475071995,0.52434109,0.3901727
ENST00000057513.3,0,371,693,1036,1223|3.84319314,3.25640663,0.19408017,3.23387973
ENST00000187397.4,0,157,538|7.17811478,8.92713699
ENST00000199447.4,0,173|2.98808399
ENST00000158771.4,0,422,545,824,962,1103,1914,3434|7.228435585,4.74575294,3.42813448,0.356496385,0.42907524,3.57754428,3.92529837
ENST00000053469.4,0,214,574,653|4.29345939,3.30356644,2.93194349
ENST00000199706.8,0,266,434|2.232576255,2.285199075
ENST00000207549.4,0,306,497,706,937|3.171582585,0.0,3.33994532,2.41840648
ENST00000027335.3,0,129,420,1079|4.56850627,0.31068425,3.68434695
ENST00000167106.4,0,314,595,2900,3483,3657,4002|4.87036194,0.0,3.36953912,3.46421172,2.39109085,4.31055884
ENST00000020945.1,0,102,1210|8.131075465,6.78975113
ENST00000012443.4,0,88,514,698,825,1280,1924,2173,2631|3.1125503,5.39887532,2.428478285,1.17349882,1.6316758,1.05618372,1.27170726,0.74209466
ENST00000205143.4,0,188,468|2.82452862,3.67912497
ENST00000037243.2,0,101,512|7.71598068,7.84402039
ENST00000054666.6,0,339,1787|5.30774872,4.148596665
ENST00000202625.2,0,110|4.267441625
ENST00000207437.5,0,115|4.51762792
ENST00000061240.2,0,2068,3581|6.659621525,3.89051984
ENST00000194155.4,0,277,537,819,1826|5.18175061,4.054621355,0.81249595,3.50871365
ENST00000053867.3,0,304|4.70480867
ENST00000174618.4,0,166,999,1536,1963,2063,2272,2531,2841|5.96338409,4.18253765,4.15048755,3.40711218,4.92824392,5.49555672,5.12268261,7.96024484
ENST00000184956.6,0,494,2547|3.56507382,1.96759068
ENST00000166345.3,0,688,1035,1234,1473,1686,1828,2458,2579,2852|2.534744355,2.91392644,1.32267616,0.60351409,0.20846017,0.20846017,0.29459458,0.39383117,0.18324477
ENST00000044462.7,0,284,1376,1657,2072|5.21578674,1.691063535,0.29997227,1.25384586
ENST00000205636.3,0,2648|4.365052845
ENST00000178640.5,0,162,373|4.515076875,3.29965377
ENST00000199389.6,0,557,810,979,1370,2199,2452|2.82109202,0.0,5.71090303,0.0,2.19582246,0.19208327
ENST00000156109.5,0,243,387,703,828,968,1516,1956,2317,2440,3205,3295|3.73707542,2.89449831,0.46011455,2.02498181,0.43720283,2.2548305,2.21958651,0.47294235,0.20846017,1.2597532,0.88158657
ENST00000202773.9,0,55|5.15271224
ENST00000162330.5,0,193,492,996,1106,1330|4.68019073,4.08363812,1.99419224,1.9626671,2.56780564
ENST00000209668.2,0,176,258|3.602466355,2.667252465
ENST00000019103.5,0,274|3.610029435
ENST00000155858.6,0,192,422|2.239559745,1.951327395
ENST00000031146.4,0,372,2324,3663,3789,4280|6.59528244,4.789260375,5.09008082,8.98621229,3.62956592
ENST00000160262.5,0,81|3.74950062
ENST00000193391.7,0,735,1680,2605,2805,3125,3259,3642,4423|3.74151167,3.31146957,2.87645624,2.92682199,0.37303308,2.1777503,4.08861648,4.35266502
ENST00000159087.4,0,206,294|2.961472625,7.03324362
ENST00000194214.5,0,107|5.13992152
ENST00000016913.4,0,306|3.094636845
ENST00000200557.6,0,716,832,1867,2092|4.73095107,3.82362492,4.00408932,4.56357882
ENST00000054650.4,0,113,505|2.31605226,1.708444355
ENST00000202556.9,0,155,260,489,625,902,1047,1307,1403|0.0,5.34896445,2.75622325,0.0,1.83898897,2.15428835,5.724852025,3.56762339
ENST00000184266.2,0,115,230|4.23081044,2.2051268
ENST00000011653.4,0,115,1481|3.7898111,3.4856789
ENST00000005226.7,0,437|3.68715099
ENST00000072516.3,0,250,1241,1402,2192,2814|4.62939306,3.90517268,2.60417158,4.00030043,4.523139735
ENST00000177742.3,0,179,334|2.01039066,2.15844304
ENST00000170447.7,0,569,872,1342,1463|3.31209263,2.30145459,3.000452125,6.88972367
ENST00000007722.7,0,131,464,921,1051,1216,1345,1677,2220,2549,2778,3132,3321,3614,3922,4206,4434,4745,5395|4.85717982,4.29688546,3.86705152,0.0,4.78877122,3.10924764,0.769134375,2.75098185,3.21794355,3.00696135,2.19060311,2.69153039,0.70448149,2.56236013,1.71982083,2.42890573,0.52514906,2.80086801
ENST00000177694.1,0,655,753|3.89398272,4.92001234
ENST00000165698.5,0,62,197,385,702,1037,1483,2594,2703,3107|0.0,8.07457329,4.974825005,6.21989572,4.15769707,4.18938505,6.25972646,5.45601324,6.803676415
ENST00000017003.2,0,311,796,894|4.25003826,4.83076082,5.782531935
ENST00000155674.5,0,511|3.74315401
ENST00000194152.1,0,1235|4.59400872
ENST00000207771.3,0,344,851,1047,1999|3.08724219,1.31168079,2.93442967,0.0868922
ENST00000075120.7,0,500,1186,1503,1689,1789,1989,2185|4.33467209,4.03935827,3.57951369,3.00135142,0.44191892,0.11175893,3.626536895
ENST00000203166.5,0,60,238,611,727,1108,1356,1747,2083,2356|3.535920325,0.0,2.32317244,2.97507077,1.58647819,0.20160537,0.10714867,1.70795988,0.70725651
ENST00000210444.5,0,37|5.59523082
ENST00000026218.5,0,502|2.642775055
ENST00000007735.3,0,27|4.89529124
ENST00000192314.6,0,121|2.28781066
ENST00000011989.7,0,29|0.0
ENST00000009041.7,0,41,480,796,932,1959,3064,3282,3588|4.6028909,4.92851942,3.63899245,3.284447655,0.01849982,3.30010679,4.69430617,3.457681795
ENST00000197268.8,0,1319,1645,2677,2819|3.94184045,0.50076515,3.72746237,5.07051432
ENST00000158009.5,0,298|4.28301435
ENST00000006101.4,0,288|4.018150105
ENST00000182290.4,0,276|0.960986005
ENST00000200652.3,0,445|4.28363598
ENST00000188790.4,0,146,296|4.895451205,5.715369875
ENST00000198536.2,0,26,192|0.0,0.68028124
ENST00000202578.4,0,1020,1539|3.53877147,3.13196014
ENST00000195173.4,0,303,1058,1188,1254|0.0,4.71373452,4.61657932,5.48083248
ENST00000029410.5,0,300,775,1783,2911,3273,3612,3720,4112,4483|4.294756245,3.84241209,3.05172492,2.40582551,0.53638229,1.61567237,0.56526285,0.61646939,0.05231091
ENST00000209718.3,0,293|4.67962722
ENST00000164227.5,0,143,369,429|5.62321159,4.50226945,5.91927727
ENST00000038176.3,0,177,440,602|6.94092276,4.41422808,5.69652369
ENST00000168712.1,0,82,182,280|4.495438615,8.24274339,5.70550554
ENST00000025301.2,0,677,853,1015,1232,1355,2301,3094,4039|5.22339789,4.94835838,4.48232354,3.78101691,0.1957289,4.68213326,5.07821863,5.96360957
ENST00000006053.6,0,414,566,1160,1354,1740,1941,2016|4.28312952,4.81764507,2.786502505,3.269735655,3.07536924,3.50185047,5.29719067
ENST00000013125.4,0,150,563,1214,1526|7.224808255,8.32568095,6.37721545,4.37195959
ENST00000005260.8,0,508,885,1052,1249,1793,1876|4.376459105,1.72634207,1.74152835,0.53550716,1.54415755,3.43476648
ENST00000210060.7,0,44,121|0.0,4.28999622
ENST00000084798.4,0,177|4.66476442
ENST00000005386.3,0,87,1262,1617,2896|6.58737419,2.34615156,0.37825207,1.27851619
ENST00000215057.2,0,160|3.826784195
ENST00000190165.2,0,106,730|5.683989685,7.664440505
ENST00000010404.2,0,369|4.55967765
ENST00000001146.2,0,553,688,1325,1668,2369,2629,3001|4.13120982,5.23333382,4.22357822,3.93451672,3.57101615,6.74322424,8.91974999
ENST00000204604.1,0,260,407|4.977051245,5.78189423
ENST00000180173.5,0,1032,1224,2151,3087|4.20993193,2.789302585,3.24291403,3.2299044
ENST00000199936.4,0,112|3.5542964
ENST00000004980.5,0,210,431,926,1317,1546,1717,2194,4259,4388,4766,5051|6.545243775,5.30755448,4.72963859,4.90539138,6.49162789,4.22647545,4.67965019,3.07885214,0.55403824,3.11970989,3.45410349
ENST00000187762.2,0,340,656,810,1672,1702|3.374910275,0.42441079,1.38314653,2.806123335,0.76437505
ENST00000169298.3,0,3190,3532|3.495566885,2.22101888
ENST00000171111.5,0,524,575|4.02347085,3.68381727
ENST00000009589.3,0,55,194,281|7.02185999,2.85939964,1.45009788
ENST00000064778.4,0,205,1186,1647,3062,4538,5486,5636,5948,6076,6222,6285|9.22492099,5.22629472,4.47601024,3.94415362,3.408910335,3.812814555,6.579351755,7.558303405,4.57489246,2.77034491,0.94554685
ENST00000176183.5,0,103|2.8050528
ENST00000001008.4,0,141,244,711,1125,1239,1558,1681,1934,2163|6.72041662,4.38435695,5.16425566,2.633123085,2.007932085,2.74133822,0.20846017,2.19181109,2.97120002
ENST00000182527.3,0,159,932,1335,1514,1674,2330,2679,4126,4236,4716,4924,5383,5533,5795|5.42755305,4.69103314,3.67295042,0.20846017,0.51547605,3.239535365,2.63434783,3.46189442,1.3704449,3.219698605,3.84766467,4.52860925,5.210288405,6.34746958
ENST00000039007.4,0,1326,1857|4.54680717,3.54993448
ENST00000167586.6,0,156|5.19473027
ENST00000023939.4,0,103,632|1.93981229,2.30239761
ENST00000156499.2,0,37|2.56039589
ENST00000007414.3,0,378,544,924|5.43105619,4.07501973,4.723447005
ENST00000005257.2,0,338,619,1879|8.1788051,7.67167069,6.508008475
ENST00000194130.2,0,1148,1260,1400,1536,1987|4.19207584,0.71318859,3.1274568,0.28050928,3.96340192
ENST00000202677.7,0,34,191,635,789,1077,1582,2527,2650,3481,3614,3760|6.96573045,0.0,4.490331165,3.67789084,2.797807415,1.53368709,2.92838569,5.71670442,4.77734684,3.54411164,4.602273955
ENST00000080059.7,0,436,1014,1119|4.79540563,4.593716655,5.64969112
ENST00000005340.5,0,123,450,524|4.27851939,5.14484702,6.06941952
ENST00000158149.3,0,388,496,629,2611,3420,3622,3881,4050,4207,4352,4538,6310|6.205129355,0.0,5.13086716,3.9276829,2.83145621,0.87793014,2.1880717,1.00245879,2.95607038,0.55031016,2.74452075,3.51543072
ENST00000016946.3,0,420,586,822,1791,2116,2369,2515,2681,2885,3155|2.0150533,0.64724976,1.24825923,1.65916499,0.71444077,0.05231091,0.48161353,0.03297292,0.04735292,0.7706442
ENST00000160373.3,0,422,711,1007,1266,1328|7.181717525,7.67128388,4.81093784,2.63799441,3.08654919
ENST00000204517.6,0,158,728,881|6.99207872,5.601276265,7.97969744
ENST00000198767.6,0,194,2151,2634,2815,3317,3420,3534,3706,3837,4053,4411,4607,4647|3.84793232,3.46825705,1.33923128,0.20846017,0.11400347,0.36984851,0.11400347,0.20846017,0.59913301,0.929608075,1.159923865,1.13587914,1.912273695
ENST00000175091.4,0,574|6.79851424
ENST00000196169.3,0,276|5.70947054
ENST00000039989.4,0,63,1029|3.33246258,6.764036005
ENST00000170168.4,0,105,453,784,820|4.58371137,2.776524035,3.09873662,5.81334995
ENST00000005284.3,0,140,316,678,883,938|6.362687115,5.511986895,5.28153817,3.25089946,2.80715085
ENST00000170564.2,0,332,516,655|4.88915337,2.377138815,2.13050441
ENST00000201961.2,0,171,223|3.55751729,4.92129847
ENST00000199448.4,0,533,1545|3.48421659,3.99637309
ENST00000008391.3,0,97,169|9.12609532,5.84139312
ENST00000005374.6,0,87,268,579|0.0,4.84005461,3.88502238
ENST00000064571.2,0,615,1150,1200|7.426132,8.04287352,4.20771833
ENST00000020926.3,0,1456,1781,2552,3751|3.56536736,0.29997227,3.02433781,3.88346785
ENST00000035307.2,0,146|4.986410405
ENST00000160382.5,0,149|4.40950032
ENST00000008938.4,0,85|3.33646303
ENST00000194118.4,0,567,852,1461,1734,2442,3497,5145|3.89291225,4.80436112,3.63640495,3.14569186,3.656388045,3.90420042,3.76809965
ENST00000078429.4,0,164,306,496,597,834,1024,1233,1974,2122,2222,2548,2820,2903|2.50314345,0.0,1.46813091,3.19251549,2.88545068,1.639385425,2.97839334,1.73452471,2.42412217,0.93919282,2.2303835,6.343248745,3.01244543
ENST00000211314.4,0,544|4.60464237
ENST00000004921.3,0,763,991|3.53477169,2.675249255
ENST00000157600.3,0,160,563,1021,2109,2413,2981|4.05782833,4.61601134,2.62322599,2.567222445,0.531041245,2.227336425
ENST00000066544.3,0,215,684,1097,2157,2329,2454,3007,3537,3762|7.92865729,7.34242389,5.93023252,5.321205735,4.641626555,0.53812057,7.42701651,4.394912955,2.72864587
ENST00000005286.4,0,85,252|3.7715864,4.93089849
ENST00000072869.4,0,91,318|4.17252798,3.38768889
ENST00000006658.6,0,190|5.17130387
ENST00000209873.4,0,33|3.29737787
ENST00000178638.3,0,718,1481,1605,1753,2282,2485,2647,2755,4538,4807,5153,5582,5911,6011,6354|3.622540665,3.56878324,0.36289904,2.71305017,3.49283032,2.40545742,3.512541625,4.60684444,2.84859747,2.26081544,3.316292735,0.94459769,3.27242824,0.67890462,0.3355447
ENST00000008180.9,0,160,464|1.149587485,0.14591108
ENST00000160827.4,0,75|4.6559838
ENST00000203629.2,0,65|4.66026122
ENST00000000233.5,0,422|6.33317059
ENST00000199764.6,0,39,530,706,1093,1447|3.63115339,0.11400347,0.20846017,0.11400347,0.29997227
ENST00000002165.6,0,338,790,1486,1774|3.602331185,0.34548347,0.20846017,0.56675849
ENST00000203664.5,0,780,1123,2812,3008|3.83633254,3.57169012,2.94588444,2.76652032
ENST00000075503.3,0,800,1216|3.885516375,3.8520867
ENST00000155840.5,0,276,855,974,1107|2.80967776,2.70012819,4.56443676,2.72970482
ENST00000052754.5,0,810|6.15723582
ENST00000205890.5,0,227,581,932|3.96888402,3.513604915,3.3044514
ENST00000005178.5,0,74,593,1324,2144|5.99841184,4.08157548,4.04733592,4.143048075
ENST00000193322.3,0,836,1047,2060,2195,2388,2488,2663,3472|5.414756805,4.32223986,5.65383194,0.35206823,0.17638997,2.57600106,0.64040605,1.98897919
ENST00000191063.8,0,93,135|0.0,4.511397325
ENST00000200457.4,0,211|4.28558542
ENST00000013807.5,0,62,1354,3356,3716,3766|0.61031463,0.16826896,0.06827076,0.15131954,3.238128235
ENST00000006724.3,0,50,287,1489|2.686988145,0.37825207,0.37825207
ENST00000184183.4,0,634|4.393948355
ENST00000172229.3,0,60,445,811,1022,2011|5.358288535,4.70215997,4.10926331,4.16499252,4.38314862
ENST00000209540.2,0,43,88|4.25861683,3.03160594
ENST00000006015.3,0,117,883,1277,1420,1592,1639|7.35453782,4.50743387,5.98385222,5.05063959,4.30871483,7.54752009
ENST00000040877.1,0,264|5.43122559
ENST00000173229.2,0,232,332,811,1071,1450,1874,2916,3144,3316,3743,3897,4032|3.41232984,4.83640516,3.59019355,6.228285605,3.99811547,3.988802015,3.315577235,5.180280105,2.74698239,4.21872232,7.82198039,7.25758209
ENST00000169551.6,0,489|3.92522213
ENST00000002596.5,0,78,260,495,3306,3653,5932|6.427178435,9.300803725,6.20804782,3.49271912,0.58057016,3.04323071
ENST00000164640.4,0,140,280,454,1084,1187|2.84089782,3.60031972,2.75043019,3.27250316,4.05142254
ENST00000002125.4,0,109,275,565,810|5.24800772,3.671552785,0.36289904,1.8828043
ENST00000006275.4,0,264|3.005361345
ENST00000194900.4,0,201,665,909,1074,1510,2119,3220|7.64025659,7.429608255,5.75594574,7.50596929,4.85756784,4.76850245,3.38169646
ENST00000203001.2,0,73,792,1087|6.23674256,4.41020102,3.54879837
ENST00000199280.3,0,151,595,910,1139,2235,3227,3273|3.29632894,3.592096925,3.57902047,4.44988222,3.40894992,3.65109557,4.40313612
ENST00000007390.2,0,47,197|4.00603454,3.40736618
ENST00000024061.3,0,217,324,441,677,847,1134,1282,1556,2042,2426,2774,3761,4276|2.16800189,4.12765201,3.16261309,3.09627459,6.603639425,3.33419163,1.83947437,1.539991115,2.15963013,2.214677065,2.150218455,1.82032408,4.41309734
ENST00000012049.5,0,289,603,728,963,1185,1289,1519,1695,1852,2023,2270,2447,2636,2889,3400,3537,3689,3826,4164,4471,4611,4655|3.26533946,0.27873747,0.49238179,0.19936083,2.914645735,0.37139727,0.2025837,1.879372535,0.20846017,0.40904255,2.17385634,0.20846017,0.57180525,1.73299622,0.20846017,0.09870278,1.7216427,0.09870278,0.11400347,0.10714867,0.40701467,0.2777189
ENST00000200453.5,0,106,241,1502,1877,2037,2292,2945,3085|3.437963555,2.3089937,0.04014626,0.03329146,1.948935165,0.03329146,0.09762657,1.21514498
ENST00000037869.3,0,1314|4.089567605
ENST00000200135.3,0,434,511|4.74600627,4.98387912
ENST00000161863.4,0,418,794,1813|5.30524284,3.85339718,4.56424844
ENST00000201647.6,0,252,309|2.85774804,3.90399442
ENST00000181839.4,0,359,566,724,1477,2174,3206,3374,3574,3719,3995,4109,4603|9.22552859,9.27980929,7.860981255,5.17823359,6.28177012,4.317532355,3.893181575,0.99316142,3.043956,3.223648775,1.787384675,3.79347078
ENST00000196371.5,0,604,1664|4.06219218,3.56838215
ENST00000005180.4,0,169|2.49274484
ENST00000188376.5,0,165,504|7.43304586,2.79102329
ENST00000002829.3,0,143,960|7.13491112,5.05869434
ENST00000199320.4,0,56,413,1172,1756|5.527306305,4.09185492,3.46525428,4.16288025
ENST00000175756.5,0,1088,1356,1636,1950,2185|2.63194719,0.50300969,0.94791574,0.95699279,0.64218253
ENST00000164133.2,0,477,634|4.42933024,4.95737952
ENST00000014930.4,0,110,444|3.187258085,4.188571755
ENST00000168148.3,0,300|3.281888305
ENST00000025008.5,0,109,229,912,1364,1569|0.78745485,7.71067684,9.04406529,6.06276135,3.79777336
ENST00000159647.5,0,90,374,671,840,1035|1.735685885,3.421990245,3.53669938,2.31446808,4.04364872
ENST00000064780.2,0,1179,1749,1850,1983|4.3615043,2.951765205,1.19053993,0.68957492
ENST00000202917.5,0,142,354|0.0,2.51030027
ENST00000192788.5,0,68,1394,1501,1799,2096,2220,3658,5069,5130|6.184742765,4.160415835,0.41904657,3.81370387,0.40109355,2.60433834,3.83985218,4.12047612,4.50887294
ENST00000083182.3,0,115,371,1876,2105,2809,3446,3597,3765,4107,4434|9.19913089,8.01295719,6.46766599,5.73340332,4.56249157,4.86487215,1.16180175,6.374809,9.01444114,8.56427479
ENST00000075430.7,0,119,226,373,491,755,839|0.0,2.06130174,6.23489226,2.326603825,1.944746805,6.21781874
ENST00000200676.3,0,179|1.94352799
ENST00000198765.4,0,3088|3.98534366
ENST00000204566.2,0,195,320,599|5.3152193,7.40953289,5.36896462
ENST00000020673.5,0,534,583|5.45434412,5.5898423
ENST00000201015.4,0,61,220,1023|3.16336449,3.49374667,3.90371082
ENST00000180166.5,0,199,500,623,903|5.60302322,6.28395642,8.80069029,7.06810444
ENST00000173898.7,0,149,241|0.0,4.20989308
ENST00000187608.9,0,381|0.9786785
ENST00000003100.8,0,200,818,1120,2114,2246,2413,2941,2991|5.386247635,3.9828233,0.62560897,2.987304465,0.37825207,0.55277561,3.401540675,5.23310385
ENST00000196061.4,0,745|4.22530292
ENST00000033079.3,0,75,984,1084,2272|6.92096369,6.77762489,3.518704265,7.266689725
ENST00000199708.2,0,73|2.97164637
ENST00000013070.6,0,489,1874,2180|4.78056232,3.97962688,6.07174959
ENST00000016171.5,0,584,897,1174,1374,1937,2153,2369,2504,2785,3025,3225,4836,5080,5356,5839|3.0207288,0.11175893,1.38719442,1.63366183,1.56833111,0.37825207,1.70346827,0.20846017,0.41904657,2.55515682,3.1640192,3.53296146,2.0314972,3.502725575,3.25760426
ENST00000162749.2,0,155,341,555|4.02332554,3.59990264,3.717174985
ENST00000162391.3,0,268,601,2672|7.118700055,5.30703972,4.59046232
ENST00000167462.5,0,219,303|4.81372665,6.71126652
ENST00000022615.4,0,128,475|8.50053499,7.63846717
ENST00000156471.5,0,1232,1569,1972,2982,3569,3711,4263,4401,4620,4762,5067|3.921102585,3.41040506,4.42333693,3.64743802,3.32337596,4.305189455,3.363601095,0.442835965,0.43314828,2.46102777,4.61960602
ENST00000205194.4,0,273,403,557,630|3.00153286,0.0,2.68980459,4.62233225
ENST00000037502.6,0,508|4.094951835
ENST00000163416.2,0,517|6.77569331
ENST00000046087.2,0,100|5.01790947
ENST00000204679.4,0,103,286,493,757,1333,1896,2192,2436,2664|1.73815229,7.11544264,4.21413929,1.780481995,3.56955106,1.46710646,0.20846017,2.62090357,5.767154155
ENST00000211936.6,0,561|4.89331372
ENST00000159111.4,0,86,233,568,800,1301,1500,1818,2017,2101|4.319921615,3.22822419,5.20690752,1.30703133,1.18265452,0.49091784,2.74982004,3.02525288,5.594800545
ENST00000003302.4,0,816,1122,1314,1372|5.05259384,0.20846017,4.34831372,7.24874294
ENST00000204005.9,0,270|4.02456282
ENST00000008527.5,0,289,638|7.88207994,6.60419892
ENST00000174653.3,0,215,2122|5.79119205,3.99414646
ENST00000206020.3,0,308|5.06998823
ENST00000185150.4,0,192,468,850|6.76535133,5.53567433,4.23532107
ENST00000170150.3,0,249,326|3.22172561,4.01356264
ENST00000056217.5,0,518,1430,1588,1938,2047,2394,3175|4.15429498,3.27407277,0.7510286,0.38352206,3.32158339,2.97269735,2.82095906
ENST00000202816.1,0,389,1055,1164,1496,1682,2189,2444,2788,3091,3235,3463,4394,4563|4.85885782,4.614236925,0.63672309,0.10714867,0.11400347,2.77182435,2.34919732,0.82771408,0.11400347,0.51457782,0.91520848,0.74104701,0.52944711
ENST00000200639.4,0,2135,2254,2695,2840,2986,3546,5175|4.26640826,0.79455556,4.22549758,0.0,5.371723915,5.069456845,4.24543893
ENST00000207870.3,0,207,851,976,1330,1757,1920,1963|3.13652692,2.696199155,1.89001726,2.99517365,2.18840605,1.30020272,0.67118335
ENST00000211413.5,0,395,795,870|4.59749105,3.97987109,4.69923922
ENST00000215061.4,0,200,294|0.0,2.88052563
ENST00000215115.4,0,70|5.50111687
ENST00000215479.5,0,155|4.7983234
ENST00000204726.3,0,391,534,687,852,1382,2166,2346,2508,2849,3022,3154,3426,3639,3834,3945,4139,4196|3.98946749,4.84219226,0.41637475,0.43323391,2.61034405,3.73858477,0.20160537,0.38388418,1.11498195,0.40653601,0.86295656,2.67323514,3.34281013,2.85740615,2.35773669,5.228458005,8.77277029
ENST00000215071.4,0,403,450|3.40416142,3.84779412
ENST00000210313.3,0,332,648,1503,1700,1853|4.457409665,0.51442576,3.43999832,1.48761959,1.98832486
ENST00000215375.2,0,161,388|2.70767506,2.39274092
ENST00000210633.3,0,357,763,1071,2107|5.12759065,0.0,4.54582563,3.91234062
ENST00000214869.2,0,59,727,878,929|0.0,4.09238028,2.40838386,3.5030944
ENST00000215539.3,0,187|2.2083946
ENST00000215565.2,0,55|4.53046001
ENST00000209884.4,0,218,1288,1420,2058,2285|6.561969305,5.035570905,7.96546459,2.39358671,1.94567701
ENST00000205402.5,0,88,1114,1580,2036,2328,2455,3707,3932,4067,4411,4542,4602|6.06760507,4.10191512,1.95440398,2.787639445,0.20846017,2.07139054,0.39786047,3.33241942,1.56067374,3.028487835,4.96350051,7.373293835
ENST00000205061.5,0,455,652,1192,1360,1501,2477,2934,3200,3384,3548,4201,4315,4436,4628|5.24462143,4.75484275,3.56257049,0.10490413,0.10490413,3.107667975,2.86540937,0.41335951,0.18030183,0.54682724,3.96233103,3.077388315,4.91908072,8.43388484
ENST00000207157.3,0,439,926,1256,1701,2626,3254|4.96846012,5.12457502,4.919144395,8.23382159,3.63776416,3.174778235
ENST00000209728.4,0,328,433,661,937,1419,1718,1912,2531,2654|4.238810615,0.4928437,0.47683396,4.460150805,4.165871665,4.44845772,6.46622517,5.24829062,4.48601362
ENST00000215530.5,0,678,766|2.358248165,1.570807545
ENST00000215574.4,0,175,491,560|3.15932628,1.91931264,4.27543822
ENST00000215754.7,0,149|0.0
ENST00000215069.4,0,1796,1950|0.0,3.52006246
ENST00000215582.6,0,288,767|2.91507222,1.95771494
ENST00000212015.6,0,441,549,968,1502,1797|8.32496006,8.321018855,7.21725314,6.405210655,8.52072129
ENST00000206595.6,0,614,732,857,1601,2001,3712|4.559719605,0.847561995,4.21336225,3.81448921,3.56188686,3.62844868
ENST00000215727.5,0,654|3.53607798
ENST00000215631.4,0,477,608,658|4.31760905,4.03314375,4.989562585
ENST00000215780.5,0,309|2.31095452
ENST00000215368.2,0,84,396,578,886,1301,1430,1486|2.23368341,3.37407413,1.03808155,2.672479795,4.56365472,3.29154793,5.68050855
ENST00000215790.7,0,178,328,385|4.528808835,5.049448155,5.96343952
ENST00000215855.2,0,151|4.52050432
ENST00000215743.3,0,416,772|0.0,4.287850965
ENST00000215742.4,0,79,286,870|3.09254499,3.42342805,2.92028395
ENST00000215886.4,0,17|2.70672366
ENST00000215570.3,0,718,859,1022,1324|2.93692945,2.17224041,0.0,3.039920795
ENST00000215794.7,0,580|2.941200725
ENST00000215770.5,0,143,267,883,1153|3.37621803,0.0,2.139294365,0.2025837
ENST00000215781.2,0,313,800,1054|4.18632222,3.84866342,3.99390352
ENST00000215882.5,0,64,557|3.602646065,5.10799922
ENST00000215909.5,0,60,288|5.47941842,2.79527883
ENST00000215812.4,0,792|3.69257015
ENST00000215587.7,0,275,950,1231,1707,2099,2162|1.50561835,1.17953593,0.11400347,0.09762657,1.181396505,1.89044861
ENST00000215739.8,0,396,786,1317,1525,1690|3.159502055,3.112513055,2.49650075,1.73766988,2.65229423
ENST00000215939.2,0,212|3.980315705
ENST00000215885.3,0,916|3.81269558
ENST00000212355.4,0,53,324,1307,1699,1863,2105,2319,2979,3242,3396|0.90555015,6.39146481,5.32149082,4.52672032,4.870933305,9.28518729,7.92422394,5.78352692,7.21762529,8.24598842
ENST00000216027.3,0,35,289,341|3.69338651,0.57360565,0.85099065
ENST00000215904.6,0,474,1063|4.293091465,3.65524782
ENST00000215919.3,0,728|4.754900905
ENST00000216036.4,0,47|3.23104725
ENST00000216014.4,0,143,261,678,885,911|4.14908128,2.755335565,2.30367463,2.94079066,7.432286465
ENST00000215095.5,0,747,911,1116,1233,2314,2416,2690,2883,3364,3565|4.61140831,3.122069705,0.19208327,0.68926525,3.14395652,3.587804195,4.687430665,5.01907475,5.64004139,5.49960968
ENST00000216029.3,0,170,618|4.104140515,3.37788359
ENST00000215941.4,0,614,1088|4.12298593,3.247407095
ENST00000211287.4,0,790,1394,1567,1730,2013,2298,3106,3491,3660,4047,4482,4620,4820,5151|3.168734405,2.97696507,0.20846017,0.3967932,1.20654175,0.5589627,2.206000865,2.3848556,1.25220238,1.6945651,2.04627293,2.453646585,0.45398645,2.04371838
ENST00000215912.5,0,62,466,585,1491|6.30454902,4.83578039,4.67696239,4.46560706
ENST00000216024.2,0,202,302,408,656,957,1071|5.5317788,0.693555535,3.58208167,3.457462985,0.84319029,3.45050219
ENST00000216071.4,0,70|4.76600972
ENST00000215906.5,0,416,834,1564,1701,1809|5.466483005,4.086521715,3.72537886,5.55555962,4.86157762
ENST00000216085.7,0,139,208|2.66779956,4.47741329
ENST00000216037.6,0,373,559,849,1006|0.0,5.645981345,4.553770785,6.76580282
ENST00000216075.6,0,76,411,465|1.75066129,2.57874384,1.63381347
ENST00000215473.6,0,439,1932,2240,4286|4.47087307,4.36612425,3.072715705,3.65185298
ENST00000215957.6,0,706,1670,1992|3.65576927,2.907131425,0.42832362
ENST00000216101.6,0,368|4.065845425
ENST00000216061.5,0,177,528,842|4.84684972,2.44494345,2.980239655
ENST00000216034.4,0,128,650,948,1239,1454,1678|6.669392725,4.68286747,2.519922325,0.78648908,1.98948632,2.584979155
ENST00000216115.2,0,153,295,407|5.33680165,2.757231765,4.693770625
ENST00000216099.8,0,281,891,960|2.09120262,0.440128995,0.09962347
ENST00000216068.4,0,212,947|5.06743927,4.92595985
ENST00000216139.5,0,71,127|3.62663682,1.001142295
ENST00000215917.7,0,339,697,840,1277,1505,1669,1888,2363,2466,2633,2986|2.82523202,0.0,3.30923179,2.00396138,0.32489619,0.281159685,1.53904495,1.99989588,3.24718214,0.0,3.2166259
ENST00000216038.5,0,661,761,1095,1389,1561,1888|3.94730972,0.36187216,0.05916571,0.44609879,1.10847792,0.45905889
ENST00000216117.8,0,616|4.6013743
ENST00000216155.7,0,78|4.32910943
ENST00000206423.3,0,454,768,1884,3469,3693,3885,4610,4924,5431,8641|5.659727125,4.124235035,0.35233827,0.19903595,2.66708535,0.36289904,2.47305782,0.20846017,2.37635312,2.63489231
ENST00000216190.8,0,151|3.41886412
ENST00000215838.3,0,808,991,1194,1538,1686,1949,2871,3113,3298,3454,3575,3874,4170|3.20653575,0.68402445,0.77301771,2.35363108,1.846078445,0.58753121,1.976234805,0.10714867,0.10714867,1.329144415,0.58225508,2.28606374,0.10714867
ENST00000215730.7,0,525,1340,1537,2085,2367,2633,2937,3227,3479,3768,3868,4183,4399,4693,4821|3.90646436,3.26450004,2.91104015,2.77712251,2.713084275,2.78622368,0.0972099,0.09772445,3.52517082,0.27192661,1.797154755,0.15744365,0.11384088,0.15543318,2.81725621
ENST00000216211.4,0,155|2.77716205
ENST00000216121.7,0,503,1127|4.09063172,3.717253105
ENST00000215829.3,0,90,235,467,791,942,1246,1616,1752,1917,2061,2562,2858,2966,3364,4063,4253,4571,4761,4941|0.13381294,5.10788292,3.24280078,0.418095805,2.21540529,0.44524568,2.018859955,0.35897853,0.45765393,1.31782656,1.59132053,0.51742215,1.27069367,1.32265303,0.00995384,0.46303068,0.33018934,0.885673,1.13642197
ENST00000215793.8,0,53,455,1748,1954,2673,2936,3120,3257,3459,4042,4154,4310,4553,4611|5.27138802,4.179724445,3.35440342,4.20037042,2.50644485,0.53202075,0.61173553,0.54749383,0.39142794,2.20497868,0.42800516,0.37595844,0.35809136,0.85264065
ENST00000216039.5,0,555,719,888,1740,2001,2275,2381|5.32327489,0.60526778,0.75493572,4.241170425,5.81038492,6.89167389,4.865678395
ENST00000216241.9,0,46,165,194|4.340791875,0.0,5.13335309
ENST00000216185.2,0,550,692,774|4.701976455,2.55712482,4.00931713
ENST00000216044.5,0,288,843,999,1338,1580,1978,2109,2290,2894|6.137521055,4.02275939,3.683272515,3.29577439,4.77505716,1.95975509,0.41199862,0.54436491,2.71489368
ENST00000216225.8,0,329,468,622,821|4.60689762,1.51322677,2.86147472,0.20846017
ENST00000216106.5,0,216,430,1136,1923,2156|7.10094589,5.967022795,5.18988829,4.9740769,7.44245424
ENST00000216254.4,0,195,332,382|4.59607583,6.32454332,4.98111492
ENST00000216259.7,0,52,219,432|0.0,3.33148072,4.02971344
ENST00000215980.5,0,392,514,819,1224,1500,1749,2098,2419,2826,3016,3183,3387,3784,3959,4367,4480|3.12073462,0.18522847,0.29087293,0.09276867,1.405226025,0.27873747,1.45243821,0.40430522,2.30682102,0.49615489,0.85647594,1.313083745,2.25083204,4.42062552,2.836341875,1.44750889
ENST00000216127.4,0,58,289,590,694,1969|5.82529389,3.48367789,3.47731371,2.46502123,3.24695852
ENST00000216274.5,0,154|2.888180295
ENST00000216237.5,0,1309|2.01496698
ENST00000216271.5,0,58,324|2.71802585,1.310631615
ENST00000216144.3,0,965,1439,1654,1786,2158,2270|4.11999012,3.99006388,3.50458183,0.0,4.10162497,4.88426487
ENST00000216336.2,0,119|3.15844802
ENST00000216267.8,0,22,233,542,973,1139|2.79283677,5.74381922,7.12845499,8.66464559,3.026001635
ENST00000216338.4,0,123|3.97982199
ENST00000216122.4,0,972,1475,1687,1932,2825,3214|2.02330986,2.43696952,1.53274789,1.44238792,1.05285488,1.23021894
ENST00000216194.7,0,134,449,621,832,1070,1822,1965,2088,2416,2857,2907|4.522169865,3.12576512,2.78987583,0.11400347,0.09762657,1.71622498,0.56223346,1.51685648,0.29997227,2.39375488,0.46319525
ENST00000216223.5,0,1433,1639,2084,2258|2.42056113,3.361087715,2.39094831,3.34574897
ENST00000216367.5,0,100|5.33856891
ENST00000216330.3,0,573,599|4.24149348,5.74156843
ENST00000216286.5,0,146,431,690,810|5.375910015,5.44271482,6.58304072,4.939567695
ENST00000216281.8,0,43,413,692,974|3.27945966,4.834599445,4.10879257,1.315567995
ENST00000216133.5,0,104,721,1015,1266,1584,1812,2289,2831,2997,3119|6.195860945,3.06895476,2.89661407,3.54752519,2.26152509,3.60011408,2.93777348,3.147355755,7.07204064,8.08258934
ENST00000216129.6,0,78,648,1228,1441,1835,2196,2582,2895,2995,3365,3584,3645|4.97108299,2.18215845,2.25991008,1.98319784,1.05841178,0.42825208,1.11881369,0.43983583,1.06945476,0.71941214,1.09289164,1.0886349
ENST00000216294.4,0,653,869,1073,1365,1445|3.39957568,2.84535315,0.44565273,0.18324477,2.61130145
ENST00000209875.4,0,990,1224,1382,3141,3843,4246,4406,4597,5476,6109,6426,6730,7086,7264,7538,7665,7850,8110,8390,8824,9468,10763,10815|5.32798082,4.39674022,0.54152729,4.19756842,0.20846017,0.43945642,0.20846017,0.20846017,3.06499378,3.26024352,0.2999588,3.503856175,4.65071921,5.96343952,3.69944019,0.16228798,0.47204512,0.11400347,3.27904028,3.11305748,4.16319097,4.60770174,6.73199712
ENST00000216297.2,0,170,1109,1201|6.52964144,4.89162502,5.97657062
ENST00000216378.2,0,226,640,734|3.62043347,0.0,3.524648175
ENST00000216252.3,0,459,606,920,1336,1532,1635,1897,2103,2491,2666|4.16032016,0.50878216,3.583430605,0.40835299,0.09538203,2.07787852,1.730985115,0.32255156,0.09538203,1.54543807
ENST00000216446.4,0,346|4.23285966
ENST00000216465.5,0,167,402|3.94746654,3.12811555
ENST00000216214.3,0,68,402,549,709,1317,2105,2409,2586,2874,3115,3432,3644|4.55773267,3.46619294,0.19408017,0.20846017,2.37781223,2.095031675,0.20846017,0.74281058,0.11400347,1.19865062,0.20846017,2.65046187
ENST00000216479.3,0,225|6.16876362
ENST00000216264.8,0,130,538,1216,1596,1762,2080,2616,2731|5.39248593,3.718999865,2.222506005,2.11219799,1.25951685,0.35604424,1.94995298,5.55813369
ENST00000216277.8,0,772,1248,1678,2066|8.397099525,6.888748575,7.18522637,9.224551035
ENST00000216517.6,0,20|4.66601116
ENST00000216181.5,0,158,448,649,766,1003,1204,1401,1602,2232,2469,2801,3553,3912,4329|3.48191493,5.031349725,5.00032382,4.84792142,5.62201019,6.95302354,7.31225953,2.49262502,0.601851,0.16616947,0.11400347,0.9373535,0.47799703,1.42967088
ENST00000216373.5,0,1223|7.84739269
ENST00000216218.3,0,238,2117,2217,2414,3666|6.622737995,4.13182122,0.290562555,0.45363523,2.258560065
ENST00000216492.5,0,231,412|4.47612914,6.58092056
ENST00000216629.6,0,72|4.238110515
ENST00000216180.3,0,159,259,533,688,834,1113,2130,2601,2815,2952,3268,3401,3826,4021,4236,4919,5042,5103|2.37439003,1.94201966,1.35310759,2.37572712,0.37825207,0.62208369,0.01849982,1.32944853,1.17258411,0.76429526,0.35601556,1.2637283,0.20621563,1.36616376,1.11625221,0.20846017,1.06690568,1.78139436
ENST00000216268.5,0,1303,1431,1786,2811,2906|6.04020555,3.00118579,1.19829425,1.14455249,0.20846017
ENST00000216487.7,0,215,742|2.50516482,3.44005522
ENST00000216500.5,0,109,270,846|0.0,3.61053549,1.511972635
ENST00000216452.4,0,1430|4.22020008
ENST00000216780.4,0,168|4.311214645
ENST00000216160.6,0,658,1473,1639,1836,2941,3214,3327,3853,5072|3.138490655,2.18644299,3.42953887,2.44248935,1.89231922,0.51939889,0.50300969,1.31827024,2.23814062
ENST00000216602.6,0,65,197,301,553,650|2.23813239,5.16596677,4.478037815,3.492484665,5.81107738
ENST00000216540.4,0,865|2.82442349
ENST00000216471.4,0,84,382,523,839,1362,1668,1784,1910,1951|4.70736777,0.19936083,2.66465778,0.47024109,2.52962835,0.458562645,1.61927538,2.8780165,0.55761687
ENST00000216445.3,0,717,971,2055|3.26527799,0.59345419,3.2943255
ENST00000216366.4,0,610,900,1522,1835,1966,2156,2310,2464,2772,2858|2.223753195,0.20846017,2.83177933,0.48020192,2.44278316,0.44117884,0.20846017,1.010968605,0.46011455,2.3030818
ENST00000216420.7,0,1463,2205|4.21275152,2.881582415
ENST00000216727.4,0,60,592,719,903|6.93613592,5.65972652,5.46296082,5.683577505
ENST00000216733.3,0,74,235,593,826|4.961525185,4.55825632,3.88425232,3.18898372
ENST00000216951.2,0,395|4.30312572
ENST00000217075.2,0,114|4.2529689
ENST00000217026.4,0,141,409|4.33454232,3.73922253
ENST00000216756.6,0,406,711,966,1271,1422|2.355675875,0.42472989,1.12530801,0.11400347,0.62562601
ENST00000217043.2,0,285,443|3.34186749,0.50300969
ENST00000216968.4,0,142,549|4.501381105,4.02104212
ENST00000216797.5,0,70,500,1274|6.61755688,5.2210867,3.747689055
ENST00000216410.3,0,208,1451,1765,2044,2701,3134|6.360280235,3.87924972,0.549070025,2.80395155,0.19903595,2.91666099
ENST00000216639.3,0,213,1558|5.38316232,3.49528915
ENST00000216877.6,0,229,470,592,1113|8.96470079,5.28896472,5.29760093,3.07672418
ENST00000217131.5,0,621|2.45718565
ENST00000216862.3,0,85,666,1329|3.74308544,3.11382189,3.79161802
ENST00000217169.3,0,257|2.87446792
ENST00000215832.6,0,318,481,851,976,1736,2753,3200,3366,3484,3951,4336,4661,5533,6111,6417,6826,7144,7486,7848,8321,8540,8729,8910,9452,9750|8.145190035,6.59682225,5.608402545,3.73079016,7.818641575,4.29840836,4.1921726,7.44320329,5.20946024,8.07535209,3.29867401,2.74055674,2.0573252,1.17815351,0.32429143,1.5683578,1.623005865,1.62957801,0.521931835,1.88886925,1.13434403,0.55082104,1.06417396,0.972402235,0.20846017
ENST00000216832.4,0,1110,1249,1370|7.026232855,4.83802614,2.87649352
ENST00000217159.1,0,52,462,595,727|1.832526845,1.86924533,0.29240774,0.05916571
ENST00000216962.4,0,438,836,1083,1419,1492|3.3742824,2.62685776,2.43296609,1.686947085,3.69717355
ENST00000217195.8,0,559|5.13247389
ENST00000217386.2,0,99|3.62801108
ENST00000217188.1,0,123,505,894|3.40187877,1.693264095,2.37521515
ENST00000217233.3,0,114,266,807,869|4.929189505,3.701081925,3.60261252,4.25388052
ENST00000216489.3,0,661,1428,1537,1738,2085,2242,2669,2839,3175,3761,3885|4.33905722,3.65318132,0.7363735,0.65676759,2.11095044,1.34438734,0.35818638,0.10630342,0.31100642,1.50301348,1.02142802
ENST00000217381.2,0,277,680|5.55672075,4.46207164
ENST00000217425.5,0,21|3.20425336
ENST00000217254.7,0,100,882,946|3.56922063,2.77057284,3.35769641
ENST00000217423.3,0,254|1.816791025
ENST00000217133.1,0,104,973,1302,1522,1746,1871|4.16379115,3.17550951,4.24028954,3.76499459,3.752276755,5.03548247
ENST00000217402.2,0,216,807|6.52120122,7.37157643
ENST00000217086.4,0,248,535,1012,1279,1447,1707,1935|4.95428066,0.77170175,5.53922052,4.63189495,7.002119735,4.459094675,7.406976805
ENST00000217428.6,0,190|2.21319481
ENST00000217407.2,0,846|3.900216435
ENST00000217455.4,0,132|5.13253122
ENST00000217162.5,0,249,478,775,1096,1302,1473,2161,2328|2.06999353,1.71110456,0.10490413,1.10748019,0.10714867,0.11400347,0.909773585,1.18303402
ENST00000216554.3,0,338,1112,1672,2143,2374,2579,2988,3200,3597,3763,3973|8.30144745,4.49761528,3.977110965,4.10710657,2.58214288,1.26136778,1.34115539,1.17249126,0.98737016,0.07838646,0.28369325
ENST00000217320.3,0,86,223,1391|4.16642592,0.0,2.76157546
ENST00000217420.1,0,579,733|4.89502629,8.33268484
ENST00000216513.4,0,448,1116,1627,1787,1922,3886|6.739586225,7.03679899,4.51856092,0.61772555,1.20923758,6.125138035
ENST00000217109.4,0,123,554,919,1023,1246,1461,1643,1803,2356,2658|4.04900765,5.29232429,3.44819628,0.11400347,0.28596995,3.02585925,0.11400347,0.34613099,3.06433715,3.06914792
ENST00000217901.5,0,106|3.74359837
ENST00000218006.2,0,94|4.19672772
ENST00000217260.4,0,1131,1333,1756,1905|2.96388475,0.78989749,3.01925735,4.0512358
ENST00000217926.5,0,339|1.1501017
ENST00000217999.2,0,62,139|2.80600985,2.24830679
ENST00000217456.2,0,890|3.101286155
ENST00000217173.2,0,510,1147,1447,1694,1990,2279,2533|4.17760005,2.65328149,0.59912508,1.71206534,0.3857694,1.38227064,2.93018037
ENST00000217185.2,0,125,818,1110,3136,3231|2.32030628,1.09598443,0.08960344,0.05231091,0.03297292
ENST00000217652.3,0,153,332,812|8.22993689,5.58143332,3.923292065
ENST00000217289.4,0,964,1216,2009,2328|3.51272813,2.73214282,3.53481352,3.81849412
ENST00000217958.3,0,886|4.553620535
ENST00000218249.5,0,145|2.16452717
ENST00000218230.5,0,170|3.669552805
ENST00000216807.7,0,583,1291,1577,1754,2061,2700,2813,2994,3336,3448,3761,3974,4130,4238,4411,4613,4828|6.58914319,6.406116605,5.975838655,3.04481345,0.55403824,2.55668822,0.16733082,2.95978066,0.11400347,2.66566406,0.0,2.48581113,0.39363865,0.18254637,0.18254637,1.546795055,2.47139119
ENST00000217939.6,0,503,751,1041,1151|3.2774409,4.735855185,2.47246258,3.65286061
ENST00000217909.7,0,462,772,1135,1360,1413|3.63853572,0.70935063,3.54566926,3.26736936,3.94597642
ENST00000218328.8,0,67|0.0
ENST00000218197.5,0,411|5.81632165
ENST00000216605.8,0,182,603,738,893,1285,1575,1814,2155,2328,2509,2674,3471,3751,4025,4285,4578,5088,5303|0.0,3.38571942,2.6372086,0.71252819,0.41111835,3.194861595,1.78700215,0.20160537,3.29567559,0.17143198,0.17758838,3.8067448,3.061591855,0.536889625,3.70636827,0.91238742,3.11355198,2.18775831
ENST00000217971.7,0,489,627,767,1229|6.68803689,3.760787405,3.87028307,4.87699837
ENST00000218388.4,0,132|4.46509452
ENST00000217246.4,0,1118,2579,3106,3321|4.50280638,4.73576562,8.17275962,7.73734709
ENST00000216468.7,0,1321,2349,2992,3707,3857,4068,4380,5102,6750|4.62493056,4.49708022,4.32620639,0.18254637,0.18254637,3.17481769,0.20846017,3.92324555,3.991445295
ENST00000216484.2,0,319,1501,1824,3547,4050,4396,4644,4959,5413,5802,6287|6.97612195,4.61288159,0.55620139,3.43479474,2.80437259,0.48539154,3.31097853,0.20846017,4.83076092,4.82844692,5.1498384
ENST00000218104.3,0,69,196,755,1027|4.45616045,2.16031675,3.22888995,4.7701302
ENST00000218075.4,0,84,256,472,692,1327|8.25000085,6.49631795,4.247655915,7.78413987,8.49934189
ENST00000218364.4,0,380,596|6.10796928,4.00204024
ENST00000219066.1,0,109|3.23290603
ENST00000218758.5,0,284,350|2.59920861,3.39352175
ENST00000217426.2,0,814,938,1191,1623,1760,2284,2930,3225,3254|4.08509822,2.81643945,0.65224719,2.05130463,0.11175893,0.41983293,2.960122375,2.72037018,1.11229429
ENST00000218436.6,0,182,572,756,996|3.286069685,2.454142305,2.71230663,3.68476108
ENST00000218316.3,0,338,1160,1417|3.6120707,3.83396165,4.28740512
ENST00000218867.3,0,624|3.789487655
ENST00000219162.3,0,25|3.48279596
ENST00000218548.6,0,1013|3.46205422
ENST00000219150.5,0,62,112|4.156775355,5.97268762
ENST00000218432.5,0,66,438,599,721,1412|1.449567875,3.68640157,0.0,2.049757935,2.89778107
ENST00000218516.3,0,65,232,649,815,1129,1267,1474,1699|2.79187274,0.3717029,0.41990796,1.06003568,0.09762657,0.10714867,0.17569157,1.57608115
ENST00000218099.2,0,869,1051,1606,1939,2322|3.85067199,3.09038803,3.57794222,0.44117884,3.00853272
ENST00000219069.5,0,121,902|4.59998621,4.60343313
ENST00000218981.1,0,357,827,938,1131|1.95501863,1.98079464,0.0,2.19573152
ENST00000219251.8,0,94|4.95408585
ENST00000219244.4,0,201|3.49120605
ENST00000217429.4,0,243,420,653,1785,1956,2368,2640,2851,3023,3291,3637,3795,3949,4023|4.89206955,1.59446592,4.54809843,3.72400518,0.3785577,0.20846017,1.842715705,0.50889487,0.33675647,0.09380449,2.50481878,0.40904255,0.333489345,1.956637795
ENST00000219022.2,0,760,1290|4.03402409,3.8305761
ENST00000219070.4,0,254,805,1249|4.58519687,5.10044392,3.18537672
ENST00000219322.3,0,63,257|0.0,5.19152348
ENST00000219302.3,0,92,337,375|2.03513853,1.62755654,6.787479345
ENST00000218032.6,0,527,1684,2297,3591|3.66027429,2.66544735,1.10068087,0.19762571
ENST00000219139.3,0,173,350,493,696,965,1129,1408|5.81999779,0.0,7.72741839,5.01445052,6.75592862,9.19186315,4.72577862
ENST00000218008.3,0,418,600,1791,1926,2121,2226,3615|5.0775588,0.20846017,4.06627026,0.42058424,0.4216175,1.86443225,4.35337869
ENST00000218340.3,0,1702,1853,2011,2602|4.812298065,0.27674057,0.35247495,4.68483325
ENST00000219313.4,0,78,555|7.3595283,4.98415952
ENST00000219406.6,0,51,102|1.48451102,4.14255617
ENST00000219252.5,0,702,900|3.632919015,5.15223298
ENST00000219431.4,0,76|4.970521955
ENST00000219197.6,0,491,906,1396,1487|5.30432325,7.13772419,4.421138735,5.91529285
ENST00000219400.3,0,112,291|4.71970462,3.71048981
ENST00000219409.3,0,133,189|2.83938894,3.31814265
ENST00000219204.3,0,106,789,1049,1364,1412|0.0,4.37022004,4.18819462,4.17100189,3.238328425
ENST00000219169.4,0,425,575,1654|8.77819869,5.060774355,3.89531232
ENST00000217740.3,0,523,634,837,1620,1751,2086,2324,2624,2735,2842,3056,3517,3846,4554,4829|4.59044971,0.20846017,0.55277561,3.06348914,0.18324477,0.39919539,1.91252774,0.38531531,1.50338895,0.17569157,0.41526504,3.66182512,0.52818259,3.594615735,4.92560712
ENST00000217961.4,0,384,1602,1721,2304,2811,3004,3706,3848,4238,4549|1.77963663,1.88406102,1.62291143,2.44647648,2.40569355,1.81032293,1.30436127,0.53812057,0.69924525,1.91047967
ENST00000219281.3,0,245,554,1134,1378|1.97966711,0.00995384,3.774827665,3.647565075
ENST00000219207.5,0,440,1322,1519,1825,1978|4.371262315,2.826955955,0.51742215,0.19208327,0.09762657
ENST00000218056.5,0,100,407,560,834,1540,2314,2747,3094,3386,4017,4322,4624,4726|4.480201625,3.39462967,1.8735678,0.56212055,2.80403639,2.6546466,0.18324477,0.09266858,0.16190988,3.00910377,0.25515804,0.08581378,2.71454106
ENST00000219454.5,0,469,551|2.90618499,1.1817228
ENST00000219479.2,0,417|3.58552153
ENST00000219548.4,0,275,325|4.28286597,0.76394623
ENST00000219660.5,0,137,448|3.9216268,3.52676429
ENST00000219481.5,0,46,173,598|1.186892165,2.03211102,1.26071877
ENST00000219235.4,0,882,1429,1554,1874,2019,2195,2602|3.56862886,0.20621563,0.20846017,3.439817985,2.38435459,0.20846017,3.01023318
ENST00000219345.5,0,1401|3.85650369
ENST00000217515.6,0,212,705,831,1024,1889,1996,2346,2696,3167,3455,5819|8.52431929,4.46012143,0.4107851,0.95480524,5.10835672,4.12075938,2.35810076,0.09970351,2.30305653,0.37825207,2.521742655
ENST00000219473.7,0,843|7.80069276
ENST00000219368.3,0,462,1235|3.9828196,4.89042984
ENST00000218652.7,0,723,1609,2704,3564|7.23985297,5.880138545,4.63005976,3.250641795
ENST00000219596.1,0,449,625,833,1066,1113|3.3719669,0.556325205,0.1698151,0.1916666,3.03492031
ENST00000219611.2,0,52,551,960,1077,1120|2.77331921,4.44583914,3.56575745,7.24033419,8.25898909
ENST00000219782.6,0,21,336,950,1097,1140|6.50222073,0.0,5.34566612,0.0,4.54180152
ENST00000219240.4,0,484,783,1584,2195,2295,2749,2958,3237,3463|3.880572705,0.4973126,1.16067795,1.03331111,0.11400347,0.10659305,0.05916571,0.36287036,1.4780298
ENST00000219097.2,0,240,522,635,1731,1925,2063,2365,2942,3097,3263,3653,3850,3946|3.72774305,0.18324477,0.05916571,2.627707025,0.37825207,1.28975667,0.419558025,1.54555104,0.16228798,0.37068754,1.30132992,0.8871723,1.63251816
ENST00000220003.9,0,283,411,685|4.74295856,7.13545886,5.569463655
ENST00000219833.8,0,13,920|0.0,4.20134571
ENST00000220496.4,0,71|5.42307271
ENST00000220420.5,0,128,318,430,596|3.82483758,0.38108931,3.466727345,3.531118455
ENST00000219271.3,0,586,733,915,1309,1485,1984,2269,2933,3044|3.83757197,4.88427282,4.2232472,4.03664086,4.86247531,3.78630081,3.24254645,3.72356734,3.57240114
ENST00000219789.6,0,878,1214,1421,1578,1701,1778|3.82003487,0.48732235,0.20846017,0.49150835,0.18254637,1.15741444
ENST00000220166.5,0,357,1072|2.87957431,1.87778273
ENST00000219334.5,0,218,518,652,1117,1357,1695,2124,2530,2879|5.77798672,6.892055575,4.95109582,4.31024159,3.18756556,4.436063295,3.19325915,4.20398356,7.03841602
ENST00000219439.4,0,1588,1978,2101,2296,2499|4.213330165,3.0528574,0.20160537,0.58048115,3.07432352
ENST00000220058.4,0,77,210,397,607,808,949,1166,1358,1485,1550|5.67938805,1.06844835,0.35668444,3.62076225,0.45398645,0.42276545,2.53150724,0.46148745,0.68778284,2.12000571
ENST00000219919.4,0,1776|3.822226525
ENST00000220507.4,0,844|5.096528465
ENST00000220062.4,0,352,901,1562|4.638187315,3.41453059,3.70184259
ENST00000219794.6,0,192,334,734,936,1224,1515,1916,2051,2245,2363|0.0,5.074069365,3.86390723,2.798855135,2.328060235,0.6851259,2.32728847,0.5102057,1.03124749,3.49318165
ENST00000220812.2,0,32|3.91681402
ENST00000220478.3,0,300,1080,1500|5.68759344,3.809698835,0.45168895
ENST00000220676.1,0,481|4.08877058
ENST00000220763.5,0,170,370|6.46807015,4.76611652
ENST00000220849.5,0,171|5.64623959
ENST00000220584.4,0,760,1118,1388|3.37600872,0.30616608,1.631114655
ENST00000220751.4,0,371,893|5.55884882,3.354515845
ENST00000220659.6,0,99,529,799,1222|3.48035501,4.20891287,7.20395494,4.61999774
ENST00000220940.1,0,156|1.97898636
ENST00000219343.6,0,1250,1402,2332,3715,3945,4078,4300,4495|3.890053655,4.506005135,3.895374505,2.95151825,3.87078117,0.0,2.931589285,2.2201918
ENST00000219478.6,0,54,752,1126,1421,1543,1894,2064,2234,2839,3130,3963,4075,4137|1.64373199,2.33745134,2.401789435,2.64862321,0.0903551,0.0903551,1.1195422,2.39700326,1.61332351,3.45647549,2.68474652,0.0,0.50189145
ENST00000220244.3,0,120,1245,2246,2546,2743,2852|3.82339307,2.96600389,2.95155301,4.577186055,7.58491052,4.66462432
ENST00000220764.2,0,191,1301,1556,1715|4.77709789,2.99910437,0.20846017,1.29060462
ENST00000220876.7,0,155,311,938,1185,1301|8.77641932,9.81491462,7.24937902,7.15690942,9.83647959
ENST00000220325.4,0,262,406,543,1451,1777,2049,2514,3634|4.740839485,2.873862415,4.33716112,3.10445639,3.483833035,0.46324749,2.98030418,2.73277105
ENST00000220562.4,0,387,1066,1598,1738,1900,2115,2742,2824|5.19569921,3.26779562,3.93711034,3.342585035,2.80750167,3.12013002,2.7451375,6.219304355
ENST00000221232.5,0,215,301|5.38841025,8.11635917
ENST00000221138.4,0,134,625|7.184754215,8.39248192
ENST00000220531.3,0,196,479,666,968,1275,1889,2648,2840,3197|4.10433791,4.27765362,1.84231656,3.211010475,0.45788996,4.17750514,3.77857299,0.591573845,4.46314662
ENST00000219837.7,0,49,177,1008,1331,1600,1796,2305,2530,2834,3262,3877,4061,4205,4620,4776,4929,4976|4.62301693,1.35281221,2.82283552,0.44812831,2.63629478,0.0,1.88809511,0.43543264,0.11400347,1.260235135,1.27781659,0.108127,0.35305494,2.23690435,0.0972099,0.0972099,2.11128615
ENST00000220913.5,0,579,920,1442,1906|3.37861416,2.38186855,0.89086506,1.589639625
ENST00000221283.5,0,64|5.038746255
ENST00000221233.4,0,277|2.78729892
ENST00000221249.6,0,205|4.77309191
ENST00000221399.3,0,46|5.02741604
ENST00000220446.4,0,276,1888,2371,2612,2976,3672,3858,3901|5.40428962,4.12597853,3.90006985,3.76837438,4.23513667,3.23136696,5.059412135,7.01188326
ENST00000221347.6,0,164|4.494911815
ENST00000221265.3,0,77,309,385|0.0,3.881257595,5.44491827
ENST00000221403.2,0,36|3.89759463
ENST00000221421.2,0,88|4.33939865
ENST00000221418.4,0,191|3.81616992
ENST00000221448.5,0,170|4.62581427
ENST00000221455.3,0,111|5.34907239
ENST00000221431.6,0,113,275,360|3.79341093,1.177926915,3.85065747
ENST00000219905.7,0,173,971,1666,1820,2010,2454,2683,3422,3561,3870,4579,4894,5055|5.50658472,5.53024554,6.38542904,4.81303264,4.67649747,5.15203543,7.32532179,4.09027554,4.00987353,0.38456815,3.50840292,0.52126964,3.06555796
ENST00000221452.8,0,47,209,408|4.20246072,3.715508875,3.41945762
ENST00000220966.6,0,144,636,1120,1401,1868,2452,2491|2.75466623,1.88957919,2.360513725,1.61349559,1.13489383,1.67545799,2.93157832
ENST00000220514.3,0,755,1042,1267,1430,1548,2052,2152,2527,3031,3202,3385,4255,4515,4621,4761|2.76481048,0.108127,1.05851878,1.63575905,0.34725116,0.11400347,0.732409,0.29240774,1.466082665,3.52141093,7.76752569,3.91419743,1.276913485,2.637499835,3.95358816
ENST00000221466.5,0,240,309|4.0269094,2.62595236
ENST00000220772.3,0,1025,3017,3210|3.85506604,4.2670522,6.86045212
ENST00000221476.3,0,147,337|3.44981405,4.148730875
ENST00000221481.6,0,344|0.0
ENST00000220822.7,0,53,600,1259,1889,2716,2840,3059|4.94192029,3.81944262,3.69008691,4.74005216,4.28129422,2.140870725,3.7154533
ENST00000221486.4,0,187|2.55532866
ENST00000221515.2,0,105|1.92282584
ENST00000221496.4,0,53,116|1.76718376,4.34243619
ENST00000221494.5,0,133|3.89550353
ENST00000221480.1,0,87,279,335|3.72366245,2.136519895,3.52876906
ENST00000220853.3,0,330,637,981,1577,1884,2676,3357|6.789717215,4.55230172,3.986512345,3.233367505,0.20846017,2.677055145,2.98528252
ENST00000221462.4,0,64,298,483,657,743|5.331585235,3.804372105,3.61499682,4.78039058,4.7562935
ENST00000221419.5,0,327,544,860,1022,1102|6.30607272,2.76208024,0.588998235,0.20846017,0.919126415
ENST00000221543.5,0,126|3.22576991
ENST00000221538.3,0,159|3.85100388
ENST00000220509.5,0,821,964,1278,1475,1752,2214,2582,3644,3823,4398,4946,5197|3.47080039,3.46371893,0.11400347,3.09155675,3.72641138,0.20160537,3.43183463,5.241845175,7.28342837,5.30226372,3.95453666,3.73552558
ENST00000221557.9,0,131,272,414|2.76447447,1.65446636,4.52851208
ENST00000221797.4,0,137|1.07146319
ENST00000221801.3,0,85|4.67945102
ENST00000221200.4,0,93,201,1540,2135,2404|6.34161564,5.22373515,5.17182805,4.62109869,3.57284907
ENST00000221804.4,0,130|1.02010334
ENST00000221573.6,0,186,429,487|3.609604035,1.86897251,3.55047894
ENST00000221859.4,0,46|4.161621895
ENST00000221730.3,0,69,518|2.32307675,3.20787896
ENST00000221855.3,0,166|4.290391205
ENST00000221485.3,0,294,553,1121|5.49894572,4.42893899,4.67509207
ENST00000219689.7,0,179,593,1868,2241,2736,3857,4265,5169,5753,6135,6640|5.87887222,6.82850475,4.73679872,4.02876629,4.32326492,4.11467642,6.091910995,4.38483669,3.71754225,5.16907836,7.30773566
ENST00000221700.6,0,53,748|1.59172234,0.82829795
ENST00000221899.3,0,38|2.84878433
ENST00000221856.6,0,64,214|2.936513815,4.69249417
ENST00000221847.5,0,296,443|2.851541305,0.70301739
ENST00000221132.3,0,94,219,685,1462,1771,1989,3285,4458|0.671081365,0.18030183,0.11175893,0.18983873,0.05231091,0.10490413,0.11175893,0.0968792
ENST00000221891.4,0,76,356|4.89002097,4.45619098
ENST00000221561.8,0,436,595,909|3.741031015,3.54740329,4.91460858
ENST00000221954.2,0,76,359|0.72904874,1.01882003
ENST00000221665.3,0,105,1079|2.86779673,4.48093225
ENST00000221978.5,0,165|3.99404791
ENST00000221566.2,0,191,480,1180,1226|3.43270424,2.90066848,2.227603375,3.70419505
ENST00000221980.4,0,162|4.706369555
ENST00000221307.8,0,278,1340,1610,1941,2605,2771,2925,3440|1.337128815,1.04041186,0.09962347,0.04478571,0.59373709,0.03793091,0.04478571,0.62756672
ENST00000221671.3,0,95,212,312,454,859,1052,1316|3.08032502,0.0,3.07714088,0.0,0.93947059,1.76042178,1.89393256
ENST00000221973.3,0,292|4.54775962
ENST00000221972.3,0,180,392|2.214890885,4.56221402
ENST00000221444.1,0,824,1457,1764,2158,2665|3.701022885,3.30144328,1.13633577,1.2018843,3.4136513
ENST00000221930.5,0,178,299,476,642,729|4.77977111,1.87939062,2.43861029,0.7760459,0.3621808
ENST00000222032.5,0,134|4.750436445
ENST00000222033.4,0,75|3.04062728
ENST00000221999.4,0,68,382|0.0,1.61193838
ENST00000221130.5,0,355,455,648,860,1179,1279,1465,1743,1895,2104,2405,2849,3154,3449,3897,4202,4655,4980,5057|4.46894245,0.52561317,0.54152729,3.35851164,0.46011455,2.70186452,3.56229968,2.864952365,0.58305684,0.33451311,0.19903595,2.4513632,0.28559227,0.04478571,2.11899004,0.37825207,1.56742956,0.20621563,1.67171811
ENST00000221957.4,0,45,326,617,858|3.12982476,1.69019176,0.42054036,2.19027564
ENST00000221943.9,0,213,609,913|2.72964686,2.598133645,2.5450678
ENST00000222005.2,0,182,434|4.576225465,4.592284415
ENST00000222145.4,0,213|4.71742021
ENST00000221770.3,0,77,503,987,1880|4.13520845,2.723531605,2.438735285,2.60961293
ENST00000222002.3,0,164,309,410,669,819,989|1.8367194,0.13637418,0.10714867,0.32900672,0.563843095,1.109100495
ENST00000222284.5,0,80|4.50912898
ENST00000221992.6,0,36,366,944,1274|4.2425631,0.24694528,0.25380008,0.05916571
ENST00000222214.5,0,158,439,458|3.616669865,3.20922828,0.0
ENST00000222122.5,0,117,404,561,807|5.02848175,0.0,4.62976758,4.580642295
ENST00000222224.3,0,98,312,464,560|7.90052826,5.388004545,0.0,2.58317684
ENST00000222219.3,0,114,361,610,784|0.59988119,0.10457925,0.47449581,2.73705539
ENST00000222286.4,0,149|3.57980973
ENST00000222139.6,0,175,779|3.55482792,2.72861848
ENST00000222275.2,0,466|3.558781635
ENST00000221086.3,0,911,1901,2085,2297,3675,3886,3986,4186,4287,4645,5018,5373|4.74452332,3.793447675,0.75837792,3.144477205,3.454656045,2.58951712,0.05916571,0.24694528,3.45048544,3.860614785,5.19942862,4.69103032
ENST00000222125.5,0,105,256,458,817,889|1.9962752,3.20880864,1.66831801,1.32459194,7.18059893
ENST00000222107.4,0,978,1078,1287|2.627718315,1.596304135,1.97125966
ENST00000222256.4,0,114,667,728|3.276121915,3.82517452,2.15291151
ENST00000222481.4,0,51|5.11379628
ENST00000222388.2,0,200,234|8.96726194,4.49714602
ENST00000222330.3,0,554,608|5.39433545,7.614621255
ENST00000221922.6,0,85,243,489,803,968,1228,1444,1630,1906,2155|1.07042086,2.935049125,4.92164834,2.57117618,0.88004884,2.333965175,2.556548555,2.872154275,5.034913705,3.47625802
ENST00000222248.3,0,118,260,603,740,903,1297|3.062800045,2.279163665,0.197502,0.11246952,0.64277434,1.36674404
ENST00000222254.8,0,558,918,1246|3.07211764,0.530245995,2.199606925
ENST00000222329.4,0,391,905|5.25759935,4.82091558
ENST00000222374.2,0,555,901,965|5.32151022,4.868157655,5.79465317
ENST00000221114.3,0,906,1149,2721,2912,3103,3246,3413,3958,4082,4300,4933,5163,5541,5831,6136,6280,6481,6597,6829,7262|3.80141373,0.46804237,1.98378828,1.20024698,0.42472989,0.11400347,1.62067434,0.77736085,0.18324477,0.17638997,2.03879787,0.30034995,2.7528278,0.51742215,2.56587907,0.73874964,2.25066219,0.48732235,0.55313068,2.34062728
ENST00000222249.9,0,325,522,1082,1418,1590,1674|4.44859778,2.46221635,1.545048315,2.269303175,2.204766745,1.28477648
ENST00000222598.4,0,346|8.93031817
ENST00000222674.2,0,63,552|3.84445054,3.40764969
ENST00000222574.4,0,173,418,1098|7.53766979,9.24664079,7.27740876
ENST00000222381.3,0,236,536,1125,1434,1841|4.192307175,3.10856112,3.08855961,0.50300969,3.00628127
ENST00000220597.4,0,1011,3152,3269,3642,5419,6132,6442,6662,7673,8734|4.63358588,4.1902918,0.9122776,4.00819924,4.66922164,2.66000204,0.54350857,2.564648355,2.90352522,4.79705932
ENST00000221996.7,0,413,918,1055,1230,1624,2330,2643,2897,3191,3363|2.50145972,0.22304318,0.18912218,2.47866709,2.36082078,2.326300345,0.50153361,1.593039855,2.18946757,2.740603135
ENST00000222673.5,0,96,800,959,1071|5.033681885,2.918271705,4.23784736,5.197482015
ENST00000222728.3,0,170,262|5.66260036,3.969172005
ENST00000222462.2,0,183,857,1114,1550,1810|4.60732659,5.00265868,5.76756629,6.095476945,5.31703778
ENST00000222726.3,0,279,783|9.04388359,8.94480469
ENST00000222345.6,0,583,868,1193,1342,1677,1814,2065,2132|3.37398977,3.97024828,4.17722995,5.3389401,3.64235232,4.04902079,4.87028212,5.55219792
ENST00000222543.5,0,462,760,1578,1686,1872|4.204132495,2.95252381,2.852703335,0.86127231,2.320593045
ENST00000222982.4,0,116|3.52106584
ENST00000222718.5,0,385,551,902,1266|8.01604629,7.074372905,5.91666822,6.20930547
ENST00000222547.3,0,222,2192,2542|5.793838235,3.02953857,2.780192585
ENST00000222120.3,0,146,964,1119,1228,1620,1794,2091,2259,2480,2888,3103,3876,3993,4223|4.915493005,3.407135375,2.63985102,0.45398645,2.321986295,2.59088047,0.20846017,2.03220572,0.20846017,2.77534369,2.23475758,2.29591873,0.41057245,0.17758838
ENST00000222902.2,0,154,291,652,975|3.090424605,2.49789767,1.07666715,2.7651613
ENST00000222747.3,0,1272|5.66631408
ENST00000222402.3,0,522,779,1590,1881,2002,2105,3242,3441|3.33118875,2.4078662,2.33508903,0.51250286,2.16112303,1.44548719,2.13622662,1.3868818
ENST00000222567.5,0,345,1915,2083,2286,2551,2716,2854|4.20124202,2.946386005,2.0258243,1.48687035,1.13974653,1.67545979,1.449333355
ENST00000223029.3,0,159|5.91472804
ENST00000223026.4,0,323|4.71619219
ENST00000222553.3,0,126,527,1494,1726,2798|8.43662209,8.34197279,5.68874002,4.991518805,5.94823123
ENST00000222823.4,0,1111|3.12163955
ENST00000222812.3,0,217,1127,1202|4.79171355,4.789639175,7.74399019
ENST00000223061.5,0,72|4.516861
ENST00000222693.4,0,39,1259,1360,1589,2420|0.0,5.43225822,0.11400347,0.11400347,3.88051379
ENST00000222792.6,0,1427,1600|6.29127569,8.07990429
ENST00000222390.5,0,2921,3293,3575|4.84282482,5.170405705,7.542563515
ENST00000223051.3,0,441|3.60305879
ENST00000223167.4,0,150|4.044947935
ENST00000222761.3,0,563,967,1368,1966|0.0,4.55797652,5.47126586,5.804959055
ENST00000223127.3,0,41,304|5.45104217,4.35286612
ENST00000222690.6,0,531,837,1378,3367|1.42442529,0.41685973,1.10508565,1.39000083
ENST00000223136.4,0,146,333|0.0,4.34775432
ENST00000223271.3,0,88,138|0.0,0.05623476
ENST00000222584.3,0,1281,1457,1602,3258,3485,3553|7.15811871,0.20846017,0.55277561,8.39610389,8.74365609,7.78613644
ENST00000223364.3,0,57|4.02730799
ENST00000223114.4,0,92,195,327,493,748,939|3.085758035,1.19041785,0.3491439,0.17580425,0.52554237,2.55820102
ENST00000223293.5,0,341|1.54340792
ENST00000223324.2,0,281|4.88475214
ENST00000223321.4,0,132,713|7.756695075,3.94038102
ENST00000223129.4,0,497,838,1134,1555,1836|4.01698862,0.45070479,0.405946055,2.67552198,0.33596137
ENST00000223368.2,0,882,945|5.25198236,8.15531334
ENST00000222990.3,0,90,418,832,946,1080,2052,2383,2554,2905,3120,3298|4.24885904,2.2396369,1.37472708,1.87256451,1.18472801,1.08136449,0.10490413,0.38770766,0.7670767,0.73129861,3.569788355
ENST00000220592.5,0,480,631,1040,1148,1693,1819,2189,2761,2890,3669,4001,4152,4551,4839,5296,5562,5692,6220,6647,7032,7208,7471,7589,8149,8373,8687,9402,9693,9888,10140,10426,10746,11096,11463,11885|7.712657555,4.40970362,7.47217539,3.78334087,4.32145999,2.730093995,4.24108387,3.48759484,2.27826892,3.19325719,4.62779677,3.1318527,4.60328512,5.196364445,3.75221415,6.087266755,3.006985545,3.92958027,2.43378897,2.45153472,3.064675775,2.59656246,2.60847218,3.13769238,2.850346565,6.211838525,5.55024712,5.67221419,7.37659199,4.937002555,4.05347952,6.961709105,7.74544251,5.04422722,7.97643379
ENST00000223095.4,0,613,979,1344,1526,1892|4.06019178,4.5061723,4.15557939,0.20846017,3.71292656
ENST00000223642.1,0,77,403|4.85751122,5.79310517
ENST00000223023.4,0,737,2574,2744|8.86075709,6.71988397,6.22789834
ENST00000223500.8,0,299,685,1079,1210|5.84733059,4.855637735,3.11417267,2.47799655
ENST00000222803.5,0,569,858,1182,1475,2586,2891,3454,3709,4055,4152|4.77193765,0.11400347,3.32806059,0.96256001,3.41650802,0.36387207,0.19936083,0.19408017,0.37825207,3.59182342
ENST00000224073.1,0,182|6.52404884
ENST00000223862.1,0,319|3.06158077
ENST00000222511.6,0,482,607,921,1400,1542,1881,2208,4242,4451,4625,4808,4939,6035,6141,6301|1.38368544,2.87502321,0.36366651,2.66551826,0.54380389,2.11589413,0.47313449,2.477575305,0.42472989,1.98541339,0.20846017,0.54152729,3.993552955,0.20846017,0.37825207
ENST00000224167.2,0,60,164|1.54487911,3.081461865
ENST00000223459.6,0,183,603,768,1115,1424,1604|4.93728016,2.155548355,0.37055202,0.17344703,0.30616608,1.136613785
ENST00000223858.4,0,307,587|0.0,3.10896416
ENST00000224181.3,0,198|2.19341251
ENST00000224337.5,0,274|4.821758305
ENST00000222573.4,0,390,1149,1476,1577,4866,4993,5786|6.59389515,4.72104298,0.45415795,3.33855865,4.12562749,2.23427725,5.83508778
ENST00000223145.5,0,442,940,1737,2542|8.72758615,8.08120469,5.79564202,7.59896627
ENST00000224784.6,0,149|7.57272837
ENST00000223369.2,0,533,695,857,1065,1205,1471,1692,1889,2012|4.06875355,3.1157062,1.91945298,3.181957625,1.52633683,3.016486545,3.18672995,1.47670119,4.69643701
ENST00000224237.5,0,111,338,431|8.44966329,7.95941509,4.76132731
ENST00000224600.4,0,130,418|2.976682005,2.06160741
ENST00000224862.3,0,146|5.312692065
ENST00000223398.6,0,385,667,886,1294,1680,2025,2095|3.98125369,2.590244175,2.60441868,1.86771315,2.16228692,3.26158442,4.958867355
ENST00000224356.4,0,586|4.677157875
ENST00000224949.4,0,304|3.27215721
ENST00000224605.2,0,662,796|4.718515905,7.39735654
ENST00000225171.2,0,447|4.73050732
ENST00000225245.5,0,198,416|4.86891176,4.07212926
ENST00000223341.7,0,421,848,1776,2047,3019|3.50905771,3.28153202,2.39838905,0.48732235,2.154035825
ENST00000225298.7,0,45,169|0.0,4.489069855
ENST00000223210.4,0,739,870,1812,2472,2816,3195|2.73886144,3.55564602,2.101175285,2.167515615,2.164870475,3.58674209
ENST00000225387.3,0,135|6.06822746
ENST00000225275.3,0,506,800|4.12136208,3.49172496
ENST00000225276.5,0,269,632,772|2.91339058,2.45606089,2.84785782
ENST00000225308.8,0,202,374,416|3.557722735,4.302019335,2.03920952
ENST00000222753.4,0,892,1245,1662,1830,3456,3703,4012,5062,5203,5303|6.43100582,8.24727159,6.98341826,8.834819,4.62736296,3.72439425,4.08988564,4.671180655,4.88498139,7.61878479
ENST00000222644.5,0,758,1195,1503,1930,2286,3822,4883,5822,6708|7.24609234,5.52803752,0.427521345,4.41469128,3.855146475,3.878381635,3.84542562,3.4075716,4.23755162
ENST00000225402.5,0,207|3.22800189
ENST00000225426.4,0,64|5.79246558
ENST00000225371.5,0,375,450|4.21040412,4.94315692
ENST00000225430.4,0,89|4.97932576
ENST00000225174.3,0,882,1134,1251,1406,1495|3.56932804,2.0683101,0.50748231,0.20846017,0.11400347
ENST00000225441.7,0,366|4.54868882
ENST00000225550.3,0,321|4.05306234
ENST00000224140.5,0,280,412,552,738,1046,1751,2730,2888|4.530074255,6.36317182,4.21123597,3.691702405,2.84053598,2.43208376,3.59200259,2.71950585
ENST00000223864.2,0,275,526,626,3078|4.96118787,2.98482806,0.52115187,2.16547116
ENST00000225394.3,0,556,914,1156,1233|5.87118972,4.78422217,4.930083345,6.24720252
ENST00000223122.3,0,1489,1750,3682,4020,4924|4.278435,0.20846017,4.000242605,3.79491378,4.4397476
ENST00000225282.8,0,22,1658|0.0,4.777273915
ENST00000225525.3,0,855|4.27721043
ENST00000223208.5,0,109,270,2867,3024,4608,5121|5.59782052,4.28533795,4.68564892,4.07565582,4.07489204,3.53938359
ENST00000225614.2,0,100,292|0.56333679,0.87139533
ENST00000225504.3,0,614,1112|3.912202585,3.196565005
ENST00000225538.3,0,1223|3.73489954
ENST00000225576.3,0,50,183,530,600|3.70819842,0.70326574,3.52391285,2.30886547
ENST00000225655.5,0,300|4.88025657
ENST00000223273.2,0,1597,2006,2213,2903,3329,3662,4193,4560,5665,5780|3.11525639,0.48740125,0.44117884,2.68707042,2.228927945,2.18357916,2.48875935,0.43914235,0.04014626,0.04014626
ENST00000225428.5,0,123,995,1326,1676|5.87427469,4.06117802,0.54810105,3.852217255
ENST00000225567.4,0,366,956,1272,1450|3.269716155,3.6852602,0.587764195,2.80760963
ENST00000223795.2,0,310,1096,1336,2321,2714,2833,2965,3228,3856,3981,4294,4571|4.400639935,0.5001739,3.793758745,3.51585384,3.91425812,3.58375831,2.721389785,0.20160537,2.394359165,2.91348626,3.2152221,3.17047428
ENST00000225698.4,0,342,418|4.69876679,4.27646837
ENST00000225688.3,0,56,203,688|5.54222062,4.37363835,4.61759609
ENST00000225512.5,0,199,577,754,1627,1740,1900,2137|5.15962178,5.18373597,4.21522102,3.80555746,5.14235226,6.70164402,8.30508089
ENST00000225296.3,0,1156,1934,2324,2573,2876,3068,3293|3.184404185,3.21358678,0.56019531,4.23865134,4.20431229,3.244742365,3.21229046
ENST00000225831.4,0,166,376|4.412365935,3.927336275
ENST00000225729.3,0,745|3.38944249
ENST00000225728.3,0,279,940,1154|4.78479832,3.19802019,2.975309965
ENST00000223528.2,0,1406,1528,3295,3499,4442,4829,4994,5312,5539,5854|3.82335937,0.0,2.88703506,1.39438255,2.90660152,3.51522437,3.42687296,0.457432455,2.71287685,4.62047976
ENST00000225519.3,0,1263,1374,1499,1675,1854,1963,2315,2640,3008,3092|3.04894205,2.78770397,0.5052421,0.16228798,1.81738167,0.30616608,0.15874215,0.30530235,0.15674525,0.15674525
ENST00000225609.5,0,588,923,1265,1461,1770,2016|3.30848713,2.68922456,2.133933835,1.760636225,0.35303667,0.93513732
ENST00000225573.4,0,202,314,453,720,899,1031,1167,1637,2047,2405,2526|3.613297635,4.202742035,3.34127888,2.5863723,0.44127351,0.20846017,0.1916666,2.270644075,2.75128885,3.33053222,3.73165672
ENST00000225823.2,0,325,878|6.35254278,5.12806109
ENST00000225844.2,0,479|3.38930701
ENST00000225235.4,0,559,1052,2164,2718,2871,3162,3967,4356|6.49490061,4.98244092,0.77172055,5.26473872,8.10964889,3.72172235,2.63382283,2.37729125
ENST00000225726.5,0,1061,1631|5.80398751,6.7131971
ENST00000225899.3,0,597|3.75958747
ENST00000225927.2,0,211|4.06263677
ENST00000225992.3,0,124|3.900379045
ENST00000224756.8,0,725,1453,1913,2160,2558,3152,4173,4978|0.0,5.631547595,5.920688955,0.43720283,4.18616532,4.254472345,5.76290698,5.74845469
ENST00000225916.5,0,306,541|3.815587575,4.88017242
ENST00000225777.3,0,64,170,317,642,938,1345,1469,1591|0.0,2.271607235,3.84901105,4.29270724,3.24534363,2.92362981,1.745018915,3.395202175
ENST00000225792.5,0,362,958,1672|9.01911234,3.502813395,3.933644835
ENST00000225893.4,0,93,598,941|0.0,6.7607884,4.99400509
ENST00000225873.4,0,186,582,987|4.43572633,3.402364055,3.87939564
ENST00000225941.1,0,349,510|4.07265375,2.67378252
ENST00000226105.6,0,49,156|0.0,4.46708832
ENST00000226207.5,0,109|7.54664949
ENST00000225737.6,0,324,911,1242,1507,1925|6.42499881,4.97778519,5.19904394,7.79274229,4.973649725
ENST00000226209.7,0,127|5.20356132
ENST00000226218.4,0,248|3.792810825
ENST00000225665.7,0,167,827,2121,2724,2826|5.44771662,4.30931673,3.46801648,0.20846017,3.24229965
ENST00000225842.3,0,1070,1297,1641,1757,1981|2.86886743,2.50479627,2.62869088,1.38679757,2.929267905
ENST00000224950.3,0,995,1379,1719,1910,2164,2763,3322,3590,4071,4188,5253,5846|3.93276822,3.44926738,2.956389025,2.27055749,2.84772422,0.20350218,1.89914461,2.51390416,2.52663386,0.55620139,3.40314509,2.36863176
ENST00000226355.3,0,166|3.199714695
ENST00000226284.5,0,45,539|4.48446937,5.214210495
ENST00000226299.4,0,393,503|5.37576212,3.116893375
ENST00000225983.6,0,143,1224,1490,1630|6.16814544,4.21858642,4.322193485,6.814312685
ENST00000225972.7,0,90,394,1560,1755|7.094581725,5.456283445,4.02625967,4.39613091
ENST00000226021.3,0,441,786,1164,1382,1523|3.52213273,4.26300582,3.026398655,0.817053485,0.61257767
ENST00000225577.4,0,814,1206,1469,1704,1857,2855,3647,3776|7.62105052,6.37981481,8.69700082,7.80416332,5.91056645,6.50475356,5.99341795,4.53449216
ENST00000226432.4,0,189|4.32180816
ENST00000226359.2,0,495|3.02466736
ENST00000226317.5,0,1119|4.13017032
ENST00000226460.4,0,164|2.689529215
ENST00000226247.2,0,901,1125,1460|4.37220452,0.37825207,4.13305532
ENST00000225964.5,0,89,293,1029,1314,1419,2122,2213|5.59412512,7.060558255,5.004186905,5.47732042,8.41770372,3.08046913,2.93014046
ENST00000226193.5,0,94,1079,1775|2.07947336,2.97852002,3.048337485
ENST00000226091.2,0,1802|5.21026683
ENST00000226524.3,0,359|3.30728205
ENST00000226798.4,0,75|5.86713391
ENST00000226730.4,0,282|5.44411658
ENST00000226444.3,0,153,556,782|3.17442585,0.42554002,1.699912425
ENST00000226230.6,0,162,478,1024,1454,1834,1892|4.414526245,0.18324477,2.9162918,3.3025402,4.62851125,0.0
ENST00000226578.4,0,80,571|4.60608331,2.85128456
ENST00000226574.4,0,708|5.108624385
ENST00000226760.1,0,797|2.48500088
ENST00000226225.2,0,192,985,1389,2409|4.9354123,4.05078712,3.65685352,4.081320785
ENST00000227266.5,0,360,414|4.702081455,2.07548127
ENST00000227065.4,0,57,680|0.0,3.58972369
ENST00000227471.2,0,361,446|2.6570304,4.28376406
ENST00000226382.2,0,57,430,990,1145,1250,1725|3.65950321,4.94243935,4.431354935,5.53670012,6.78965359,9.26987219
ENST00000227474.3,0,236,300|2.970837335,4.01929993
ENST00000225719.4,0,1431,3906,5175|5.23718722,4.93795252,3.55059735
ENST00000227155.4,0,357,457,683,984,1103,1237|3.20545579,0.31682152,0.05231091,2.58204546,2.69681028,3.968070595
ENST00000226328.4,0,143,1203,1526,1911,2151,2260|8.04110109,5.81564093,4.65543339,4.90857242,5.96578591,8.46879439
ENST00000225724.5,0,417,575,1548,1857,3315,3516,3978,4120,4434,4696,5057,5968|5.45994459,0.01849982,0.00995384,0.00995384,4.925580345,5.11821108,3.705874845,0.77170175,6.57543527,3.63650356,0.20846017,1.35211307
ENST00000227524.4,0,103,319,536,618|4.68451221,4.409339455,4.38971442,2.031668605
ENST00000227520.5,0,315,763|3.75213535,3.495747795
ENST00000227756.4,0,270|7.727160475
ENST00000227348.4,0,450,590,755,1240|3.939087675,0.443487705,0.60190505,2.65263099
ENST00000227880.3,0,65,136|3.33954412,5.42751742
ENST00000226319.6,0,74,627,1048,2211,2479,2668,2971,3020|4.701465225,5.68496936,4.27640752,6.13548591,5.11053727,7.40867799,8.18668119,4.92941492
ENST00000228140.2,0,39,75|6.10328149,3.22559409
ENST00000223073.2,0,699,1149,1444,1792,1946,2101,2849,2985,4408,4735,5163,5314,5603,5783,5936,6206,7137,7725,7867,8021,8281,9308,9591,9804,10284,10689,10831,11071,11197,11721,11904,12087,12301,12410,12654,13112|3.98208332,1.51846809,0.20846017,1.931831165,0.38183475,0.11400347,3.036035755,0.74872771,3.29877775,2.49558105,2.29802296,0.44670305,2.56952682,0.37600753,0.69239045,2.106441555,1.58281351,1.94963508,0.45398645,0.20846017,2.893815825,2.55581874,1.80814355,2.18402817,1.78812764,1.36322845,1.15777601,0.69602146,0.332893755,1.092532915,0.39331892,0.39331892,2.069437115,0.36947896,0.108127,0.01849982
ENST00000227918.2,0,162|2.46560687
ENST00000227665.4,0,768|4.25703129
ENST00000227758.2,0,498|4.68278227
ENST00000227525.3,0,200,623,1106,1278|4.15477467,4.00238002,3.52283102,4.84103847
ENST00000226413.4,0,1037,1186,2033,2811,3099|3.90619988,0.59565772,3.59050199,3.75942268,3.226957975
ENST00000226067.5,0,122,405,1030,1275,1679,1863,2138,2756,3636,3979,4186|8.251935935,5.59793724,7.45279642,7.29085962,8.559803775,7.03447375,6.12862482,4.736807755,3.77992084,3.41039399,5.89569849
ENST00000226279.3,0,615,716,1410,1727,2672,3042,3479,3609,4195,4423,4650|2.83598262,0.11400347,2.48193685,0.36438416,2.44433159,2.18277635,0.37825207,1.203309585,1.86043194,0.01849982,1.87366924
ENST00000228027.7,0,54,223,1028|5.772063155,6.38912652,3.47899649
ENST00000228264.6,0,200,357,613,801,906,961|0.0,1.89391161,2.083306465,3.12066483,1.96853631,3.08839934
ENST00000227157.4,0,245,722,1041,1276,1409,1807,2268,2368,2767,2887,3102,3217,3295|0.0,5.079619,2.14481121,0.75177684,1.29933395,0.29843832,0.20692622,0.97701471,1.36452395,0.11175893,0.09737893,0.38481539,0.91716629
ENST00000228438.2,0,189,636,946|1.04431598,0.76725494,0.20846017
ENST00000228476.3,0,289,508|3.59392264,2.92946873
ENST00000228434.3,0,995|3.69643752
ENST00000225388.4,0,165,633,1817,2090,2280,2395,2846,3066,3194,3377,4001,4370,4937,5105,5242,5804,6926,7060,7230,8703|8.46052679,7.89464384,6.732157435,7.59321944,6.90796633,5.80731449,5.95414586,8.36864214,5.616195205,7.78573212,5.21458353,3.57090712,4.31316304,0.20846017,0.56436559,6.597015865,5.34521982,7.326946955,8.40820699,5.37761722
ENST00000227667.3,0,257,1433,1605,1752,1926,2132|4.09301632,3.33679469,2.7999203,0.6031255,0.668504035,2.81955457
ENST00000226004.3,0,985,2445,3516,4427,4853,5048,5335,6015|4.17197082,3.185633545,3.61001372,1.93275827,2.23696495,0.42441079,0.2025837,0.45932852
ENST00000228437.5,0,188,1238,1344|5.10131103,3.45823213,6.70877219
ENST00000228534.4,0,306|4.171083015
ENST00000228347.4,0,91,1193,1543,1667|4.62125293,3.261375295,0.546634135,2.07195114
ENST00000228510.3,0,107,704|4.03299024,2.97032428
ENST00000228682.2,0,91,203|4.17323952,4.95036382
ENST00000226951.6,0,199,502,808,1377,1817,2297,3810,4072|4.30437695,2.88311027,0.39330331,3.01530087,2.87972312,2.05754509,2.64638113,3.135114665
ENST00000228641.3,0,517|5.97959812
ENST00000228811.4,0,25,120|0.0,1.6440471
ENST00000228740.2,0,237|5.25333358
ENST00000227507.2,0,461,760,1031,1481,1581,1770,1942,2244,2386,2758,3131,3192|6.42459252,6.22074659,6.91828809,7.28576916,5.14381701,3.82049462,6.02070242,8.205306045,3.07753771,5.699874245,3.14202922,7.16739379
ENST00000228644.3,0,189,622|6.37719272,5.67337215
ENST00000227451.3,0,1506,3255,3678|4.91940163,4.4596276,4.11748822
ENST00000228837.2,0,73|5.82814312
ENST00000228468.4,0,1037,1218,1904,1973|5.48259272,7.72525519,4.89462708,5.54507272
ENST00000228841.8,0,154,258|3.98532462,3.33065192
ENST00000228284.3,0,1492,2249,2586|4.208423805,2.57995502,4.00832218
ENST00000228825.7,0,119,419,672,721|5.94976409,4.28595141,1.82709104,0.60257439
ENST00000228827.3,0,512,563|4.062712225,1.14248067
ENST00000227322.3,0,559,954,1244,1356,1576,2345,3184,3436,3747,4332,4453,4640,4894,5124|4.54952058,2.60035141,1.67841496,0.382664605,0.11400347,2.09587466,1.71744219,0.30489677,0.2025837,2.23806932,1.88802855,0.20846017,0.59912508,2.339506045
ENST00000228327.6,0,54,1244,2495|5.740080405,8.607966425,8.85689359
ENST00000228799.2,0,43,676,878|4.41750712,3.13063432,3.332932855
ENST00000227752.3,0,391,498,1577,2896,3407,3563|3.95160364,3.10576561,3.07630539,3.42868648,3.55823592,3.20302511
ENST00000229002.2,0,155,322|4.84424043,3.75310048
ENST00000228945.4,0,506|4.74948869
ENST00000229134.4,0,291,496|4.22894035,3.77200032
ENST00000228515.1,0,187,688,1498,2207,2393,2541|5.30387282,4.47622072,3.972553735,3.93381716,5.05823295,7.07660539
ENST00000229135.3,0,585|4.74000652
ENST00000229179.4,0,233,409,543|5.91722289,4.01574861,2.14901131
ENST00000227638.3,0,2280,2380,4738|3.331285205,0.26383768,3.180201445
ENST00000228495.6,0,437,809,1868,2161,2792,2940|4.80416802,2.697955975,3.59134489,0.20621563,3.02832702,3.5537199
ENST00000228918.4,0,562,964,1162,1396|4.393354385,3.38312389,2.43059704,0.76329911
ENST00000229003.3,0,68,1068|0.0,3.67750789
ENST00000228136.4,0,257,1170,1338,1507,1823,3642,3963,4707|7.95545019,4.62645275,0.10490413,0.36098722,0.10714867,2.77630919,0.35206823,1.736002625
ENST00000229239.5,0,184,224|5.51723067,3.69277714
ENST00000228567.3,0,368,2592|5.64854413,4.346143055
ENST00000229030.4,0,121,235,495,605,792,978,1052|3.83973919,5.020053985,4.73334722,5.656103855,8.42366959,6.994692905,8.558357235
ENST00000229266.3,0,36,129|0.0,7.82820012
ENST00000229243.2,0,207|4.31864512
ENST00000228872.4,0,36,182,291,657,994,1344,1774|6.74863359,0.0,9.03523989,5.54544587,5.09542862,9.08344889,4.38579273
ENST00000229304.4,0,92,147|2.90648628,1.68692652
ENST00000229264.3,0,502|4.70471987
ENST00000228280.5,0,43,443,3263,4426|6.73734944,7.21937839,4.69116412,6.18930244
ENST00000228741.3,0,642,1111,2101,2655|8.07248639,4.15151456,3.71479115,4.33043477
ENST00000229268.8,0,497,554|5.34826414,6.10053942
ENST00000228606.4,0,880,2588,3390|4.142646535,4.24054799,4.336909255
ENST00000229270.4,0,620|4.578964965
ENST00000229329.2,0,361|5.20651589
ENST00000229332.5,0,320|2.67926549
ENST00000229043.3,0,211,404,973,1179,1408,1567,1754,2080,2194|3.90317755,3.40652406,3.17379955,1.96366716,0.4131701,0.3962054,3.78426676,4.45248267,5.39924124
ENST00000229379.2,0,205|6.27214252
ENST00000229307.4,0,208,557,966|1.57255495,0.39577389,2.38098269
ENST00000228865.2,0,346,2088,2339,2458,2931,3110|5.46225517,4.52169213,4.54653692,3.71559558,4.69640622,2.84427306
ENST00000228928.7,0,87,1258,2231,2413,2652,3089,3276|3.05405225,1.61506879,1.13934086,1.236961245,0.88751403,0.63737066,0.64600396
ENST00000229402.3,0,237,723|2.16049949,0.18254637
ENST00000229238.3,0,639,807,1189,1324,1609,2069|3.02896196,0.47895635,0.11175893,0.17569157,0.55036856,1.35541975
ENST00000229554.5,0,69,352,469,544|4.36434011,2.43026562,2.48867558,1.46194207
ENST00000229328.5,0,168,860,1305|5.51328998,4.45388112,3.91418985
ENST00000229563.5,0,463|3.68074367
ENST00000229201.4,0,690,1003,1422,1615,1789,2112,2272,2383,2697,2797|3.480322565,0.69276595,2.48400321,3.25878493,0.11175893,0.41639901,0.10714867,1.11638493,0.05916571,1.277606735
ENST00000229768.5,0,74|4.680007185
ENST00000228862.2,0,141,366,738,1420,1759,2265,2628,3315,3551|6.23315939,5.24146984,6.31937376,3.950758765,5.62135726,4.51928668,5.84509066,2.87954241,2.391322105
ENST00000229810.7,0,55,142|0.0,4.67344684
ENST00000229729.6,0,93,235,393,435|3.72495977,0.751082555,0.42135708,3.156334595
ENST00000228936.4,0,1657,1774,1959,2983,3503,3802|3.06743448,0.74917618,0.49179675,2.545361985,2.497134605,2.34620713
ENST00000228506.3,0,751,2282,2755,3894,4813,5260,5319|5.36004552,4.56316122,4.71308602,4.49004432,4.73109225,4.77256119,6.74773069
ENST00000229387.5,0,770,1335|6.80698984,8.30111541
ENST00000229758.3,0,90,559,645|5.711597635,4.90389272,4.290095275
ENST00000228705.6,0,481,4523|5.46217992,4.13096973
ENST00000229416.6,0,164,364,732,1062,1415|6.21707202,8.43662209,4.83394623,5.198417215,5.64320151
ENST00000229390.3,0,373,627,912,1012,1295,1401,1804|6.48261042,3.635456215,0.54600499,2.00724919,0.5658424,1.601063675,2.99734096
ENST00000229769.2,0,202,386,516,759|3.30564367,0.43720283,1.15218154,2.68713144
ENST00000229335.6,0,992,1289,1467,1590,2118|3.69975303,0.37139727,0.75817749,2.75469539,3.24168939
ENST00000229340.5,0,832,1517,1997,2150|0.0,4.49893945,4.293092605,7.93240489
ENST00000229854.7,0,480,579|3.764451915,3.3889284
ENST00000229595.5,0,208,1656|8.66729429,4.575788065
ENST00000229824.8,0,1021,1090|2.50405502,0.34463822
ENST00000230056.3,0,112,238,486|4.59729043,6.284648175,3.18668635
ENST00000229314.5,0,633,1295,2223,2462,2704|6.90490839,4.80613315,5.314965505,7.06322591,3.541117305
ENST00000230256.3,0,238,391,567|2.90557475,2.0152847,1.628203415
ENST00000230301.8,0,393|3.1807131
ENST00000229708.3,0,444,808,1817,2314,2367|1.30903781,0.20846017,0.39855416,0.18324477,0.19208327
ENST00000229214.4,0,75,830,986,1088,2183,2412,3234,3439,3829,3976|5.19900864,3.18956834,0.0,4.886371465,2.93917672,1.66893348,2.351320805,1.54636757,0.20503277,2.93889883
ENST00000230085.8,0,494,645,932|6.72201059,8.20596104,5.56743642
ENST00000229633.5,0,1768,1943,2100,2265,2572,2617|3.57706227,0.35238197,0.05916571,2.21695981,3.55185962,2.79762979
ENST00000230431.6,0,104|3.53354183
ENST00000229922.2,0,1350|6.3628641
ENST00000230413.5,0,167,271,411|0.0,1.830525045,3.21079117
ENST00000230050.3,0,87,293,431,955,1288,1583,1669|4.65928136,1.790926285,0.962666395,0.29997227,0.5994785,0.36387207,0.62931466
ENST00000230323.4,0,188,485,621|5.17375958,4.21301191,5.63610662
ENST00000229812.7,0,288,613,1078,1901|5.51423789,6.21607369,4.26098568,4.71545964
ENST00000230354.6,0,597,737|5.57490608,4.35443141
ENST00000229195.3,0,17,1131,1836,3661,4880|0.32918324,9.82777479,6.22438189,4.07191305,3.39851036
ENST00000230419.4,0,383,556,694,839|5.33584072,4.61709025,7.01846172,5.55249775
ENST00000230732.4,0,76|5.2979352
ENST00000229829.5,0,92,954,1066,1629,2660|0.0,2.793110375,0.2025837,0.44265784,2.4815768
ENST00000230588.4,0,646|3.652635435
ENST00000230361.3,0,426,778,1343,1443,1531|3.507848205,0.8245538,3.18200424,1.62241329,3.05590452
ENST00000230640.5,0,83,431,563,809|4.81939124,7.44449719,0.0,3.955876685
ENST00000230901.5,0,326|6.36795012
ENST00000230658.7,0,202,434,1129|8.68861457,8.510956775,8.97676239
ENST00000230173.6,0,135,1925,2884|0.0,4.19844842,5.20102332
ENST00000230381.5,0,203,1149,1357,1596,1734,2287|4.35819072,3.400666275,1.754929255,3.35324538,4.66878232,2.71968693
ENST00000230671.2,0,1457|3.57139908
ENST00000230340.4,0,369,640,778,932,1050,1380,1957,2214,2365,2612|3.98949483,2.49641736,0.21123039,0.21123039,1.16334746,0.30615188,1.86682018,2.87916388,4.94316422,4.55571322
ENST00000230122.3,0,1016,1202,2039,2553,2851,3250,3335|4.384008945,0.84356497,3.73122791,3.368245585,0.48581327,3.23098339,2.72355846
ENST00000231009.2,0,346,644|3.73654622,1.634747495
ENST00000230582.3,0,255,1059,1397,1663,2062,2467,2673,2742|2.97809159,1.87164417,0.20846017,0.11400347,0.33596137,0.49478065,0.54714665,0.54714665
ENST00000231021.4,0,536|7.95710179
ENST00000230124.3,0,404,690,798,988,2680,2791,3847|3.967728925,3.50601007,0.349234335,0.64699399,3.00991164,1.10259119,3.96502109
ENST00000230990.6,0,353,692,1101,1456|5.27782674,5.56695352,4.92221332,5.31331902
ENST00000230792.2,0,261,423,2006|4.78174549,4.685879965,4.61280582
ENST00000229955.3,0,286,1237,1408,1627,4350|5.907843185,4.46600372,0.50300969,0.73839484,4.33878562
ENST00000231130.2,0,782|3.9223337
ENST00000231121.2,0,639,834|4.36572024,5.61999772
ENST00000230859.6,0,423,660,1121,1235,1914,2103|5.15905818,6.93703879,5.88655625,5.49996376,6.04846782,7.49347996
ENST00000229447.5,0,100,619,919,1490,1611,1826,2131,3731,4776,4957,5249,5967,6492|0.0,3.43298195,0.45554155,2.01879761,0.66520671,0.90923109,1.31055891,1.437951225,1.74571254,0.52996875,2.42930497,2.86805568,3.44558546
ENST00000230538.7,0,808,1022,1314,2207,2896,3094|4.65992927,0.55723615,3.125007045,2.59896439,2.90770291,0.05916571
ENST00000231136.1,0,239,645|4.17798228,3.81488292
ENST00000230449.4,0,1691,2010,2401,3095|3.54547189,2.26161908,3.60583149,3.51240939
ENST00000231449.2,0,91|5.70256212
ENST00000230036.1,0,431,814,948,1473,2314,2765,2906,3337,4195,4637,5065|3.24772652,0.20846017,1.51320452,0.20160537,2.81085132,2.91097695,3.87222494,3.41768502,2.888935975,2.72802436,3.718961365
ENST00000230461.6,0,2602,3180|5.43139603,3.896945815
ENST00000231238.5,0,209,368,480|5.43127989,0.0,4.70111442
ENST00000231137.3,0,1159|3.49203839
ENST00000231454.1,0,367|4.59766306
ENST00000231229.4,0,594,951|0.0,1.32242632
ENST00000231357.2,0,267,375,542|2.86936538,3.90736383,5.21328919
ENST00000230053.6,0,53,450,582,760,1327,1464,2245,2345,3432,3742,4631,4805,4984|4.17807113,5.91654626,9.04275779,7.165155985,8.76361276,0.0,3.41468067,0.0,3.22514205,0.0,4.72985154,0.0,4.9658268
ENST00000231423.3,0,57,157,531|2.63397996,0.0,2.49926438
ENST00000231572.3,0,114|5.41215672
ENST00000231683.2,0,242|4.011890005
ENST00000231228.2,0,670,897,1318|4.15917117,0.66307599,3.82107592
ENST00000229330.4,0,202,915,1389,1707,1885,3175,3329,3453,3644,4516,4910,5011,5212,7077,7392,7531,7655|6.06941952,5.02100502,6.075168415,6.93234094,7.65222869,5.053455925,5.45778854,0.55620139,3.36699754,3.039873875,3.319385235,0.60677536,0.20621563,3.11367526,3.98066809,3.6850439,3.47384292
ENST00000231420.6,0,89,925,1053,1226,1289|4.47142975,3.3219529,0.29240774,0.32953446,1.09407975
ENST00000231749.3,0,245,304|4.01894859,5.47481275
ENST00000231061.4,0,148,796,956,1160,1890,2475|7.32325171,4.51932165,4.57380122,6.184072755,2.326926655,2.68672596
ENST00000231656.8,0,214,878|4.79046638,3.81840032
ENST00000231198.7,0,886,1132,1434,1732,1966|4.16767526,3.07239883,0.36387207,0.20846017,4.64477606
ENST00000232003.4,0,304,357|3.98571883,2.76496415
ENST00000230895.6,0,351,935,1490,2360,3066,3653,4280|0.0,2.14829289,2.36123673,2.86307134,1.72253651,1.48302925,1.13020431
ENST00000231790.2,0,48,208,388,707,824|3.95998272,2.94696787,2.03757077,0.20692622,3.18210719
ENST00000231134.5,0,1287,1711,2041,2221,2364,2957,3113|3.43051048,0.89529117,1.934725895,0.4668748,0.22304318,1.32265555,0.57410342
ENST00000231512.3,0,1225,1352|5.66990622,6.99399349
ENST00000232219.2,0,193|4.51517795
ENST00000231004.4,0,1845,3547,3622|5.29130332,4.59861748,5.12001362
ENST00000231484.3,0,1796|3.905487555
ENST00000232501.3,0,118|3.858643845
ENST00000232424.3,0,180,358,499|5.53364962,8.19384009,4.9270504
ENST00000231751.4,0,117,442,739,920,1054,1205,1506,1758,1858,1906|3.87153962,3.62728409,0.40257123,0.20846017,0.35639904,1.2076409,1.73244568,1.05548275,0.20846017,0.75374058
ENST00000231524.9,0,322,2096|5.084077195,4.5807184
ENST00000231188.5,0,717,1038,1139,1320,2090,2396,2688,3330|3.21050343,0.47386846,1.07520015,2.61601885,4.510864495,4.577172395,1.88215826,4.38747822
ENST00000230882.4,0,408,829,1490,1593,1798,2022,2221,2403,3212,3474,5059|7.60757224,7.00208482,4.79146155,0.11400347,0.59637344,4.468867625,7.58225259,9.35722819,3.14217384,2.654991655,2.59361009
ENST00000232888.6,0,83|5.93608534
ENST00000231887.3,0,193,967,1101,1455,1602|4.51011994,3.3557353,1.095373635,3.51024622,3.20659907
ENST00000232975.3,0,184|4.57584805
ENST00000232458.5,0,47,1237|5.05969491,5.251741565
ENST00000231721.2,0,372,609,1336,2443,2552|5.39049512,4.28995022,3.73790193,3.70454283,4.34682142
ENST00000232496.4,0,517,654,795,1218|5.20570721,5.06599902,4.51780823,5.09302814
ENST00000232165.3,0,91,378,1098,1428,1712,1960|5.1112866,9.50025619,8.610135005,7.148976325,7.129745435,4.45602074
ENST00000232905.3,0,345,457,557,660|8.44102522,4.34201239,2.66364947,2.33752795
ENST00000231948.4,0,77,199,326,584,1620,1805,2143,2263,2375|4.52095132,2.628309615,3.70268002,3.475921565,2.343155555,2.34058356,1.947811375,1.828844305,2.34790134
ENST00000232375.3,0,314,916,1473,2083|3.44614627,3.044251825,3.30366043,3.33019916
ENST00000232892.7,0,120,890,1252|3.389388585,1.96562035,0.20846017
ENST00000231173.3,0,988,1096,2709,3274,3679,4432,5083|4.24884141,2.51562789,2.17988247,0.20846017,2.42099768,1.42053811,1.50643475
ENST00000232603.5,0,150,309,632,751,994,1966|3.67110071,4.21502965,4.15896373,5.0680873,3.14134085,2.12401797
ENST00000233114.8,0,210|6.783423265
ENST00000233143.4,0,278|4.917177785
ENST00000229795.3,0,125,573,792,1772,2325,3474,3775,4701,4937,5310,5879,6198,6614,7046,7266,7676,7942,8347,8783,9194,9924|8.53899159,5.142062425,5.18958652,6.01499418,6.26393579,3.35661976,0.45066486,2.621220635,0.71055249,1.3985239,2.16642249,0.65130759,1.80620749,2.063264035,0.16626735,0.09772445,1.612418835,1.92937529,2.4155066,2.16082172,2.88968039
ENST00000233047.4,0,660,985,1060|3.50136777,0.20846017,1.87399899
ENST00000232461.3,0,192,1706,2079,2429|4.62653445,4.560834715,1.50361114,0.606415425
ENST00000233078.4,0,75,442,692,775|6.80626325,8.57415639,5.25317287,7.35977169
ENST00000233099.5,0,599|5.98195869
ENST00000231461.5,0,269,666,767,966,2352,2758,4382,4724,4924|7.99496779,6.91311954,1.06124582,0.10714867,4.542174435,0.548148035,5.23156151,7.458496375,3.724259105
ENST00000233121.2,0,389,795,871|6.04065326,5.48590915,6.57759865
ENST00000233331.7,0,101,236,439|4.59365008,2.97647071,4.67698012
ENST00000231498.3,0,348,496,674,840,1388,1718,2573,2835,3042,3169,3288,3855,4163,4565,4701,4825,4984,5479|5.27500226,1.21342909,0.57939217,2.61137179,2.96216579,0.73792219,2.96157502,0.23056838,0.10490413,0.09052192,0.20846017,2.73220541,0.20846017,1.953925425,0.20846017,0.62576985,0.17638997,2.51053577
ENST00000232217.2,0,294,406,727,1535,3517,3747,4214,4364|4.911304135,2.386147635,2.99256595,3.238923335,2.45101222,1.464004545,0.19408017,0.37825207
ENST00000233545.2,0,36,307,420|0.0,3.77706282,2.86199506
ENST00000233154.4,0,317,800,1098|4.30391427,7.02921047,7.923860325
ENST00000233557.3,0,447|6.19715119
ENST00000232978.8,0,416,782,938,1341,2766|5.81431829,5.02295808,4.58739592,3.65254812,4.14658715
ENST00000233535.4,0,209,504,740|5.32719231,5.01611775,5.270917785
ENST00000233468.4,0,268,708,1111|4.722306835,2.83622746,3.47690372
ENST00000233025.7,0,437,730,1092,1894,2266,2406,2578,2678,2965,3333|4.66477382,1.15735975,2.02949863,0.75202679,2.69109889,0.48832516,0.29997227,1.898879075,0.55674855,4.22947077
ENST00000233616.4,0,218|5.216521405
ENST00000233627.9,0,101|2.08158053
ENST00000233596.3,0,716|3.727673765
ENST00000233630.6,0,106|5.98998709
ENST00000233027.5,0,66,999,1386,1558,1698,2070,2872,3234,3335|5.55751755,4.38542496,0.60313092,0.29997227,0.48832516,2.69109889,0.75202679,2.02949863,1.43266255
ENST00000233615.2,0,212,432|5.13038256,4.748440755
ENST00000233202.6,0,408,719,833,1073,1312,1541,1862|3.04375177,0.76636587,2.474400855,4.2951491,4.62908394,5.0355427,3.75961175
ENST00000233575.2,0,73,200,493,814|5.98365342,4.90227459,5.73003204,6.11827124
ENST00000233735.1,0,204|2.2738787
ENST00000233055.4,0,1786,3324|4.37747156,4.81582672
ENST00000232607.2,0,79,298,624,806,1104,1420,2043,2671,2907,3018,3156,3962,4146,4756,5003,5188|4.23526146,3.06361779,0.67342789,2.43636181,2.10510305,0.69836945,1.83041915,1.74429488,1.201155755,0.18254637,0.11400347,1.660818505,0.41685973,2.04610425,1.43676362,1.75815972
ENST00000233809.4,0,152,332|5.646372435,5.416700055
ENST00000233893.5,0,204|7.273024415
ENST00000233668.5,0,618,757|4.08464716,3.55709522
ENST00000233954.1,0,116|3.139120195
ENST00000232564.3,0,143,402,1709,2026,2689,2992,3172,3464,4277,4840,5125|8.98471606,6.90650769,4.01162924,0.34039636,2.49104521,0.62052843,2.42821755,0.57546669,3.30151255,6.07198542,6.12887682
ENST00000233638.7,0,253,611,959|4.13323028,4.60222209,4.030790515
ENST00000233242.1,0,452,1036,2855|5.03246208,1.09188069,3.48909956
ENST00000233948.3,0,388|4.22579262
ENST00000233997.2,0,140|2.22321858
ENST00000233623.5,0,68,1508,1668|0.0,2.949469185,0.34613099
ENST00000234071.3,0,241,300|4.07691425,2.72846864
ENST00000234170.5,0,123,189|0.0,5.850577065
ENST00000234040.4,0,161,467|2.68917699,3.66891492
ENST00000233146.2,0,290,748,1005,1267,1423,2637,3626|5.23927822,2.56074331,0.48732235,1.67460304,0.54348479,1.871007835,3.19953129
ENST00000234195.3,0,152|3.842866655
ENST00000232854.4,0,277,1517,2512,2910,3200,3788,4140,5660|3.95002162,3.21200579,3.12123439,2.560576055,3.46902464,3.751984205,3.488500815,2.764790775
ENST00000231706.5,0,178,319,1073,1358,3363,3538,4307,4456,4701,5837,6166,7157,7501|6.22542712,4.89419202,4.77915443,3.89231589,3.50399612,0.6266537,3.33446826,0.48292744,3.44971152,3.56239089,0.43531205,5.46623263,6.86193029
ENST00000233710.3,0,1177,1322,1591,1695,1775|3.73156328,0.43689781,0.10588246,0.10588246,0.41093078
ENST00000234038.6,0,228,554,654,829|4.8152818,1.62752358,0.0,1.76606104
ENST00000233379.4,0,53,636,997,1197,1339,1942,2314,2679,3659|3.84382753,3.76088303,3.30240183,4.056638815,4.89907414,2.55820629,2.46584086,5.10092402,2.489280885
ENST00000234347.5,0,206|1.889663225
ENST00000234091.4,0,641,781|8.80237995,7.378930685
ENST00000234111.4,0,207,341,596,756|8.38982341,8.16078769,2.23817448,2.431011675
ENST00000234389.3,0,51,130|2.14310041,5.71595973
ENST00000234371.5,0,267|2.3457552
ENST00000234392.2,0,58,242|5.755606155,4.61978071
ENST00000234160.4,0,120,816,1003|7.712729615,6.364380265,4.12665549
ENST00000233607.2,0,60,224,360,744,1007,1406,2197,2405,2521,3034|4.295060695,2.604413115,1.560322065,2.735534445,1.36210359,1.82574884,1.76797376,2.42942062,2.96645776,1.82349883
ENST00000231368.5,0,241,1311,2065,2323,3073,3366,4788,5005,5605,5853,6444,6601,7537,8036,8982|7.84014513,5.18828225,5.39002974,3.44852757,4.02442792,0.47156653,3.580933255,3.79788428,3.780760885,4.19792347,3.35958251,4.42517482,3.92699399,4.82072462,6.207637835
ENST00000234798.4,0,137|5.02626824
ENST00000232766.5,0,294,1701,1862,2900,3300,4250,4492,4789,5825,6005,6203,6423,7039,7152|5.38605908,4.51061555,3.97693636,3.913715085,2.67438547,2.2322285,0.44117884,1.55773982,1.72420445,0.35233827,0.4658229,1.03740235,1.46826253,1.27947615
ENST00000234590.4,0,386|4.560863685
ENST00000234198.4,0,594,1010,1105|4.773504355,7.61105103,8.52043647
ENST00000233826.3,0,2255,2389|4.17147089,3.53727579
ENST00000234454.5,0,330,623|4.11425797,3.47444205
ENST00000235310.3,0,308|4.94470905
ENST00000234961.2,0,50,413|4.791751075,3.06355329
ENST00000234313.7,0,294,735,1637|4.20907789,3.60272569,3.70895222
ENST00000235347.4,0,20|0.72254141
ENST00000233892.4,0,299,780,2490,2639,2796,3058|8.61892279,5.86260182,4.73655434,0.6734972,0.46288396,2.75250966
ENST00000234739.3,0,406,617,719,832,1021,1170,1260|7.956336825,8.66730739,6.65727947,4.69806312,6.11377726,8.18201069,9.79139999
ENST00000235349.5,0,332|1.69674817
ENST00000233969.2,0,412,1679,2210,2861|5.787677345,3.97917485,4.16838572,3.69685972
ENST00000235332.4,0,709,824|2.74048316,1.69575222
ENST00000234296.2,0,414,1239,1769,1875,2328|5.694619755,3.82317032,0.18324477,0.18254637,2.63943428
ENST00000234310.3,0,295,1223,1486,1999,2117|9.52864159,7.61977189,8.21276933,9.27518259,8.88939889
ENST00000234816.2,0,544,1261,1594|6.436325935,3.85545052,2.68772022
ENST00000235532.5,0,233|4.74915138
ENST00000234256.3,0,529,670,1247,1739,2110,2212,2630,2720|4.69730572,3.5212471,3.12326876,3.823464195,3.64433542,1.586534755,3.3957667,5.21414772
ENST00000234875.4,0,98,724,1526,1652|6.51723282,3.35754585,3.4199602,5.27399591
ENST00000235382.5,0,157,681|6.55046642,5.62533483
ENST00000235547.6,0,413|3.11035785
ENST00000233057.4,0,217,317,513,1684,2059,2514,2652,2778,2960,3071,3415,3777,4102,4490,4640,5002,5303,6963,7818,8063|3.23582682,0.33962645,0.34500872,2.42200999,0.18254637,2.08131715,1.673185055,0.49150835,0.18254637,0.58880184,0.27856654,1.52360014,0.59008355,1.56141087,1.784052515,1.741408235,0.43420075,2.139513905,2.38300768,2.46140708
ENST00000235453.4,0,726|4.164264275
ENST00000233838.4,0,69,255,392,569,1232,1709,1861,2021,2414,3229,3798,4029,4276,4466,4642,4831,4954,5211|4.13138912,2.81133116,0.68036879,0.51290517,2.49191771,1.57362919,0.37323334,0.37735583,1.39641899,1.2332047,0.11400347,1.04305454,0.64951698,1.274636285,0.41558745,7.52818622,7.37345049,7.43008502
ENST00000233813.4,0,50,1131,2620,3395,3807,3981,4188,4518,4646|5.611719275,4.52064834,4.13388399,4.22234115,3.92892283,5.792464155,5.05813512,6.24831607,9.34814179
ENST00000236166.3,0,224,333|8.59430724,7.10673422
ENST00000235933.6,0,795|3.42200343
ENST00000236040.4,0,58,216,614,835|4.47641386,0.0,4.7953557,3.63035314
ENST00000234420.5,0,53,597,1256,1467,1568,2006,2296,2406,2597,2738,2848,3022,3160,3241|6.28803876,9.23326039,9.33713069,0.0,0.0,2.60445523,0.930618975,0.0,4.43369195,4.06893898,0.0,3.529709265,1.01578596,2.85556558
ENST00000234626.6,0,1353,1927,2197,2416,2923|4.22998812,3.75988523,7.31686274,8.98603759,4.57350852
ENST00000236957.5,0,72,141|5.56313098,3.69657842
ENST00000236693.7,0,526|3.45159014
ENST00000235372.7,0,50,183,314,1002,1209,1338,1851,1944|0.0,4.04324802,4.22170249,4.096292105,5.34282872,6.90463633,4.94017732,5.56616562
ENST00000236671.2,0,294,686,751|2.718792305,2.495387905,3.57054695
ENST00000236147.4,0,1119|3.26017405
ENST00000235521.4,0,1695|3.68489095
ENST00000236709.3,0,546|3.32736799
ENST00000236273.4,0,319,588,990|5.46254896,3.20419012,2.374920295
ENST00000236979.2,0,209|4.93575524
ENST00000236495.5,0,1101|3.33700712
ENST00000233190.6,0,888,1149,1523,1838,2045,2433,2567,2771,3269,3574,4360,4465,4838,5077,5562,5842,6135,6494,6765,6920,7444,7604,7801,8075,8667,9085,9368|3.31668177,2.89021298,0.36745475,0.5346762,0.77098072,2.4933801,0.4877121,0.36552981,1.980327385,0.20076012,0.09192342,1.20014893,0.08506862,1.28544706,0.09266858,0.09762657,2.0789321,2.06309401,0.11400347,1.13385379,0.20846017,0.11400347,1.25423158,4.044245895,1.89629563,0.20160537,1.18034593
ENST00000237275.6,0,224|3.672406755
ENST00000237353.10,0,241|4.53542472
ENST00000237172.7,0,180,607|7.398632675,4.73704405
ENST00000234827.1,0,1823,2384,2688,2984,3166,3308,3469,3780,3830|3.79407882,2.12369843,3.345063135,4.56618302,0.20846017,0.37825207,3.28091619,0.19408017,2.678196705
ENST00000237201.1,0,497|4.00940304
ENST00000236826.3,0,297,1553|4.04791822,3.153669675
ENST00000235090.5,0,612,1567,1670,1786,1953,3742,3960,4184|4.17227029,3.38181112,1.1909723,0.20846017,0.51256416,2.64871584,1.067348075,1.179220005
ENST00000237455.4,0,450|8.32807819
ENST00000236137.5,0,259,1582,1923,2305|5.58828162,4.42537192,5.20792372,4.05776204
ENST00000237653.7,0,56,199|3.28644583,2.28483334
ENST00000237500.5,0,323,610|7.68910179,4.82192892
ENST00000236877.6,0,73,265,531,1062,1364,1624,1916,2072|2.53793337,3.22503965,4.061477695,4.65278162,4.297389115,3.884594715,2.4660871,3.553183195
ENST00000237623.7,0,454,515|5.04092282,3.33110729
ENST00000237530.6,0,102,543,672,855,955,1099,1377|0.0,4.23835309,1.21198353,0.48447675,0.261631705,0.20846017,2.006702305
ENST00000237289.4,0,303,981,1715,1995|4.19488719,4.272505565,3.98487292,5.33058812
ENST00000235345.5,0,111,287,1385,4003,4361,4671,4960,5008|5.06903442,6.24723957,3.214949425,2.73085697,0.45481419,3.32548642,6.45548079,4.13150362
ENST00000237696.5,0,116,329,786|4.888062655,3.35031159,4.47681571
ENST00000237889.4,0,135|5.07693609
ENST00000236959.9,0,168,305,792,1824,1993,2644,2921,3024,3460|4.7659248,2.54190464,0.57880529,1.685757185,0.19390532,0.62504406,0.16686787,0.45448166,1.125818335
ENST00000237654.4,0,799,957,1064|5.64915594,6.09285834,8.16201744
ENST00000237642.6,0,157,703,1599|5.14202327,3.80559115,3.64111194
ENST00000237596.2,0,971,1148,1925,2085|4.16636822,0.71568839,4.28907862,5.54106678
ENST00000237858.6,0,620|2.89165235
ENST00000238044.3,0,75,233|2.23502214,4.617861225
ENST00000236192.7,0,294,1027,1127,1514,2060,3408,4350|6.34274247,4.60224172,0.097418235,3.62822472,4.18360617,3.53728937,3.325087695
ENST00000238112.3,0,272,337|3.94491657,1.61237596
ENST00000233336.6,0,310,2083,2204,2348,3675,3849,4150,4670,4834,5038,5248,5374,5532,6118,7003,7446,7578,7743,8838,9623,9751,10547,10887,11083,11659,11896,12362,12695,12944|4.09641215,3.87094969,0.41330854,0.56920676,3.94952925,0.45803846,2.90842135,2.1448819,0.40714446,0.15732999,1.31288517,0.05916571,0.05231091,1.06782853,0.56289213,0.16001307,0.16001307,0.41660413,0.16001307,0.35932975,0.09762657,0.11400347,0.377488165,0.390053525,0.11400347,0.40109355,0.40109355,0.40109355,1.83789001
ENST00000237264.4,0,337,587,1254,2422,3392|8.54389629,8.483732915,5.62763322,4.254402035,4.059231365
ENST00000238379.5,0,181|3.83138412
ENST00000238248.3,0,415|3.12043641
ENST00000237014.3,0,39,434,616,787,1945,2330,2459,2646,2898,4413,4466|4.64788792,4.86578014,0.588973485,0.47191845,2.435960355,2.61666716,0.50300969,0.20846017,0.55499073,1.32534872,0.20846017
ENST00000237316.3,0,187,1112,1686,3404,3550|3.4011854,3.42396662,3.2993535,3.40934895,3.085481375
ENST00000238558.3,0,142,275|6.77542719,4.63002175
ENST00000238609.3,0,18|3.32103477
ENST00000237837.1,0,345,610,1194,1769,1896,2116|2.71789737,2.85575476,3.019332,3.81889397,5.76567754,3.583191895
ENST00000236980.6,0,647,1127,1309,1453,1995,2387,2586,2741,2989,3416,3739,4331,4430|3.56201794,2.58171277,0.11400347,0.48864346,3.319510055,2.456113485,1.71539002,0.57342254,2.354731175,2.03010413,0.3111694,2.120573185,1.24687881
ENST00000238561.5,0,563|3.78368038
ENST00000238618.3,0,223|4.59380168
ENST00000238508.3,0,285,402,576,869|5.48173124,3.36104749,1.15358295,2.35628041
ENST00000238156.3,0,158,296,430,677,1097,1277,1431|4.96161343,6.050900395,3.77586056,5.31307296,2.21476131,2.1197027,3.66401711
ENST00000238146.4,0,197,348,488,688,867,975,1223,1537|2.14161886,0.51742215,1.886403525,2.34526361,2.62112582,3.980088315,2.813796435,3.653929895
ENST00000237822.3,0,1243,1358,1461,2018,2120,2361,2519,2890|3.74806153,0.0,3.72009322,3.36073165,3.6382194,2.84086825,0.42939842,3.33962487
ENST00000238571.3,0,918|5.521904105
ENST00000238647.3,0,101,381,859|5.04843287,9.03680459,8.82644864
ENST00000238682.3,0,876,1090|5.49191357,6.54029075
ENST00000238497.5,0,189,593,935,1701,1865|7.35886104,5.34986079,1.183103925,5.703397835,4.268014585
ENST00000237612.3,0,1070,2083,2257,2389,2707,3307,3799,4142,4326,4456,4584,5101|3.090344555,2.15004768,0.3785577,0.05916571,0.42216625,1.52821615,1.235849585,1.17506401,0.63275223,0.11400347,0.11400347,1.38312805
ENST00000238788.9,0,1068|3.990592805
ENST00000238667.4,0,14,558,740,1409,1697|0.0,3.85761533,3.64403556,3.75812607,3.650045015
ENST00000235628.1,0,877,1734,3875,4188,7055,7180,7381,7894|3.86546934,3.49966845,3.39040062,0.44131325,3.52380482,0.43409037,0.11400347,3.32310322
ENST00000238856.4,0,102,749,970|7.43571449,8.56858579,9.73540039
ENST00000238983.4,0,134|5.211761375
ENST00000237853.4,0,257,602,916,1353,1611,1821,2103,2778,3773|8.03584857,6.96197341,8.59220269,8.86339309,7.750134125,5.53226243,4.435883535,5.00155182,5.35694902
ENST00000238686.8,0,28,248,1072,1205,1712,1957,2451|0.0,8.70516841,4.180165155,0.75732175,2.78344718,3.05749499,3.407279305
ENST00000235307.6,0,490,820,1206,1385,3455,4520,5981,7657,8315,9465|7.49494074,7.55983759,4.10907522,6.56138452,4.25163562,3.9402027,3.65100105,3.218375505,3.429159585,3.65598675
ENST00000238823.8,0,61,527,920,1137,1379,1731|7.79632802,5.889714325,7.93980732,8.71487379,4.89298649,4.03406996
ENST00000235835.3,0,240,356,925,1220,1581,2163,2538,2886,3207,4136,4251,4638,4849,5074,5196,6275,6747,7030,7286,8382,9809,10181,10375,10996|4.22541326,3.31584718,2.28236642,0.63848381,0.37825207,0.98178764,0.17638997,0.62277738,0.09762657,0.64378296,1.64613985,0.09266858,0.16190988,0.04014626,0.09762657,0.09762657,1.37899946,0.09762657,0.751636715,0.08595781,0.08820235,0.15178947,0.03518827,0.04014626
ENST00000239125.1,0,497,620|2.47192408,0.20160537
ENST00000237281.4,0,2399,4503,4803,5367,6606|5.05139095,3.59274788,3.742935685,3.42091972,4.43038644
ENST00000239032.2,0,728|4.345995875
ENST00000239144.4,0,131,324,476,613,856|4.78410654,4.61877307,5.74899189,4.19504687,7.93600012
ENST00000239165.7,0,90,199,409,610|5.31099797,4.30867748,6.87127719,4.50885532
ENST00000239347.3,0,127|3.63322192
ENST00000239151.5,0,202,819,952|6.574025205,5.43777152,6.69254866
ENST00000238936.4,0,55,529,1175,1476,1900,2072,2237,2386,2499|4.85592117,0.18324477,3.46331628,0.64960515,2.0765411,2.10687722,0.41000493,0.37139727,1.38585964
ENST00000238994.5,0,796,992,1487|5.275594955,5.40074028,5.46922212
ENST00000239174.6,0,550,968,1021|4.76180966,4.858599905,6.04190241
ENST00000239444.2,0,60|4.376638205
ENST00000238738.4,0,191,392,509,735,1243,3187,3605|6.34480699,8.21263199,0.0,7.72175903,4.536308105,4.47994677,4.340745605
ENST00000238875.5,0,442,1488,1763,2049,2955|7.10249657,5.64425027,6.59787909,4.56157712,5.12433067
ENST00000234453.5,0,159,2250,3329,3436,3607,4205,5588,5698,5997,6294,6567,6865,6966,7115,7479,7667,7789,7939,8931,9143,9423,9715,11184,11804,12136,12575|8.43531909,5.50137359,2.94987014,1.56391579,2.46013302,2.16506825,2.24632729,0.18324477,0.41596344,0.11400347,2.37194034,0.11400347,2.01438902,1.51156778,2.2009285,0.29997227,0.038832765,0.61649286,2.614029385,2.157634005,0.11400347,2.129723215,2.90950449,3.029521255,3.28206654,3.70961895
ENST00000238256.3,0,107,1399,3158,3329,3474,4378,4570,5072|5.83162504,3.74519765,3.82193816,0.0,4.01421512,3.528103995,0.0,3.181479565
ENST00000239316.4,0,154,1427|1.81845361,0.41596344
ENST00000239449.4,0,390|4.487987905
ENST00000239451.4,0,331|4.11019451
ENST00000238616.5,0,926,1275,2262,2435,3318,3928,4195,4381,4521,4978|5.72458302,5.13150535,5.36732997,6.83874909,4.19059712,0.11175893,3.05161162,0.36686369,0.11400347,3.40774722
ENST00000239446.4,0,692|4.34846962
ENST00000238789.5,0,202,405,813,1800,2499,2789,3382,3653,4052|8.80084729,7.99234579,7.3510334,6.70095337,7.85106709,7.34335434,8.72322359,5.10575263,2.74213817
ENST00000237937.3,0,678,1520,2072,2224,2350,2500,2600,3043,3168,3618,3816,3950,4190,4366,4480,4580,5324,5858,6211|8.10703754,8.89471469,3.19479292,1.787608305,0.87347765,0.29240774,0.42472989,1.99066655,1.12678851,2.49198097,0.11400347,0.2940958,2.219382875,0.64724976,3.33565258,2.806036945,2.809281285,3.58548481,1.91670675
ENST00000239450.2,0,831|3.69663306
ENST00000239223.3,0,306,667,830,1214,1481,1679,1875|6.150678065,8.74384749,4.33783509,3.05092752,0.6289772,2.562372815,3.79125192
ENST00000238714.3,0,375,986,1219,2440,2766,3002,3153,3322,4076,4238,4454,4579,4929|6.15670192,6.53517672,6.46847122,3.75479562,0.39057709,3.486356535,0.42139951,0.20846017,3.15891142,3.056776055,0.41904657,0.20846017,4.04852112
ENST00000238961.4,0,54,970,3224|5.67636617,4.288700395,4.71489947
ENST00000239715.3,0,567|3.50574747
ENST00000239026.6,0,25,2268,2558,2760,3281,3427,3849|2.43092208,0.0,5.94299602,5.61984097,3.07952132,0.39273775,1.760816965
ENST00000239666.4,0,721|3.84557653
ENST00000239462.4,0,879,995|4.17185242,5.02750987
ENST00000239587.5,0,50,1010|3.964851025,1.747451105
ENST00000237380.7,0,60,275,1104,1952,2265,2436,2891,3168,3458,3594,3912,4057,4454,4562,5209,5358,5543,6446,6825,7404,7670,8237,8578,8731,8831,8934,9090,9389,9890,10090,10307|2.62061833,4.55054012,2.69475093,2.72787848,0.20846017,0.11400347,0.18254637,0.18254637,0.09962347,0.18254637,0.95311106,0.11400347,0.91513287,0.05916571,0.90952211,0.20621563,0.80027529,1.70457648,0.72288173,3.35514605,0.20846017,3.43597146,0.47712881,4.48968116,0.0,4.41232828,2.48265314,0.54524929,2.35579913,0.0,3.02387219
ENST00000239761.3,0,697|5.2499785
ENST00000237536.4,0,840,1155,1781,2780,3647,3958,4342,4553,4661,5097,5236,6111,6301,6447,6772,6991,8029,8275,8713,9043|4.67970679,4.60439982,4.412519755,4.40904032,3.73105832,0.44117884,2.317298035,0.20846017,0.11400347,0.349577095,0.67482055,2.54427615,2.60398778,3.513458695,4.35489512,3.97885448,3.511926055,3.553004825,3.526266285,4.700060315
ENST00000239926.4,0,466|6.910601465
ENST00000239367.2,0,1797|4.08486666
ENST00000240095.6,0,125|0.36784202
ENST00000240189.2,0,79,130|0.54976481,0.093747
ENST00000240079.6,0,268|3.967399205
ENST00000239614.4,0,30,303,710,1055,1394,1810|8.99363259,6.16727677,8.24141209,3.52849665,0.40257123,3.46881302
ENST00000239938.4,0,209,484,746,961,1234|5.45511665,7.85666499,6.769577015,7.52019639,9.72618679
ENST00000239374.7,0,580,883,1322,1443,1727,2084,2528,2807,3046|3.455910175,0.60333885,3.07735736,2.61418554,0.37825207,1.02237085,2.27798372,3.49211186,3.61488038
ENST00000239940.7,0,223,323,745,1140,1299,1585|9.23260119,0.0,8.69779759,7.38407251,0.0,9.760042765
ENST00000240304.1,0,81,560,715|8.37857446,8.94158245,6.06788557
ENST00000240123.7,0,170,497,1060|0.0,5.37168429,3.82153511
ENST00000239690.4,0,548,1287,2196|5.00635073,3.16659196,2.02714817
ENST00000240306.3,0,320,690,1016|4.65108049,3.324091215,3.47597154
ENST00000240316.4,0,884|4.529605285
ENST00000240488.3,0,159,261|5.29651063,2.71963796
ENST00000240328.3,0,106,580,748,865,960|6.7267311,5.49839523,9.45041459,4.96805894,5.76404118
ENST00000239878.4,0,1680,1816,2229|3.7481238,0.71239744,3.71197196
ENST00000238892.3,0,837,976,1188,1689,2263,3119,4366,4693,6116,6344,6511|4.16588722,0.77170175,0.20846017,3.26633322,0.20846017,0.20846017,0.19903595,2.35492166,2.55717868,0.39346269,2.46223352
ENST00000240617.5,0,111|4.77854875
ENST00000240333.6,0,77,194,524|6.56268092,5.22116669,3.49730382
ENST00000239243.6,0,604,1199,1326,1434,1677,2316,2498,2649,3347,3707,4115|5.5213273,5.02624864,6.98185532,4.71882152,3.69875674,3.11881269,3.10697673,4.56784275,3.22232845,3.31602119,4.86543715
ENST00000240619.2,0,129|4.27433027
ENST00000240687.2,0,82|4.641885465
ENST00000240691.2,0,43|3.06958482
ENST00000240364.2,0,458,713,930|4.73537432,5.21323662,6.82350255
ENST00000239461.6,0,358,1719,3094,3197,3233|6.92363249,4.98230859,4.74564682,7.70006572,5.705231405
ENST00000240618.6,0,45,761|1.69152369,0.87908779
ENST00000240986.4,0,11|4.71562452
ENST00000240055.3,0,95,742,1154,1351,2024,2330,2660|6.91084072,8.44863029,6.737580385,4.39496121,4.04404822,0.50300969,2.85755708
ENST00000241051.3,0,127|6.73951559
ENST00000240662.2,0,768|3.877084535
ENST00000240285.5,0,611,915,1229,1571,2249|6.22976072,0.94162135,6.377017205,8.407556285,3.6870414
ENST00000241041.3,0,420|3.238186205
ENST00000240727.6,0,852|3.13936947
ENST00000239944.2,0,44,523,2646,3160|0.0,7.15324281,4.74082752,3.133572495
ENST00000241014.2,0,233,390,744|5.68575414,4.14871577,5.225522255
ENST00000241052.4,0,629|4.58732941
ENST00000240587.4,0,421,923,1124,1602|9.24994559,8.78342264,8.20725619,9.549772605
ENST00000240652.3,0,225,366,709,1425,1554|5.51566679,3.45614313,0.59803035,3.031973435,2.54996243
ENST00000241337.4,0,450|2.60919262
ENST00000239906.5,0,2770,3997|4.915883355,4.10021662
ENST00000241124.6,0,79,425,733|4.28237334,5.763070375,5.05373169
ENST00000240874.3,0,1394|4.86042812
ENST00000241356.4,0,521|4.22104252
ENST00000241261.2,0,77,461,598,717,867,994|4.18363599,2.251808785,0.47895635,0.11400347,0.558866425,2.27315856
ENST00000240100.2,0,858,1064,1549,1664,2327,3733,3964|4.37095887,0.646098935,3.58120052,1.07272634,3.71931012,3.387695245,5.27948562
ENST00000239830.4,0,376,842,1165,1459,1763,2108,3164,3480,3643,3958,4281,4749,5064,5296|3.961701755,3.13915777,0.40443534,2.38240713,0.320859765,2.0516458,1.346310095,0.41274203,1.88366192,0.1916666,0.04014626,1.832670535,0.48447675,2.181786045
ENST00000241463.4,0,217,273|5.30080094,5.571450535
ENST00000240185.3,0,595,1424,2040,2866,2966,3164,3563,3761|7.92278082,8.71487379,6.269592425,6.06276135,3.180844015,3.574391705,2.90869999,1.856037675
ENST00000241808.4,0,120,264|0.0,3.50863163
ENST00000241305.3,0,254,1128|4.666367675,3.80048582
ENST00000240651.9,0,508,774,894,1057,1433,1602,2213,2345,2494|3.37857819,0.40714169,1.51038613,0.46827665,3.22349013,0.0,3.77845969,0.0,3.8633223
ENST00000240851.4,0,458,791,898,1253,1504,1735,1850|7.767449715,3.59998339,6.21471584,4.71570425,4.23876973,7.57963969,7.76109301
ENST00000241453.7,0,513,728,778|4.70770884,0.20846017,0.20846017
ENST00000242104.5,0,274|5.20995813
ENST00000242152.2,0,178|8.103809015
ENST00000240423.4,0,285,400,537,924,1082,1333,1631,1886,1990,2305,2569,2986,3238,3415,3744|3.16105222,3.55968775,4.00826849,2.42075642,1.360636575,2.39609255,1.265941405,0.20846017,0.847423055,0.45398645,0.56815677,0.20846017,0.45398645,0.47342086,0.20846017
ENST00000241651.4,0,781|5.34105092
ENST00000241256.2,0,1870|4.20799652
ENST00000242067.6,0,427,842|4.32575786,3.48936729
ENST00000242310.4,0,136,645|4.00259237,0.11400347
ENST00000238831.4,0,589,1053,1472,2014,2333,2484,2650,2963,3095,3420,3571,3809,4053,4398,4586,4961,5326,5548,6148,6563,6678,6893,7078,7395,7595,7757,8029,8367,8754,9053,9164,9821,10124,10263,10402,10505,10968|7.23163969,5.92460267,4.02354875,3.33214688,0.49768905,2.31492053,0.0828299,0.30081924,0.07485782,0.05231091,2.29732058,0.38183475,2.7801988,0.68202868,2.556052265,0.37825207,0.20846017,0.93549081,2.858081265,2.78672307,0.36494616,0.04478571,2.21458112,0.40614091,1.793546845,1.58818506,0.20160537,0.2025837,1.08890381,0.11400347,1.06496939,1.62481095,0.11400347,1.52730827,0.33896607,0.88493349,1.54847035
ENST00000242317.4,0,112,233|4.57738845,4.06074036
ENST00000242249.4,0,604,839|1.804444835,1.76703668
ENST00000242257.8,0,296,456,618,928|2.67709893,1.743818125,0.392462855,3.25237373
ENST00000242159.3,0,78,599,1193|6.93675634,4.82301182,5.52777137
ENST00000242462.4,0,588,701|4.03737014,3.29886136
ENST00000239231.6,0,795,1004,1170,1649,2022,2145,2319,3121,3729,3918,4911,5077,5234,6926,7169,7544,7648,7830,8593,9076|5.45076952,1.41654332,0.284818395,0.54789653,2.17361507,0.20846017,0.42441079,3.097539105,3.541115285,0.20846017,3.24539692,3.76431657,0.77170175,3.580399185,2.98659639,0.86989825,2.36296003,0.894833895,3.52257787,5.95081847
ENST00000242465.3,0,700|4.496823305
ENST00000242591.5,0,571|5.15327759
ENST00000242108.4,0,541,974,2168,2337|3.44355939,1.85721199,1.68981562,0.9538822
ENST00000241125.3,0,141,444,832,1618,2742,3223,3330,3726|3.38976139,4.15550393,4.46687689,3.49195763,2.763394315,2.51960155,2.43707851,4.66830575
ENST00000241436.4,0,115,929,1248,2451,2587,3126|5.48581837,4.547260035,0.97313688,2.50737909,0.56126778,0.91955345
ENST00000242480.3,0,679,1211|5.61450035,7.780328855
ENST00000242737.5,0,35|7.22824341
ENST00000242576.2,0,158,1024|3.727634825,2.96690708
ENST00000242592.4,0,83,502,560|3.63254375,2.45309549,3.075887945
ENST00000242057.4,0,1056,1565,1955,2277,3087|5.35820762,5.12972126,0.20846017,0.10714867,4.82092992
ENST00000241416.7,0,309,849,1849,3121,3467,3553|7.30011579,8.832221215,7.459413915,5.974946305,8.98325444,9.297048315
ENST00000242770.5,0,114,214,350,436|0.0,2.69931263,4.42359069,0.0
ENST00000242607.8,0,73,368,591,724|3.10699017,3.56670292,4.60925694,4.04842632
ENST00000242776.4,0,127,211|4.36880888,2.772414185
ENST00000242819.4,0,156|5.10785276
ENST00000240499.7,0,708,1341,1488,1672,3484,3898,4107,4326,4758,4954,5280,5505,6257,6487,6799,7229|3.177259645,2.43948842,1.63606505,2.788294,1.73961805,1.22717435,0.42090609,0.09266858,0.1773683,0.20846017,0.11175893,0.36487966,0.108127,1.119750535,0.0917501,1.19118525
ENST00000242261.5,0,49,567,888,2653,3126|7.30299682,8.47765424,9.27532299,4.97201193,4.60963632
ENST00000242059.5,0,97,218,2841,3472,3867|6.29506854,4.33641216,3.77644849,3.68340219,5.15209834
ENST00000242109.3,0,754,990,1336,1966,2132,2436,2740,3352,3632|3.48557253,4.428477245,7.644346725,5.27412672,2.89811378,0.55277561,2.91180078,5.071234555,9.78427479
ENST00000243077.3,0,100,384,714,796|4.983636925,4.98005713,4.89379963,6.72991515
ENST00000242209.4,0,726,1063,1668,2207,2432,2627,2806,2906,3062,3348,3448,3684,3874,4140,4280,4427,4477|3.7055867,0.40952647,3.28886112,2.48295638,0.40593566,0.16616947,2.23244885,0.461624995,0.16616947,1.746182455,0.42487476,0.18254637,1.25970382,2.03557265,0.57154401,0.20160537,1.557414
ENST00000243045.5,0,60,1171,1484|0.0,4.58685852,0.41617512
ENST00000243052.3,0,453,856,1315,1397|5.65345976,4.75043089,4.34396334,5.17883867
ENST00000243056.3,0,687,1288|4.67711526,4.84842029
ENST00000242505.6,0,504,1446,1650,2379,2501,2822,2985,3189,3289,3398,3485|5.064299935,3.63958325,1.308201585,3.59536004,0.0,4.74905504,0.0,3.16934493,0.763896695,0.80068159,0.47648789
ENST00000243186.6,0,147,338|0.0,4.60718313
ENST00000242315.3,0,3686,4034,4433|3.993884005,3.97002632,4.03275844
ENST00000242351.5,0,244,434,607,1697,2106,3613,4085|3.109538765,0.3325291,0.876044,3.40429932,2.66356914,3.46022584,3.07525723
ENST00000243108.4,0,160,543,668,861|6.74098159,5.59637897,8.03654334,6.41562689
ENST00000242827.6,0,467,1169,1474,1585,1841,2003,2148,2296|4.28540192,2.125635125,1.58554453,0.53812057,0.35233827,0.56439136,0.38476517,0.5929293
ENST00000242208.4,0,90,575,704,1184,1349,1541,1652,1830,2356,3085,3855,4195,4537|6.282905195,6.2309586,7.13490899,9.26504014,7.19132899,7.684003175,6.27719063,5.286883555,5.518832595,4.51506512,5.02313327,7.188242165,9.32076359
ENST00000242839.4,0,287,484,855,1825,2086|2.93719447,3.97642923,2.96460998,3.043295665,4.386543
ENST00000241502.4,0,127,967,1238,2384,2578,2890,3319,3528,3709,4152,4383,4515,4877,5332,5498,5598,5687|7.12894462,4.97683084,4.22502742,5.456731145,4.50555002,0.45151314,2.85462477,0.63538589,1.65108521,3.20748928,0.56309928,0.35802486,2.24422071,0.37671812,0.21056545,2.4869016,3.44490375
ENST00000243189.7,0,357|5.04815942
ENST00000243346.5,0,228|4.10904172
ENST00000242804.4,0,105,521,661,787,920,1051,1199,1317,1637,1886,2038,2333,2745,3357|2.78190914,1.59575558,1.491620455,0.38281849,0.19208327,0.19208327,1.05892625,0.09762657,0.28359537,0.09762657,1.11995887,0.09762657,0.44295162,0.09762657
ENST00000242728.4,0,78,484,825,986,1160,1368,1832,2474,3161|1.31298335,3.96635915,5.87395372,4.97959022,5.79091052,8.706581115,8.56418399,4.512220065,3.64976402
ENST00000243314.5,0,579|1.52198262
ENST00000243347.3,0,515|5.17907845
ENST00000242994.3,0,319,773,2014,2582|4.74295342,3.84987622,3.86553308,4.426447335
ENST00000242848.4,0,394,892,2499,2662|6.244570415,4.267302475,3.50329912,2.00551438
ENST00000243082.4,0,243,840,1086,1202,2004|4.61465925,5.06405482,4.37082872,6.752053265,4.32316837
ENST00000243440.1,0,374|3.892516605
ENST00000243563.3,0,177,225|6.14247111,5.26462164
ENST00000243222.4,0,330,1151|4.6611073,5.00828219
ENST00000243578.3,0,283|3.94533585
ENST00000242729.2,0,174,671,1714,1884,2311,2468,2941,3699|5.203799025,3.81830972,4.45483161,3.273489255,3.51835332,4.65785844,7.11940456,4.97437736
ENST00000243103.3,0,227,1220,2121,2299,2390|5.71670449,4.22502427,3.92860342,5.977146815,6.63302652
ENST00000243167.8,0,1407,1615,1798,2043|3.38662465,0.61959004,0.56916633,2.74043515
ENST00000243344.7,0,387,694,866,1432|4.93715723,0.11400347,3.10935624,3.38821357
ENST00000243786.2,0,187|4.01591516
ENST00000242323.7,0,288,1535,1832,2491,2591,2852,3106,3768,6160|6.854265315,4.17215466,0.40443423,3.97424692,0.37600753,0.50076515,0.48338672,3.79986073,4.057287285
ENST00000240922.3,0,63,2094,2793,3550,4407,4788,5837,6144,6727,7232,7341,7508,7724,8487,8588,8797,9211,9436|8.75653893,4.79305182,5.42054745,3.43454061,2.32672826,0.36030771,2.26255074,0.37825207,1.6999881,0.9596772,0.04014626,0.4026559,0.91943611,0.29997227,0.108127,0.108127,0.32933742,0.48123292
ENST00000243878.4,0,219|5.078904
ENST00000243662.6,0,746|4.40613673
ENST00000243913.4,0,65|3.94072699
ENST00000243776.6,0,436|5.490357345
ENST00000243253.3,0,87,412,725,986,1094,1639,1854,2021|4.59060092,5.04293272,3.00004697,2.98625129,1.496548265,2.70008257,1.93091915,4.33316835
ENST00000243644.4,0,689,971|3.39290873,2.0304137
ENST00000243893.6,0,96,285|0.0,5.35377762
ENST00000240093.3,0,1459,3456,3954,4075,4307,4428,4561,5594,6244,7179,7305,7427,7639,7989,9620,11070,11257|5.09818084,4.07804625,3.88754295,0.2025837,0.49692335,0.20160537,0.56569263,3.85797316,3.800406965,3.60475908,0.50300969,0.15157698,0.20160537,3.604553285,3.71797769,3.813953005,6.25284364
ENST00000243562.9,0,1477,1746|0.0,4.01866812
ENST00000243924.3,0,175|3.08111728
ENST00000242719.3,0,409,700,977,2149,2672,2780,3131,3461,3620,3911,4049,4179,4538,4664,4926,5105,5248,5346|7.93355459,8.47219839,6.07338195,6.576780915,3.39098967,0.108127,0.15319056,0.17569157,0.20160537,2.71605545,0.79448461,0.27124431,0.46011455,1.052935965,2.428055995,0.37825207,0.76915905,1.936977455
ENST00000243938.4,0,220|3.34790067
ENST00000243903.4,0,143,464,653,700|4.79782392,3.96808451,0.55766151,1.8899131
ENST00000244047.5,0,335|1.62472882
ENST00000244137.7,0,395|3.88752262
ENST00000243298.2,0,146,431,2857|6.514203045,6.18128172,5.28196002
ENST00000243300.9,0,825,1646,2873,3010|5.23172192,4.55074716,4.27342122,3.96111132
ENST00000244217.5,0,294|3.79577613
ENST00000244050.2,0,274,407,841|3.97359881,4.80994049,6.623326675
ENST00000244230.2,0,87|5.84762169
ENST00000243810.6,0,707,818,1118,1440,1714,2052,2202,2278|2.95431568,0.0,3.4741918,0.0,0.37825207,0.11400347,0.20846017,0.37825207
ENST00000244241.4,0,89,307,402|3.46834354,1.59429535,2.10489
ENST00000244289.4,0,305|4.44723827
ENST00000244314.5,0,71|4.03990872
ENST00000243673.2,0,748,889,1072,2260,2617,2838|3.425347955,0.31965847,0.43322519,3.159600985,0.42242265,3.29130352
ENST00000243639.4,0,1306,1664,2018,2886,3444,3496|0.0,4.16238771,3.65146305,2.374854315,1.11285643,0.09052413
ENST00000243918.5,0,459,711,893,1148,2107|4.80946696,4.53371347,3.94683401,4.33644552,3.17246055
ENST00000244293.7,0,605,797|1.34181472,0.48360706
ENST00000244296.2,0,104,364,857|1.488570515,0.09031403,0.09031403
ENST00000244061.2,0,424,532,1629,1751|4.443233585,3.244139245,4.04437232,6.26236798
ENST00000244227.3,0,84,388,501,1264|0.0,5.152023225,3.84153555,2.72526702
ENST00000244333.3,0,213,448,570|4.27420934,2.9979359,4.00430518
ENST00000243389.3,0,331,1533,2053,2776,3044,3271,4127|4.13486401,3.58079196,3.28902462,2.93413782,3.434975735,2.88250375,3.871573
ENST00000243457.3,0,689,1788,2224,2450,2736,2861,3725|8.22680169,5.30769669,7.369471235,6.945623625,8.942395915,6.40389502,6.16281106
ENST00000244534.5,0,32,56|3.770091595,9.89025479
ENST00000243964.3,0,234,499,975,1264,1936,2059,2545|4.76536472,4.00312198,5.15258571,4.94010983,4.85414537,5.61097249,7.37774202
ENST00000244527.4,0,324|2.11481891
ENST00000244336.5,0,40,668,1153|2.3853255,0.20160537,0.20846017
ENST00000244537.4,0,70|4.163278745
ENST00000244364.6,0,164,1018|9.13197179,7.847621765
ENST00000244573.3,0,26,53|4.51322841,9.76253352
ENST00000244520.5,0,474|4.97035398
ENST00000244519.2,0,110,1004|1.89806538,1.3001296
ENST00000244623.1,0,138|4.08753344
ENST00000243997.3,0,156,1087,1394,1653,1766,2315,2539,2759,3088,3387|5.31100768,3.41357909,3.02270081,0.29955977,3.47257972,3.69242035,3.752276755,3.76499459,4.24028954,3.76373792
ENST00000244020.3,0,261,2828,3177|7.59609599,3.77927649,1.16942134
ENST00000244513.6,0,803,1250|3.79467531,3.35003572
ENST00000244051.1,0,527,667,827,2303,2696,3001,3710|3.33717286,0.47449581,0.11400347,2.15794675,0.41308916,0.18324477,1.43154506
ENST00000244546.4,0,480,615,857,946|0.0,4.01189722,3.59657287,3.62901716
ENST00000244711.3,0,121,261,398|5.63335184,8.278774775,5.21205304
ENST00000243706.4,0,339,624,1606,1790,1924,2053,2384,2694,2829,2935,3291,3467,3679,4057,4194,4294,5163|4.39532653,1.14501306,3.315507885,0.20846017,0.55141429,2.13688028,0.48706412,3.84443915,0.0,4.41225944,2.88671983,0.42920251,0.495796375,2.94491017,2.84665979,0.42441079,2.6655157
ENST00000244043.4,0,641,1255,1397,1549,2731,2831,2946,3089,3210,3506,4067|2.87845105,2.869709425,0.44713165,0.77767975,3.572064085,0.48046755,0.29311747,0.40218775,2.166388,0.31730966,3.01195962
ENST00000244007.3,0,459,695,799,1023,1252,1696,2447,3476,3911,3987|5.48005892,4.8947097,2.996051565,4.10494522,4.97096954,2.72014909,2.2781674,2.69434706,3.06882949,5.572057015
ENST00000244669.2,0,812|4.18960952
ENST00000243501.5,0,148,472,1376,1574,1878,3043,3347,3617,3904,4713,4918,5537,5637,6083|5.345143955,3.63291702,3.1723365,2.15026396,0.51742215,1.91671741,1.65975394,1.80801051,0.42678289,1.67748212,0.86037278,2.08460237,1.2368189,2.822649775
ENST00000244661.2,0,81,708,1171,1266|5.74439965,1.79963702,1.09994255,2.3117122
ENST00000244565.3,0,258,1472|3.491193005,3.59343535
ENST00000244926.3,0,46,109|1.55879266,2.99995124
ENST00000244930.4,0,169|2.60108855
ENST00000244571.4,0,267,557,984,1104,1280,1560,1837|3.69190145,0.76867759,2.30856245,0.43149915,0.43496424,1.872466335,2.69838151
ENST00000245105.3,0,71,165|1.82374534,2.47224845
ENST00000244728.5,0,107,460,1067|8.03483049,6.21584552,5.17718854
ENST00000245185.5,0,147|4.76092226
ENST00000244426.6,0,133,326,561,784,1055,1267,1411,1660,1791,1924,3043|4.53582754,7.02275972,6.02355592,1.23086275,2.54615959,2.549479765,0.602112515,0.40257123,0.20846017,0.47124996,1.98019476
ENST00000244458.2,0,130,942,1387,1901,2018,2325,2568,2699|6.142207345,4.64949275,3.85505721,3.92484692,3.81205172,4.79517592,4.36698385,6.49081395
ENST00000243326.5,0,1833,2358,2664,2832,2954,3171,3417,3663,6663,6889,7101|4.38941489,3.41403602,0.10714867,0.20846017,0.50300969,2.64951962,0.442241785,2.2232387,2.90479644,0.20846017,4.02943652
ENST00000244766.2,0,317,548,648,977|7.20149939,7.83939154,4.879679645,8.39082332
ENST00000244576.4,0,225,799,1152,1452,2019,2459|2.50852919,2.933413375,2.59475595,0.37825207,2.26522025,2.188469305
ENST00000244741.5,0,62,426,1318,1544,1595|3.63542718,4.27179292,3.925644135,4.520549935,2.8335371
ENST00000244751.2,0,1387,1497|3.93566058,5.52529027
ENST00000244601.3,0,75,435,627,786,940,1159,1440,1573,2158,2740,2845|6.81248409,0.90455076,0.10904548,1.47590796,0.20846017,0.09762657,0.11400347,1.12195577,0.11400347,0.63361389,0.80068159
ENST00000243349.8,0,158,346,1551,2818,4813,7169|6.77613415,5.89151502,3.82975712,4.11911882,3.98450929,4.28677118
ENST00000245222.4,0,232,570,633|3.85173048,4.329367415,5.12403912
ENST00000245206.5,0,1054|4.670252225
ENST00000245382.6,0,42,585|0.0,3.67610968
ENST00000244709.4,0,52,1099,2586|3.59310603,2.78769962,1.63398776
ENST00000245255.3,0,795,1039|4.16653549,0.82221809
ENST00000245121.5,0,352,587,1194,1238|4.71478835,2.67358358,2.13290799,1.69650435
ENST00000245451.4,0,72,172,296|3.727382855,6.81849714,9.39838009
ENST00000244815.5,0,833,1033,1322,1810|4.50107959,0.20846017,0.19936083,4.906704415
ENST00000245458.6,0,149,289,407,457|3.25629698,0.36885185,0.11400347,0.55410253
ENST00000245539.6,0,453|4.05424792
ENST00000244496.5,0,387,701,1050,1649,1771,3006,3264,3453,3867,4022,4185,4939,5117|3.78081982,0.541987015,2.19025196,0.3717029,0.00995384,0.0592675,0.09276867,0.09276867,0.27873747,0.33927619,1.28419932,1.733267485,1.75795705
ENST00000245544.4,0,169,301,510,647,705|4.33369855,1.24459482,0.51902394,0.25380008,1.76841535
ENST00000245407.3,0,627,931,1342|4.27927255,4.747957235,4.67835082
ENST00000245810.1,0,148|4.283093205
ENST00000245046.2,0,289,395,621,1032,1529,1687,2184,2399,2633|4.71424422,0.10714867,0.09547991,3.82134262,3.84961515,0.66263989,1.87989851,0.20160537,2.10214549
ENST00000245564.2,0,443,599,694|4.04599303,7.91168212,2.85014301
ENST00000244221.8,0,2881,3063,3216,3433,3908,4011,4413,4688,5417,5601,5784,6364,6426|3.90614713,0.40938857,0.44612182,3.10878333,3.26383968,3.31655343,3.053988215,3.77487077,3.70254042,3.527521135,4.80490104,2.618454705,1.702220555
ENST00000245903.3,0,52,181|1.539775785,0.10904548
ENST00000245543.1,0,335,1227|2.91081245,2.58621062
ENST00000245312.3,0,186,2135|4.717149255,3.95601789
ENST00000245414.4,0,887,1008,1504,1738,1904,2342|4.75823868,3.80133307,0.2025837,0.03793091,0.20846017,3.140743275
ENST00000245817.3,0,222,602,818,862|3.39002488,0.36162753,0.11400347,0.93764465
ENST00000245925.3,0,279|5.23441623
ENST00000245838.8,0,796|8.86069275
ENST00000244040.3,0,57,357,647,806,959,1126,1571,1950,2988,5025,5198,5337,5689,5958,6256,6590,6817,6951,7105,7804|6.96013346,6.64911954,5.32933159,5.43456832,7.25579064,4.07697382,6.33773029,4.08036992,3.89069238,4.01576202,0.41003079,0.44524568,2.83574877,2.96035771,0.37323334,3.92665425,0.55403824,0.37825207,2.602989835,6.57163252
ENST00000244869.2,0,1620,1867,2143,2275,2462,3952|3.812387075,2.93329846,0.46627969,0.11400347,0.36882785,3.519926875
ENST00000245934.7,0,99,125|2.836647,0.54007294
ENST00000245983.2,0,11|3.31337421
ENST00000245816.4,0,203,424,758,948,1109,1525|3.78772055,1.80106345,0.35303667,1.188496925,0.17638997,0.84720794
ENST00000244745.1,0,259,551,1049,1576,1909,2036,2544,2676,3749,4241|4.26004075,4.82619618,5.019824705,8.88020769,9.49858269,6.25728672,9.61634949,9.72848339,3.99789184,4.1354552
ENST00000245957.5,0,147,292|3.26543786,4.79201493
ENST00000245457.5,0,2343|4.43496498
ENST00000246012.1,0,104|2.891350355
ENST00000245479.2,0,89,359,612,828,939,1149,1497,1642,1877,1983,2033|4.47709107,4.47309057,8.88604222,6.27496334,4.82820495,6.450202765,7.59559199,4.76480364,8.21740579,5.46068248,8.63450379
ENST00000245932.6,0,568,824|4.911638125,4.53884128
ENST00000246105.4,0,115|3.77978722
ENST00000245323.4,0,1411,2003,2254,3309|7.00911166,7.887640705,8.68746749,9.12843839
ENST00000246112.4,0,133,180|1.60494215,2.56674702
ENST00000246070.2,0,704|5.655925095
ENST00000245865.5,0,109,296,598,830,1126,1281,2027,2076|2.63852783,3.60714081,0.0,3.92625282,3.90797532,0.0,4.29511543,3.85657115
ENST00000245960.5,0,463,826,1160|3.66260772,3.86011422,3.92956192
ENST00000246080.3,0,794|3.93711385
ENST00000246115.3,0,385|2.97032009
ENST00000245680.2,0,1440,2017,2598,2909,3004|5.31602327,3.11270543,3.29374034,0.0805023,4.03485949
ENST00000245441.5,0,338,887,3700|4.7766948,4.75989135,4.17108902
ENST00000246081.2,0,809,1046|3.53223882,3.84907487
ENST00000245923.4,0,425,563,865,1299,1424,1529,1643,1856,2249,2544,2635|4.74911523,3.1251086,0.5297145,2.23197568,0.15047519,0.41980931,0.15047519,0.29505169,0.15047519,0.04735292,0.28926618
ENST00000245448.6,0,93,312,631,742,1130,1323,1488,1813,2120,2259,3066,3323,3464,4400|0.0,5.09626352,0.71660537,3.11054852,3.820605135,0.46011455,0.19679141,0.45473656,0.40551676,3.31507313,3.87523522,0.49790168,2.99306292,4.067701025
ENST00000245663.4,0,527,827,1120,1302,1495,1900,2357,2494,2662,3191,3264|2.53207811,2.60971475,3.87763476,2.099692205,1.58731745,1.51690108,3.80454785,6.13510864,4.3686562,7.17302822,7.96665638
ENST00000246163.2,0,442|3.47812711
ENST00000246174.2,0,341|3.91088572
ENST00000246337.4,0,171|3.87883382
ENST00000246199.2,0,234,305|2.94086264,3.18242906
ENST00000246515.1,0,199|2.85468733
ENST00000246151.4,0,325,797,856|5.50918544,4.723909545,5.84435552
ENST00000245304.4,0,1348,1630,2560,2683,3032,3148,3264,3559,4639,4686|7.34567471,7.12738579,4.907972205,7.64238029,6.97957332,4.02299107,6.84154514,8.23491306,5.072409255,0.93404525
ENST00000245787.4,0,161,1390,1819,2028,2242,3701,3781|5.64325942,4.89133921,6.53772324,0.82814783,0.37825207,3.05497974,0.6960112
ENST00000246551.4,0,217|4.07433866
ENST00000246635.3,0,275|3.33352881
ENST00000245912.3,0,87,219,514,649,1615,1810,1913,2175,2300,2531,2883,3226,3674|3.13962153,1.10154519,0.69417559,3.48758891,2.267719105,3.04530284,1.36760771,2.483346255,2.70661568,2.12676963,0.19208327,0.28359537,0.0917501
ENST00000246166.2,0,899,1040,1343|4.33921207,5.04091052,4.52540254
ENST00000246639.2,0,367|4.12418153
ENST00000246662.4,0,351|3.59456439
ENST00000246533.3,0,269,474,834|4.45500352,4.80674172,3.250550315
ENST00000246069.7,0,1197,1491,1622,1917,2028,2221,2786|4.97194774,0.19208327,0.61340484,0.36187517,2.29521083,0.42965074,2.59098252
ENST00000246104.6,0,61,650,880,2015,2075|3.1049536,5.21101194,4.08117231,5.68361001,7.8863733
ENST00000246117.4,0,84,587,776,890,1067,1292,1824,1912|1.26418983,2.32646372,1.10284615,1.56378909,1.93147318,1.9228165,1.45896819,3.132773385
ENST00000246672.3,0,63,172,299|0.0,6.27898232,4.94316422
ENST00000246801.3,0,22|4.74980752
ENST00000246785.3,0,30,168|0.0,4.080756185
ENST00000246747.4,0,330|4.229519735
ENST00000246646.3,0,617,1043|1.88952739,1.76382535
ENST00000246784.3,0,361,499|0.0,4.080756185
ENST00000246792.3,0,307|4.18304219
ENST00000245907.6,0,364,466,641,822,953,1262,1511,1988,2545,2758,2874,3314,3606,3778,4102,4292,4436,4606,5088|1.981612135,0.09266858,0.4489062,0.18522847,0.46341866,0.18027048,2.22749555,0.20007142,0.11246952,1.86121792,2.83657125,1.9436708,0.31662338,0.94768123,0.16121148,0.95548539,0.04014626,0.03329146,0.27674057
ENST00000246553.2,0,317,553,715,855,1079,1489|3.59440495,3.73940461,1.15673727,0.35233827,0.11400347,0.29997227
ENST00000246957.5,0,92|4.033727155
ENST00000246949.5,0,82,164|1.995879425,4.069226535
ENST00000246794.5,0,354,626|3.87386447,3.82679157
ENST00000246896.3,0,54,302|1.70805061,1.36289502
ENST00000246891.4,0,376|4.247995355
ENST00000247005.6,0,55|3.04603013
ENST00000246186.6,0,464,727,2392|5.600320855,5.43093622,4.72802285
ENST00000246914.5,0,72,378|5.39477848,4.299897755
ENST00000246868.2,0,122,694|4.85221224,4.361600895
ENST00000244769.4,0,194,591,845,1195,2795,3274,3488,3590,3698,4340,5612,6021,6286,6781,7217|9.12393639,4.98254475,6.42807615,8.52524292,7.869562795,4.55521737,4.940456765,7.354932785,8.085142125,7.779715935,7.2643967,5.56694932,7.59359939,5.03508304,9.89025479
ENST00000247003.4,0,317|3.05216483
ENST00000247001.5,0,175,275,616|4.32157682,0.89843959,0.53824506
ENST00000244763.4,0,669,781,1415,1703,2010,2311,2795,2919,3245,3866,4138,4299,4473,4609,6178,6317,6507,6636,6837,7259,7988,8721|6.49257702,4.83514054,3.722463255,4.329715785,3.37777315,4.51901194,3.204952345,2.137437055,0.525735365,2.49271334,2.120011175,0.50300969,0.20846017,1.747893305,2.12739945,0.20621563,0.11175893,0.09077177,0.20160537,2.138128005,2.00444712,2.52614136
ENST00000246841.3,0,55,881|3.3143887,4.73727367
ENST00000247138.5,0,75,258|0.0,4.35657132
ENST00000246015.4,0,416,2132,2756,2939,4024|3.465668365,3.997255345,3.28265034,1.33424483,3.26297333
ENST00000247020.4,0,645|4.28975694
ENST00000246006.4,0,708,1002,1326,1428,1895,2133,2431,2720,3738,3915,4531,4601|3.505845795,2.708327325,3.447263065,1.18928219,2.89471643,2.64604848,2.05685475,2.31798363,2.438076175,5.75742279,3.8275446,4.389440995
ENST00000247026.5,0,308,649,801|4.481446075,0.56823879,3.40544989
ENST00000246802.5,0,49,172,349,753,943,1194,1380,1622|0.0,2.5075952,1.32159157,0.985309555,0.31670143,0.84682512,0.16228798,0.947632025
ENST00000247271.4,0,362|7.69872607
ENST00000247306.4,0,141,296|0.0,2.08313865
ENST00000247191.2,0,585,712|3.50155672,1.94512953
ENST00000247087.5,0,45,171,374,521,675,925|8.14348819,5.75018212,6.45100494,7.82213069,6.321807635,4.620664705
ENST00000247219.5,0,261,590,838|5.08411682,3.77796842,3.28064252
ENST00000247194.4,0,785|3.14912083
ENST00000247452.3,0,524|1.61859771
ENST00000247665.10,0,226,289|3.45599484,2.17293776
ENST00000246024.2,0,1585,1758,2116,2514,2661,2795,3958,4903|4.9239425,2.59433122,3.484985365,0.37825207,0.20846017,0.20846017,3.78215214,4.63604112
ENST00000247879.2,0,88|3.91503997
ENST00000246229.4,0,846,956,1351,2521,2692,3073,3472,3599,3736,3954|6.509839715,6.012776355,4.65771582,4.57505296,4.38245482,4.39523056,5.87848423,4.29171229,5.56695352,7.08311169
ENST00000247706.3,0,20,530|0.0,4.074393055
ENST00000247815.4,0,257,564,614|4.48954968,0.19936083,1.306147215
ENST00000246554.3,0,250,355,661,774,881,1247,1515,1845,1954,2253,2354,2463,2664,3105,3420,3874,4241|3.275445235,0.42549835,0.4938315,0.37828346,0.29311747,0.11400347,1.520259025,0.10714867,1.11262602,0.10714867,1.12560481,0.36445186,0.16886477,1.47639302,0.29997227,0.11400347,0.11400347
ENST00000247930.4,0,237,413|4.76803672,6.307580045
ENST00000247843.2,0,554|4.897568105
ENST00000246548.4,0,44,733,1034,1293,1408,1603,2147,2282,2498,2691,2947,3616,3797,4171,4260|5.41235293,7.83525655,0.57576079,0.52591185,0.10714867,0.38183475,2.13793647,0.64066083,0.465387865,1.45022257,0.46210695,2.17731334,0.45398645,1.468051405,1.82916509
ENST00000248070.6,0,192|5.25476224
ENST00000248073.2,0,28|1.93655431
ENST00000247655.3,0,157,318,1295|4.79670321,3.30778968,2.23560894
ENST00000247977.4,0,274,637|3.312192115,2.75410611
ENST00000246657.2,0,611,1642,1786,1952,2559,4024|4.40915968,3.39394624,0.62649124,1.31276009,3.25130614,3.65148492
ENST00000246421.4,0,79,213,363,530,831,1059,1360,1524,1847,2355,2650,2771,3072,3208,3595,5070|0.79471442,1.24413323,0.16190988,0.11573769,0.09042404,0.33170178,0.09266858,0.02833347,1.3592925,2.077785795,0.1957289,1.44050033,0.26262906,0.73814231,2.10807679,3.02089448
ENST00000248089.3,0,253|4.34635202
ENST00000247668.2,0,283,789,977,1265,1498|2.53962356,1.75463552,1.79159516,1.02463662,0.76533274
ENST00000247225.6,0,175,1909|7.02825749,6.08090135
ENST00000247881.2,0,309,534,636,850,1428|5.07957521,2.84672571,0.28021458,0.48772432,3.26626333
ENST00000246190.6,0,762,1818,2005,2132,2603,3342,4534,4742,4844,5135,5187|4.81299827,2.82667835,0.88020856,1.65376798,0.74036299,2.22673269,3.019498265,2.544518075,0.11400347,0.40904255,0.81806538
ENST00000248342.4,0,39|0.0
ENST00000247470.9,0,65,715,931,1374,1708,1877,2185,2247|3.26572715,2.540623355,0.33207988,0.16001307,1.821000155,0.51761377,2.20573202,2.415131525
ENST00000248306.3,0,213|5.03900515
ENST00000248244.5,0,96,259,333|1.751051905,2.64017509,3.617530475
ENST00000248041.8,0,100,313,918,1057,1280,1365|3.37725621,2.32807082,0.99651441,0.0,0.95717541,0.20846017
ENST00000248420.5,0,325,362|0.0,2.84425975
ENST00000248150.4,0,51,678|2.5536438,1.62623285
ENST00000247182.6,0,54,557,924,1043,1680,1789,1936,2202,2868|5.24279692,5.59686008,5.83709712,6.72049294,5.39853462,4.19061806,5.34066282,7.467283515,4.96510443
ENST00000248553.6,0,115,170|4.91477042,3.56367019
ENST00000248451.3,0,185|5.08924535
ENST00000247178.5,0,801,1080,1234,1397,1847,2186,3143,3228|4.93953582,3.98726385,0.464329505,0.30728072,4.261536235,0.50748231,4.35891182,6.83076164
ENST00000248437.4,0,79,644|7.27212409,5.3937003
ENST00000248450.4,0,411|5.07532372
ENST00000247226.7,0,80,230,408,644,1070,1383,1506,1747,2037,2579,3189|4.477638255,3.019769165,4.836437315,5.58461037,3.107976215,0.62204251,1.87802277,2.90761942,1.047620795,3.272538085,4.935683805
ENST00000248121.2,0,99,409,1203|0.0,4.03013754,4.698011625
ENST00000248572.5,0,347|3.88785102
ENST00000248076.3,0,277,396,905,1152,1478,1651,1985|1.9576762,0.65224719,0.1766699,0.83257966,1.46538968,1.05992419,1.945498435
ENST00000248600.1,0,131|4.30361164
ENST00000248114.6,0,54,1288,1721|2.34837636,2.512842095,1.903222
ENST00000247461.4,0,915,1072,1583,2295,3004|6.48944409,6.37584474,6.05789959,5.29811698,2.77113162
ENST00000248701.4,0,279|3.79482244
ENST00000248846.5,0,119|1.78997359
ENST00000248139.3,0,291,939,1147,1459,1651|3.05249671,2.55925761,1.786332885,1.880947375,3.766197765
ENST00000247883.4,0,268,578,787,907,1069,2503,2709,3079,3227|3.63619997,3.09071538,0.29309287,0.05231091,0.38611536,3.003915765,0.5863255,1.31679034,1.71367014
ENST00000247970.4,0,92,508,1083,1533,1720,1931,2271,2499|2.634252745,4.12948079,2.98643355,3.145026915,1.5661686,3.65699802,2.20395611,2.162422555
ENST00000248899.6,0,194|3.128044275
ENST00000248594.6,0,791|9.03523989
ENST00000248958.4,0,65,124|4.36871237,5.37916822
ENST00000248566.2,0,234,1106|5.93494504,3.27392965
ENST00000248935.5,0,56,218,290|3.71125923,2.38469884,3.380556685
ENST00000248980.4,0,337|1.17480835
ENST00000249041.2,0,25|3.39670962
ENST00000248929.9,0,101,221,509,557|3.01661606,2.07249277,3.37617734,5.03336565
ENST00000249044.2,0,136|2.07548263
ENST00000248668.4,0,33,248,443,847,1065|5.35568823,3.22469127,5.85925352,4.66802152,3.20320868
ENST00000248706.3,0,390,938,1030|5.234799305,4.632444785,7.80945126
ENST00000248984.3,0,597|3.86604892
ENST00000249053.3,0,271,412|0.0,2.28405648
ENST00000248975.5,0,347,811|7.33207489,8.02898869
ENST00000248211.6,0,299,2497|5.01813892,3.03186107
ENST00000248098.3,0,1072,1228,2254,2439,2775,3040,3090|3.418305485,0.0,3.07911917,4.87053082,1.62766553,0.46891281,1.291707195
ENST00000249284.2,0,54|4.18360495
ENST00000247161.3,0,209,1320,2918,3180,3327,3458,3736,3990,4558,4662,4883,5251,5553|4.29642102,4.73593422,3.085380985,3.053103485,0.63672309,0.11400347,0.11400347,2.57055783,3.34735968,0.19664738,0.19664738,3.40483232,0.66555733
ENST00000249209.4,0,147,321|4.28560656,5.38300728
ENST00000249270.7,0,70,280|8.37988626,4.49510391
ENST00000249071.6,0,130,782|4.498127865,4.045758615
ENST00000249016.4,0,886|4.334268815
ENST00000247956.6,0,267,877,1187,1666,1999,2226,2486,4777|4.25007126,3.18909422,1.894402755,2.48934502,2.70606835,0.90180707,0.39529189,0.10714867
ENST00000249330.2,0,420,487|4.4720784,6.56698929
ENST00000248564.5,0,351,775,1621,2401|4.56348652,3.311539705,3.278369455,2.84691275
ENST00000249014.4,0,108,609,728,828,1020,1422|3.65832464,4.65800962,3.57005732,6.247316815,3.29121602,1.91482474
ENST00000248901.6,0,129,1396,1837|3.38274079,3.32639385,3.40899022
ENST00000248996.4,0,349,561,747,898,1071,1200,1319,1606|5.49814265,3.63596564,5.674193935,5.94556932,0.0,6.55664464,4.67856581,4.87806199
ENST00000249442.6,0,361|6.41224494
ENST00000249396.7,0,462,600|4.142303115,4.428435585
ENST00000249377.4,0,35,441,568,939|3.70664811,0.0,7.13622774,4.91288472
ENST00000249389.2,0,256,436,789|4.05209305,3.42242562,3.51375542
ENST00000249373.3,0,830,1094|4.424442285,4.81010491
ENST00000249501.4,0,241,514,720|7.18123289,8.52072129,8.74500824
ENST00000248879.3,0,458,622,1028,1449,1790,2363,2496|3.782753745,1.91758355,2.362461695,3.24592531,7.18944714,2.32790779,1.85829684
ENST00000248248.3,0,1142,1728,1874,1992,2150,2469,3459,4097|3.620650965,2.69442925,0.18254637,0.01849982,0.10714867,0.18324477,3.140126255,3.36558272
ENST00000249356.3,0,1497|5.03650559
ENST00000248598.5,0,321,638,1699,3317,3460|5.03839284,0.77962135,4.4615134,3.8151923,0.35233827
ENST00000248444.5,0,660,884,1053,2957,3903,3959|3.2729149,3.76628458,7.33473972,4.06320264,4.21677212,0.20846017
ENST00000249363.3,0,52,205,804,1608|7.64859779,8.32227944,5.80766954,5.32632825
ENST00000249064.4,0,870,984,1120,2620,2975|5.05146103,0.2025837,0.59325654,4.69335757,4.88253981
ENST00000249269.4,0,296,675,831,1847,2086,2273,2415|5.02160378,2.70782413,0.0,2.27422728,2.23129422,1.40576289,2.05323664
ENST00000249842.3,0,729|3.70648839
ENST00000249749.5,0,834,1032|5.21797627,9.04775364
ENST00000248071.5,0,120,656,876,1403,2465,2566,2851,3056,3412,4313,4570,4670,4914,5445,5558,5967,6103,6306|5.35985488,4.53129771,5.07591563,2.53358192,2.507254305,0.30439089,0.20621563,1.90388051,0.5377895,0.48147036,0.94277534,0.55830506,0.20621563,1.59279474,0.20846017,0.11400347,0.29311747,0.11400347
ENST00000249923.3,0,296,446|7.48363721,5.21367203
ENST00000249440.3,0,760,880,1223,1555,1952|7.56444164,7.835125805,6.61666582,6.47769864,7.68249262
ENST00000249598.1,0,1085,1238,1829|3.15639842,4.86064463,3.26273862
ENST00000249806.5,0,55,848,1165|4.23089807,2.51983862,1.41780495
ENST00000249647.3,0,53,342,611,913,1605|0.0,4.92341272,3.80785068,0.38183475,4.60706497
ENST00000249075.3,0,650,1118,1275,1872,1979,2124,2995,3206|3.672000115,4.41152328,4.10227015,3.58353186,4.41240862,3.99337142,3.09487349,4.98978862
ENST00000249861.4,0,307,421,1126|2.82684694,1.5496961,2.74872646
ENST00000250003.3,0,424,623|4.369136745,5.65105272
ENST00000249887.2,0,92,219,524,1079,1191|6.09665456,4.78759357,2.68926519,4.70997211,3.880564615
ENST00000250056.8,0,527,643|3.33806948,4.402147935
ENST00000249750.4,0,224,425,1047,1556,1773|5.93003938,4.27676352,4.75977929,4.91588174,6.66054794
ENST00000250092.6,0,125,426,541,600|2.97259586,0.42472989,1.78798385,3.91083199
ENST00000250151.4,0,309|4.53204622
ENST00000250113.7,0,600|6.01483272
ENST00000250144.8,0,369|3.70209072
ENST00000249601.4,0,225,379,693,829,1259,1879,2500|2.85637194,3.158192525,2.21860953,1.24005579,2.567023785,2.61670349,2.37189301
ENST00000250237.5,0,97|3.44982162
ENST00000250352.11,0,63|3.85856864
ENST00000249837.3,0,379,581,713,2068|4.13856382,0.64244289,0.41219177,4.03624622
ENST00000250124.6,0,133,416,646,797|3.97387139,2.96125372,4.99140507,3.38565918
ENST00000250340.4,0,204,257|2.63681091,3.99269615
ENST00000250378.3,0,163|4.20990825
ENST00000249344.2,0,1163,1485,2260,2376,2609,2911,3011,3336,3548,3928,4041,4319|4.61397312,0.45398645,4.26616044,0.57461162,4.24620162,0.574452355,1.511509885,3.25819536,1.73714219,0.37825207,0.51757099,1.81726289
ENST00000249499.6,0,133,369,1638,1856,3459|4.99677989,6.515821345,4.88372769,8.709304955,4.69240232
ENST00000250383.6,0,55,386|0.0,3.0518214
ENST00000250101.5,0,507,1168,1446,1576|3.68118682,3.19802019,4.783407255,0.0
ENST00000249760.2,0,148,301,468,587,866,1007,1214,1862,3050|4.17486393,3.33138381,1.9945035,0.47937335,0.20846017,0.44524568,0.09538203,0.18324477,3.233280625
ENST00000250454.3,0,143,320,381|5.09844047,4.21543767,3.11821107
ENST00000249883.5,0,963,1603,1815,1979,2160,2360|4.53482406,4.95514444,8.66405299,4.36292113,3.05624122,2.875386125
ENST00000250498.4,0,44,280|4.92988828,4.228689255
ENST00000250495.5,0,276,322|5.41159949,4.38373512
ENST00000250156.7,0,1427|2.81437416
ENST00000250111.4,0,96,408,740,1091,1201,1479,1768,1876|5.8553055,3.66682148,3.634281005,0.87283536,3.827618755,5.23397527,4.81730434,5.93478247
ENST00000250838.4,0,7|0.75977108
ENST00000250615.3,0,147|2.80294641
ENST00000250066.6,0,476,823,1173,2004,2056|6.957707535,4.65898182,5.38016375,6.64708323,5.79218668
ENST00000250825.4,0,56,99|0.35533131,0.08464766
ENST00000250693.1,0,227|3.83436282
ENST00000250823.4,0,59,99|0.14517533,0.07593403
ENST00000249636.6,0,43,220,407,2196,2849,3200,3626|5.2582889,8.68137239,7.35841779,6.15072099,4.91153802,5.84620474,8.88180104
ENST00000250572.8,0,430|2.36684573
ENST00000250489.4,0,54,479,916|5.908800505,5.27970892,4.95320942
ENST00000250784.8,0,245,374|1.37409468,0.0595982
ENST00000250535.4,0,700|5.66598491
ENST00000250699.2,0,212,520|4.06735257,3.23407588
ENST00000250373.4,0,1900|3.593733575
ENST00000251041.5,0,628|2.32171858
ENST00000250937.3,0,183,671|1.52740678,2.32949146
ENST00000250457.3,0,1321,1676|4.88664282,4.25133827
ENST00000249504.5,0,251,528,1068,1259,1451,1556,1684,2652,4827,4864|7.25647452,6.99837139,4.916972405,9.26022432,6.52466625,9.36262832,6.49947052,5.04336212,4.58757415,7.79874147
ENST00000250018.2,0,1343,2104,2282,2407,2620,2789,2911,3046,3436|3.13877804,3.10253471,4.06396126,0.36059995,0.09276867,3.61668275,0.53013013,0.61301681,3.85160462
ENST00000250559.9,0,1328,1555|9.28271856,5.55800536
ENST00000250448.2,0,137,1043,1399,1813|5.65799753,6.06808557,8.46617629,5.16660992
ENST00000251020.4,0,110,1146|4.665901825,9.13058383
ENST00000251203.9,0,318|4.295164335
ENST00000250894.4,0,141,604,709,841,1007,1172,1292,1517|5.23431545,3.26501955,3.09681341,4.471066755,4.87047702,2.61560082,4.23937578,5.75723798
ENST00000251076.5,0,527,1198,1274|6.12790732,8.04373679,4.66833019
ENST00000251195.5,0,146,469,673|2.268619,0.41748374,2.41539464
ENST00000250263.7,0,891,1723,2014,3211,3314|4.36258668,3.03632937,0.46210695,2.62879604,2.46774596
ENST00000250863.8,0,440,1868|5.530220905,4.64902805
ENST00000251269.5,0,108,353|6.08972561,1.49344007
ENST00000251289.5,0,226|1.98243943
ENST00000251296.1,0,157|7.35262273
ENST00000251108.6,0,999,1729|4.40784342,2.992956435
ENST00000250916.4,0,212,380,482,664,1143,1711,1811,2060|3.037889845,3.232329825,3.85607835,4.031022535,3.30482145,3.527649765,3.93161548,3.65315773
ENST00000250360.3,0,92,215,416,800,1222,1581,1903,2238,3784,4275,4509|2.234835025,1.02232483,1.64066968,0.64484014,1.024842815,0.08852723,0.08852723,0.28359537,0.09538203,0.03329146,0.09609262
ENST00000250160.6,0,1095,2166,3103,3997|3.56810445,3.54127549,3.06144806,3.960670585
ENST00000251127.6,0,1088,1517|5.21859344,4.95000316
ENST00000251412.7,0,206|4.51853258
ENST00000251472.4,0,82|5.50776597
ENST00000251287.2,0,171,402,685|3.31950507,3.72919699,4.07288071
ENST00000250405.5,0,2005,2132,2811,2913,3207,3344,3532,3808|4.95348165,0.0,5.60336592,4.83797442,3.47202544,0.76749935,0.5537355,3.45127892
ENST00000251413.3,0,211|5.07006942
ENST00000251453.3,0,91,164|4.75877162,2.99111816
ENST00000251081.6,0,208,897,2249|0.0,4.97854595,4.14092107
ENST00000251312.5,0,603|4.29080402
ENST00000251250.6,0,283,1558|5.15327174,3.21148904
ENST00000251595.6,0,59,110|3.16151413,5.41024182
ENST00000251535.6,0,313|3.97241054
ENST00000251636.5,0,243|6.37679892
ENST00000251630.6,0,361|4.69859302
ENST00000251642.3,0,78,357|4.03713107,3.02565928
ENST00000251588.2,0,166,664|2.934042685,2.39177396
ENST00000251645.2,0,292|4.27264987
ENST00000251643.4,0,435,483|5.07002854,1.429614565
ENST00000251047.5,0,101,250,955,2159,3287|7.16745838,5.71378752,4.54115884,4.69953237,5.004121965
ENST00000251089.2,0,2163,2765,2921,3075,3230|4.28939672,3.53122737,0.38183475,0.33852223,2.62464127
ENST00000251473.5,0,312,785,1287,1319|0.0,4.14355102,4.03604982,5.44619912
ENST00000251038.5,0,64,389,725,1123,2411,3255|5.288518855,5.56060323,4.48609369,6.054853725,3.895165865,3.80732982
ENST00000251607.6,0,447,567,888|2.75323592,1.828844305,2.00060373
ENST00000251166.4,0,44,376,666,928,1097,1249,1616,1716,2197,2687,2837,2947,3106,3293|0.0,4.4475521,4.695587105,2.38058086,0.57069879,0.73833688,1.67193007,0.17554472,0.34533662,0.439730435,0.1773683,0.319055365,0.16686787,1.25273059
ENST00000251646.3,0,342|4.232382195
ENST00000251566.4,0,55,227,1354|3.44150846,2.361426555,1.16448713
ENST00000251496.2,0,200,1389,1597|3.949387875,3.83985338,5.179114775
ENST00000249700.4,0,5004,5906,6517,6819,7914|3.88981092,4.058082135,3.60834662,0.48976455,4.37441032
ENST00000251157.5,0,401,1121,1497,1779,2061,2190,2366,2868,3025,3181,3336,3572|7.92576599,3.12125212,0.19208327,0.19208327,0.09077177,1.68500562,2.95180775,2.318080085,0.32419993,0.36289904,3.13837456,4.409874635
ENST00000251481.6,0,385,1210,1336,1523,2122|2.90781876,1.54139112,0.88402078,1.30469516,1.00183691
ENST00000251879.6,0,344|4.218023485
ENST00000251377.3,0,580,945,1107,1269,2324,2550,2940|1.404649795,0.94455769,0.05231091,0.03793091,0.0968792,0.1654221,0.40590156
ENST00000251968.3,0,55,235|6.98782406,8.52072129
ENST00000251864.2,0,288,446,787|3.350737955,0.78105432,3.39496874
ENST00000252050.4,0,142|4.082431385
ENST00000251170.7,0,137,1467,2225,3055,3164,3413,3716,4091,4188|4.22378238,2.951180685,2.102742005,2.81658061,3.87383006,2.33621785,0.63361389,2.64884089,0.27811924
ENST00000251241.4,0,92,714,1409,1700,2913,3023,3215,3407,3703,3915,4140|6.255063965,5.31120724,4.49106052,0.39102406,2.74071261,0.38183475,0.11400347,1.19512645,0.47156653,1.015393195,2.53638441
ENST00000251943.4,0,650|5.142553365
ENST00000251775.4,0,617,868,1135|6.37758294,5.36793712,6.18787707
ENST00000251809.3,0,140,1206|6.025063175,4.075523705
ENST00000251849.4,0,166,344,773,918,1041,1166|5.944416685,3.83746233,4.28739345,6.83629327,3.43837522,2.14783203
ENST00000252071.4,0,38,175,396|0.359269205,2.27020029,1.68531555
ENST00000251739.5,0,1584,1685|2.77485365,2.56360294
ENST00000252100.6,0,254,310|3.49087594,5.014342575
ENST00000252102.4,0,234,302|5.082678685,2.994100805
ENST00000249299.2,0,155,565,4703,4819,5029,5294,6186,10195,10799,12037|7.36710976,4.17878051,2.59460023,0.11400347,0.42276545,2.24294449,1.95859509,1.21241085,1.02076368,0.56025284
ENST00000252011.3,0,211,999,1180|4.96746883,4.47458903,6.16875692
ENST00000252242.4,0,324,367|4.034013205,5.83427432
ENST00000251582.7,0,84,2713,3016|6.877053115,3.22156979,4.73959705
ENST00000251527.5,0,61,307,990,1135,1520,1724,2596,2710,2897,3144,3214|4.37637463,6.864129295,5.86676125,1.76980306,3.86260183,2.111545735,3.29089858,0.41408858,0.20350218,3.47624343,6.23068109
ENST00000252034.7,0,70,498,920,1207|6.28299925,4.954999555,4.32608953,5.61281147
ENST00000252244.3,0,346,457|4.67420591,6.02197004
ENST00000251900.4,0,209,354,1254,1547,1938|4.84460125,4.96503055,5.95791647,1.26946505,6.85652087
ENST00000251343.5,0,263,2796,3305,3496,3642,3767,4061|4.08701282,3.83874948,0.0,4.58218938,0.0,3.32459955,4.541385605
ENST00000252136.7,0,288,698|2.50989292,2.314809305
ENST00000251758.5,0,2242,2399,2655,2843,2948,3003|0.0,1.89391161,2.083306465,3.12066483,1.96853631,3.08839934
ENST00000252288.2,0,174,333|1.541021595,1.81887923
ENST00000252245.5,0,447|4.12087835
ENST00000252250.6,0,546|3.567168595
ENST00000252252.3,0,539|3.12728544
ENST00000251871.3,0,396,539,686,902,1638,1955,2631|4.94102108,0.78113205,0.55948272,2.29611313,2.21897136,0.29997227,2.05567215
ENST00000252453.8,0,256|3.94470147
ENST00000252463.2,0,201|3.6815812
ENST00000252322.1,0,529|2.99211547
ENST00000251822.6,0,543,878,2448,2655,2730|4.71269244,4.18419688,3.58407689,3.88295359,5.95110731
ENST00000252458.6,0,244,280|5.54848338,2.94594912
ENST00000252455.2,0,339|3.60539333
ENST00000252482.3,0,166,448|3.15162826,0.73763559
ENST00000252085.3,0,1054,1544,1718,1816|4.86149327,5.26236508,5.39428417,8.69233092
ENST00000252456.2,0,236,528|4.54549292,0.0
ENST00000252486.4,0,282|3.10217638
ENST00000251808.3,0,122,706,1442,2547,2904,3023|5.64073769,5.379530715,3.255711885,3.71707282,5.10117249,8.08408869
ENST00000252491.4,0,119|2.16917312
ENST00000252505.3,0,57,108|1.50697559,3.93553
ENST00000252485.4,0,58,321|3.16402307,5.08343769
ENST00000252321.3,0,167,799|4.96314122,6.14470022
ENST00000252087.1,0,1054,1544,1718,1816|4.86149327,5.26236508,5.39428417,8.69233092
ENST00000252445.3,0,126,260,690,718|4.52030902,1.399902415,3.19230667,0.0
ENST00000252576.5,0,78|3.113626805
ENST00000252530.5,0,206|4.189424915
ENST00000252542.4,0,101,252|4.04121489,6.24531189
ENST00000251810.3,0,1402,1502,3632|3.367846675,0.95280798,3.499753685
ENST00000252336.6,0,1149,1279,1420|3.78041948,1.467344985,3.75789532
ENST00000252593.6,0,217,411|1.69440695,1.518390605
ENST00000252622.10,0,105,176|1.72230887,3.64679882
ENST00000252602.1,0,464|2.675319605
ENST00000252519.3,0,872|3.987113025
ENST00000252660.4,0,143|5.15560963
ENST00000252677.3,0,34|5.29438
ENST00000252108.3,0,68,551,830,1133,2073,2648,2771|6.09570857,4.49600602,4.15938805,4.61988152,4.504572045,4.58423452,5.56695352
ENST00000252590.4,0,84,717,817,914|2.489911115,1.72129728,0.0,2.92382612
ENST00000252032.9,0,1624,1752,2082,2375,2558,2731,2971,3270|4.19555252,6.544955965,5.104341055,4.18810092,5.71135962,4.31664242,7.52593249,8.95867289
ENST00000252669.5,0,55,471|3.37097079,2.792346615
ENST00000252483.5,0,403,883,1032,1341,1721,1873|3.88216977,4.25743307,2.90012721,0.3717029,0.405401065,2.973911195
ENST00000252597.3,0,440,540,1062|2.667854,0.795981195,0.18324477
ENST00000252587.3,0,153,822,1019,1241|0.0,1.19263583,1.56330131,2.905670515
ENST00000252512.9,0,312,665,1323,1497|6.60239852,7.57920019,6.08482548,8.078799615
ENST00000252725.5,0,275,341|4.25923452,0.994450035
ENST00000252771.7,0,189,262|3.54447302,4.7605499
ENST00000252487.5,0,481,636,837,1299,1583,1838|4.79512002,3.39953781,3.43047996,2.817589285,1.69584803,2.41776576
ENST00000252809.3,0,110,241|2.842020325,3.95293828
ENST00000252825.4,0,82,98|0.0,4.78006667
ENST00000252729.2,0,429,480|3.39115923,4.09219032
ENST00000252723.2,0,567|4.32236422
ENST00000252595.7,0,70,209,405,577,698,920,1060,1511,1560|3.11440498,2.14051702,1.012013675,0.11400347,1.42757429,2.638510775,3.19438609,2.04693799,2.72325152
ENST00000252338.4,0,1831,1963,2275,2552|4.79386122,5.063067595,5.754869345,8.60587454
ENST00000252599.4,0,200,464,763,1009,1223,1716|3.53539185,2.766950405,0.42441079,1.342607765,2.543519955,2.93009712
ENST00000252898.7,0,65,129|1.76895437,3.85962176
ENST00000252603.2,0,347,455,555,811,1299,1762,1884|2.72205509,0.45199829,0.108127,0.05916571,0.1913359,0.3782386,0.6868425
ENST00000252318.2,0,2243,2524,3138,3263|2.46923455,1.95143153,1.566047895,1.61777132
ENST00000252137.6,0,278,1104,1449,1697,2797,3292,3917|4.09229129,2.795869295,3.15362488,5.62665035,0.0,4.56950305,0.20846017
ENST00000252939.4,0,172|3.687630205
ENST00000252826.5,0,343|3.85609062
ENST00000252951.2,0,108|3.25950868
ENST00000253003.2,0,101|4.58156765
ENST00000252999.3,0,276|3.027974205
ENST00000252506.6,0,504,809,2306,2562|5.49445084,4.23803035,3.50125622,2.443600185
ENST00000252797.2,0,330,597,700,871,1096,1260,1436|4.38651044,1.22890947,0.49865155,0.45525215,1.99897061,0.94053908,2.233051795
ENST00000252575.6,0,790,1404,1590,1710,2216,2341|3.991558025,3.823845005,2.590719355,0.4887657,3.54513272,5.51889202
ENST00000252818.3,0,177,422,598,745,1138|3.45229655,3.80076818,3.89193297,4.12548402,2.53574796
ENST00000252971.6,0,206,374,499,667|2.11040939,4.15771201,5.42391964,8.40259634
ENST00000252998.1,0,105,238,562,641|2.1837595,1.22688736,3.032234105,2.31452599
ENST00000253023.3,0,349,384|4.95346023,6.19343795
ENST00000252936.3,0,377,634,1136|2.19625821,1.66655894,1.692381835
ENST00000253047.6,0,184|3.239255085
ENST00000253055.3,0,283|5.15201596
ENST00000253108.4,0,100|3.65724605
ENST00000253107.7,0,85,134|4.2580817,2.95005572
ENST00000253024.5,0,209,343,543,726|4.65432453,1.682963325,1.239335225,0.93952499
ENST00000253099.6,0,258|1.8897687
ENST00000252891.4,0,444,785,1012,1334,1561|4.30753352,5.23602042,3.5247851,0.697907115,2.26034419
ENST00000252699.2,0,353,607,748,920,1103,1279,1592,1791,2094,2155|4.54126242,3.599621155,3.98049616,5.94360974,5.70154128,2.129028595,1.88869571,0.0,2.41605256,2.81950628
ENST00000252997.2,0,1339|2.70126989
ENST00000252996.4,0,463,653,1093,1370|7.79863519,2.77049223,8.63662809,8.87394279
ENST00000252744.5,0,50,236,758,1003,1875,2203|7.0956117,9.38969165,9.71347869,8.17057949,9.535473375,4.10299692
ENST00000252934.5,0,394,520,650,1363,1636|4.799843945,7.90468829,6.11807641,3.45204747,7.09789092
ENST00000252674.7,0,144,519,1004,1143,2062,2668|5.16081346,3.3397395,3.52097536,2.29403436,3.26043391,4.851106185
ENST00000253008.2,0,348,817,1103,1328|4.096265755,3.5505088,3.968672165,8.24097349
ENST00000252804.4,0,220,331,548,728,856,978,1218,2016,2317|3.839566815,6.00040064,3.1617482,2.47671179,4.085798525,1.71424674,4.7634182,2.564472115,5.41333206
ENST00000252992.4,0,1501,1745|4.41560292,4.066187255
ENST00000253188.4,0,54,237|7.69694669,5.05878942
ENST00000253262.4,0,269|0.97346217
ENST00000253079.6,0,90,1147|0.0,3.99756719
ENST00000253354.1,0,111|3.56288809
ENST00000253083.4,0,75,257,566,779,1223|3.81542762,2.843511725,2.60109151,3.19871749,2.32625915
ENST00000253247.4,0,157,393,672|0.0,4.32398382,1.81905871
ENST00000253362.2,0,231|3.48962206
ENST00000253110.11,0,285,478,950|3.99362152,0.0,4.177404795
ENST00000253233.1,0,193,683,928|2.1429209,0.45046434,1.25087974
ENST00000251691.4,0,97,397,2018,2171,2345,2446,2817,3128,3462,3593,3763,4283,4485,7979,8130,8177|4.62157352,4.568962505,4.03979962,0.61321769,0.44117884,2.10702194,3.20771346,3.07321481,3.02070709,0.76966176,0.50300969,3.516426995,3.10831709,4.323364255,7.94235969,4.79867171
ENST00000253255.5,0,368,898|2.89964525,3.08252027
ENST00000252711.2,0,397,628,899,1004,1214,1498,1756,3117,3617,3752|3.02050861,2.22432614,1.75468785,0.09450289,1.62465045,0.72811892,2.893181445,1.78288294,1.204340245,1.12980945
ENST00000253063.3,0,221,1689|5.56691745,4.38206599
ENST00000253410.2,0,84|4.437655835
ENST00000253435.7,0,141,218|2.97497876,1.18204151
ENST00000253039.4,0,269,593,1242,1539,2262|6.04455172,0.47768157,3.29242422,0.51748017,3.45748115
ENST00000253122.5,0,212,391,832,1309,1379|6.019773515,4.08245072,4.47174642,4.46136982,5.86336972
ENST00000253001.4,0,1100,1224,1458,2070,2542,2709|4.84109195,7.30704574,2.2825012,1.549754475,1.20706406,5.17129326
ENST00000253407.3,0,236,370,495|3.717033145,4.439508875,5.38586452
ENST00000253193.7,0,83,847,1089,1254,1292|5.54507272,3.826782995,3.37018364,5.14453422,7.789595215
ENST00000253048.5,0,232,333,486,1785,1907,2169|4.67551508,1.93540413,3.34502085,2.93624466,5.70929303,6.84110493
ENST00000253381.2,0,753|2.98159717
ENST00000253461.4,0,60,318|0.0,2.85849014
ENST00000253496.3,0,154|3.963807845
ENST00000253363.6,0,516,677,871,973,1230,1270|7.58028879,8.13705689,9.32412749,4.52945861,2.05679521,0.42913877
ENST00000253144.9,0,828,996,1148,1431,2128,2317|1.560441905,0.16228798,0.20846017,2.19034735,1.4468602,0.38220756
ENST00000253669.5,0,296,346|1.43256569,0.20846017
ENST00000253697.3,0,161|2.43652873
ENST00000253719.2,0,76|3.79041535
ENST00000253490.4,0,94,250,875|0.18101242,0.09808952,0.10561472
ENST00000253788.5,0,39|5.64438014
ENST00000253270.7,0,164,341,557,693,1044,1425,1744,2222,2564,2671|3.788915955,2.43787977,3.912136035,2.297233005,0.47156653,1.80074793,0.38697637,1.513754265,0.43527196,0.8139424
ENST00000253018.4,0,103,404,671,802,1066,1407,1658,1892,2088,2480,3078,3528,3704,3755|2.78784301,3.35912737,3.38677978,3.00642013,3.214990105,2.64761783,3.06414078,2.990413785,4.73978241,3.54677752,3.293646495,3.056119015,2.34229696,4.73631919
ENST00000253408.5,0,500,652,1037,1721|4.65306561,0.85224064,3.96607955,3.52305289
ENST00000253727.5,0,148,417,577,783|3.880662695,4.7790589,1.637216545,2.410706065
ENST00000253794.2,0,380,531|4.98321918,5.15345582
ENST00000253475.5,0,92,424,582,942,1074,1431,1483|4.45562517,2.54777184,2.22991273,1.522648485,3.81893623,1.81888919,3.76605642
ENST00000253799.3,0,367|3.80927517
ENST00000253413.5,0,492,809,949,1150,1968,2133|4.44806298,2.29492559,0.537825255,0.45759623,2.04595602,3.13503134
ENST00000253778.8,0,118,404,891|4.54563416,7.54359974,5.16688594
ENST00000253506.5,0,48,366,1461,1795|0.0,4.23046851,6.20678513,4.66011416
ENST00000253754.3,0,455,663,790,1514|3.50686469,1.78850406,2.75195368,3.11741698
ENST00000253329.2,0,551,1481,2313,3102,3219,3782|4.63843952,2.84886334,1.75707061,0.11400347,0.108127,0.2940958
ENST00000253934.5,0,554|3.097618995
ENST00000253401.6,0,93,624,2711,3061|8.56406179,5.25114772,3.90959482,6.48541214
ENST00000254035.4,0,140|6.607308255
ENST00000253968.6,0,468,541|4.253085825,5.42727652
ENST00000253115.2,0,88,725,1233,1815,2901,3077,3419,3912,4390,5179|3.9363235,1.96567067,2.773893985,1.39942855,0.69342195,1.95066697,0.63372799,1.18715563,3.59927282,1.67858043
ENST00000253861.4,0,358,1159,1232|4.18692231,3.94232462,5.32290012
ENST00000254043.3,0,280|4.23424557
ENST00000254029.3,0,968,1018|7.54411729,5.335971845
ENST00000253159.8,0,157,1019,1153,1606,2508,2872,3408,4073,4557|5.77014014,4.573243595,7.016450885,6.47267752,4.41684913,1.970288855,2.282613485,2.33401677,3.813724375
ENST00000254072.6,0,81,473|1.58940257,3.410085245
ENST00000253812.6,0,1054,1544,1718,1816|4.86149327,5.26236508,5.39428417,8.69233092
ENST00000253925.7,0,188,441,577,808,971,1236,1426,1511|0.0,8.11458679,6.22891388,4.50420928,3.02433292,7.12156999,8.743813735,2.52232812
ENST00000254037.2,0,449,1050|4.52830192,4.7946259
ENST00000254090.4,0,641|3.84641902
ENST00000253577.3,0,382,542,921,1198,3399|6.03113089,3.04937986,0.20846017,0.24884209,4.22177839
ENST00000254079.4,0,398,761|5.04914732,4.96882722
ENST00000253458.7,0,134,745,858,1013,1137,1436,1683,2423,3196,3501,3667|8.86709289,5.44392524,8.59825964,7.10173114,6.118421705,3.65669382,2.83883338,3.596804605,3.09717839,5.28111506,8.41028719
ENST00000254193.6,0,214|4.53923885
ENST00000253237.5,0,210,614,823,1303,1569,1782,2104,2261,2378,2483,2850,3135,3613,3801,3901,4332,4663,4960,5364|3.364637855,1.133440675,2.89854655,3.397868955,5.40902312,2.69962685,2.707239115,1.81831561,3.81349812,6.70151645,3.30900956,2.38064689,2.380274685,1.67900649,0.32638677,0.34982964,1.25160542,0.36397204,1.062476755
ENST00000253807.2,0,228,383,765,1130,1645,2414|8.78732374,5.56695352,6.064624205,8.68660259,8.66493954,5.75216972
ENST00000254181.4,0,67,482|1.13633577,1.42835641
ENST00000253457.3,0,425,1145,1301,1428,1602,1827,1947,2084,2245,2619,2738,3053,3318,3442,3643,3758,4001,4227,4408,4639,4865|5.87992789,3.02364125,2.04685849,1.86202113,0.994453175,2.34889655,0.90534992,1.92618231,0.65490519,2.29325446,0.34076677,2.98468428,2.79147538,0.20160537,0.20160537,1.91632115,2.56002309,1.48000485,0.20846017,0.46284795,1.128605495
ENST00000253692.7,0,77,570,1342,1582,1739,2291,2487,2795,3029,3314,3821|2.74070604,3.84697624,3.469838545,2.573892955,3.91160232,2.86776749,2.676712045,5.022448005,4.48176541,2.87187512,3.0264321
ENST00000254227.3,0,144,299,361|3.549231475,4.23713672,5.464891205
ENST00000253928.9,0,115,254,415,1153,2224,2481|2.19101689,0.0,1.57538926,1.978914395,1.22476716,1.36395163
ENST00000254301.9,0,159|4.93607002
ENST00000253686.2,0,49,621,947,1154,1271,1658,2317,2504,2663,3144,3398,3656,4008|3.20868405,2.423831815,1.741769835,0.47191845,0.37825207,1.0715823,1.13920161,1.93728149,0.0,1.98405169,9.239459095,6.67407798,5.01112539
ENST00000253814.4,0,746,868,1136,1377,1980,2230,2715|7.846646905,3.490917585,7.91169419,4.24675249,3.30595677,5.646525275,3.19585969
ENST00000254466.6,0,343|3.76014509
ENST00000254436.7,0,388|3.99253692
ENST00000254337.6,0,214,395,545|5.537356075,3.99321032,5.034992835
ENST00000253693.2,0,1058,1508,1755,1890,2079,2774,2973,3197,3604,4762|4.673827025,2.422463785,0.79604049,0.45398645,0.83681239,0.79756644,0.20846017,1.212657525,2.77384442,5.36339814
ENST00000254286.4,0,262,584,1103,1220|5.79021642,0.41787509,3.35042252,2.48169362
ENST00000254579.6,0,38|4.65794852
ENST00000253462.3,0,229,733,1009,1155,1267,1502,1992,2171,2476,3249,3989,4236,4535,4659,4814,4927,5048|3.62854965,2.46817888,1.93585782,0.11175893,0.35578032,0.11400347,1.74228314,8.36561669,5.28111506,3.09717839,3.596804605,2.83883338,3.65669382,6.118421705,7.10173114,8.59825964,6.05005752
ENST00000254260.3,0,265,834,992,1177,1404|5.39401227,5.45533727,0.20692622,0.550182,4.29299864
ENST00000253699.3,0,146,768,1063,1378,1693,2649,2968,3698,5000,5219|3.68388455,3.66073602,0.30519875,2.79370385,0.2999588,3.215391285,0.20846017,3.87380165,2.178440565,1.28726258
ENST00000254323.2,0,492,730,994,1138,1180|3.86978347,4.08922427,2.91646145,4.12713306,2.24914751
ENST00000254325.4,0,246,361,584,800,1070,1173|4.548221665,3.66333851,4.84671188,3.845504825,6.2615698,7.73394622
ENST00000254627.3,0,261|3.39900584
ENST00000254457.5,0,63,669,821,1489|6.2961277,5.491755745,7.714591225,9.79860409
ENST00000254322.2,0,188,594,788,923,1066,1209,1432,1797,1903|5.707213355,4.04981517,3.297876315,5.88235166,4.26779612,5.09035892,2.46641498,2.50689198,0.20846017
ENST00000254351.4,0,75,502,761,1144,1271,1519,1969|5.51842282,4.14682625,4.69837092,3.85239282,5.71268272,4.40653112,3.386584125
ENST00000254508.5,0,495,642,941,1041,1288,1469|3.64899759,1.98716166,2.67386871,1.38046007,1.84757596,5.14969998
ENST00000254654.3,0,140,247|4.94091584,3.57730981
ENST00000254231.4,0,211,809,1784,1914,2075,2213,2334,2495,2753|4.94993872,5.013083365,4.73626992,3.78934242,3.25052134,0.18100023,3.46484287,6.95950857,5.36668085
ENST00000254644.8,0,483,1040|3.23362248,3.44598755
ENST00000254636.5,0,363,665,1077|6.96565142,0.50377815,2.835235095
ENST00000254661.4,0,282,331|2.506902395,3.91347748
ENST00000254488.2,0,50,152,408,628,729,1185,1316,1990,2142,2336|4.125642085,8.06000464,6.139182725,3.83387563,3.35655482,3.096361095,1.62236944,3.2834855,5.31787678,6.17043258
ENST00000254051.6,0,699,866,1084,1233,2208,2517,2922,3445,3728,4634|3.10158619,0.73531113,0.668833565,2.12902637,3.29634051,1.00579532,1.76577267,2.35300493,0.57303697,2.661544125
ENST00000254166.3,0,153,969,1296,1479,1636,2027,2846,3285,3438,3659,3952,4060,4284,4684|4.52918146,2.11165511,0.63991928,0.25380008,0.05916571,0.37825207,2.36036825,1.24557947,0.48197304,0.92273377,0.11400347,0.5306394,1.17470145,1.500516095
ENST00000254528.3,0,79,253,392,587,1501,1613,2124,2424,2605|6.15249098,3.122280555,2.0332697,3.08165039,3.08672356,4.814723315,2.14145354,0.34613099,2.26058369
ENST00000254718.4,0,433,519|2.47020833,5.12584358
ENST00000254663.6,0,287,506,872,1003,1058|2.16722009,2.52393316,1.70457936,0.0,2.88604101
ENST00000254722.4,0,190|4.62466022
ENST00000254480.5,0,1692,1810,2217,2939|5.21355059,4.8046103,6.75954994,3.37211489
ENST00000254250.3,0,442,1429,1747,1887,2240,2622,2924,3244,3555,3981|5.88409913,4.18425889,0.11400347,2.5768652,0.11400347,3.68023167,0.41553044,3.2556019,0.44117884,2.28924447
ENST00000254691.5,0,146,292,448,908|3.64295878,0.47792159,0.29997227,3.14377897
ENST00000254584.2,0,1123,1232,1427,2430|4.89922925,0.49728584,0.42770988,3.39757138
ENST00000254108.7,0,148,490,728,1117,1528,1775,1891,2287,2508,2856,3018,3196,3341,3499,4297,4455,4730,5032|5.80059577,3.462232435,1.510279225,1.74320074,0.45473656,0.29311747,0.981531035,1.63197882,0.5328596,1.54925878,0.47252691,0.10714867,0.40218775,0.10714867,0.27449603,1.223077345,0.33037217,1.77036143
ENST00000254616.6,0,356,468,1331,1828,2236,2460|4.078439645,0.45419726,3.58713082,2.69854708,0.631454675,3.27647803
ENST00000254101.3,0,4459|4.19636242
ENST00000254759.3,0,200|5.069162155
ENST00000253801.2,0,52,333,1201,1672,2125,2673,2811,3173,3547,3868,3969,4279,4602,4824,4947,5183,5575,5683,5841,6384,6847,7156,7337,7400|5.19972899,1.88355112,4.138855365,0.19408017,3.94949892,3.1928579,0.54182139,2.896263315,0.48046755,1.88627855,0.52296737,0.37535543,0.37535543,0.85674986,0.41685973,0.20846017,1.840544985,0.16228798,0.20846017,2.62667556,0.20160537,0.10490413,0.20846017,2.36573675
ENST00000254816.2,0,274,322|0.0,4.745240155
ENST00000254190.3,0,248,401,565,801,1609,2774,3094,4426,4744|7.80497314,6.16701176,4.298940205,0.861015905,5.49850867,2.88084589,2.36682201,1.822683445,3.43291579
ENST00000254657.3,0,378,963,1304,1639,1898,2337|3.30797249,2.60783777,2.83066072,0.61845194,2.72543572,4.88054802
ENST00000254803.2,0,487|3.93075997
ENST00000254765.3,0,449,570|5.21310497,5.25372752
ENST00000254742.2,0,131,724|0.57306045,3.65284194
ENST00000254624.5,0,495,844,1146,2402,2664,2747|5.93995722,6.32646726,5.05487456,5.456278265,4.93685992,4.35839052
ENST00000254853.5,0,53,289,357|1.72953687,1.144222975,1.692932795
ENST00000254730.6,0,202,400,560,849,1057|2.86454325,3.5852745,2.45065158,3.07361568,7.069825045
ENST00000254801.4,0,96,268,788|5.070815045,3.373124705,4.432047255
ENST00000254854.4,0,241|3.98170882
ENST00000254442.3,0,98,1702,2174,2594,3252,3653,3904,4318,4390|4.135113435,5.47686459,4.866317775,7.279351505,5.343716965,8.64708362,4.58805392,4.51673424,3.334107725
ENST00000254806.3,0,352,476,698,837,1040|4.614996265,3.994249845,3.47414972,0.0,5.82026431
ENST00000254900.5,0,228,308|4.302806055,3.41754407
ENST00000254868.4,0,517|1.86852461
ENST00000254878.3,0,503|4.14976132
ENST00000254928.5,0,76,514|1.634611695,3.929192505
ENST00000254846.5,0,205,397,611,971,1279|4.75187763,4.78543591,5.309663,5.226606215,4.98295958
ENST00000254835.2,0,45,174,340,451,1380|4.40881342,1.53409185,0.74459048,2.62624805,2.89175349
ENST00000254998.2,0,153,313|3.89896264,5.153724045
ENST00000255008.3,0,27|3.64452577
ENST00000254898.5,0,505,1006|5.50435375,3.06371766
ENST00000254667.3,0,265,984,1285,1838,1980,2339,2468,2994|7.05055492,3.69005165,4.78734594,3.83307404,2.355894625,2.83650915,4.09158267,7.201779615
ENST00000254630.7,0,589,768,1094,1658,2099,2252,2560,2693,2801,2949,3235,3372,3708,3961,4570,4598|2.71551498,2.08105939,1.757440155,1.49677049,0.1813489,0.20846017,1.21486328,0.20846017,1.78861588,2.048975495,2.33479838,0.87611731,2.17922451,3.06770647,2.09761574,0.71978509
ENST00000254901.5,0,63,351,1166,1218|3.27405436,4.79426992,4.16949766,5.37679442
ENST00000255040.2,0,163|4.51646469
ENST00000255082.3,0,175|3.23804998
ENST00000254658.3,0,2447,2824,3409,3750,4085,4344,4783|0.0,3.30481016,2.60783777,2.83066072,0.61845194,2.72543572,4.88054802
ENST00000255039.1,0,282,341|3.64773125,4.47025095
ENST00000254719.5,0,460,1108,1807,2459,2720,2827,2907|5.40017052,7.77677364,6.47460748,5.985192175,7.79000199,4.5003876,3.20138722
ENST00000254810.4,0,137,350,596,1166,1365,1965,2161|8.48039302,8.15897912,7.84894487,4.756107685,2.39540276,2.058473685,3.767634465
ENST00000254963.2,0,887,945|3.42022822,4.54717167
ENST00000254770.2,0,78,261,1962,2422|7.666004925,5.95748681,3.04682098,3.491362695
ENST00000255136.3,0,85,202|0.0,4.25521958
ENST00000254605.6,0,747,1716,2006,2240,2665,2819,4460,4900,5071|2.91446316,3.56166342,3.185220525,2.67878922,0.47762195,0.37665743,3.50406775,2.762828065,0.20846017
ENST00000254821.6,0,106,314,1123,1285,1867,1934|0.0,8.57428429,4.92228059,6.58698263,6.937537115,5.40610862
ENST00000254940.5,0,97,660,792,965,1360,1593|5.91376734,3.76644562,0.62623409,0.20846017,2.82613902,3.26835512
ENST00000255175.1,0,39,179|5.26287822,3.048562655
ENST00000255152.2,0,481|4.43576219
ENST00000255324.5,0,195|3.82507852
ENST00000255325.6,0,93,169|1.75999232,2.52696164
ENST00000255108.3,0,832|3.947991675
ENST00000255006.6,0,443,628,1404,1523|5.51478822,8.94546859,6.044569645,6.81319634
ENST00000255381.2,0,85|7.48459669
ENST00000255262.3,0,450,659|3.270542835,0.37825207
ENST00000254958.5,0,294,1549,1755,1819|8.5043632,9.08957959,4.263886115,5.31564742
ENST00000254695.8,0,894,4220,4380|3.68276329,3.611450055,9.14304849
ENST00000255189.3,0,1117|5.61234146
ENST00000254950.11,0,358,732,1067,1426,1807,2389,2522,2641|5.450848935,4.55215511,3.3795773,0.37396154,1.53884033,1.812750895,2.28134071,1.94119158
ENST00000255416.4,0,313|4.14187295
ENST00000255226.6,0,290,591,1158|3.782684315,0.30729942,3.71858445
ENST00000255409.3,0,514|4.02056533
ENST00000255192.3,0,591,895,1106,1379,1568,1607|2.85714282,0.43496424,2.75709227,0.20846017,2.98580965,1.50294198
ENST00000255078.3,0,122,561,856,1320,1567,1838|1.591052705,1.85692071,1.65276563,1.24143018,1.04071378,2.27705502
ENST00000255304.4,0,129,330,1164,1421|4.22620812,4.31333126,0.20846017,3.08498865
ENST00000255616.8,0,140|4.42270207
ENST00000255681.6,0,61,166|5.27703575,4.20210422
ENST00000254942.3,0,67,385,1022,1330,1609,1719,1846,2101,2234,2418,2711,3049,3467|5.28821444,0.33154826,4.93033672,5.61124662,3.69960792,0.62208369,0.37825207,0.19208327,0.09538203,0.16462333,2.72214802,0.10714867,2.60078422
ENST00000255631.5,0,386|3.72067728
ENST00000255695.1,0,205|2.28890595
ENST00000255613.3,0,513,672|4.01311508,5.29175865
ENST00000255622.6,0,105,239,435,785|0.0,0.46011455,0.4873618,2.476209725
ENST00000254799.6,0,767,2598,2728,2858,3520,3678,3978,4090,4440,4687,4827,5105|4.83862792,3.37079262,0.11400347,0.11400347,1.95800374,0.42549835,2.113822595,0.11400347,0.287241,0.1012722,1.66416884,1.934623865
ENST00000255608.4,0,356,1051|2.290265,2.62240203
ENST00000255194.6,0,243,1481,1945,2066,2234,2380|9.36928649,4.27041997,3.88474196,4.15656732,5.21243862,4.28472232
ENST00000255087.5,0,452,645,897,1238,1927,2257,2586,3157,3359,3506|2.141808155,1.48966449,3.72683958,2.02597143,1.00154091,0.97483361,0.29997227,0.90175862,0.297034035,0.42629774
ENST00000254977.3,0,1183,2936,3385|5.24396639,5.21064052,6.04864402
ENST00000255882.6,0,186,288,356|2.123351315,4.1912909,3.01192859
ENST00000255641.8,0,268,450,630,852,1005,1135|3.51528303,3.06178172,2.989671265,1.555651425,2.07539039,6.31247649
ENST00000255559.3,0,1445,1638|3.99381705,5.61437637
ENST00000255764.3,0,280,455,622|2.229077015,2.73296101,3.29626838
ENST00000255224.3,0,1086,1360,1611,2136,2463|5.75599309,5.42743797,7.61671069,5.34511785,7.96918219
ENST00000255266.5,0,126,357,700,997,1617,1759,2113,2278,2401,2765,2939|3.95773476,0.45398645,3.55751492,0.50300969,2.395066425,1.29884679,0.10714867,0.19408017,0.56754039,1.18847967,2.63605099
ENST00000255476.2,0,333,856,1529,1850|5.26591862,4.04042272,4.21822352,2.28223049
ENST00000255674.6,0,232,532,801,1167,1273,1570|3.26184014,3.89772419,2.55699278,0.47191845,1.977929335,2.37818138
ENST00000255858.7,0,569,903,1196|3.31647419,0.19208327,2.04218513
ENST00000256010.6,0,617|5.35820298
ENST00000256001.8,0,171,393,834|5.44249526,4.30119187,6.43098307
ENST00000255688.3,0,1588,1768,2072,2349|1.249482795,0.20846017,0.20846017,0.18324477
ENST00000255759.6,0,222,398,583,1732|4.58934266,0.77170175,0.69425853,3.99886812
ENST00000255945.2,0,1393,1619,1700|2.34856776,0.04014626,0.29877756
ENST00000255784.5,0,1069,1270,1549,1847|3.3786836,3.08527365,2.02636738,0.20846017
ENST00000256194.4,0,248|7.19963258
ENST00000255977.2,0,521,1113,1260,1387,1477|6.69753098,5.508849545,3.84823161,6.41649487,7.65861522
ENST00000256216.6,0,186,341|5.99948122,5.53189734
ENST00000254976.2,0,650,1216,2058,2384,2759,3833,4151,4334,4467,4745,5629|8.99822049,9.21532615,2.966287225,0.39884901,1.94337605,3.457932655,3.368035755,1.96797092,0.67314981,0.11400347,2.449263985
ENST00000256104.4,0,202,523,766,1257|5.04227138,3.48723059,0.94169885,2.82359948
ENST00000256343.3,0,115|4.62272402
ENST00000256255.6,0,66,690,876|0.0,3.95548057,3.752485855
ENST00000256261.4,0,677|4.40724068
ENST00000255198.2,0,153,1081,1261,2830,3711,5102|2.10605438,2.743170525,0.042465985,2.44695807,2.72309654,3.0516997
ENST00000256079.4,0,185,308,1334,1879|4.29904282,6.00448639,4.80265292,5.44765427
ENST00000256257.1,0,295,876,999|4.66905272,4.24482552,4.37900272
ENST00000256324.10,0,365,799|2.92852162,0.36387207
ENST00000256404.6,0,118|3.99774117
ENST00000255030.5,0,148,488,765,932,1151,3303,4087,4389,4593,6102,6305,6507|2.547439425,2.42069304,1.94757976,1.53026889,2.33104394,3.04052789,2.84746503,0.27136288,2.16558171,2.46320496,3.03552522,3.63615124
ENST00000256389.3,0,219|3.48994609
ENST00000256190.8,0,861,1107,1654,1751|5.34511275,5.71936619,7.83237932,3.84722144
ENST00000255992.10,0,129,1351,1552,1663,2306,2626,3067|2.41310748,2.228712255,1.64150291,1.14035181,1.59307528,2.151499525,1.98603942
ENST00000256362.4,0,495,647,907,1116|4.24067395,0.549957815,2.379146225,3.73802624
ENST00000256319.6,0,575,684,1396,1607,1764|4.11727902,4.70295399,2.90499265,0.52811655,2.66880486
ENST00000256246.2,0,1429,1863|4.03855892,3.71805897
ENST00000256103.2,0,596,1288,1673,1773,1880,2021,2274,2751,2959,3072|4.222456465,3.33581638,2.64796642,1.75979302,0.84805571,2.91438916,2.7372556,2.84162135,2.867525875,4.29183858
ENST00000256443.3,0,168,295|5.55961071,3.65581162
ENST00000256412.4,0,226,715|3.16018006,3.47279873
ENST00000256151.7,0,228,1259,1388,1707,3485|4.454297115,2.96912599,1.78426956,0.42608449,2.550633405
ENST00000256460.3,0,20,131,197|0.0,4.87336125,7.17766311
ENST00000256441.4,0,266,933|6.24318836,3.99502504
ENST00000256015.3,0,974,1513,2415,3121,3620,3802|9.13197179,7.32653979,3.962239105,3.62771022,3.49519829,3.64537716
ENST00000255380.4,0,104,592,826,1083,1574,1853,2904,5461,6226|5.61144018,6.826319835,5.381348055,4.48890692,5.02199499,8.11333008,4.79354462,3.11519331,4.08732602
ENST00000256178.3,0,1094,1276,2368,3650,3874|4.207605105,4.56684191,2.896843905,2.09823396,0.11400347
ENST00000256108.5,0,1395,1703,2048,2351,3129,3302,3842,4158,4264,4543|4.14561231,0.2025837,0.37675587,2.75953163,1.13854584,0.73359258,0.53593373,0.20846017,0.41685973,0.53593373
ENST00000255448.4,0,108,442,806,1018,2420,2607,3325,3735,3986,4275,4616,5046,5646,5990|0.0,8.04557104,5.223113295,5.699495655,4.107981735,5.49943869,8.28437089,7.015437125,4.64731223,4.38282112,4.63273045,5.489814555,7.65924797,6.552436405
ENST00000256463.6,0,57,576,799|5.89481458,4.84845154,3.46034142
ENST00000256186.2,0,654,942,1731,1947,2570,3675|5.456907015,4.425406445,3.60307932,3.994646635,3.42240872,4.49466939
ENST00000256592.1,0,93|6.23624404
ENST00000256458.4,0,444,576,801,1165,1521|3.596647495,0.53812057,3.13348968,0.663144085,3.23012774
ENST00000256379.5,0,140,458,801,998,2648,3070,3146|4.51361292,0.47345887,3.50251426,0.54890245,1.917226875,0.52484305,0.29997227
ENST00000256078.4,0,122,650,2396,2655,2968,3798,4256,4366,4671,5127|0.0,7.706571415,4.071924965,0.39313277,3.89058712,4.72307852,5.04260547,8.44288059,8.96741379,4.07900684
ENST00000256538.4,0,45,1273|0.0,2.355348775
ENST00000256652.4,0,50,429|2.839573565,0.20846017
ENST00000255390.5,0,1036,1398,1657,1862,1972,2120,2257,2359,2981,3297,3770,3941,4114,4725,5102,5251,5387,6245,6664,7047,7636,7868,8127,8599,8645|3.518134285,0.579523295,2.89490299,2.05735505,0.69588229,0.20846017,0.68826984,1.925462115,3.62378235,0.46324749,2.45519695,0.36915273,0.20160537,1.65730675,0.45325975,2.34522315,1.450732185,2.395257405,2.79840782,0.66064094,2.47887402,1.44544623,0.20846017,1.53720149,1.878938015
ENST00000256495.3,0,144,1501,1631|5.200790145,5.73048255,4.08472575
ENST00000256442.5,0,40,288,400,843,945,1234,1572,1736,1965,2169,2424,2739,2896|5.15338202,5.14955115,3.220013945,2.67604042,0.20846017,0.37825207,0.25380008,1.487645525,0.53431036,0.52541953,1.18355771,0.3286899,1.07256925
ENST00000256383.4,0,450,1065,1567,1863,2030,2213,2333,3076|7.411677705,4.06353102,3.178839565,2.96973188,0.60985719,3.38656777,0.53982449,3.61966789
ENST00000256733.4,0,149|3.28277867
ENST00000256062.5,0,1246,1476,2281,2751,2902,3058,5829,6033|4.94085488,3.850288485,3.09079612,2.740999585,0.4534923,0.708531845,3.22778045,4.179454255
ENST00000256433.3,0,1159,2433,2569,2752,2989,3342|4.99863984,3.271015155,0.20692622,0.47124996,0.5158882,2.76764918
ENST00000256496.3,0,71,204,308,690,1051,2045,2203|0.0,7.73230619,5.05707277,6.390451275,6.21224192,7.21196169,4.61964062
ENST00000256367.2,0,742,2381,2755,4215|5.17553569,4.26162682,3.61208722,4.11540627
ENST00000256413.3,0,561,676,890,1060,2285,3095,3584,3658|6.24319152,4.34988381,6.090722455,4.417100535,3.19994576,5.015767635,4.25640278,5.15941162
ENST00000256429.3,0,507,3108,3723|7.42066274,3.92570032,4.39841044
ENST00000256759.3,0,233,600,893,1101|5.70914562,9.17976759,7.31567146,9.54598699
ENST00000256857.2,0,303|5.01010716
ENST00000256897.4,0,184|4.163366625
ENST00000256474.2,0,407,902,1206,1406,1816,2102,2533,2831,2959,3499,3659,3722|3.44493575,3.02995682,0.57345549,2.5109568,2.54426262,0.20846017,0.16662023,0.06555731,0.77127435,0.08781068,3.11880067,3.49250291
ENST00000256447.4,0,140,258,444,1490,1779,1948,2166,2394,2729,3787|4.70943444,3.293584,2.936064975,3.4225652,1.54894109,0.40295418,0.591672775,1.59018116,3.69902785,3.97340553
ENST00000256722.5,0,147,1033,1541|4.0597868,3.42062505,3.562150435
ENST00000256707.3,0,699,1863|3.53104612,4.109892895
ENST00000256935.8,0,524|3.68410232
ENST00000256958.2,0,607|2.91662188
ENST00000256509.2,0,955,2551,2788,2902,3014,3703|5.37996091,3.60094527,3.64779449,4.22010331,5.07022377,5.99206362
ENST00000256497.4,0,364,513,843,1913,2203,2927,3376,3526,3694,4047|4.230005385,1.03808155,3.54813643,3.672126405,2.62780196,2.929481055,2.63011071,3.55243167,3.645810855,6.10220414
ENST00000256999.2,0,121|3.12299281
ENST00000256366.4,0,696,831,1270,1404,1575,1960,3599,3959,4311,5393,5680,6495|4.41863562,0.77170175,3.49490764,0.11400347,0.39884901,3.4542815,3.48449127,0.48732235,2.95479928,3.280758135,0.47792159,3.52849079
ENST00000257017.4,0,74,130|5.68961752,7.11043262
ENST00000256720.2,0,61,1277,1468,1639,1746,2029,2396,2618|4.42436733,3.761454005,5.91241324,3.53572574,0.40461637,2.66441321,3.24403905,5.40253444
ENST00000256689.5,0,488,646,878,1557,1989,2219,2778,2941|8.559511585,6.74950506,5.536982505,6.65394699,5.458348775,4.880178475,6.96844604,7.8834642
ENST00000256852.7,0,473,1126,1810,2441|0.0,3.49503374,2.64496928,2.5794588
ENST00000256996.4,0,852|4.268365885
ENST00000256682.4,0,142,260,666,1729,1958,2607,2747,3262|5.8779981,5.18261432,4.96830788,4.42149232,4.27658908,4.67465712,6.353528705,3.78974592
ENST00000257100.3,0,187|3.81661072
ENST00000256953.2,0,1328|4.19688152
ENST00000256545.4,0,281,931,1105,1223,1528,1816,2118,2286,2625,2807,3029,3341,3547,3880,4314,4615,4705|7.27716847,3.53998197,0.3785577,0.05231091,0.4247673,2.76271884,0.54196654,2.40274322,0.20846017,0.80200852,2.53809163,3.49396447,2.616680655,0.4568375,2.765265895,0.11400347,1.21642451
ENST00000256544.3,0,593,2038,3569,3674,3876,4104|6.97528926,5.03017672,4.15774422,0.71500289,0.41111027,3.287761405
ENST00000257068.2,0,470|2.716845955
ENST00000256969.2,0,387,1329|4.01666992,3.50636736
ENST00000256997.3,0,814|4.465256605
ENST00000256906.4,0,830,1117,1596,1735,1888,2072,2270,2395|3.308812805,0.11400347,0.20846017,0.18522847,1.00151977,0.37139727,1.284447,1.02168059
ENST00000256737.3,0,631,1461,1736,2845|6.07209172,5.58146414,4.29747789,5.20294468
ENST00000256649.4,0,351,456,655,852,1613,1918,3746,4098,4436,4588|3.94951152,0.40218775,0.11400347,2.82926948,3.13608226,0.2025837,1.480982765,2.26502912,0.48647941,3.12071215
ENST00000257248.2,0,216|3.793416325
ENST00000257247.7,0,48,153,342|0.0,4.35997062,3.01364836
ENST00000256637.6,0,150,589,1536,4054,4477|5.854799505,4.79469235,4.85427115,4.078551255,5.74439592
ENST00000257264.3,0,175|3.72079377
ENST00000257209.4,0,529|5.35344694
ENST00000257347.4,0,58,127|1.40007219,2.97279844
ENST00000256854.5,0,1019,1273,1594,3002,3142,3393,3557|4.57769112,3.660578325,0.37825207,1.830747275,0.19208327,0.19208327,0.6731999
ENST00000257359.6,0,69,215,403,635|5.85768012,4.85504248,6.37396922,4.97652263
ENST00000257497.6,0,532|5.146956135
ENST00000257549.4,0,441,496|2.83765014,4.15996018
ENST00000257013.7,0,125,1525,1660,1829,2150|2.53707198,2.590543405,0.20846017,0.45199829,2.14684121
ENST00000256925.7,0,489,828,1045,1202,1615,2028,2696,3103|5.70033191,4.55857459,6.93646579,3.44017531,3.32825384,2.54277938,2.873864845,2.86235581
ENST00000256861.6,0,2476,2710,2889,3250,3772|3.377714705,2.884665015,2.59409174,0.42590337,3.379248225
ENST00000257570.5,0,127,269|2.90177329,0.522832465
ENST00000256646.2,0,98,3045,3254,4532,4867,5205,6062|6.808747445,3.97565947,5.86624632,2.84250016,2.13123339,0.41685973,2.14408917
ENST00000257192.4,0,1664,2084|4.789610425,4.83277082
ENST00000257287.4,0,813,952,1117,1260,2015|4.79582504,0.74082996,0.20846017,3.29237109,4.30703308
ENST00000257189.4,0,407,722,1336,2442|4.26906923,0.33675647,4.39415941,3.79508372
ENST00000257177.4,0,108,499,990,1295,1714,1986,2319,2457,2568,2897|0.0,9.08344889,4.44251289,0.53467249,3.07010022,2.55186023,0.56120724,1.861011675,2.75715151,2.33485146
ENST00000257627.4,0,274|4.306205835
ENST00000257604.5,0,709,813|4.04754032,5.07777117
ENST00000256832.7,0,196,1939,2904,3220,3344,3544,3873,4158,4539,5271|6.705453755,6.20015265,3.77178862,3.027807635,0.511105695,0.784002115,3.86776065,5.65105272,4.80015322,6.281199155
ENST00000257555.6,0,898,1320|3.65916637,3.406148515
ENST00000257663.3,0,250|5.53985087
ENST00000257215.5,0,181,593,1995,2347,2513|5.09026624,4.74704701,3.84871383,5.11652867,8.22260469
ENST00000257626.7,0,607|4.11791865
ENST00000257600.3,0,1089|4.82414692
ENST00000257548.5,0,472,1744,1889,2095|5.111953805,3.711846955,3.59168406,5.79563412
ENST00000257261.6,0,271,497,1075,1203,1447,1563,1671,1913,2127,2254,2355,2689,2890|3.56206832,3.21259418,2.75665904,3.340643385,3.4789818,1.822297435,3.92626482,1.92021988,0.936885265,0.20160537,0.0,0.00995384,0.10714867
ENST00000257197.3,0,209,1289,1482,1702,2237,3092|0.0,3.732722535,0.11400347,3.28440875,3.18639335,4.21097552
ENST00000257637.3,0,96,311,474|5.73813307,7.24831516,8.52072129
ENST00000257198.5,0,1081,1274,1494,2029,3038|3.73294692,0.11400347,3.28440875,3.18639335,4.08476454
ENST00000257765.5,0,215|1.27774262
ENST00000257700.2,0,129,375|5.31499984,4.19574713
ENST00000257408.4,0,354,663,957,1100,1284,2468,2738,2850|4.21311012,0.20846017,2.73739884,0.58048255,0.35233827,1.990678945,1.90532311,3.334327745
ENST00000257552.2,0,198,477,652,1058,1356,1534,1797|4.81303336,4.13500906,5.21453812,5.08713332,5.028590395,8.13560967,7.03994882
ENST00000256951.5,0,1787,1904,2097,2571,3092,3243,4611,4958,5246|4.32278485,4.92743147,7.22657292,4.4180016,3.18552186,1.80089122,2.69674044,0.20846017,2.454720055
ENST00000257245.4,0,212,348,639,821,1343,2391,2706,2821,3126,3483|4.01085979,2.813969865,0.69029439,0.812947735,2.46064661,2.76489125,0.37825207,1.66056844,0.38240182,2.26181406
ENST00000257290.5,0,54,1751,1937,2412,2798,2975|5.81629677,5.24810682,4.63998968,4.98520412,8.651778155,7.882159
ENST00000257863.4,0,197|3.68549453
ENST00000257696.4,0,167,292,469,958|3.23179546,0.43496424,0.59763762,3.36980946
ENST00000257575.4,0,324,518,1022,1141,1486,1751,1915,2064,2238,2314|3.35137063,0.76379866,0.18498083,2.02653616,0.19408017,2.45207346,0.512425505,1.40240931,0.514538175,0.0
ENST00000257894.2,0,100|4.124330335
ENST00000257860.4,0,345|4.27739981
ENST00000257848.7,0,296,703|0.0,4.16184342
ENST00000257895.5,0,103,197|4.79897474,3.599623225
ENST00000257787.5,0,670,737|9.21650529,7.61978509
ENST00000257899.2,0,110|4.4874868
ENST00000257880.7,0,173,658|0.0,4.61020744
ENST00000257934.4,0,169|4.35647211
ENST00000257622.4,0,297,812,1063,1264,1433,1632,1938,2070|4.41171114,4.43436718,6.72438288,3.89153284,7.43980785,4.99692658,3.592770605,5.559075795
ENST00000257181.9,0,2374,2693,3030,3352,3925,4359,4512|3.12337855,0.38643193,1.6451483,0.52811655,1.81342714,2.47491458,2.18917733
ENST00000257951.3,0,222|3.91196798
ENST00000257776.4,0,102,241,456,1405|5.043688705,2.45629686,0.59927181,3.80741672
ENST00000257527.4,0,623,726,1068,1545,1787,1998,2199,2683,3037,3266,3446,3654,3884|4.48701135,5.33145702,3.922052445,2.78288561,3.58552336,2.55219916,3.59929079,3.39063469,3.396790935,1.92455638,4.13634746,6.676403305,4.064032955
ENST00000257832.2,0,164,505,655,1328,1425|5.702386555,4.07338772,0.50300969,4.90064569,6.48685452
ENST00000257901.3,0,52,847|2.263767765,4.39508591
ENST00000257904.6,0,478,791,861|4.158512145,0.5589627,3.59862193
ENST00000258034.2,0,81|4.09663918
ENST00000258052.3,0,14|5.06148117
ENST00000258042.1,0,40|5.53760915
ENST00000257665.5,0,226,608,716,835,1261,1427,1887,2019|4.01473512,4.743074,5.097475765,4.4344157,5.39959556,7.615377515,4.2491822,5.8991477
ENST00000257981.6,0,355|4.63197582
ENST00000257905.8,0,11,147,540,1005,1147|0.0,5.204214305,3.51601462,3.10847108,2.71425167
ENST00000257909.3,0,230,345,937,1149|4.66779752,1.84161996,4.083289605,3.981534925
ENST00000258104.3,0,276|4.284287885
ENST00000258105.7,0,91,185|3.52158482,2.95660016
ENST00000258083.2,0,448|4.309615605
ENST00000258080.3,0,571|4.98520412
ENST00000257974.2,0,1044|3.517849265
ENST00000258168.2,0,565|3.12737644
ENST00000258014.3,0,1178|4.148742105
ENST00000258169.4,0,178,579|5.37803842,4.36883439
ENST00000258200.3,0,197,326,356|3.68540899,0.0,4.350720505
ENST00000257897.3,0,1376,1876,2259|5.20336863,4.07440624,3.98176952
ENST00000258201.4,0,143,247|4.73476629,4.26633668
ENST00000257766.4,0,319,605,986,1612,1816,2493,2709,3186,3411,4000,4067|4.51477354,0.18324477,0.18324477,0.13707258,0.05916571,0.04478571,0.01849982,0.05916571,0.11400347,0.20846017,1.50896699
ENST00000257979.4,0,1000,1231,1416,1585,1778|4.541263905,4.08538135,0.37825207,3.40141502,4.07640862
ENST00000258214.2,0,241,382,563|2.98298122,3.19536379,3.34140872
ENST00000258387.5,0,93|3.42489851
ENST00000257572.5,0,53,638,918,1514,1614,2612,2770,2897,3008,3315,3457,3768,4169,5131,5293,5379|4.98052342,5.54084472,5.31674902,4.43858299,0.931878025,4.230472595,5.57939214,6.81528694,4.74608802,3.83912687,0.618794845,0.54592081,3.69488172,3.75924853,5.13983741,8.33642854
ENST00000257915.5,0,861,1240,1702,1802,2139,2564,2909,3031,3170,3535|4.19190122,4.09610562,4.1544234,1.41177089,0.32227977,0.15248787,0.17616932,0.20692622,0.72311589,2.94856065
ENST00000258098.6,0,156,1245,2019,2139|4.73888113,3.78097669,3.890820005,6.08938737
ENST00000257940.2,0,1024,1542,1718,1845,2621,3170|4.85068728,3.938267475,0.19936083,0.49467881,3.279372735,2.37547752
ENST00000257868.5,0,1653,2480,3036,3294,3584,3893,3994,4101|4.99170374,4.51474871,5.12219452,3.85561048,2.727423105,0.25380008,0.58017125,0.37825207
ENST00000257836.3,0,39,410,745,898,1047,3317,3593,3927,4033,4596|3.92015761,0.20846017,3.69038506,0.68229577,0.56281165,3.589673805,0.37139727,0.38896008,2.265325815,3.51782782
ENST00000257831.3,0,54,256,1493,2932,4375|6.007280505,8.23505099,3.77755032,3.71214089,4.92666882
ENST00000257963.4,0,47,535,758,1205,1394,1693,2090,2787,2969|5.29144415,5.82222942,6.28715199,4.99632662,6.02440899,8.03166366,4.15559671,4.50617362,8.79812699
ENST00000258400.3,0,287|6.10730762
ENST00000257829.3,0,103,520,1247,1729,2121,2322,2783,3748,3973,4171,4799,4915|3.48496304,2.91740786,2.91169702,2.481497175,0.86247491,2.40316796,4.45795915,1.88318442,2.75442152,0.564864855,2.139303175,7.78129989
ENST00000258106.6,0,411,723,1821,2222,2661,2737|5.71146998,3.31478468,3.12482582,3.70976442,4.11389899,5.96343952
ENST00000257821.4,0,337,849,1048,1499,1737,3343,3520,3666,4327,4469,4569,4649|8.98719481,5.73789829,6.71870372,8.38843059,4.7950409,3.818588525,4.14090952,3.43252024,3.50293718,4.53295588,6.172825135,8.32332979
ENST00000258187.5,0,137,273,1593,1840,1997,2052|0.0,4.78425366,4.114135005,6.05116902,2.95673332,0.20846017
ENST00000258416.3,0,194|6.091820335
ENST00000258415.4,0,263|3.40153802
ENST00000258243.2,0,193,475,729,1636,1844|3.18603669,3.46620752,2.7343402,2.63316149,2.625448305
ENST00000258385.3,0,1081,1269,1353|2.95995404,2.583003535,3.10929367
ENST00000258424.2,0,105,275|5.34184869,3.044405955
ENST00000258411.3,0,212,517,660|4.5393013,4.13059692,3.53417382
ENST00000258455.3,0,110,199|3.366986285,4.43428328
ENST00000258456.1,0,58,490|1.84981731,3.41390797
ENST00000258173.6,0,266,517,1549,1685,1866,2193,2342,2506,2707,2832,3004,3143,3433|4.416475035,4.71826362,3.904838485,3.89794188,0.68211299,3.42827105,0.50748016,0.10714867,2.33559478,0.33391197,0.35802486,0.41904657,2.42217593
ENST00000258412.3,0,254,1297|4.662582235,3.70780085
ENST00000258111.4,0,396,1374,1655,1931,3639|6.19041155,4.102052445,0.10714867,0.37825207,3.57179543
ENST00000258383.3,0,243,349,509,1294,1599,1763,2201,2542,2892|3.46447607,0.34014272,0.45151314,2.93228805,0.39600147,2.522706145,0.36643928,2.53995817,2.990029815
ENST00000257749.4,0,427,815,1110,1264,1703,1835,1969,2133,2233,2661,3327,3512,3666,3819,5290,5880|9.24451049,8.02810299,8.43662209,5.53053757,4.67665352,5.473626905,5.326475105,7.63561714,5.685445255,6.072238805,5.277828495,7.94575776,6.72659412,8.26195696,5.39299095,9.72844194
ENST00000258403.3,0,80,766,866,979,1151,1486,1677,2187|2.20173438,3.66566364,0.38541836,0.19408017,1.22782707,0.18522847,2.51631745,0.11400347
ENST00000258672.5,0,51|4.37151525
ENST00000258341.4,0,447,701,1184,1368,2403,2643,2809,2879|6.52139516,4.989382555,5.33647769,5.660702355,4.87474746,6.465611565,7.883695625,4.94066606
ENST00000258530.3,0,236,442,714,847,1018|5.63632751,6.204278305,4.244065355,4.93732112,4.57054781
ENST00000258381.6,0,986,1162,1710,1917,2040,2287,2557,2913,3081,3229,3542,3922|1.31232135,0.18324477,1.13578899,0.18324477,0.11400347,1.01899255,1.50177466,1.439458455,0.11400347,0.11400347,1.46471939,1.90686738
ENST00000258679.7,0,569|1.36658873
ENST00000258229.9,0,168,329,710,879,2266,2592,2797,3118,3938,4145|3.096284715,1.48334432,5.13296662,4.45433969,2.53335031,0.29885,3.57272006,2.66924841,2.037389565,1.35603981
ENST00000258499.3,0,376,1022,1594|6.30789864,4.32755808,4.14332945
ENST00000258301.5,0,1278,1528,2637,2969,3649,3856|4.28969134,3.61272791,3.69856632,4.076743595,4.25003687,0.3723756
ENST00000258198.2,0,352,1667,2218,2843,2983,3110,3275,3381,3588,3691,3914,4526|7.467279035,7.15426749,5.93309849,8.15757752,3.836642455,0.20846017,0.52774406,0.11400347,0.65894846,0.35233827,0.35233827,1.21505826
ENST00000258418.5,0,439,1385,2382|7.63269959,7.767620875,6.12254329
ENST00000258704.3,0,22,1503|0.78641246,0.01849982
ENST00000258761.3,0,169,435|6.85054492,8.42446504
ENST00000258662.2,0,564,777,1153,1304,1423|3.69550982,2.49686638,0.20621563,0.84406373,0.61270146
ENST00000258648.2,0,640,1204,1500|4.52298555,1.891689855,0.93176298
ENST00000258733.4,0,154,886|5.153546115,3.78852296
ENST00000258526.4,0,614,1913,2390|5.92787697,5.38196082,6.01689775
ENST00000258772.5,0,77,340,472,586|1.86071209,3.23503413,2.1790744,1.62550099
ENST00000258534.8,0,915,1359,1866,2363|3.83102612,2.64631752,0.18254637,3.20011921
ENST00000258484.6,0,1225,1789,2489,2777|9.56926591,5.712390015,4.005985655,3.506494665
ENST00000258646.3,0,2176|4.49484551
ENST00000258829.5,0,210,382,552,790,891|3.99360531,5.43903728,2.850519335,3.5527559,2.61346698
ENST00000258787.7,0,375,1181|2.164348,1.44870841
ENST00000258930.3,0,12,319,656,706|0.0,3.46983718,3.60317612,2.36877448
ENST00000258711.6,0,66,202,580,695,1395,1506,1927,2218,2696|2.9215834,5.44266928,1.54757727,0.20621563,0.19679141,1.29510382,1.71247455,0.37825207,0.680478195
ENST00000258399.3,0,75,320,668,1541,1690,2636,4540,4685|4.88658142,5.58656752,6.059954605,4.38458429,0.54592081,4.21677212,4.06320264,7.45381372
ENST00000258739.4,0,176,1062,1164,2067,2121|0.0,6.23899702,7.237965105,4.10333106,2.975011565
ENST00000258538.3,0,981,1181,2009,3352|4.88016574,1.19400522,4.77250684,3.68503989
ENST00000258457.2,0,130,263,601,943,2230,2696,3189,3412,3840|6.10896512,4.37847621,0.460947955,3.690752535,4.08828092,3.88522573,4.85021199,7.75777099,3.18224565
ENST00000258729.3,0,207,1898,2153|8.91869356,7.71443439,8.71236549
ENST00000259003.10,0,111|4.21811143
ENST00000258774.5,0,264,372,547,956,1271,1411,1601,1733,1949,2068|3.778029325,2.50813488,1.62872247,1.67003083,0.20846017,2.100151765,0.11400347,0.47792159,2.430878025,1.5903721
ENST00000258884.4,0,1112,1251|7.064687825,8.20204859
ENST00000258436.5,0,1087,1382,1626,2247,2793,3435,4010,4155,4434,4590|2.83001404,0.32267966,1.934738595,3.5284347,3.36912835,1.886952085,2.22044227,0.37825207,0.20846017,1.91730508
ENST00000258874.3,0,1663|3.05563175
ENST00000258955.2,0,196,313,467,631,810,1114|3.96498393,2.53286265,1.796952315,1.09965516,2.16871972,2.480295815
ENST00000258969.4,0,191,463,573|5.37176902,4.43510297,0.0
ENST00000258770.3,0,63,216,1110,1346,1829,3044|2.80389482,3.80727679,1.329489125,0.00995384,0.00995384,0.03329146
ENST00000258494.9,0,258,2813,2913,3130,4190,4414,4640|4.79720708,2.95301262,0.401804255,0.48447675,2.32032053,2.948864385,2.289017155
ENST00000259030.2,0,703|2.70963392
ENST00000259089.4,0,220,429,496|2.774771415,1.91134893,3.83106831
ENST00000258439.3,0,992,2256,2590,2862,2962,3890,4206,4404,4734,5256,5309|4.56017753,4.46272882,0.61434173,2.291382035,0.46011455,2.743149755,2.919663465,0.47156653,0.20846017,2.49065134,1.91478899
ENST00000259075.2,0,227,669|5.28598502,5.72735002
ENST00000259199.4,0,364,461|3.843431065,2.20588635
ENST00000259213.4,0,352,583|0.18712528,0.31943188
ENST00000259205.4,0,259,623|3.35795472,2.07338366
ENST00000258821.3,0,911,1045,1221,1455,3167,3399|3.66331719,0.233099415,0.39884901,2.03613065,1.47083611,0.05231091
ENST00000258796.7,0,186,432,831,1373,1675,1786,2479,2649,2996,3063|4.143876705,2.846857135,3.44242051,4.223816005,3.39505243,3.31960408,3.00328915,3.32330281,4.92931486,7.5998089
ENST00000259216.4,0,101,496,712|1.88939206,0.60446258,2.009664325
ENST00000259357.2,0,17|1.27979648
ENST00000258991.3,0,531,759,979,1098,1557,1659,1742|5.72087226,7.01244783,4.598673225,6.49483776,7.67533442,3.124635015,1.58107037
ENST00000259254.4,0,60,362,533|4.57609207,3.141852615,6.15507909
ENST00000259271.3,0,488,563|6.06363193,8.37579789
ENST00000258886.8,0,417,1708,2004,2870,3142,3313|7.06221296,4.39690671,0.371540925,3.654768205,4.907053105,7.77938682
ENST00000258742.5,0,296,709,1029,1330,1455,1666,1840,1962,3191,3495,3874,4196,4375,4541,4897|4.93892577,2.86481238,0.28359537,2.35175061,0.10714867,0.29311747,2.15346077,2.21976378,2.08652594,1.417460755,0.40611096,0.1773683,0.85353075,0.18324477,2.51953011
ENST00000258873.4,0,511,632,829,1533,1642,2523,2932,3112,3298,3669,3976|3.62514103,4.49336662,2.96327599,3.66849325,2.49711795,5.27476913,2.78035222,0.435508355,0.66243226,2.32146889,1.15465729
ENST00000259006.3,0,274,764,970,1235,2220,2335,2673|4.73999635,4.94465999,3.81108487,2.68663396,3.17995436,8.18441084,4.79422512
ENST00000259154.4,0,238,2277,2386|5.20891897,3.23554659,3.19163247
ENST00000259229.2,0,209,1485,1918,2005|3.07224692,2.466716185,1.17139052,2.91733415
ENST00000259056.4,0,1759,2103,2863|4.04967532,0.50261834,3.99215599
ENST00000258975.6,0,823,1470,2108,2761,3220,3379,4027|3.64713202,0.20160537,0.81417635,0.70819635,2.76203696,0.20160537,3.48005263
ENST00000259053.4,0,983,1124,1254,1706,1838,2194,2569,3297|2.80749002,0.37825207,0.721957925,2.431329905,0.590468055,2.72641766,0.65785967,3.32678929
ENST00000259392.3,0,1225|4.05187562
ENST00000259396.8,0,152,379,688,1078,1266,1331|3.63721147,2.46839543,0.35303761,0.18324571,1.98610384,2.44986808
ENST00000258947.3,0,41,399,1037,1233,1363,1749,2236,2392,2528,2666,2832,3135,3509,3707,4266,4827,4997,5245|0.0,3.782021335,3.564254685,0.45345955,0.68902247,3.331763405,3.53808552,0.29997227,0.38417416,2.665514635,3.039494265,0.67985835,3.518254575,0.66221285,0.41144102,0.10219068,0.18254637,1.694331235
ENST00000259523.6,0,63|0.0
ENST00000258888.5,0,59,344,1112,1312,2245,4054,5026|5.85695529,4.52949542,4.081636555,4.322935605,3.15361725,2.61846352,2.64857426
ENST00000259008.2,0,99,200,447,934,1071,2066,2503,2684,2819,3029,3237,4110|5.06004712,1.78345587,0.11400347,3.92700024,2.24922268,3.74909842,0.20846017,0.03793091,0.00995384,0.45086699,0.53467249,3.68569712
ENST00000259456.3,0,219,593|3.89727922,4.06210223
ENST00000259555.4,0,73|4.01600322
ENST00000259457.3,0,155,453,600|4.42432032,2.76881581,2.63657355
ENST00000259050.4,0,151,490,870,1939,2314,2670,2802,3254,3384,3525,3625,3685|5.35808292,6.8759242,7.653601465,3.76216714,0.65785967,2.72641766,0.590468055,2.431329905,0.721957925,0.37825207,1.93772942,2.531577055
ENST00000259241.6,0,1512,2045,2479,2617,2688|2.84475767,2.65218311,3.918617155,6.60448649,7.31895309
ENST00000259371.2,0,335,553,739,956,1133,1796,1985|5.92958499,3.25026484,3.52050516,4.14026726,6.39728772,4.52207654,9.11034299
ENST00000259407.2,0,1637,1887,2011|3.36186212,0.18254637,1.09705337
ENST00000259486.6,0,444|8.83455089
ENST00000259365.4,0,434,1578,2018,2050|6.58693397,4.54366547,3.627676955,0.800979905
ENST00000259631.4,0,61|4.12187273
ENST00000259667.5,0,94|4.541710125
ENST00000259632.7,0,237|4.33959885
ENST00000259607.2,0,389|4.39805659
ENST00000259791.2,0,58,149|2.020111295,4.13822168
ENST00000259782.4,0,227|4.70985804
ENST00000259711.6,0,368,417|5.27186018,3.19243518
ENST00000259526.3,0,1306|4.505791905
ENST00000259239.3,0,53,271,371,1442,1779,1899,2315,2620,3292,3520,3896,4596|3.07323269,2.2925401,1.01142232,0.51826939,0.91744666,0.16686787,1.203690225,0.19208327,1.69352912,1.07274225,0.11400347,1.28121802
ENST00000259746.9,0,227,567,636|5.78813742,5.043321045,4.10646422
ENST00000259870.3,0,158|3.207123105
ENST00000259818.7,0,266,490|6.39176147,4.678389115
ENST00000259455.2,0,298,659,1530,1803,2502|6.959430125,4.16683919,4.69258155,5.74979062,8.51356709
ENST00000259622.6,0,60,180,440,1500,1780|7.42597262,5.01261347,4.438492205,0.0,6.748919145
ENST00000259845.4,0,318,417|3.17507569,4.41889265
ENST00000259339.2,0,120,294,562,771,2017,2142,2441,3524,3979,4059|4.38976426,0.59723865,2.96865209,2.03929278,3.25489226,1.59766826,0.63991928,2.19513125,2.67393952,4.54495417
ENST00000259881.9,0,160|2.159352885
ENST00000259803.7,0,140,282,470,1244|3.41095604,0.89077575,0.37825207,2.61647855
ENST00000259806.1,0,527,738|5.15303749,8.40624359
ENST00000259873.4,0,41,317,468,600|1.46781001,0.55910469,2.1295872,3.248299085
ENST00000259938.2,0,62,164|2.21332938,4.27244771
ENST00000259951.7,0,121|0.69342195
ENST00000259895.4,0,110,183|3.882014985,2.38200402
ENST00000259512.4,0,1685,1807,2120,2283|4.52582825,3.42392796,5.32887827,3.97889057
ENST00000259874.5,0,136,236,409,688,752|4.27357372,2.21090192,4.55941642,3.26795692,4.548597845
ENST00000259698.4,0,67,304,436,830,991,1895,2092|5.60787724,0.46324749,0.667380675,4.36936699,0.89508069,4.318479845,6.06435884
ENST00000260047.6,0,165|3.35832378
ENST00000259989.6,0,99,392|1.45322568,2.32347091
ENST00000259351.5,0,272,453,750,3951,4248,4397|5.09709595,7.75881641,6.20566729,3.96028005,7.86930007,8.43662209
ENST00000259470.5,0,356,527,697,861,2049,2516,2896,3212,3272|5.424269865,2.56595339,0.41639901,0.555737695,2.124938585,0.11400347,1.15100276,0.45398645,0.842365955
ENST00000260010.6,0,87,257,408,571,681,828|4.82590063,3.54479038,1.39574567,0.73959253,2.30921993,3.32029565
ENST00000260118.6,0,271,352|5.29153602,3.48910332
ENST00000259883.3,0,277,569,1460|3.32377415,0.29997227,2.02199051
ENST00000259253.6,0,91,908,1401,1518,1639,1837,2131,2539,3152,3509,3820,4339,4559,4830,5422,5935|6.82405094,4.22400702,2.84808515,3.08463166,3.54979846,1.62460033,0.34076677,2.84872317,3.41325757,0.41885342,0.1598903,2.97671051,0.30154412,0.17616932,3.35266676,4.20403427
ENST00000259467.4,0,438,743,1787,2105,2340,2491,2736,2933,3183,3607,3758,4144,4276|5.20052852,3.22626405,3.725533865,0.40257123,2.64297432,0.37825207,0.37825207,0.18100023,1.76849209,2.29754585,0.31672685,0.13707258,1.458289295
ENST00000259608.3,0,850,1107,1226,1806,2275,2524,2891,2994,3182|3.883052295,1.62443305,2.14222585,1.3641161,1.21737869,3.11004608,3.47225565,3.90030604,1.977007305
ENST00000259569.5,0,1635,1957,2596,3196|4.37049502,0.709661545,3.46040924,3.34059125
ENST00000260045.3,0,907,997|5.59943652,4.522572805
ENST00000260191.2,0,171,332,428|1.29615026,0.44315946,0.46584054
ENST00000259021.4,0,1599,2209,2367,2496,2989,3409,3786,4167,4348,4498,4760,4888,6617,6746,6975,7246,7524,7710|5.54237069,3.44282937,1.508822115,0.36581524,0.20846017,2.21322075,0.44753096,2.26243842,0.13707258,0.13021778,0.18254637,1.910145055,2.88031794,0.49384725,0.20846017,2.36263087,0.45398645,2.0702107
ENST00000260227.4,0,268|3.86587436
ENST00000259750.4,0,96,578,698,2223,2676,2883|5.94996166,4.05585215,4.824187075,4.3917593,4.49111112,6.13066646
ENST00000259605.6,0,407,3356|9.78610742,7.45401489
ENST00000260229.4,0,279|4.99056004
ENST00000260228.2,0,491|4.37999682
ENST00000260102.4,0,231,449,590,690,1183,1364,1583,1703,1888|4.45647811,3.5478032,2.56994091,0.282828395,0.09762657,0.09762657,2.72203135,0.60264964,2.75589768
ENST00000260130.4,0,628,1120|6.296760005,4.400844345
ENST00000260324.7,0,264|4.2995052
ENST00000259727.4,0,308,540,1473,1790,1997,2335,3190,3502,3907,3984|4.48459824,3.6787767,2.72779602,0.40247973,1.31842078,0.363317235,2.05223666,0.39390243,3.30952277,9.89025479
ENST00000258962.4,0,402,538,831,1762,1937,2098,2379,2533,2730,2952,3341,3779,3963,4519,5443,5691,5802,5928,7171,7271,7473,7901,8249,8458,8793,8850|8.97795879,9.80615559,7.54595839,9.08004489,8.52063902,4.97330217,3.52470587,0.555335755,0.77709491,2.21603982,2.67691049,2.99303703,4.55232212,3.577484095,2.960980115,2.077698035,3.07122806,3.2732993,2.44585325,0.18324477,0.20846017,2.68100685,2.55916387,2.89038559,2.73999146,1.98991687
ENST00000260257.4,0,134,317,461,979|4.023470695,1.12308396,0.43914235,3.14347658
ENST00000260061.5,0,1384,1895,2080|4.175042265,3.18804855,4.63912532
ENST00000260361.4,0,95|4.34458539
ENST00000260376.7,0,267,539|0.0,5.41175742
ENST00000260359.6,0,730,864|3.57840825,3.996911335
ENST00000260264.4,0,1035,1220,1351,1552|5.1499295,0.20621563,1.03587665,4.56384726
ENST00000260008.3,0,385,717,1042,1331,1664,1900,2207,2580,2755,2973|3.53807099,0.20846017,0.51742215,4.11331685,3.99685555,4.293354145,3.83132138,3.06772745,4.70973812,7.32636647
ENST00000260302.3,0,91,1274|5.56008196,4.13791701
ENST00000260379.6,0,67,430,594,699|5.19383128,1.65274485,0.678596595,0.56025284
ENST00000259400.6,0,304,3064,3360,3948,5410,6747|4.834202785,3.62990861,0.41092556,3.189531625,2.7907147,3.56425919
ENST00000260116.4,0,567,706,834,1242,1494,1910,2012,2290,2589,2856|4.77409809,0.85662447,0.45398645,3.558339475,0.58611418,4.266757775,0.0,0.48227601,3.74350062,4.79789954
ENST00000260385.6,0,76,300,658|3.02982742,4.038539415,4.449489455
ENST00000260276.3,0,180,309,600,981,1300,1449,1632,1835,2095|4.742064085,3.41799632,0.62344505,2.16673819,0.33963866,0.16200997,1.29124483,1.22973509,1.23827978
ENST00000260386.5,0,393|5.09466104
ENST00000259963.3,0,202,397,2627,3270,3380|7.158569515,5.50571842,3.97267297,3.19794506,4.50092485
ENST00000259939.3,0,137,2363,2563,2889,3807|6.01817069,4.209178205,3.950315955,0.46288995,4.115878275
ENST00000260382.5,0,522,1081|5.186248585,3.25720512
ENST00000260403.2,0,560|4.2328547
ENST00000260447.4,0,311,364|3.83204738,5.08088686
ENST00000260129.5,0,174,405,527,800,1160,1287,1466,1812,2260,2772,2873,3289,3572,3778|4.064279155,0.20846017,0.55723615,2.95694506,2.52961532,0.30034995,0.36287036,2.44116377,0.29997227,0.108127,0.24694528,0.05916571,1.90473108,1.85209111
ENST00000260442.3,0,42,585|0.0,2.94780202
ENST00000260570.3,0,61|5.19234802
ENST00000260453.3,0,439|3.95258108
ENST00000260402.3,0,818|3.76427708
ENST00000260605.8,0,243|4.44541577
ENST00000260404.4,0,636,1393|4.80436112,4.47726752
ENST00000260600.5,0,440,763|4.535739585,6.37444994
ENST00000260443.4,0,1360|3.674285805
ENST00000260645.1,0,644|3.473032845
ENST00000260270.2,0,603,851,1428,1777,2171,3535|5.08276889,3.72582709,3.11650547,0.34765898,0.369689935,3.115109735
ENST00000260643.2,0,45,362,658|0.0,4.85591059,4.486920405
ENST00000260598.5,0,91,191,340,664,794,1022|0.0,3.05281406,4.08832262,2.78286153,0.0,2.741585535
ENST00000260723.4,0,77|4.67731181
ENST00000260283.4,0,836,2105,2400,2877,3168,3479,3580|3.866211025,3.85911402,7.42649904,3.90986557,2.47973926,0.50377815,2.82170608
ENST00000260649.6,0,477,715,815,855|4.37236322,4.578894205,0.0,4.37456207
ENST00000260197.7,0,112,361,525,1062,1221,2201,2343,3568,4199|9.413225125,8.16468269,5.36263767,4.38391872,3.80516261,4.48625004,6.281816115,4.06363122,5.36333829
ENST00000260682.6,0,363|3.64387383
ENST00000260372.3,0,291,1011,1220,1394,1597,1742,2454,2569,2797,3412|3.85965272,0.20846017,0.37825207,2.60990277,0.37825207,0.20846017,2.81995441,0.50377815,0.6932603,2.68206282
ENST00000260843.4,0,81|6.2475534
ENST00000260653.3,0,94,322,435,601,726,957,1317|3.5570042,5.627207195,7.56430372,5.07923747,7.36814859,9.53534499,8.00416259
ENST00000260803.4,0,54,334,901|2.61476931,1.20478527,3.68168462
ENST00000260702.3,0,944,1235|4.559771905,4.08663099
ENST00000260408.3,0,91,607,1460,2149,2833,2936|0.0,8.59091849,7.66058004,9.32868879,4.07744332,2.77842669
ENST00000260818.6,0,750|8.437011415
ENST00000260126.4,0,389,612,1228,1773,1922,2247,3029,3343,4107,4798,5406,5828|6.70267111,7.23616089,4.56735409,4.04295809,2.68429962,3.53296924,3.855007955,0.63412215,3.808972175,4.12949632,4.93084757,5.41568138
ENST00000260356.5,0,719,1162,1888,2127,2975,3570,3754,4097|6.20990274,7.12523409,7.881194805,7.96847229,3.584888765,3.86626612,0.55141429,2.98906445
ENST00000260113.2,0,335,851,2277,2618,3315,3737,4038,4323,5776|5.55574061,3.92129359,3.547271005,4.55948132,4.51659842,4.16077967,4.16164842,3.80430586,4.20057962
ENST00000260327.4,0,1381,2035,3142,3938,4159,4348,4864|8.72217889,9.13197179,5.08669412,4.89023141,3.87134026,3.54878696,4.86042812
ENST00000260731.3,0,91,399,1599|4.03767322,0.20846017,4.155392965
ENST00000260988.4,0,65|5.77882722
ENST00000260810.5,0,395,707,807,1021,1325,1391|4.30570332,4.044531605,0.55698846,0.11400347,0.2025837,2.5346018
ENST00000260956.4,0,52,308|6.652003645,5.672790565
ENST00000260641.5,0,1097,1581,2363,2522|7.16904482,5.38591856,5.28188222,6.43439139
ENST00000260952.4,0,119,225,549,655|4.61948112,1.52307009,0.42662366,0.87259487
ENST00000260665.7,0,1068,1415,1735,2068,2376|2.977199305,2.35939756,0.48732235,2.58561906,3.59774432
ENST00000260867.4,0,549,854,995,1102,1303,1593,1672|4.52370309,0.57122039,2.32421505,0.10714867,0.10714867,2.486717815,2.95655788
ENST00000261058.1,0,60|4.52710743
ENST00000260506.8,0,553,797,1175,1344,1694,2227,3536|5.93094801,4.81019075,4.307797185,8.85543239,6.991022365,8.44988339,8.14153432
ENST00000261047.3,0,227|5.22093841
ENST00000260364.5,0,127,2535,2767,4277,4770,4919,5545,6047|2.15107508,1.84088538,3.026104895,2.548843405,2.37244802,4.63732382,2.75664209,2.10016361
ENST00000260630.3,0,3586|4.28825914
ENST00000261172.3,0,477|6.06835745
ENST00000261170.3,0,483|4.77972165
ENST00000260950.4,0,852,1561|6.985057315,7.32322199
ENST00000261024.2,0,1299|5.78140428
ENST00000260746.5,0,113,331,710,1083,2228,2540,2970,3134,3179|8.58975029,7.620134825,4.90876292,5.53263602,4.55755999,4.03944609,5.56774247,6.689342465,5.75977372
ENST00000260505.8,0,209,675,1039,1200,1585,2420,3282,4051,4934|5.89384922,6.725356465,0.317406465,4.30212526,3.91611359,3.77150082,4.368829285,4.17972908,4.46368509
ENST00000261038.5,0,549,1343,1466,1761|6.18967072,4.49233751,2.8814349,3.55113247
ENST00000261191.7,0,337,486|6.54303975,4.20173788
ENST00000260777.10,0,212,558,1227,1778,2238,2338,3240,3535|0.0,5.75371703,5.19148791,6.30142184,3.622118945,0.0,3.065907155,3.14304502
ENST00000261070.2,0,649,1680,1735|3.57033477,2.88648467,2.14907148
ENST00000261210.5,0,57|5.18202584
ENST00000260947.4,0,733,1363,1884,3032|5.21045501,3.71928613,3.91422998,2.70414951
ENST00000261195.2,0,765|3.86051272
ENST00000261037.3,0,50,477,1139,1253,1479,2549,3090|5.371888625,6.58283781,4.02280647,0.98778855,0.41685973,4.52788452,7.10609394
ENST00000260526.6,0,158,663,1872,2463,4027,4786,5202,5533,6067,6261,6601,7039|5.25796227,6.61082649,4.06718912,2.6357681,2.700744325,2.25301396,1.94400114,0.36309176,1.763832345,1.425451355,0.20846017,0.20846017
ENST00000261167.2,0,307,1075,1603,1771,2028,2466,3483|5.02679418,4.079220125,2.12520245,1.44264051,0.35233827,2.246691265,1.66801155
ENST00000261023.3,0,330,1035,3610|6.290826345,4.78049867,4.8420447
ENST00000261208.3,0,567,1518,1571|4.16679334,3.50596079,3.49070432
ENST00000260585.7,0,1360,3194,4701,5016,5314,6605,6788|5.315401715,4.591997815,4.25451612,3.68754535,0.503803495,4.25104162,5.60115772
ENST00000261173.2,0,383,497,665,1180,1307,2492,2953,3785|8.57022889,9.21700639,8.68053279,8.52072129,6.95606869,5.39485332,6.41537132,4.39238946
ENST00000261211.3,0,938,1698,1999|8.166643025,8.95165864,4.48963449
ENST00000260970.3,0,129,260,1884,2025,2133,3903,4430,4657,4950|6.39352955,9.13197179,5.008396055,3.64943998,4.541099565,4.52839853,3.87123972,4.1300771,2.66901495
ENST00000261196.2,0,844,944,1861,2144,2321,2498,3549|3.072673175,0.18254637,0.11400347,1.28063863,0.80927679,0.28359537,0.11400347
ENST00000261245.4,0,252,441,1475,1612|6.500335005,8.15945129,4.198763975,3.23834167
ENST00000261247.9,0,1165,1335|3.85382769,1.92871452
ENST00000261182.8,0,447,879,1575,2271,3553,3685|8.86558589,6.224981395,4.36849752,4.52828898,3.79633655,3.44600401
ENST00000261200.4,0,837,959,1121,1761,2813,3535,3654|4.07917702,1.77253806,2.711788075,3.51509285,0.0,3.43759609,2.10893719
ENST00000261303.8,0,215|4.43254412
ENST00000261177.9,0,349,1152,1814,1972,2262,3637,4243,4687|3.87322819,2.79403509,2.7839317,2.17639393,2.40748295,2.04815519,2.303894435,2.96934695
ENST00000261168.4,0,598,779,1182,1594,1773,3746,4170,4480,4757,4876,4926|5.545335215,5.49925752,0.46324749,3.881675045,0.20160537,4.52749045,4.78107648,4.52736833,6.62570872,8.22436112,3.67711251
ENST00000261015.4,0,285,431,583,811,1015,1517,1834,3171,3369,3540,3964,4240,4496,4618,4758,5150,5480,6048,6579|5.45004212,0.20503277,0.17569157,2.43929044,0.528466765,0.20621563,0.38183475,2.87750836,0.11400347,0.20621563,2.657774455,0.69924525,2.43233514,0.20846017,0.29997227,1.74507504,0.33166743,2.040599105,2.75776425
ENST00000261267.2,0,47,273,584,1015|0.0,4.575050515,0.42543351,3.04232553
ENST00000260247.5,0,62,326,1736,1839,2008,2144,2577,3002,3478,4644,4941,7054,7207,7414,7548,8139,8589,8965,9359,9740,10820,11520,11675|0.0,8.61632542,4.030721805,0.67048829,0.80285111,2.81333998,3.56920539,3.51764152,3.256243305,2.63412914,0.20846017,3.08727229,0.4794061,0.64568894,2.949863285,3.04757763,3.170476515,0.66617605,3.38127022,3.30506292,3.267717165,3.70858214,3.98971352
ENST00000261296.5,0,221,728|5.57842636,4.30976556
ENST00000261336.2,0,132|3.65193064
ENST00000261207.5,0,212,604,1284,1562,2116,2378,2645,2918,3018,3879|7.672171955,8.9360997,8.95459714,9.13197179,9.12531362,8.41520832,4.13309849,0.46854744,2.3528674,3.45812643
ENST00000261313.2,0,671,796|2.98355396,4.16279839
ENST00000260983.3,0,2327,4178,4770,5357,6204,6411,6907|6.38570492,4.02728972,0.1957289,4.11757264,4.982014,7.13999958,6.80656809
ENST00000261226.4,0,74,268,825,964,4229,4338|6.67595936,5.501052845,3.73814846,0.68340973,3.70177662,5.03256452
ENST00000261304.2,0,732,1718|4.30409561,3.562464105
ENST00000261249.6,0,154,669,787,1443,1726,2354,2732,2987,3127,3660|4.1543527,2.49523952,0.39849699,2.194175015,0.20846017,1.35224856,1.49976148,4.18687083,2.776387275,2.90536447
ENST00000261368.8,0,80,555,723|0.0,6.67582729,5.55537664
ENST00000261180.4,0,192,486,3060,3384,3695,4173,5503,5680|5.84390833,8.40804234,4.863303035,0.44127351,3.37142032,3.520760665,3.7653187,3.45226449
ENST00000261383.3,0,43|5.59350492
ENST00000261366.5,0,60,754,979|7.122735005,7.385012855,3.87974587
ENST00000261374.3,0,643,776|4.94552983,6.95095789
ENST00000261308.5,0,276,466,584,684,1177,1520,1989,2090,2140|4.652238215,1.05004699,0.29997227,1.30446726,2.78768899,3.0915288,3.09771516,0.70859499,3.164056455
ENST00000260908.7,0,117,300,587,783,2626,3199,3300,4314,4756,4902,5012,5636,5933,10648,10922|0.42290747,0.09762657,0.87720375,0.09762657,0.04014626,0.04014626,0.01849982,0.04014626,4.250197285,1.34484768,1.07378668,0.04014626,0.04014626,0.08232588,0.28359537
ENST00000261405.5,0,55,141|2.72756165,4.284771125
ENST00000261377.6,0,184,553,646|3.83487287,3.05009582,3.91956196
ENST00000261406.6,0,178,248|4.647178285,3.80005825
ENST00000261250.3,0,1018,1991,2267,2405,2909,3302,4321|3.99800643,3.34147836,0.727594745,2.794816495,3.931438365,2.8711236,2.52848095
ENST00000261275.4,0,73,962,1576,1755,2275,2945,3087|2.91688987,2.82410201,2.40267784,3.60074953,2.421235385,2.60536842,6.28810398
ENST00000261407.4,0,169,462,729|4.51744414,0.20846017,5.56476202
ENST00000261434.3,0,110,438,538|4.3475701,0.57429478,3.609172615
ENST00000261326.5,0,315,1457,1745,1892,2132,2443,2712,3169,3374,3472|3.49559106,2.243241075,1.577406965,0.27811924,0.11400347,0.09762657,1.35659768,1.47981669,1.20246958,0.35734159
ENST00000261233.4,0,473,991,1298,2404,4105,6451|3.94216752,3.33953232,0.39428285,2.929258185,2.49854697,2.56387177
ENST00000261413.5,0,365,669,1500|3.10801976,0.54152729,3.29693542
ENST00000261396.3,0,1024,1165,1585,2020|4.068632275,4.27451275,1.760459765,1.89294518
ENST00000261263.3,0,33,197,526,906,1798,2166,2317,2464,3802,5179,5246|4.89203682,8.96098786,0.0,9.37599164,6.28455889,4.92543217,4.12757354,1.30977237,4.165492145,3.29851759,1.39720749
ENST00000261475.5,0,123|5.53987103
ENST00000261340.7,0,73,382,637,933,1136,1747,2143,2298,2853,3305,4490,4754|0.0,0.16228798,0.72552956,3.58696598,1.68219036,3.15114043,0.04014626,0.62401806,0.04014626,0.14591108,0.13905628,0.30791453
ENST00000261254.3,0,447,653,924,1026,1371,1950,2085,2252,2790,3425,3679,3898,4350,4843,4998,5347|7.47361706,6.771315735,5.77678272,8.19794884,5.96488494,7.87199979,8.04565175,5.23804212,3.71426027,3.63882563,4.56720792,3.25249219,4.28096148,4.50769009,7.29916001,8.44945479
ENST00000261192.7,0,67,295,756,970,1120,1319,1938,2406,2692,2972,3178,4972,6255,7787,7997|4.37895524,6.196114615,3.91375362,3.904800975,0.18254637,0.18254637,3.96869749,4.085197135,7.98704339,5.71336743,3.55951584,3.361031545,3.71628462,4.13243374,2.47793987
ENST00000261448.5,0,435,605,791,1236|4.82959502,2.65934084,3.58252453,3.99510327
ENST00000261461.2,0,442,551,769,941,1093|8.08097446,5.20991446,5.56933918,5.862815855,8.77157189
ENST00000261455.4,0,1284|3.39488835
ENST00000261499.4,0,149|2.73100106
ENST00000261488.6,0,423,877|7.72374234,8.45023539
ENST00000261402.2,0,1472,1968,2954,3075,3377,3463|4.263206895,3.49347273,4.14513202,9.22808619,8.96617624,6.48997774
ENST00000261369.4,0,188,328,1784,1897,2283,2542,2662,2840,2982,4120,4515,4965|6.857090455,4.89782118,3.900953195,0.36601958,1.95589716,2.13099929,0.37737821,0.05231091,0.82954192,1.62402941,0.18324477,2.09422412
ENST00000261332.6,0,1597,1838,3965,5027|5.28113952,4.86965342,4.02751804,4.47677317
ENST00000261464.5,0,259,784,1031,1341,2041,2236,2333|4.61386022,3.26494936,2.92031916,0.44315946,3.33352588,3.47047672,3.91197288
ENST00000261531.7,0,25,511|0.0,5.44266395
ENST00000261349.4,0,1151,1793,3468,3720,3973,4728,5101|6.79192129,5.833813605,4.58889011,3.370988605,3.86581212,4.05387946,8.68172089
ENST00000261507.6,0,51,413,570,719,906,1148,1354|5.12521792,5.7291707,0.49437765,0.80867654,3.71109922,5.85022505,3.69265332
ENST00000261187.4,0,289,440,816,3948,4156,4302,4533,4715,4995,6185,6545,6728,9895,10386|6.45430943,4.58248612,4.55629084,4.19158432,0.11400347,0.11400347,3.77216805,0.45363523,3.31915715,3.64446156,0.32466788,2.60358142,3.77207655,4.30608185
ENST00000261435.6,0,862,1180,2474,2713,2917,3338,4015|4.426338315,0.20846017,4.113024145,1.21461557,4.02049886,5.06133592,5.66830667
ENST00000261486.5,0,144,423,571,843,1097,1774,2067,2372|4.221109855,0.46756056,3.049562725,3.98001452,2.169708975,1.63069111,2.1898203,2.37496949
ENST00000261401.3,0,88,580,857,1752,2061,2178,2313,2493,3287,3406,3629,4122,4457|4.849568965,7.44825069,5.31663902,4.24363826,5.09407125,5.59063542,7.89906349,2.47134952,3.47541888,2.70286729,2.17312648,1.37699704,2.05864994
ENST00000261439.4,0,506,717,1342,2407,3248,4252|4.16015907,1.21953838,3.46151473,3.18526802,2.87125592,2.61332902
ENST00000261532.7,0,216,628,765,1076,1179,1324|0.0,3.199277335,5.60463804,3.41294744,5.62793322,4.76351132
ENST00000261427.5,0,389,586,1787,2013,4058,4212,4358|8.73933659,8.28971729,6.73325592,5.175988525,4.81491895,5.80079689,7.51727529
ENST00000261438.5,0,78,402,2032,2555,2902,3797,4245|5.44905247,8.46486241,4.39870691,4.47038622,6.36774663,7.84302952,2.846985865
ENST00000261584.4,0,297|4.67904062
ENST00000261441.5,0,236,357,552,1406,1937,2041,4021,4148|9.13197179,7.23718699,5.52671702,6.49383084,7.98454929,6.756341,5.82808032,9.21694609
ENST00000261483.4,0,118,619,884,2355,2536,2627|8.368117705,6.90097934,8.21822636,6.15216122,6.84953492,7.62293729
ENST00000261425.3,0,1145,1446,1769,2337,3726,4068,5167|5.45153152,1.95350886,0.32880776,2.673734845,2.02612212,1.99371022,2.17042866
ENST00000261597.4,0,61|3.72580441
ENST00000261318.3,0,365,1866,2327,2562,2784,2980,3298,3623,4766,5239,5891,6199,6533,6781,7632|2.96018073,2.96141774,3.47962772,3.05369222,0.48202387,1.970704755,0.43034803,2.39541242,2.79832565,3.49411492,2.453527045,0.17569157,0.25380008,1.458120185,3.39245539
ENST00000261623.3,0,70|1.822773805
ENST00000261509.6,0,31,206,990,1250,1675,2242,2429|7.50032769,0.0,7.13512772,4.978732715,6.25046876,7.74235329,3.11953143
ENST00000261292.4,0,47,870,1773,2113,2404,2719,2878,3153,3327,3572,3971,4081,5021,5328,5468,5636,5817,5959,6137,6551,7290,7653,7795,8039,8939,9206,9254|2.16716169,3.57253313,3.85585168,0.51764726,5.02421275,0.49615489,2.04684724,2.75821039,1.89243433,0.20846017,0.19936083,1.942683355,1.989362795,0.11400347,1.34185004,0.42145781,1.692023,0.46627969,0.10714867,2.45783229,2.67491151,1.99975474,0.44563412,0.46967391,0.9847818,0.63877631,2.305426855
ENST00000261615.4,0,209|2.38771274
ENST00000261600.6,0,138,489|6.93625113,3.78608739
ENST00000261497.4,0,62,805,1962,2258,2697,3043,3184,3438|5.608812415,3.90662176,2.09263114,0.424182395,1.63403566,2.49563662,1.55314317,3.49441214
ENST00000261637.4,0,68,222,396,496|3.80334874,0.47027401,0.43728898,2.49619122
ENST00000261609.7,0,228,387,512,726|4.236992315,8.17076986,8.73735649,7.035972825
ENST00000261641.6,0,78,285,568|5.498227455,4.75708612,8.41143109
ENST00000261534.4,0,140,341,572,1722,2420|5.145734305,3.65972168,4.48054439,4.265624455,3.97286972
ENST00000261556.6,0,177,794,1614,2018|5.1776619,5.47932092,9.36297781,8.43920444
ENST00000261588.4,0,491,778,1032,1742|2.41617948,2.18064402,2.3080522,4.454260205
ENST00000261652.2,0,80,307,463|1.18896592,0.71928664,1.525364395
ENST00000261381.6,0,277,962,1328,1524,1689,2042,2606,2797,3361,3617,4074,4572,4735,5092,5643,5819,6029,6355,6482,6873,6926|4.72123765,3.8477625,4.05323319,4.49480155,7.69774119,3.2245454,3.24489232,2.79091425,3.06461645,3.02584848,2.65784764,3.350836635,7.19580472,4.79854609,5.71049986,6.659200515,8.95218849,8.11460049,4.21164986,2.63789572,2.57842635
ENST00000261520.4,0,789,1195,1506,1663,1939,2264,2449,3355,3673,3773,3934,4025|4.30994454,0.1012722,0.37825207,3.01353822,3.51367133,3.09889972,0.58249206,2.99863092,2.52052112,0.68481642,1.83028852,2.82246391
ENST00000261560.5,0,49,173,966,2108,2215,2576,2850|2.97363445,0.0,2.15666015,1.44317765,0.29997227,0.29087293,0.88513902
ENST00000261592.5,0,380,976,1742|8.71482383,8.161067525,8.95218849
ENST00000261674.4,0,86,229,280|2.64515712,7.01396254,4.74648814
ENST00000261590.8,0,650,955,2265|3.521324845,0.47449581,3.5321624
ENST00000261699.4,0,33|4.45155009
ENST00000261574.5,0,729,1314,1837,1947,2508|8.06262519,5.98057392,3.17455229,1.987883075,3.02692772
ENST00000261593.3,0,1798,1912,2374|5.25426817,1.91795976,4.32893781
ENST00000261643.3,0,1145,1567,1652|3.31844606,4.77467752,1.76990857
ENST00000261692.2,0,151,457,676,766|5.61442312,5.944881255,7.31499732,8.65942279
ENST00000261647.5,0,638,744,844,1288,1574,1842,1895|3.70180104,2.666683995,1.833269705,3.56451609,3.04988152,4.48177593,3.9706712
ENST00000261686.6,0,16,221,964,1081,1123|0.0,3.80835419,2.32098582,4.21257402,2.25554584
ENST00000261700.3,0,279,538,774,803|5.78997027,6.58304072,5.217208205,7.84889689
ENST00000261722.3,0,279|4.33702542
ENST00000261636.8,0,269,1431,1799,2359,2523|5.95452864,3.344189155,2.40603581,2.659578035,3.22091923
ENST00000261714.6,0,265,764,831|5.76142592,5.24560161,7.80102329
ENST00000261653.6,0,50,356,678,2300|6.039615325,4.218699875,0.37139727,3.025861635
ENST00000261596.4,0,528,740,1178,1357,1463,2361,2731,3299|3.59086683,2.549205635,2.0202549,2.50571379,2.74717156,4.000647445,4.39642865,4.676579505
ENST00000261693.6,0,121,467,636,876,1193,1387,1683,1730|0.0,2.97804092,1.57837542,3.07826873,2.64161793,1.651030085,0.35233827,0.13637418
ENST00000261601.7,0,611,1011,1340,2738,3203,3345|7.44715956,4.24922562,0.45151314,3.449325,3.52205485,6.90978259
ENST00000261733.2,0,444,756,856,882|3.62273431,0.20846017,1.46482147,0.26433868
ENST00000261735.3,0,603,799|3.68740702,2.58081712
ENST00000261660.4,0,58,283,528,749,1565,1896,2143,2563,2797|0.0,4.52192782,4.35904686,3.46714909,3.17715772,0.20846017,1.74617641,0.20846017,2.63181994
ENST00000261749.6,0,533,765|8.62809132,8.31363009
ENST00000261708.4,0,144,300,484,663,796,1043,1350,1734,1878,2042,2252,2466|4.39467234,0.763182955,3.133416735,0.19664738,0.40504694,2.05831976,0.38780554,1.933220795,0.33362194,0.46210695,0.65188545,2.332044645
ENST00000261772.8,0,340,442|4.831449105,3.33828616
ENST00000261731.3,0,243,619,858,1029,1156|3.7643897,4.4134292,4.51200402,8.32531189,6.05686122
ENST00000261721.4,0,422,1020,1645|5.335939545,4.41159779,4.11684112
ENST00000261655.4,0,43,367,601,766,1035,1435,1553,1774,1945,2056,2176,2346,2723,2999|9.65513609,6.654134015,3.848035905,7.95466033,3.23843306,5.395468455,6.00965029,9.27466049,6.69409293,3.02553386,5.595117875,8.03010352,5.01621749,8.90457464
ENST00000261751.3,0,180,413,655,972,1014|0.0,3.05217453,0.55620139,2.91890001,3.85035032
ENST00000261796.3,0,102|3.92723062
ENST00000261658.2,0,152,586,702,1026,1260,1470,1570,1788,2329,2726,2929,3239,3432|4.68624261,3.89279867,3.257731355,0.91227885,4.01416355,4.67096635,0.91585739,0.4528377,2.56993046,0.5659919,0.17312215,0.10457925,0.82245761
ENST00000261789.4,0,283|4.98520412
ENST00000261776.5,0,353,489|4.37118242,3.559807655
ENST00000261712.3,0,307,632,812,1036,1361,1507,1664,2157,2514,2567|7.89806889,5.55640342,5.53011037,4.687128865,5.33887749,7.58062319,8.96523869,3.48797602,3.2545788,3.86207954
ENST00000261681.4,0,2375,2622,2865,3105|5.25607692,5.22181452,6.03382654,3.058301525
ENST00000261783.3,0,409,562,800|6.35187272,0.0,3.97751242
ENST00000261811.4,0,378|6.091270355
ENST00000261726.6,0,83,309,823,1610,1722,1825,1986,2138,2229|3.88127826,5.69095184,8.08629809,3.92472064,5.05654102,7.47827609,5.45144742,7.42694827,8.54210039
ENST00000261835.3,0,275,585|3.31731925,4.245800465
ENST00000261667.3,0,859,2482,2614,2732,3396,3735,4057|9.11073699,8.90026159,4.93729367,0.61747462,0.20846017,2.77031114,3.83443905
ENST00000261739.4,0,203,1045,1870,2209|3.98655562,5.0967637,5.21701542,2.84455147
ENST00000261778.1,0,1521|3.64800682
ENST00000261813.4,0,426,935|4.028316175,3.204182
ENST00000261537.6,0,915,1334,3785,4162,4278,4885,5176,6291|4.75823132,3.88914949,4.20374812,5.65105272,4.609527435,5.66647894,5.46007372,4.78616842
ENST00000261844.7,0,833|7.85094302
ENST00000261800.5,0,223,428,768,1473|4.58965068,3.53421764,2.81542423,3.98768982
ENST00000261866.7,0,290,425|3.69670476,5.3757085
ENST00000261839.7,0,47,565,743,906,1584|6.16822116,3.49279842,0.317643915,0.69265978,3.3192102
ENST00000261799.4,0,52,878,1619,1756,1926|5.44166913,3.981518055,3.94166682,3.12969795,6.35255829
ENST00000261745.4,0,91,259,531,867,2395,2856,3139,3190|7.31052622,9.31735959,6.031833715,4.974677955,4.927162185,6.89831596,3.15215599,3.25039448
ENST00000261837.7,0,862,1154,1837|3.770719095,0.0,2.78113375
ENST00000261758.4,0,81,297,790,1112,1395,2047,2705,2930,3203,3379,3585,3632|2.34499385,4.03357987,2.93625994,3.75093234,1.74946439,1.75161713,1.867626875,1.20453497,0.45363523,0.20846017,1.77861582,1.2641815
ENST00000261881.4,0,128,292,557,695,768|3.20355198,3.01127355,0.4011263,0.3652618,2.39601068
ENST00000261883.4,0,520,732|5.290500875,5.10532568
ENST00000261769.5,0,104,452,624,750,1018,1705,2061,2263,2433,2897,3050,3255,3490|4.8430629,3.46584699,0.18324477,0.52619889,0.68526489,3.72097902,4.79476962,1.122352505,0.498470545,2.30063393,0.61526135,0.62813015,0.76915905
ENST00000261861.5,0,331,572,1116,1745,1832|4.85739848,3.71860218,4.355896555,3.87331335,5.95770934
ENST00000261893.4,0,273|5.80715944
ENST00000261868.5,0,131,937,1654|8.56373237,7.017033385,4.787268
ENST00000261845.5,0,863,1282,1617,1760,1908,2373|8.74365908,8.88049919,2.6959168,1.24715338,1.27975061,1.30111551
ENST00000261897.1,0,477|4.86132542
ENST00000261875.5,0,331,762,1100,1992|4.93069005,3.92822988,0.55141429,3.99814985
ENST00000261888.6,0,408,566,914,1313|4.820730565,5.00680537,3.819190155,3.64179232
ENST00000261921.7,0,300|5.216506355
ENST00000261891.3,0,619,779,1123,1484|4.06108982,3.37369427,0.822679745,2.11243198
ENST00000261842.5,0,2227,2532,3238|4.54570242,0.45398645,4.08454632
ENST00000261880.5,0,974,1151,1332,1577,2363|3.70200759,2.92849075,2.74044318,3.19462719,3.73765635
ENST00000261947.4,0,185,598|7.44438249,3.76980282
ENST00000261918.4,0,533,1117,1277,1335|4.44646915,5.07012058,4.86975457,6.26446729
ENST00000261798.5,0,849,1008,1174,1410,2594,2881,3240,3395,3655,3774,4383,4575,4656|9.35992592,8.27435792,5.62703581,6.27452607,5.91008797,3.70703808,1.81250035,2.91801875,0.41003079,0.41219177,1.21927009,1.023216725,0.94785672
ENST00000261892.6,0,586,818,2181|3.913474965,0.10714867,3.62290592
ENST00000261879.5,0,20,2137,3345|0.0,4.22641212,3.93836261
ENST00000261961.3,0,258,556,891,1012|5.614920355,6.02049843,5.70008477,8.08994089
ENST00000261965.3,0,658,989|5.24821679,6.6438915
ENST00000261797.6,0,706,893,1003,1947,2433,3486,3833,4666,4879|5.13642087,5.11768942,7.072186165,4.60418539,3.232623825,2.93219241,3.49782699,3.44975482,5.80006992
ENST00000262027.5,0,74|5.2478145
ENST00000262018.3,0,151,233|0.0,4.27049106
ENST00000261558.3,0,1902,2330,2457,3036,3656,3855,4075,5514,6204,6640,6873,8304,8439,8626,9880|4.650072525,9.80615559,7.93136069,5.31880615,9.75060074,5.93136742,4.59485762,3.9583567,4.536632305,7.852925355,4.61635794,3.50795602,2.06395158,2.70361128,3.684806155
ENST00000261937.6,0,575,1297,1673,1742|3.28811809,3.0671691,3.660685685,2.16511184
ENST00000261884.3,0,900,1087,2349,3053,3588|4.67115342,6.15646812,4.92820932,4.21998582,3.25611502
ENST00000261530.7,0,720,1530,1711,1831,2144,3088,3226,3420,3815,5179,5378,5507,6247,10043,10531,10988,11751,12492|4.86615955,4.182361685,0.60921907,1.728839975,3.2419189,4.152546095,0.41904657,0.547893605,3.07347392,3.283566495,0.57306045,0.53812057,3.235537915,2.489611435,1.148276435,1.02961108,0.87493248,1.45369319
ENST00000261908.6,0,104,779,1060,1802,2066,2388,2510|7.53740784,7.24496824,5.9856281,3.39207208,4.671977245,6.83365823,8.56812569
ENST00000262030.3,0,191,337,514,847|5.22616183,0.70342422,2.52585372,2.28680182
ENST00000261854.5,0,383,699,1160,1388,1526,1698,2411,2740,2845,3454,3747,3970,4477,4578,4753,5528|5.42762527,0.42248535,3.794103,2.91838463,0.0,0.33675647,3.90259249,0.37570665,1.73372695,3.22502738,0.5181934,3.38824592,0.17638997,3.29872825,0.58017125,3.84872079
ENST00000261491.5,0,38,1046,1499,1730,1909,2240,2707,3193,3675,3823,3989,5647,6389,7181,7486,7628,7782,8741,11677,11987,13049,13226,13746|0.0,7.170693805,4.8612899,3.90451061,3.63441022,0.48695544,3.05993486,3.192929765,3.478805055,0.20846017,0.48314506,3.783781135,5.713322735,7.045127,4.5640376,0.45827903,0.61065024,3.57904218,3.337049855,0.515567295,4.10075882,6.25424663,9.30766814
ENST00000261890.2,0,1389,2226,2544,4151|6.28801874,4.62691002,0.62238959,3.62344299
ENST00000262033.6,0,808,1138|7.03397396,6.71299505
ENST00000261980.2,0,738,1082,1186,1445,1621,1819|4.299538815,3.306452575,0.697372345,3.19980486,5.10952602,7.83307254
ENST00000262041.5,0,301,613,1175|7.89488351,7.63063259,7.214541625
ENST00000261867.4,0,190,363,1113,1257,1413,1590,2074,2393,2603,2737,3077,3228,5457,5552|6.52482461,7.53808299,4.92251885,4.13922334,0.20160537,0.44713165,3.479837045,0.52812444,3.117876995,3.59940057,0.20160537,0.20846017,4.02180339,3.66940932
ENST00000261942.6,0,91,206,329,722,865,3124|5.37916932,7.67366269,4.93941409,6.40826371,4.43181785,4.25302192
ENST00000261978.4,0,2248,2714|4.136601855,3.9899929
ENST00000262043.3,0,198,623,760,1324,1637,1814|7.3833647,8.18160002,9.52858069,4.369854575,3.85685422,3.19093192
ENST00000262053.3,0,414,1381|6.38445533,6.31807972
ENST00000262067.4,0,296,1037,1163|6.16073198,5.38986629,4.30503512
ENST00000261889.5,0,173,1142,1452,1946,2196,2359,2696,2881,3836,4144,4654,6037|2.424424,3.23579242,2.80387225,2.590376185,2.380116575,2.11232096,0.39849699,0.87093159,2.30620212,0.47987677,2.520076675,3.35375132
ENST00000262109.7,0,403|3.51309972
ENST00000262061.2,0,506,1328|4.27552592,4.37209847
ENST00000262051.7,0,1192,1502,1784,2320|3.903865205,0.48558115,0.40466657,3.35902255
ENST00000261900.3,0,62,3976,4617,4933,5311,5438|3.539264445,4.63053217,5.29375574,0.47492315,2.866284115,3.16287655
ENST00000262077.2,0,192,439,1078,1227,1390|6.859222455,8.33107762,9.59897682,4.27213172,4.69266914
ENST00000262052.5,0,96,609,1040,2333|8.35585169,4.05475469,3.68437802,3.94982002
ENST00000262032.5,0,674,828,1510,1639,2504,2955,3104|5.019475745,4.328814935,4.75309152,6.29393692,4.98520412,5.49267242,8.43871304
ENST00000262056.9,0,188,1307,1703,1839,1981,2025|7.34635217,4.23198615,4.00432978,4.958315615,7.15592347,4.414031435
ENST00000261973.7,0,374,1150,1585,1942,2075,2456,2573,2782,3050,4098|8.38469519,4.92911932,6.61840419,4.1506838,3.09876177,2.91324737,0.45363523,0.53855526,1.8620687,2.685212165
ENST00000262065.3,0,1035,1545,1731|6.56576889,5.3716623,6.62329122
ENST00000262097.6,0,1118|3.862228535
ENST00000261917.3,0,138,1651,1878,2642,2811,3615,3750,4994,5349|5.757394275,4.06369662,3.50173747,3.619018605,2.492059,3.577328885,1.91845018,2.99511761,2.49259459
ENST00000262085.3,0,427,847,1029,1263,1604|4.25406182,4.60900109,4.282181185,5.02374352,5.15119856
ENST00000261716.3,0,287,576,1509,1805,3569,4946,5252,5380,5591,7233,7524,8090,8575,8899,8999,9184,9362,9752,9887,10346,10643,10817,10957,11034|8.24044619,5.81766662,6.3325728,5.60889147,5.33062357,4.89355342,5.368767355,4.96640687,5.23186194,5.600843595,6.78535259,7.51844446,5.60363672,9.26621859,3.645788235,0.42441079,0.20160537,2.451174335,0.20846017,0.09538203,0.08852723,0.23056838,1.0484476,0.37139727
ENST00000262013.7,0,753,1204,1529,1664,1850,1967,3220,4098|7.13781242,4.50728432,0.19208327,3.92442422,0.50898571,0.56255135,4.70523314,7.592928515
ENST00000262139.5,0,510|6.17391074
ENST00000262188.8,0,76,130|3.221741615,4.98814442
ENST00000262133.6,0,87,599,714,1158,1349|5.28779352,4.05775527,7.03900039,5.37983477,6.59145722
ENST00000261991.3,0,1639,2343,2740,3025,4005,5235|6.29925592,4.294391425,3.95040718,0.57628914,3.905118465,3.800030805
ENST00000262055.4,0,1178,1491,1616,1775,1921,2107,2816,3626,4127,4223|4.03193796,0.25380008,3.02258883,4.86875612,7.07660539,5.05823295,3.93381716,3.972553735,4.47622072,5.44834082
ENST00000262177.4,0,58,516,1341|1.806745055,2.915288105,3.52978923
ENST00000262158.2,0,103,207,418,982,1413,1519|8.60592058,5.041473135,4.23621271,4.796940935,8.83127779,8.49669989
ENST00000262187.5,0,416,530,660,1119|8.82645724,3.57148353,2.4662242,2.07911799
ENST00000262193.6,0,192,801|4.100436055,1.96687426
ENST00000262124.11,0,569,1608,1807,2299,2415|7.57087489,6.48378432,0.0,7.102167265,5.67066187
ENST00000262138.3,0,430,1080,1357,1530,1993,2398|4.543017305,0.0,3.97058104,5.17468075,3.73266905,4.60477922
ENST00000262039.4,0,864,2430,3245,3428,3535,3979,4188,4343,4484,4678,4905,5832,5932,6542,6693|3.986690195,2.09040467,1.74470501,2.35402391,1.0960581,0.44117884,0.89079455,0.56025284,0.59245264,1.80020276,0.11400347,0.11400347,0.59745108,0.11400347,1.49746394
ENST00000262120.5,0,2303,2899|3.77823874,3.921873685
ENST00000262178.2,0,68,252,451,719,1064,1571,1757,2120,2332,2441|1.070573495,2.064288275,0.09772445,0.571031345,1.10964421,1.74406759,1.21115808,1.24680859,1.077544545,2.45166691
ENST00000262144.6,0,87,257,861,1258,1474,1609,1799,2426,2776,2843|4.76335182,3.325276975,4.289795005,0.20846017,0.17344703,2.0491572,0.63589473,2.75287948,3.15079436,2.03376616
ENST00000262219.6,0,446|4.571868185
ENST00000262096.8,0,4641|3.52731136
ENST00000262210.5,0,48,1021|6.94668073,3.95519275
ENST00000262127.2,0,293,937,1106,1782,1956,2120,2263,2414,2540,2722,3028,3187,3328,3516,3653,3736|6.67441432,4.11533519,0.20350218,0.29501428,1.58114097,3.026409005,0.45515656,3.11546663,0.67816099,0.20846017,3.385014535,0.44201269,0.10714867,0.459838795,0.18497862,2.80687981
ENST00000262113.4,0,379,1543,1672,1772,2229,2650,2980,3116,4014|3.20049992,3.58104495,1.17628679,0.39313277,0.83272959,0.64462049,0.19390532,0.840431495,0.850663805
ENST00000262189.6,0,334,504,641,1339,1612,1907|5.642372315,7.879850355,9.63118959,8.537574605,8.95700579,9.58790779
ENST00000262134.5,0,583,713,885,2583,3572|4.58747676,0.64645145,0.4389343,4.52771817,2.37750396
ENST00000262198.4,0,1337,1542|3.31541152,3.87449775
ENST00000262031.5,0,1634,2108,3383,3542,3908,4574,4723,5131,5434,5649,6762,6973,7063|3.72366488,3.52371442,3.05102304,0.40795312,0.0972099,0.10490413,0.20846017,2.574686155,3.22910024,2.62415508,3.16440322,7.63583562,7.59106342
ENST00000262265.5,0,89|3.680249
ENST00000262209.4,0,376,1104,1655|4.252282835,3.11318953,2.19759396
ENST00000262236.5,0,171,487,797,995|6.32609429,3.244015715,0.3958405,0.03793091
ENST00000262262.4,0,331|2.04643981
ENST00000262150.2,0,659,2888,3071,3729|3.64383414,4.77791702,3.09952986,2.9135428
ENST00000262300.8,0,95,162|3.62188918,4.9364895
ENST00000262288.3,0,533|3.52550639
ENST00000262290.4,0,524|3.96212977
ENST00000262306.7,0,37,58|1.47478178,4.88039519
ENST00000262315.9,0,99|2.42708868
ENST00000262093.5,0,2200,2436,2779,3735,4116,4512,4698,4869,5170,5469,6331|3.87948287,2.5563523,0.34548347,0.16261825,0.11400347,2.480425955,3.247843795,0.60091507,2.64392799,4.10698562,2.65769847
ENST00000262207.4,0,211,328,737,1462,2316|7.77924729,8.11539259,5.60105482,5.46296485,2.38034438
ENST00000262126.4,0,556,953,1088,1538,1975,2654,2798,3135,3793,3919,4078,4187,4332,4865|7.277913655,7.96528769,9.31640049,6.03408657,4.95709012,4.44842062,3.77611139,0.66793323,2.564933985,0.05916571,0.05916571,0.36703756,0.32367632,1.90401014
ENST00000262302.9,0,217,598|2.23519684,1.7186036
ENST00000262135.4,0,609,933,1048,2522,2960,3291,3584,4016,4393|8.17811269,6.67243261,8.47015699,7.657811675,6.444623205,6.90242324,6.04309902,3.61728282,3.72371447
ENST00000262094.5,0,2916,3644,3857,4690,6103|4.28529099,4.116145275,0.0,4.00225669,4.32886272
ENST00000262225.3,0,798,1410,1514,1851|5.687026395,7.58928808,4.9909179,2.72284887
ENST00000262316.6,0,136,289|3.434703695,6.84529252
ENST00000262233.6,0,58,346,773,910,1532,1819,1948|3.93980037,7.45772484,4.77413999,7.49804999,6.66275015,2.72920085,0.56688207
ENST00000262215.3,0,285,397,659,943,1308,1418,1782,2029,2316|7.43538829,8.753687125,8.71288609,7.46256083,9.55868989,3.25692198,0.45398645,2.57396934,3.15619862
ENST00000262294.7,0,912,1177|5.166204165,6.07585758
ENST00000262304.4,0,150,301,514,701,826,1032|4.12983534,5.18284524,4.94840932,2.52207339,4.00670642,2.575397905
ENST00000262319.6,0,224,523|3.29394464,2.43426221
ENST00000262365.4,0,94,275|3.39513495,2.52034861
ENST00000262320.3,0,476,615,682|3.07913779,4.58674832,7.55156679
ENST00000262197.7,0,218,502,765,1059,1355,1699,1800,2185,2289,2825,3066,3287,3460,3912,4416,4715|0.0,0.96300331,0.34613099,0.95478469,0.20846017,0.798657285,0.92379865,0.20846017,0.572522605,0.19408017,0.06641193,0.13153108,0.04478571,0.50611883,0.56831913,0.11400347
ENST00000262327.5,0,206,353,570,944,1124|3.58792047,0.51742215,0.61027105,2.937876965,3.333883285
ENST00000262340.5,0,954|4.30130757
ENST00000262318.8,0,430,1338|1.994387045,2.139278575
ENST00000262348.4,0,106,820,1045,1363|4.716754605,5.400320585,3.59433977,2.983588135
ENST00000262305.4,0,143,1253,1468,1672,1827,2049,2172|3.38431633,2.90917452,7.73154449,3.64192034,2.60629239,0.909750715,0.2619439
ENST00000262375.6,0,466,843,1243|5.35977792,3.85342518,5.29309564
ENST00000262352.3,0,154,1104,1911|6.739537455,5.690541155,5.61421717
ENST00000262259.2,0,407,811,1079,1564,1744,2337,2821,3076,3298,3587,3706,4040|3.71300048,2.02101925,2.908416845,1.67906592,1.83514368,1.45511568,2.168918505,1.01304722,0.50176742,0.0739782,1.1399437,0.701982475
ENST00000262370.7,0,232,349,556,1323,1628,1884,2020,2066|4.902122095,1.72488281,2.9154668,1.12854569,1.45088865,0.748208215,3.945580555,6.08608302
ENST00000262366.3,0,50,461,634,826,1200,1571,1880,2073|4.14490232,4.06984322,5.32629072,2.75510578,3.292306705,3.65570318,5.03991934,8.35584762
ENST00000262395.5,0,231,396,568,978,1381|5.28303402,0.0,4.96128275,2.908866465,2.71880091
ENST00000262291.4,0,453,721,1294,1470,2240,2476,2796,2910,3098,3238,3684|6.78114702,7.244989915,5.31543813,9.423088265,3.84791337,3.819525305,0.49512288,2.395030105,0.10714867,0.4759272,2.2571556
ENST00000262241.6,0,178,820,978,1462,2101,2392,2864,3303,4070|8.719956525,5.29544524,5.90387053,3.917533045,3.62972862,4.41440289,8.003675675,5.41910445,7.56203076
ENST00000262325.7,0,428,2718|7.112559015,4.113168105
ENST00000262374.5,0,77,747,852,1032,1139,1377,1510,1611,2094,2233,2498|1.99236073,2.692157805,0.0,2.541708225,1.17173333,0.20160537,0.1957289,0.88070714,0.1957289,1.05388633,0.20846017
ENST00000262430.4,0,146,698|3.98242342,3.045339885
ENST00000262301.11,0,927,1071,1301,1757,2700,3373,3494,3629,4446,4652|1.30406514,1.56496166,1.26150285,3.236431935,1.09282445,1.13174083,0.18324477,0.09870278,0.05916571,0.28744975
ENST00000262367.5,0,194,297,609,1200,1400,1562,1684,2664|8.23885739,5.33251632,8.21313319,8.90848289,3.47587451,2.325772765,1.669881965,4.296312965
ENST00000262415.3,0,197,761,986,1108,1250,1785,1823|4.65844872,4.54043317,4.15663052,3.049913,0.60933465,2.62090942,0.45398645
ENST00000262293.4,0,51,151,361,653,951,1196,1422,1568,1895,2217,2472,3231,3462,3785,3979,4124,4569,4799,5078|4.14849368,0.37825207,0.4466203,3.49902737,0.78552855,3.25369522,0.11400347,3.357100325,0.27674057,0.28228301,3.64191423,0.20160537,0.55666554,3.29156873,0.85266877,0.48555196,0.17678258,0.63293448,4.34728664
ENST00000262376.6,0,558,769,1709,1837,1997,2108,2228,2269|4.88638892,6.90346922,4.88452932,4.919096005,7.650502815,4.61197692,7.80632324,4.93916642
ENST00000262238.4,0,1010,1113,2006,2319,2923,3163,3349,3520,3647,4236,4496,4913,5192|9.23326039,5.51502662,4.09801632,3.23914899,4.40387507,3.63989357,1.586828345,0.25380008,2.27616128,2.38375907,2.559345845,2.83017652,5.17066242
ENST00000262428.4,0,640,1251|4.35020512,4.11623641
ENST00000262418.6,0,486,1251,1367,1716,2030,2073|3.901122405,3.62197045,0.0,0.43950052,3.372101395,4.57788124
ENST00000262482.6,0,103,234,289|4.20431352,4.30176452,2.72495158
ENST00000262244.5,0,309,614,1100,2485,2646,2851,3046,4572,5378|5.09577389,4.63079826,4.165734815,4.26574062,0.53812057,2.61649675,2.89369557,3.34598509,4.37201291
ENST00000262345.1,0,760,879,1059,1856,2157,2611,3199,3609,4031,4132,4452,4631,5022|2.548898025,0.32429143,0.29997227,2.04290159,2.36734399,2.11530959,0.20846017,2.50364439,0.20846017,0.20846017,0.20032066,0.20846017,0.20846017
ENST00000262426.4,0,60,399,526,892,1145,1385,1686,1891,2184,2334|3.921273315,4.37987813,4.85050832,4.1786172,7.78451853,7.38155559,4.99424372,3.69138318,3.46314025,6.05260192
ENST00000262506.3,0,287,404,464|7.61233799,6.02567022,8.16854559
ENST00000262444.9,0,43,206,465,1026,1248,1414,1654|7.88880062,0.0,5.31725911,2.90113298,3.999741525,6.40961362,5.847328965
ENST00000262457.2,0,463,1192,1399,1499|3.95833737,3.11123162,3.99241112,6.932718105
ENST00000262498.3,0,567,729,860|4.84748825,0.37825207,0.37825207
ENST00000262487.4,0,150,343,991,1192|5.262062285,4.75254428,5.182710725,6.55580604
ENST00000262507.6,0,491,651|4.31857069,4.36552418
ENST00000262464.4,0,744,1086,1378,1554,1702|7.48931224,7.631612815,7.74212024,7.22118642,3.63273792
ENST00000262442.4,0,855,1173,1852,2021,2221,2478|3.53651372,0.505948315,3.18778438,0.11400347,0.67039205,0.01849982
ENST00000262493.6,0,324,538,886,1236,1370|7.26975942,3.30925735,5.02409922,7.89236079,9.13299769
ENST00000262460.4,0,211,349,828,1015,2455,2569|2.5507051,0.54779504,2.2226231,0.16228798,0.16228798,0.13637418
ENST00000262394.2,0,423,691,924,1107,1250,1707,1917,2206,2602,3001,3760,3913,4067,4434|7.14422726,0.77135128,4.25122738,6.35727489,8.12230299,2.52612085,1.993478475,0.51154568,0.62655717,2.91967102,2.87296694,0.20846017,0.20846017,2.18566648
ENST00000262384.3,0,80,459,951,1269,2158,3051,3809,4178|3.63530326,6.73974498,3.55465296,4.488366735,3.33777396,2.42247205,2.853241825,3.84515392
ENST00000262510.6,0,996|3.446350025
ENST00000262519.8,0,208,651,1093|5.70401862,5.96337462,4.11585588
ENST00000262577.5,0,69,343,401|4.41798057,3.13823245,4.30907101
ENST00000262547.5,0,51,235,344,574,1032|2.20659597,0.60973149,0.11400347,2.765053605,3.020232155
ENST00000262570.5,0,279,494,775|5.65992442,2.79264735,5.65168854
ENST00000262626.2,0,286|4.97750783
ENST00000262467.5,0,87,200,1218,2384|2.47302484,3.0138811,3.487833375,3.44383132
ENST00000262160.6,0,645,3453,3967,4245,4556,6078,7397,7578,8423,9991,10276|8.00055539,4.24454954,4.299786305,3.03594949,0.33843796,3.73861892,4.07344448,1.23761689,4.24499968,3.660118605,3.35062985
ENST00000262637.4,0,50|4.090276915
ENST00000262623.3,0,572|3.78290095
ENST00000262435.9,0,138,806,1560,1758,2267,2587,2763,3221,3575|6.69392674,7.750333625,5.178006585,3.57858735,4.41791315,0.75388409,5.87529162,6.60223954,8.228060475
ENST00000262593.5,0,625,692|5.68450039,5.77266132
ENST00000262477.6,0,83,400,713,1994,2409,2574|8.58530869,5.20592799,5.92930649,3.48775839,4.55971413,7.48389951
ENST00000262613.5,0,709|4.36009263
ENST00000262461.2,0,558,992,1315,1659,1959,2125,2230,3061|8.094386735,5.166772485,7.10284815,4.79578672,1.13061137,3.33928049,5.30285665,7.23663392
ENST00000262554.2,0,64,511,1242,1331|3.621458245,3.98431792,4.89521435,5.12680844
ENST00000262631.5,0,205,372,658|5.06615181,5.94723868,5.26231637
ENST00000262722.7,0,96|4.844231605
ENST00000262643.3,0,459,546|6.31510706,8.34579739
ENST00000262551.4,0,1528,1653|4.405915825,3.88109034
ENST00000262450.3,0,107,279,379,950,1234,2455,2705,3137,3292,3598,3687|0.0,5.52347868,7.54080363,3.54909484,3.912017205,3.02767365,3.48545057,2.917892275,5.32159518,3.077183905,6.60452261
ENST00000262441.5,0,548,1173,1956,2562,2738,2852,3211,3520,4452|3.20721707,2.67574381,3.54645708,3.5523617,3.047886495,0.20846017,0.54311881,0.31315756,0.937867885
ENST00000262746.1,0,303|4.47482382
ENST00000262765.5,0,187|0.0
ENST00000262659.8,0,351,483,674,1217|0.0,3.307952575,2.97058002,3.14334635
ENST00000262455.6,0,109,491,2090,2596,3934,4375|9.32109499,7.916554195,4.38581662,2.819633265,3.750357805,3.66146213
ENST00000262776.3,0,59,338|1.50783962,2.77629352
ENST00000262794.5,0,241|2.74419866
ENST00000262640.6,0,1459,1630|4.29891713,5.05411473
ENST00000262764.6,0,103,402,609|0.0,2.93481932,3.35260097
ENST00000262717.4,0,416,748,1078|5.88775647,6.55237712,9.07344594
ENST00000262812.4,0,165|2.65291941
ENST00000262494.7,0,1376,1968,2722,2895,3446,3739,4006,4111,4261|3.421064935,3.29142121,3.037837905,2.13655256,2.89775411,3.44968986,2.21916446,4.23727899,6.31460264
ENST00000262525.4,0,1263,2498,3269|5.35752752,4.36255062,4.89061314
ENST00000262713.2,0,289,433,717,1119,1488,2269|4.32232639,0.56120724,1.863134145,3.47467219,3.90220759,3.64881922
ENST00000262662.1,0,383,2160,2247|5.65105272,4.47933362,4.55119101
ENST00000262865.4,0,321|3.39380934
ENST00000262715.5,0,108,521,823,1062,1200,1361,2613,2777|3.65096925,3.34339412,0.52256909,2.48173781,0.34618187,0.17638997,2.22738951,1.14103055
ENST00000262753.4,0,56,1683,2032|2.861620415,3.90228745,0.20846017
ENST00000262873.7,0,89,192,249|2.55656825,4.01420173,7.27152841
ENST00000262738.3,0,637,946,1145,1393,1794,2021,2141,2344|4.64916036,2.62206915,3.61507686,3.79023229,2.59792725,6.52144859,1.501373245,1.63429513
ENST00000262518.4,0,454,1993,2180,2613,2888,3220,3360,3663,4015,4212,4548|5.61961372,3.97604617,6.44754362,3.44790169,3.55725647,0.66580156,2.708931855,0.62718225,3.513518585,5.97094032,4.79849513
ENST00000262890.3,0,45|5.68470029
ENST00000262887.5,0,352|3.213780275
ENST00000262803.5,0,130,270,418,669,865,1559,1719|8.82602412,5.13987295,5.65472314,4.99489816,3.060827405,2.591093085,4.66537427
ENST00000262811.6,0,252,559,762,1074,1257,1425,1559,1966|3.635010235,0.5692313,3.31830428,3.21366612,1.62227818,2.80840602,3.964635355,3.24650779
ENST00000262888.3,0,350,560|3.80960822,3.937186635
ENST00000262809.4,0,136,308,495,701,1061,1540,1684,1785,2089,2121|3.16578698,2.08631327,5.34628139,1.886904205,2.796755625,2.99362239,2.07783545,4.05989292,6.85533224,2.7841118
ENST00000262866.4,0,611,921,1281,1548|2.86231684,0.50321645,3.03958074,5.8933496
ENST00000262895.3,0,555|4.68918047
ENST00000262839.2,0,1999|4.43542682
ENST00000262646.7,0,19,810,941,1234,2933,3242,3516,3624,3774|0.0,8.84985422,6.56733411,8.23509299,3.23986074,0.43432404,1.42689478,1.730260625,1.975934585
ENST00000262648.3,0,672,1251,2068,4121|2.68664893,2.61085822,2.21252281,3.15602009
ENST00000262953.6,0,85,210|2.60570724,0.0
ENST00000262932.3,0,623|3.60368342
ENST00000262942.5,0,385|6.83430251
ENST00000262605.4,0,127,311,718,1239,1568,1689,2634,3071,3447,3760,4194,4514,4742,4854,5062|4.65663522,3.591670805,3.88615894,3.45795862,0.41864355,3.02272968,3.53430872,2.79871939,2.8341385,0.43489915,2.718867455,0.42484604,2.82725681,4.47191485,5.77134417
ENST00000262741.5,0,136,477,1012,1448,2449,3181,3400,3533|9.07732079,6.04254821,7.02122559,4.74058372,4.09120052,3.81788552,7.61485469,5.79063052
ENST00000262815.8,0,1173,1382,1793,2009,2150,2321,2487,2744,2972|2.62835394,2.73131775,2.20040526,4.44154877,2.23956266,0.42441079,1.759159485,1.64749942,3.48610625
ENST00000262962.7,0,396|1.687186585
ENST00000262676.5,0,70,347,509,2140,2259,2670,2811,3102,3944,4554,4736,4863|2.32844735,3.36551105,0.0,2.92376852,0.20846017,2.76262342,0.49608406,0.11400347,2.38874965,2.11372692,0.52045456,0.54348479
ENST00000262958.3,0,750|2.603062615
ENST00000262966.8,0,341,436|1.75795396,4.58969215
ENST00000262894.6,0,1033,1185,2014,2263,2335|1.66162611,0.60468007,0.88773975,1.27030753,0.678170365
ENST00000263012.6,0,41|4.09680848
ENST00000262999.3,0,464|3.930602165
ENST00000262990.4,0,708|5.0301246
ENST00000262878.4,0,273,426,1074,1246,1625,2153,2289,2539,3150|4.14531772,0.68028124,3.26348404,0.521359585,3.12632466,3.470733795,0.20846017,0.180600885,3.30187862
ENST00000263025.4,0,636|5.031203035
ENST00000262948.5,0,168,299,435,875,1145,1425,1633,1873,1957|2.042845475,3.14817272,1.70749034,1.617700645,2.936628685,1.66540526,2.13416902,0.48046755,0.20846017
ENST00000262891.4,0,744,1011,2063,2240,2573|4.683427585,4.43604282,2.661517595,2.2664456,2.60406275
ENST00000262644.4,0,275,1943,2072,2213,3866,5806,5864|6.94307683,4.5289765,0.45346573,0.55277561,3.93238282,3.64242678,4.434193865
ENST00000262961.4,0,150,594,768,1088,1415,1668,1886,1925|2.57241501,0.20846017,1.10686255,0.20846017,1.51896035,1.36125701,2.241847145,1.95275959
ENST00000262971.2,0,291,616,821,1048,1279,1441,1511|4.35278023,3.0852972,5.46064766,3.17275786,2.62719267,4.50363406,6.800743225
ENST00000262848.5,0,347,509,784,1095,1294,1728,2290,2531,2716,3282,3898,4477,4626|3.88112265,4.71027577,2.58116224,0.20846017,0.20846017,1.036248065,1.89221521,0.20846017,0.20846017,1.79532196,1.619778315,2.11310188,5.29087505
ENST00000262843.6,0,528,651,2776,3782,4564|4.917343855,0.82110855,3.58804475,3.994704855,4.55493667
ENST00000263087.4,0,233,267|3.60724475,1.939662935
ENST00000262947.3,0,445,616,784,921,1411,1851,1990,2092,2442,2948|2.56132466,1.33363633,0.609130975,0.36915273,0.36915273,0.816049995,0.35977749,0.1705135,0.1705135,2.186437965
ENST00000262844.5,0,120,389,545,1492,1767,2105,2207,2357,3321,4238,4334|9.89025479,6.26922962,6.547077495,5.90539043,5.40821282,7.31909025,3.771379335,6.55968456,6.930208665,9.08779399,9.77205289
ENST00000262940.7,0,48,294,929,1658,1882,2072,2535,2723,2890,3041,3125|3.74185655,2.837445975,2.7156799,1.83836549,1.06563706,0.42338018,0.1554351,0.38263757,0.1561335,0.56730504,0.84529364
ENST00000263094.6,0,146|3.15262693
ENST00000263071.4,0,360,518,656,900|4.43781914,0.61881267,1.04546037,2.60442439
ENST00000263088.6,0,433,570|4.15461762,5.10862564
ENST00000263103.1,0,218|3.269711165
ENST00000262752.2,0,1348,3951,4152,4277,4843,5169,5398,5931|5.10935782,4.13166852,3.74730952,4.53276675,3.82219437,0.5301033,3.86430794,5.93331168
ENST00000263045.4,0,1351|2.5850823
ENST00000262965.5,0,139,275,596,758,1594,1768,2209,2417|2.57611468,1.75439718,5.58920014,6.77811764,1.8008467,1.58319713,1.92937791,5.422374325
ENST00000263112.7,0,316|3.3033769
ENST00000263083.6,0,519,870,1310|0.0,3.90789712,3.264124005
ENST00000262424.5,0,288,438,656,1433,1791,2044,2349,2464,2628,2864,3271,3424,3524,3758,4036,4689,5102,5311,5609,5991,6366,6677,6947,7237,7489,7652,8368,8694,9106,9417,9637,9968,10714,10847,10968,11490,11652,12035,13310,13458,13522|3.387689205,2.69008439,3.640179455,3.64167928,2.87197365,2.22725244,0.71138904,3.31498728,2.784454755,5.31925132,1.79395573,1.52274188,0.49295104,0.20846017,0.34548347,0.20160537,0.92163742,1.55653558,0.20846017,1.45612575,0.2025837,0.108127,0.5308513,0.29997227,1.2915969,0.37825207,1.60415099,0.2999588,1.60726141,0.59245264,0.11400347,0.18254637,0.970884305,0.18254637,0.11400347,2.067333615,1.024514525,1.5185322,1.77557852,0.95794252,2.161038725
ENST00000263119.5,0,444,486|3.30247849,2.50994151
ENST00000262935.4,0,659,802,1329,1599,1966,2308,3467,3885|0.0,4.85819332,3.98047192,4.11640159,3.10683875,3.767985135,3.01470751,3.863764705
ENST00000263100.3,0,245,429,544,766,1227|2.87627495,0.97631675,0.32522508,1.12794702,1.39018944
ENST00000263097.4,0,88,408,1062,1190|3.936852885,2.132140585,1.31826078,3.235113375
ENST00000263187.3,0,351|4.63928032
ENST00000263174.4,0,312,479|6.05447662,4.39434239
ENST00000263181.6,0,584|4.55981505
ENST00000262919.5,0,769,1027,2027,2601,3833,3985,4275|5.65105272,6.357283735,4.08631607,4.99197177,3.76796036,6.91393371,8.871261695
ENST00000262903.4,0,1565,1828,2359,2581,3413,3562,3749,4427,4834|4.85089669,0.20846017,0.00995384,0.03793091,2.6377408,0.43713314,0.19408017,2.325590025,2.93831479
ENST00000263125.5,0,595,1064|5.20961389,4.82298899
ENST00000263202.10,0,203,785|5.47187037,3.61855378
ENST00000262982.2,0,524,904,1160,1446,1808,1917,2414,2954,3279,3764,3906,4023,4250,4367,4509|6.893128935,2.719833405,1.25690883,0.09276867,0.19936083,1.41081304,1.95987697,1.379196635,0.20846017,1.3829307,0.18265905,0.08820235,0.08820235,0.19208327,0.34749517
ENST00000263207.3,0,237,691,843,893|4.57333402,3.297055325,4.97541508,3.91614149
ENST00000263035.4,0,49,163,361,523,729,892,1443,1571,1792,2400,2695,2893,3020,3221,3502,3858,4097,4206|4.74491717,0.20621563,0.20621563,2.83277799,0.20076012,0.20846017,3.59758349,0.54152729,0.20846017,3.62698547,0.40042513,0.28689327,0.108127,3.32932506,0.18324477,1.25924841,0.28376688,2.61958796
ENST00000263160.3,0,398,1145,1263,1763|8.059468225,6.86293339,6.67709937,8.49480584
ENST00000263245.5,0,365,697,1037,1086|3.23844062,3.90621814,5.005803755,4.46073594
ENST00000263265.6,0,200|4.22221264
ENST00000263063.4,0,213,349,847,989,1313,1451,1743,1929,2141,2684,2795,3018,3314,3690,3808|3.91843024,1.14423114,3.76879671,0.37825207,0.05916571,0.37825207,0.20846017,0.37323334,2.33049274,3.15538002,0.40373694,0.47709589,0.5220666,2.670992835,2.10985329
ENST00000263233.4,0,1475|4.49294429
ENST00000263116.2,0,102,657,1103,1359,1531,1658,1967,2148,2788|4.01642622,2.90117143,2.422956595,2.42016031,0.51292985,0.37991566,0.11175893,0.81578027,2.119804355
ENST00000263054.6,0,133,268,655,2851,3187,3515,3757|6.42863579,0.8465558,7.97257259,4.37488073,4.49598427,7.70816474,4.81715252
ENST00000263253.7,0,300,964,1145|8.52072129,8.69008156,9.25252799
ENST00000263274.7,0,204|3.12567419
ENST00000263239.2,0,886,1662|3.12746055,3.07071067
ENST00000263080.2,0,314,1242,1404,1724,2098,2547,2890,3320,3556,4113,4268,4331|4.85636834,0.29997227,0.29997227,0.11400347,0.35303667,0.37825207,0.20846017,0.37825207,3.57186602,2.98850802,2.37568666,3.65850132
ENST00000263026.5,0,97,258,616,736,945,1097,1535,1678,1805,2001,3085,3293,3650,3827,4181,4462,4749|4.33279329,4.48712734,0.74648635,3.508883955,2.90528124,4.64199442,3.8454472,0.58197165,3.27088384,0.69276595,2.85535096,0.53928275,3.44295185,2.36618625,0.2025837,0.20160537,4.02066238
ENST00000263278.4,0,158|3.15871118
ENST00000263246.3,0,505,1006,1117,1377,1591|5.44590695,5.05531684,2.92939575,4.00788169,5.536347605
ENST00000263168.3,0,199,666,1381,1506,1773,2198,2614|7.52174502,6.09214975,6.10650455,7.30832112,3.83389497,4.16533031,3.651195985
ENST00000263326.3,0,73|1.95582048
ENST00000263266.3,0,148,483,769,1165|2.55904879,0.19208327,0.19208327,2.23273885
ENST00000263284.2,0,103,229|3.07781647,4.61776781
ENST00000263281.3,0,227,444|0.0,3.50532983
ENST00000263092.6,0,599,1360,1667,1809,2146,2594,2942,3720,3916|3.76787715,3.62927262,0.55397315,2.08626461,2.87423881,3.486868825,0.51729501,3.365236845,4.05208642
ENST00000263346.8,0,149,193|3.96633642,2.00046273
ENST00000263321.5,0,49,393|4.77054742,4.077129715
ENST00000263269.3,0,59,342,907,994|5.75468039,4.66753332,5.12636186,4.88069112
ENST00000263314.2,0,603|3.90367692
ENST00000263347.7,0,53,171,215|1.25858662,4.15927792,2.00046273
ENST00000262995.4,0,20,1227,1545,4128,5379|0.0,7.65994879,5.187189955,3.66047752,2.55463131
ENST00000263341.2,0,610|3.5002873
ENST00000263280.6,0,164,605,898|4.78895573,3.69603636,5.29923748
ENST00000263102.6,0,1169,1636,2662,3255,3425,4169|7.70198039,7.29594264,4.526603965,4.91529032,5.534676585,5.38974643
ENST00000263339.3,0,1152|4.17037762
ENST00000263383.3,0,227,544|3.94324838,4.80364985
ENST00000263256.6,0,245,646,890,1019,1532,3069|7.99628379,4.59002165,3.816622475,0.11400347,0.17442536,3.62881742
ENST00000263228.3,0,253,485,779,1008,1381,1703,2083,3167|8.63820082,7.49339064,7.165962335,4.35872272,4.51001042,4.20692154,3.46682927,4.934342445
ENST00000263379.2,0,86,284,644,931|2.386870195,3.311506275,0.51246416,2.37797414
ENST00000263268.6,0,583,683,987,1306,2280|3.92491934,0.20846017,0.20160537,0.19208327,4.102754435
ENST00000263382.3,0,244,950|3.77300197,3.22739787
ENST00000263212.5,0,570,672,948,1084,1850,2921,3053,3673|2.870705925,1.54822292,4.34701852,3.34778617,2.637988175,2.57139725,5.16581739,3.080899395
ENST00000263370.2,0,84,1300|4.78348905,3.142172565
ENST00000263384.7,0,381,1091|3.60846788,2.470623655
ENST00000263390.3,0,176,299,476,585,1120|4.37814368,8.32974229,6.51708827,3.74445864,7.84062562
ENST00000263433.3,0,559|5.10010764
ENST00000263354.3,0,148,680,812,1010,1691,1862|2.84450182,4.669233455,2.01554216,1.972463515,2.43834101,0.20846017
ENST00000263552.6,0,226|3.609317325
ENST00000263408.4,0,580,693,937|3.86511396,0.67527539,2.90450757
ENST00000263576.6,0,230|5.49404149
ENST00000263388.2,0,240,350,668,878,1067,1413,1646|4.63157951,3.525486665,5.50991662,3.97188826,4.94091332,2.950931895,2.29014405
ENST00000263431.3,0,144,715,757|3.21324131,4.60708866,6.15795287
ENST00000263461.6,0,318,813|4.75543497,4.35884899
ENST00000263335.7,0,78,178,1047,1268,1549,2115,2613|0.0,6.39371394,4.11477719,5.08902299,3.47846681,3.09075202,3.060086425
ENST00000263277.3,0,313,689,1140,1358,1805,1977,2242,2355,2455,2569,2888,3375|3.80541693,3.010375355,0.41867616,2.59002688,3.56753952,4.44797772,1.95036493,3.22481376,1.21855675,2.087341875,0.58596051,2.78408775
ENST00000263549.3,0,816|3.42610878
ENST00000263598.2,0,192|2.5161739
ENST00000263578.5,0,443|3.63825006
ENST00000263238.2,0,567,2624,4008,5141|7.87138739,3.9358476,2.990216915,2.55745001
ENST00000263642.2,0,121|5.21597542
ENST00000263634.3,0,528|4.04814592
ENST00000263401.5,0,612,863,1028,1180,2340|3.69342758,3.28256717,0.37859016,0.42727161,3.05942748
ENST00000263610.2,0,107,481,685,744|3.80725149,4.61054876,5.54135527,6.26792205
ENST00000263574.5,0,493,1204,1363|7.77460293,4.86403792,8.60374269
ENST00000263377.2,0,65,181,627,728,1095,1224,1394,1572,1971,2126,2662,2861|7.1322676,5.75194838,5.44173145,5.73183126,6.36032256,2.65344994,4.42463664,7.16170895,3.70825405,3.92366757,4.66056882,7.43353442
ENST00000263671.5,0,69|5.74816552
ENST00000263563.6,0,202,1150,1341,1717|3.881184,2.85807417,3.36867351,4.75960132
ENST00000263655.3,0,852|4.73856884
ENST00000263645.5,0,77,201,347,650,1049|3.74508159,4.885990005,2.894066985,2.88351291,0.20846017
ENST00000263398.6,0,47,291,744,1775,2253,3069|5.47029356,6.654094835,5.75813678,3.91740612,3.156148105,4.05065418
ENST00000263640.3,0,1085,1190,1284|8.89783639,5.42657912,4.156267515
ENST00000263666.4,0,92,427,878,936|8.186210335,7.70574336,7.26609896,5.37738472
ENST00000263468.8,0,129,312,644,967,1290,1395,2110,2585,2756,3068,3180,3422|1.28095042,0.96735719,1.255290785,0.20846017,1.12554902,0.69489056,1.55336703,0.17554472,0.97723839,0.327390925,0.52528412,1.24134757
ENST00000263636.4,0,511,826,1689|4.31851982,0.52661494,4.03062302
ENST00000263519.4,0,297,678,843,958,1156,1597,1700,1891,2631|2.61635216,3.11020571,4.83053688,2.89307605,3.936909845,2.31236412,1.70013178,2.83184612,5.19819138
ENST00000263686.6,0,112,612|2.4484632,3.60494544
ENST00000263257.5,0,360,1995,2287,2858,4389,4619,4743,5166,5443,5810,6081,6129|5.17095515,4.32525622,4.866767435,4.30762839,4.26937437,2.952304445,4.22518547,4.30769388,4.12807215,3.71307682,4.23445536,4.904756275
ENST00000263694.4,0,429,504|5.87509189,5.05877484
ENST00000263635.6,0,403,927,1648,1874,2124|5.08134672,4.62392652,6.89446539,4.46921174,3.75639887
ENST00000263723.5,0,330|2.89889562
ENST00000263697.4,0,169,382,604,711,969|7.30474045,6.27532521,0.0,4.55387612,3.221352445
ENST00000263735.4,0,421|5.13089222
ENST00000263665.6,0,243,1702,1833|7.23280139,4.88392185,7.97958305
ENST00000263674.3,0,69,549,882,1301,1606|5.60528589,4.83864392,3.76994442,4.81076842,3.66674876
ENST00000263095.6,0,63,638,1365,1736,2457,3085,3393,3993,4128,4247,4440,5069,6097,6197,6942,7653,7794,8070,8366,8767,8872,9076,9333,9510,9865|3.74483556,3.71395462,2.61899251,0.80564115,1.80902386,1.55592726,0.10490413,1.331412535,0.49668632,0.10490413,0.31519209,0.10490413,1.771248905,0.205521935,2.72465644,1.94172378,0.20846017,0.64303678,0.388459355,1.91450454,0.92991701,2.173000835,0.57058714,1.77346569,2.29441478
ENST00000263672.6,0,695,1378,1730,1945,1988|6.09286882,3.20764568,1.15358295,1.45217282,0.20846017
ENST00000263275.4,0,530,902,1146,1305,1464,2247,2540,2965,3100,3314,3639,3744,4022,4405,4783,4885,5515,5805,6347,6533,6652,7013,7233|2.50841125,0.17828678,0.10092447,0.17758838,2.15014456,2.28500513,0.5221893,1.82412622,1.33366838,2.099425775,0.40028227,2.12012556,0.652470935,2.2593889,0.668005,0.62303947,2.12984487,0.49253568,1.22503248,1.128879915,0.32993231,0.32993231,1.55630976
ENST00000263741.7,0,158,519,762|0.0,1.5686204,2.80338183
ENST00000263774.4,0,82|5.70523273
ENST00000263736.4,0,980|4.117050495
ENST00000263765.4,0,124,225,444|4.71460543,7.09523607,4.16666809
ENST00000263372.3,0,635,1149,1629,1887,2004,2645,3260,3709,3841,4254,4397,4692,4827,4982,5113,5264,5515,6137,6562|3.05864177,3.054828425,0.60963806,0.00995384,0.20160537,1.55820606,0.35668444,2.16573709,0.40711542,0.39994321,1.8371468,2.06740277,1.231148,0.45455375,0.17569157,0.62307226,0.17569157,0.10561472,1.83133429
ENST00000263657.2,0,464,599,756,964,1267,1662,2197,2817,3033,3133,3367|3.698506835,0.36559748,0.20033916,1.925137385,0.49381024,1.9855429,1.92654482,1.76014485,0.20846017,0.46011455,2.146426935
ENST00000263776.8,0,422|3.72376412
ENST00000263681.2,0,1921,2294|4.48372044,4.74642912
ENST00000263801.3,0,174|8.3815826
ENST00000263593.3,0,395,498,775,906,1285,1516,2595,2722,2888,3039,3838|3.75842364,0.01849982,3.02053855,2.45227543,2.92458999,0.81392758,2.78848813,0.42549835,0.546894025,1.08735791,2.73287885
ENST00000263620.3,0,282,391,582,719,931,1037,1351,1922,2160,2326,2490,2741,3092,3718,3824,3881|4.43484598,2.94757425,4.30758112,5.33557974,3.10223555,1.1157776,0.49381024,1.84371212,2.20683832,3.116064485,2.416417055,1.56893626,1.93522878,4.052866815,7.935211725,5.80671999
ENST00000263773.5,0,33,340,714,905|3.37627512,4.79978322,4.60111632,6.55386482
ENST00000263579.4,0,422,1172,1283,1497,1606,1909,2522,3692,4564,4731|3.34288336,3.440907075,1.48236441,0.11400347,1.07686873,0.36387207,1.7903505,2.00451395,2.773156995,0.72646279
ENST00000263834.5,0,242,485,791|1.961922825,1.53856244,0.49381024
ENST00000263734.3,0,281,628,1112,1457,1765,2043|7.68207621,5.87927372,5.287861905,4.65476637,5.262622135,8.0782506
ENST00000263754.4,0,771,1675,1879|6.73070534,5.92893867,9.22346414
ENST00000263663.5,0,555,874,1682,2425,2755,3900,4118,4483|2.50851084,0.32367632,1.25594102,0.10714867,0.18254637,1.12153758,0.75567479,2.0149065
ENST00000263851.4,0,644,941|4.21920447,4.68031032
ENST00000263863.4,0,175,280|0.0,1.82770326
ENST00000263864.5,0,113,317|5.25013962,4.56737082
ENST00000263780.4,0,716,831,1731|5.893124065,1.07624963,4.76530157
ENST00000263816.3,0,278,501,1079,1256,1410,1554|8.780739445,5.63295202,5.53304525,0.99730376,5.2333203,7.40881455
ENST00000263915.3,0,223|6.36758814
ENST00000263795.6,0,229,546,1166,2027|4.41163304,1.12051695,3.389066925,3.37064082
ENST00000263867.4,0,481,630|4.00619924,2.53878152
ENST00000263409.4,0,668,1437,2699,5881,6052,6220,6632|6.123892065,4.70117009,3.34720635,4.199009285,6.60390559,5.238785595,5.771431555
ENST00000263893.6,0,118,943|0.0,4.86143189
ENST00000263847.1,0,203,1074,1583,1993,2179|6.63775712,4.82536724,4.66139614,4.62865132,5.87573257
ENST00000263713.5,0,327,540,888,2516,3475,3576,4214|3.74530012,3.18538729,3.02461615,3.2903648,2.80144114,0.5492199,3.64746434
ENST00000263849.4,0,2272|4.55021025
ENST00000263881.3,0,430,1364,1416|8.300865565,8.3627933,5.539514525
ENST00000263854.6,0,221,346,1116,1324,1512,1620,2183,2377,2553|0.0,3.60664438,2.661432895,2.349511885,4.37218353,1.476412655,4.32560359,0.33012689,0.44878942
ENST00000263733.4,0,69,1148,1479,2574,2721,3039,3894,4063,4428|7.99069619,4.28755182,0.77172055,3.79433594,3.64010832,0.69060517,3.84501042,3.00657349,4.61747882
ENST00000264001.4,0,71,276|3.93169382,2.55825346
ENST00000263923.4,0,1288,1502,1625,1682|5.056635985,7.55584829,1.26946505,1.95944359
ENST00000263985.6,0,176,417,670|2.340130315,2.94765695,3.37853931
ENST00000263932.2,0,132,552,950,1242,1378,1583,1676|4.45964787,3.430193605,3.318741095,2.572763065,3.955299035,2.53476364,3.06497699
ENST00000264009.8,0,160|4.11842929
ENST00000263956.3,0,732,1531|3.539874685,2.66209935
ENST00000263960.2,0,478,778,902,1296,1569|5.473472055,1.09395755,3.56788227,4.495128905,2.32969244
ENST00000264005.5,0,391,744|3.15304749,0.69342279
ENST00000263726.2,0,146,715,1444,2274,2746,3310,3615,4280,4429,4728,5028,5666|6.902966255,5.09263365,3.75648598,3.616109155,3.51595055,3.71276332,4.43330436,5.96549402,7.86153829,3.45750542,0.726664545,3.188846605
ENST00000263980.3,0,599,810,1498|4.65895854,4.16491633,4.370269415
ENST00000264029.4,0,57|3.20158362
ENST00000264012.4,0,668|4.15086149
ENST00000263798.3,0,1091,1372,1485,1779,1951,2328,2934,3265,3392,3663,3948,4260,4639,4888,5155,5311|4.89286799,0.69931149,1.18637842,0.393826775,1.528233625,0.27716235,0.40904255,3.85822502,0.20846017,0.67244827,0.94741034,0.38523833,0.09762657,0.09077177,0.38581085,1.20198806
ENST00000264021.3,0,537|3.82999678
ENST00000263805.4,0,50,1267,1570,1827,2026,2208,4478,4874|8.11092839,4.43610684,0.41988805,2.97934304,0.43697615,0.18254637,4.155247205,3.41443439
ENST00000264031.2,0,326|3.63512633
ENST00000264010.4,0,591,1313|8.61503359,8.62801194
ENST00000263904.4,0,401,1175,1824,3115,3246,3395,3545,3773|4.86177085,4.77330387,5.18714072,4.97551961,0.77170175,0.30519875,2.17768107,0.19903595
ENST00000263846.4,0,81,305,821,1350,1538,1932,2166,2390,3204,3342,3638,4911|6.62279143,5.41479686,4.082010925,3.08959806,4.16856292,3.858360275,2.356524725,3.42093312,5.12336991,6.65091979,3.912692865,4.06723268
ENST00000263921.3,0,100,2526,3285,3409|9.62600655,5.34039582,4.03564078,3.423074325
ENST00000264042.3,0,222,499,717|2.119494085,1.27115732,2.308844035
ENST00000263856.4,0,375,1154,1314,1517,1727,2037,3025,3150,3295,3949,4739,6218|5.21563932,2.77116392,0.43634297,1.67059699,0.995358785,0.20846017,1.76028379,0.45398645,0.41685973,2.09699612,0.20846017,0.20846017
ENST00000264052.5,0,447,889|4.64429932,0.18254637
ENST00000263707.5,0,250,512,2434,4034,4158,4313,4567,4727,6923,7297,7625,7754|4.57947222,3.83345704,3.145084585,3.00495543,4.107372185,4.79174522,2.389003935,0.52661494,1.943520865,2.007103985,3.61481655,6.08906994
ENST00000263955.4,0,1646,1883,2026,2869,3190,3881|4.175576295,0.20846017,0.55620139,4.04887112,1.12766915,4.03205559
ENST00000264051.3,0,184,803|3.98863888,4.30517936
ENST00000264079.6,0,75,214|0.0,4.45368535
ENST00000264036.4,0,388,604,922,1362|4.23206427,3.32580796,0.40904255,3.767395085
ENST00000263997.6,0,114,231,1614,2544,2696,3240|4.46604597,3.57535662,2.95151825,3.895374505,4.506005135,3.95817758
ENST00000264093.4,0,225|3.38182982
ENST00000264080.7,0,66,236,398|3.05951808,0.0,3.27928967
ENST00000264039.2,0,77,268,399,526,1651,1783,1812|6.12579652,3.89711826,2.91818348,3.06560064,2.4317966,3.779840615,2.5381037
ENST00000264059.3,0,59,1066|4.79823122,3.33579112
ENST00000264071.2,0,176,502,845|2.52951278,3.53761186,2.38259638
ENST00000264151.5,0,155,344,537|0.58232149,2.81691468,3.87136728
ENST00000263857.6,0,315,908,1884,2287,2432,2577,2685,2816,3372,3568,3705,4364,4530,4827,5421,5540,6023,6853,7012,7167,7265|3.08372488,2.58887612,2.69267156,1.67585755,0.20846017,0.46011455,0.937344325,0.42841983,1.164228375,0.20846017,0.50189145,1.65615064,0.09962347,0.40644593,1.93175596,0.83300653,2.00611716,1.87785021,0.43622851,0.51561349,1.58936131
ENST00000264094.3,0,77,617,787,988,1347|6.23320149,4.88545679,0.0,1.42849995,4.40132472
ENST00000264162.2,0,283,484|3.66666105,2.94614889
ENST00000264156.2,0,408,887,1223|4.21587294,3.47309909,0.37671812
ENST00000264057.2,0,234,615,718,818,978,1188,1412,2159,2274,2425,2640|4.1457966,2.15944557,0.87152095,1.11758435,1.19095385,1.379820265,1.047731485,1.3517385,3.78994029,1.9897873,6.16847999
ENST00000263966.3,0,499,2182,3038,3474,3756,3941,4463,5092,5263|5.88450041,4.36513732,4.74216483,3.11961404,0.20846017,2.96024472,3.53383763,3.96040195,6.84385274
ENST00000264025.3,0,413,1482,1826,2312,2653,2806,3150,3298,3436,3629,3755|5.93612705,3.95052632,4.302357955,4.902783935,4.26984076,4.31875452,3.392396215,3.643139275,2.420872445,4.76960356,6.175132095
ENST00000264144.4,0,902,1015,1631,1727|4.180855995,2.30657105,3.97491022,3.38179067
ENST00000263708.2,0,3383,3505,4064,4210,5316,6083,7573,7831,8037,8156,8365,8570,9408,9595,9673|4.98957719,2.268277465,5.27715492,5.03517596,4.642302665,4.57811012,5.340520205,7.741527485,4.2891455,0.53708532,0.40904255,2.18532542,2.411890065,2.05311512,1.521847745
ENST00000264160.4,0,324,455,977,1203|8.158466415,7.14031552,7.62467754,3.629771975
ENST00000264047.2,0,1285,3133|5.10188862,3.81821697
ENST00000263817.6,0,97,1469,1665,1796,3209,3451,3639,3785,3885,4035,4659,4890,5179,6041,6726,8120,9141|2.55235608,2.591484815,0.46905642,0.29997227,2.78260413,2.05692197,0.45307812,0.20846017,0.90347975,1.42192714,1.332159405,1.41575305,1.00089886,1.619478485,3.61066075,4.22276939,3.49147348
ENST00000264170.4,0,417,1057|3.37462205,2.71211816
ENST00000264018.4,0,247,516,1059,1740,1893,2194,2722,2848,3241,3397,3543,3754,4289,4341|8.11327106,8.00917752,7.83630829,6.88171046,9.02599179,6.02706189,6.46232255,4.17688074,5.55302306,5.77012112,6.59392273,5.14672372,7.17794837,8.80265904
ENST00000264158.8,0,242,950,1203,1852,1928|4.503882985,4.687950465,4.06665365,3.13288976,1.92023341
ENST00000264106.6,0,426,1785,1934,2091,2312|5.699349965,5.40278089,7.90701079,4.38047702,2.81733995
ENST00000264110.2,0,329,524,806,1157,1895,2044,2359|8.41818669,8.86078739,7.313362545,8.15465709,8.33989019,7.56188829,8.64897162
ENST00000263967.3,0,278,1027,3682,4548,5124,5405,5630,5729|8.36905879,6.85907039,5.74207332,4.60467267,4.60916312,5.03194101,6.53972299,0.0
ENST00000264161.4,0,83,734,1570,2021,2121,2382|0.20846017,5.40814682,2.57607353,0.41219177,0.61098018,1.17232916
ENST00000264198.3,0,115,1242|4.45853391,3.17275675
ENST00000264211.8,0,97,280,923,1027|9.03152199,8.85173869,8.34191419,2.508676845
ENST00000264233.5,0,150,838,878|3.94620462,4.062233405,5.285844615
ENST00000264027.4,0,59,2781,2918,3049,3251,3449,4599,5157,5269,5912|1.30795745,3.362959035,1.01009635,0.16228798,0.05916571,1.180542345,2.94308807,2.58641828,0.37825207,2.76110014
ENST00000264234.3,0,624,928,1186|4.07467917,0.61027105,3.73466388
ENST00000264122.4,0,192,298,507,2395,3033,3509|6.123328385,9.28639299,6.46327866,5.435020795,4.69075387,7.98530902
ENST00000264255.3,0,581,700|5.51598722,3.23064305
ENST00000264257.2,0,761|1.92715657
ENST00000264254.6,0,585,896,974|4.12113631,0.62108704,1.592246305
ENST00000264193.2,0,1297,1733,2295,2641|3.98351708,0.35303667,2.78258176,2.83166357
ENST00000264260.2,0,64,384|3.84666863,3.288293055
ENST00000264246.3,0,365,762,1407,1495|2.87361382,2.41077536,2.89545805,3.422432295
ENST00000264220.2,0,500,683,1016,1598,1990|4.344727105,3.80506962,3.96630495,4.284229765,4.876979365
ENST00000264265.3,0,149,232|5.21817842,4.56089809
ENST00000264230.4,0,72,421,583,880,1351,1941,2080,2245,2524|3.70135002,0.28467158,1.900896295,0.36882785,2.68346216,0.53974553,0.19218115,0.53513527,2.31962657
ENST00000264249.3,0,86,396,1119,1305,1385|5.16792042,3.48876538,3.88827355,3.056002745,4.70533977
ENST00000264258.3,0,120,775,970|3.915983415,1.85952761,6.10323193
ENST00000264279.5,0,492|3.759685095
ENST00000264350.3,0,104,223,379|0.47124996,0.20846017,2.73370578
ENST00000264346.7,0,158,651|2.368969425,0.20846017
ENST00000264228.4,0,310,499,828,1562,1665,1862,3008|4.459726815,2.87926439,0.58017125,3.46881816,0.65495498,0.60605638,3.05595806
ENST00000264157.5,0,792,2788,4424,4697|8.88964444,5.70461857,3.372518735,3.55913962
ENST00000264376.4,0,66|4.951040235
ENST00000264231.3,0,1478,1805,1911,2385,2485,2689|3.269947425,0.4993112,1.31720873,2.052949345,0.32918324,1.9409304
ENST00000264274.9,0,183,349,452,553,654,801,1083,1127|0.35492136,0.05916571,0.44812831,1.6491027,0.52673212,0.36984851,1.808344465,2.90187589
ENST00000264192.3,0,1045,2902,3092,3419,3776|4.31652568,3.78402769,2.92297367,0.42965074,1.83203016
ENST00000264335.8,0,72,739,910,1175|8.04451424,8.45910359,9.38905759,4.30528302
ENST00000264389.2,0,388|5.758555245
ENST00000264382.3,0,464|3.86812489
ENST00000264381.3,0,478|5.20762104
ENST00000264276.6,0,1049,1337,1588|5.16428092,6.173013215,3.8392704
ENST00000264221.2,0,154,368,636,881,1139,1246,1448,1974,2136,3180,3479,3792,4142,4689,5040|4.2606776,1.70588716,0.18324477,1.65759971,1.884339465,0.64170015,0.18324477,1.802023355,0.35892303,1.406096425,0.35233827,1.40572542,0.11400347,0.42549835,1.31550678
ENST00000264434.2,0,476|4.97816987
ENST00000264387.4,0,164,486,1163,1304|1.95922652,0.43175462,2.37178407,2.59680971
ENST00000264203.3,0,38,619,867,990,1272,1592,1870,2244,2474,2605,2924,3028,3147,3333,3487,3934,4078,4423,4726,5012,5119|0.0,6.66339662,7.234270535,1.83881379,0.9470289,0.11400347,0.365433095,0.29997227,0.20160537,0.37139727,0.17569157,1.77456531,0.09077177,0.27674057,0.10714867,1.3251142,0.10714867,0.11400347,1.26175707,0.379171225,0.47243963
ENST00000264424.8,0,1179,1233|5.34380731,5.32514576
ENST00000264033.4,0,799,2070,2780,3262,3969,4217,4831,5152,6572,7049,7271,7877,8065,8368|5.87393229,3.64881172,3.393041705,3.318861825,3.68020362,3.87927788,3.151098255,0.36935825,3.475918805,3.83468898,6.05686122,4.324099155,6.104532825,7.92699699
ENST00000264167.4,0,846,1840,2258,3951,5084,5641|6.27361937,6.18876291,5.41832977,5.00303662,4.31734223,5.06829302
ENST00000264448.6,0,246,307|4.238902495,4.68367292
ENST00000264428.4,0,1368|6.26554354
ENST00000264363.2,0,2350|4.51509612
ENST00000264497.3,0,82|4.890709875
ENST00000264474.3,0,229,405|4.41457521,2.98057893
ENST00000263918.4,0,811,1450,2420,3068,3451,3584,5032,5133,5286,5454,5712,8046,8305,9136,10879,11758|6.95047329,4.38559444,4.359873375,6.27114032,8.30520675,3.4788507,5.30532235,5.27455369,4.33959562,5.0361927,5.60524212,3.48914435,0.0,3.27987179,2.59504236,2.77338762
ENST00000264245.4,0,1028,1199,1334,1764,2378,4808|4.44858648,3.99886614,0.48732235,3.90551617,4.18584322,3.962041635
ENST00000264463.4,0,563|8.70737309
ENST00000264553.3,0,129|2.15342311
ENST00000264431.4,0,523,637,1029,1264,2031|8.68665001,7.61005329,6.264505305,7.59152769,9.60835929
ENST00000264316.4,0,591,1295,1411,1603,1910,2257,2560,3458,3562,3809,4084,4254|3.93372399,3.18503466,0.63612109,0.44603456,2.22952347,2.48506654,0.09762657,2.26124587,0.09762657,0.09762657,0.70248597,0.38089496
ENST00000264555.5,0,153,309,445|1.57864032,5.919184315,1.62343773
ENST00000264235.8,0,201,746,1354,1674,2472,2855,4255,4401,4544,4861,5465|8.43662209,6.64172663,6.770481125,6.708409025,5.46345212,8.65091219,6.06120952,7.678061905,8.64566289,9.27158489,7.014225875
ENST00000264554.6,0,271,670,745|4.15422932,3.0271798,3.69343991
ENST00000264380.4,0,1061,1367,1797,3287,3446|4.64596162,0.50405495,3.887972185,4.43763732,6.33361471
ENST00000264313.6,0,331,491,819,1597,2277,2546,2957,3233,3454,3554,4071,4135|8.32393322,6.863474015,6.657831405,5.85599612,6.171812225,8.88629959,6.26724222,3.85078173,3.14140528,1.46854828,2.91701708,1.39629745
ENST00000264499.4,0,1364,1531|3.51873719,2.74193438
ENST00000264377.3,0,93,572,693,887,2543,3205,3679|0.0,7.48045382,2.15174799,7.333095575,5.3281399,6.91942577,7.14546271
ENST00000264552.9,0,162,403,1099,1229,1354,1642,1692|4.25493014,1.37136637,1.021414765,0.29311747,0.50300969,0.41526504,0.20846017
ENST00000264596.3,0,472|4.673875255
ENST00000264601.3,0,430,586,697|2.596325155,0.0,2.11814279
ENST00000264447.4,0,247,1703,1943,2521,2772|7.21402529,3.07801128,0.681768,2.00004384,1.38511728
ENST00000264595.2,0,54,940|6.86001709,3.827843015
ENST00000264538.3,0,265,965,1191,1665|5.36964833,3.52077267,3.55780739,3.56537765
ENST00000264360.5,0,89,1535,1844,3572,4523|9.65812562,8.510293615,4.66036942,4.90602096,5.94203852
ENST00000264433.6,0,152,1808,2423,3436,3505|5.800222955,4.281074005,4.20087366,6.48154993,8.38498629
ENST00000264563.2,0,71,506,637,958,1113,1368,1625|4.70971063,3.74518299,1.43961203,0.59437401,1.85747417,0.77192227,2.56704744
ENST00000264414.4,0,1530,2231,3563,4095|8.158894955,4.4078099,3.71041212,3.07438427
ENST00000264639.4,0,211,319,379|4.93894555,0.029582855,6.22550959
ENST00000264651.2,0,246|5.650404885
ENST00000264441.5,0,352,714,1383,1657,1830,2084,2441,2795,3051,3333,3729,4141|0.0,4.23862722,3.65229459,3.20118594,2.70187048,0.653824645,3.31783909,0.42472989,0.20846017,2.051714615,2.787313515,3.41357367
ENST00000264605.3,0,860,1021,1388,1576,1726|2.062006955,1.7528857,0.99108971,0.20846017,0.330617795
ENST00000264669.5,0,291|3.92198457
ENST00000264613.6,0,1215|4.10481438
ENST00000264515.6,0,240,551,995,1283,1593,2249,2387,2554,2656,3098|6.85705523,5.41606872,4.727022965,3.965519055,0.49437765,4.071203635,0.20846017,0.20160537,5.932809185,3.94896817
ENST00000264690.6,0,259|4.01390596
ENST00000264638.4,0,1048,1083|5.306589925,5.25913582
ENST00000264670.6,0,61,538,687|1.76613579,3.59558631,3.30620996
ENST00000264689.6,0,618,812,862|4.65861361,0.0,4.899398335
ENST00000264668.2,0,56,1071|4.479139065,2.59886789
ENST00000264451.7,0,47,1550,2136,2284,2692,2818,3174,3285,3423,3591,4331|5.83464215,5.28552306,3.47817363,0.46210695,0.18324477,0.427708045,1.86876135,2.62410396,0.29459458,0.34076677,4.34427267
ENST00000264703.3,0,425,571|4.94145532,5.38548977
ENST00000264645.7,0,54,409,1522,1778|6.25082819,4.38940995,4.34332652,5.40954662
ENST00000264444.2,0,276,535,770,1161,1334,1745,1887,2381,2577,2859,3751,4302,4661|7.3043689,5.94747594,4.95659384,6.32473434,8.07116422,5.38403732,5.07677082,6.62070777,5.76037102,5.61794537,4.726481545,4.95612732,7.44389337
ENST00000264692.4,0,140,657,1067|4.62422171,3.58338451,2.75931514
ENST00000264644.6,0,74,426,792,1320,1452,1868|5.36153364,4.28285033,3.90873183,4.67115247,5.85656962,4.12593577
ENST00000264735.2,0,150|5.64445961
ENST00000264674.3,0,236,851,1410|9.399492055,8.58335859,9.11559489
ENST00000264657.5,0,581,717,898,1228,1629,1957,2366,2435|4.84859052,0.77172055,0.30991143,4.01304192,3.88906752,3.63228947,3.88226546,5.20226772
ENST00000264771.4,0,391,446|1.98086716,4.28985089
ENST00000264454.3,0,1608,1743,1903,2107,2375,2600,3050,3214,3684,4147,4641,5281|3.991126635,0.34618187,0.50261834,3.61334696,0.45168895,3.23602048,3.466873755,2.133248045,2.694735305,2.91694906,2.81154215,3.99833457
ENST00000264775.5,0,364|7.346030705
ENST00000264824.4,0,291|4.17320367
ENST00000264663.5,0,1720,2200,2935,3001|5.38738147,4.023593995,0.05916571,0.29459458
ENST00000264436.4,0,4226,4368,4579,6089,6497,6641|3.70708987,0.391994825,0.46060341,3.35337231,5.84996302,5.169524495
ENST00000264748.6,0,200,660,1128,1276,1466,1551|2.76878918,1.862864225,2.29526532,3.093808815,4.01689588,7.19145075
ENST00000264498.3,0,429,830,1676,1894,2188,2295,2395,3126,5226,5525,5813,5840|5.96519688,0.0,3.65200982,3.11633299,0.61120033,2.50475676,1.0211665,3.38670955,3.327672275,4.47526042,6.13668224,1.65480249
ENST00000264659.7,0,824,1562,1761,1894,2190,2791,3152,3281|4.60684299,4.290316585,5.61624105,7.02908729,5.29052502,3.80591857,5.54411157,6.05532727
ENST00000264828.3,0,443,771,850|4.31136802,4.306238045,4.26378932
ENST00000264712.3,0,2392|4.63712887
ENST00000264734.2,0,158,933,1081,1252,1501,2107|4.37318786,3.80965362,0.353866325,0.364134,3.25142502,3.597227625
ENST00000264718.3,0,323,1657,1979,2079,2325|4.07134188,3.08616212,0.429897495,2.113076685,2.80158811
ENST00000264819.4,0,161,338,499,636,810,1014,1121|4.14822354,2.42098062,4.08634439,5.15541606,2.48287418,3.98098272,5.77645546
ENST00000264834.4,0,49,418,462|5.25007484,3.61804695,4.127802655
ENST00000264318.3,0,2025,2156,2453,5088,5376,5911,6671,6771,7816,9325|4.45332642,0.60576545,3.53550072,3.18201449,0.40073817,3.39701812,3.290463555,1.5164296,2.03322181,3.87370057
ENST00000264705.4,0,79,260,530,1280,1620,2521,2842,2941|5.36485655,4.30543956,2.439167975,2.60543091,0.63740162,2.96192932,0.41904657,2.78913871
ENST00000264811.5,0,196,1437,1650|7.463329315,4.17785722,4.65438242
ENST00000264832.3,0,548,695,874,1064,1307,1537|3.33084727,3.45977612,3.07998914,2.53691297,0.62926629,3.13715506
ENST00000264731.3,0,1201,2777|4.49119832,4.537631275
ENST00000264899.6,0,217|3.33652502
ENST00000264710.4,0,408,1060,1282,2131,2465,2592,2806,3303,3436,3553|8.05465699,6.769629665,6.36452403,5.94373944,7.234351515,3.87821292,2.70774834,0.4057275,0.03793091,2.13576399
ENST00000264908.6,0,336|4.62218457
ENST00000264883.3,0,707|6.24956739
ENST00000264784.3,0,72,1306,1787,1995,2412,2699,2966|5.067526805,2.968753675,2.57779511,2.26166824,0.35303667,2.48567122,0.11400347
ENST00000264607.4,0,491,773,1935,2434,3431,4250,4483,5102,5739|3.91738959,3.213683995,2.24312051,2.0317321,2.49984149,2.40227546,2.35065802,2.43043744,3.04881262
ENST00000264848.5,0,379,750,1318,1564|0.0,3.08191775,3.495381015,4.10532402
ENST00000264711.2,0,646,802,949,1614,3215,3980|3.728623735,3.24438741,0.50300969,3.29176679,4.04381136,4.10992662
ENST00000264664.4,0,348,670,2292,2399,2633,2754,3068,4753|7.975039875,9.19920359,6.895661805,1.14355782,0.20621563,0.18983873,4.85142742,4.09276305
ENST00000264065.7,0,277,684,1737,2326,2457,3029,3209,3453,3837,5363,6041,6793,6913,7025,7188,8622,9024,9452,9649,10015,10503,10658,10795,11680,12098,12395,12779,12935,13354,13674,14635,15487,16209,16733,17332|3.94777739,3.71251732,3.69897292,2.76923638,0.40803389,2.146782855,0.20846017,0.20846017,1.61928379,0.1957289,0.20846017,1.433586125,1.44838663,0.2025837,0.2025837,2.66958039,2.23598062,3.31281948,1.36184976,0.58706836,1.56094935,0.31280634,1.15358295,2.71381616,1.38487638,0.20160537,1.653394725,2.515947605,3.23898294,0.47596171,4.11844299,2.92532186,1.78266601,1.14468607,1.89741129
ENST00000264833.4,0,91,473,832,1111,1491,1794,2169,2305|3.44910167,5.338273045,2.98166797,0.20846017,2.24800844,0.4568375,2.07665977,4.845782645
ENST00000264852.4,0,1674,1870|4.17591056,1.14765465
ENST00000264938.3,0,42,142,160|5.064219175,3.407599665,0.83114114
ENST00000264808.3,0,353,906,1956,3198|4.84880812,3.95562009,4.44125454,2.76044088
ENST00000264933.4,0,418,469|5.01373067,3.82346232
ENST00000264870.3,0,1273,1541|4.65560912,4.74775107
ENST00000264932.6,0,75,382,674,783,1096,1269|3.91114359,3.11616765,0.51056735,1.84947268,1.39939178,2.30467678
ENST00000264888.5,0,1961,2323|3.73484155,3.6590782
ENST00000264982.3,0,676|4.213149535
ENST00000264864.6,0,309,2014,2323,2495,2673,2784,2833|7.35709958,4.33980632,0.10714867,2.93273783,0.55038135,0.20160537,3.2686644
ENST00000264741.5,0,415,4245,4433,4525|8.93366571,3.602099455,5.86584038,7.51024639
ENST00000264930.5,0,279,556,1326,1868,1986|1.59923514,1.36087018,1.23706601,1.44654292,2.40851138
ENST00000264972.5,0,393,564,703,1033|3.21508171,3.19623481,2.20605793,1.57720305
ENST00000264952.2,0,774,1147,1247,1440|4.600627945,2.76659132,0.366666215,0.11400347
ENST00000264896.2,0,1985,2117,2285,2575,2992|3.48268185,0.57122039,0.37226725,3.24896978,4.18689162
ENST00000264895.6,0,173,592,1089,2494,2977,3131,3404|7.93587846,3.96557229,3.24059768,3.98002422,5.07775559,6.333462965,3.96686132
ENST00000264954.4,0,149,351,917,1360,1627,1799,2138,2215|4.23706185,3.150265835,2.456903365,1.81744919,1.12304252,0.37600753,0.29997227,1.5347563
ENST00000264867.2,0,176,299,470,724,1292,2310,2997,3801|8.18470882,8.43662209,5.03755372,5.88402292,8.87021349,8.48641154,8.67248869,8.577271215
ENST00000264917.5,0,922,1103,1411,1950,2861,3253|5.369581605,5.17158162,5.819204275,5.86955211,2.58045267,0.3723756
ENST00000265023.4,0,72,434,569,1288|4.18447539,4.25494382,0.4723888,3.74742649
ENST00000264893.6,0,65,2343,2509,2609,2857,3081,3690,4052,4103|9.30870949,4.339801885,4.39083937,1.19608551,0.20846017,3.186048675,4.50393884,7.17468528,7.88582359
ENST00000265036.5,0,380,841|5.008562735,4.83963302
ENST00000264866.4,0,236,1169,1342,2062,2198,2373,4563|7.85071234,4.72840159,4.11801062,3.410847025,0.56371089,0.43720283,3.676395365
ENST00000264935.5,0,810,1385,1639,1923,2224,2503,2603,3926|2.29688819,0.37190936,1.06476709,0.90822395,0.18254637,0.6088973,0.36651496,0.68194858
ENST00000264977.3,0,628,1431,1895,2212,2744|5.10320743,3.64346216,3.72396552,0.54348479,4.3854072
ENST00000265056.7,0,586,662|2.83655919,4.312791105
ENST00000264914.4,0,1343,1675,2528,2828,3805,3985,4126,4245,4408,4545,4606|3.8729315,0.57693135,3.71793787,0.3871118,2.44541612,2.33911092,1.82794015,0.95227012,0.37825207,1.40058052,2.56974442
ENST00000264993.3,0,376,1597,2228|7.97054814,5.74860913,6.27643552
ENST00000264926.2,0,323,523,630,1506,1862,3355,3574,3853,4208,4285|3.57029572,3.099991075,3.22426719,3.14033577,2.020524655,2.04849453,1.55667349,1.64679529,0.29997227,1.41775855
ENST00000264986.3,0,629,1290,2832,3137|0.0,7.04790579,4.88627265,5.38452082
ENST00000264991.4,0,2122,2487,2751,3279|3.352041685,0.09762657,0.106726045,2.911840805
ENST00000265000.4,0,555,1443,1606,2250|8.99641734,5.39038617,5.58509582,8.02153599
ENST00000265007.6,0,683,2549|5.76073402,3.651309385
ENST00000265100.2,0,230|4.595441965
ENST00000265097.4,0,110,442|4.345732415,3.43850033
ENST00000265062.3,0,124,683,1128,1376|7.175033035,6.52717409,6.52440069,6.550255625
ENST00000265018.3,0,155,496,1063,1329,1908,2287,3226|4.48968116,0.47712881,3.43597146,0.20846017,3.35514605,0.72288173,1.69047229
ENST00000265022.3,0,838,1049,2411,2889|5.15888082,4.93113242,4.11722728,4.05695326
ENST00000265069.8,0,868,1034,1327,1431|8.146503125,7.197806255,8.05510039,5.79808313
ENST00000265070.6,0,252,1508|8.12948312,8.075112975
ENST00000264963.4,0,249,1372,1499,1780,2874,3133,3325,3473,3618,3737,3904,4172,4282,4512,4583|5.11231322,4.51199532,3.55711219,3.50337061,3.64791187,4.35181884,0.52996875,0.73020326,3.30859746,7.82534674,4.49688722,6.387883805,8.302838365,3.95678767,8.08791619
ENST00000265132.3,0,154|3.6836873
ENST00000264951.4,0,93,581,790,1987,2317,4021,4402,4563,4904|6.20005682,5.830625105,6.02506329,4.27584022,0.52311395,3.4361112,4.50595789,5.68735171,8.05743332
ENST00000265134.6,0,582,674|4.69509905,7.964275255
ENST00000265148.3,0,282,416|3.79757568,2.90738832
ENST00000265104.4,0,1656|3.44737327
ENST00000265044.2,0,566,1149,1560,1821,2006,2573,2687,2900,3239,3651|5.238931045,4.04805034,3.22042798,0.41904657,3.33131072,3.17711314,0.01849982,0.3962054,3.22731584,2.82110399
ENST00000265154.2,0,288,631|6.612989135,3.40778682
ENST00000265112.3,0,894,1201,1756,1831|3.5954604,0.2025837,0.2025837,3.88557892
ENST00000265136.7,0,200,1273,1339|6.08161952,4.55805742,6.038830955
ENST00000265073.4,0,268,893,1742,2559,3085|8.25062744,5.23714734,3.83188582,3.76790162,4.60828702
ENST00000265174.4,0,316,588|7.35683775,5.41980348
ENST00000265113.4,0,2065|5.34147018
ENST00000264968.3,0,1254,1549,1693,2221,2353,2526,2702,4137,5666,6400,6460|6.169126625,0.41864355,2.012498145,3.30765795,2.144239735,2.57642155,0.659969855,3.19035981,3.59051039,5.33600268,5.11405362
ENST00000265191.2,0,125,369,469,509|4.89496529,3.27462314,0.648119195,1.3764398
ENST00000265068.5,0,320,662,827,970,1118,1248,1631,1868,2050,2268,2396,3515,3812,4354,4496,4636|3.06219359,2.69728692,2.40807102,1.66284198,0.36882785,0.42441079,1.1650292,0.19208327,0.04014626,0.04014626,0.05916571,1.66712682,0.36294926,1.715365455,0.108127,0.108127
ENST00000265087.4,0,104,812,1999,3141|8.484216965,5.227887985,3.28264858,5.290421755
ENST00000265175.5,0,586,793,926,1138,1221|7.434596805,8.23473869,3.50775472,0.20846017,0.4568375
ENST00000265109.3,0,688,1487,1848,2334,2933|5.26502868,5.85188252,7.33744129,2.96064039,2.75326019
ENST00000265077.3,0,81,486,902,1038,1715,1902,3506,3747,3919|8.82480749,8.20492609,7.03341937,9.73380389,6.55742782,9.17068959,3.677311835,5.07778092,3.966263615
ENST00000265081.6,0,441,790,1377,2214,2741,2846,3022,3259,3560,3919,4432|4.19522079,0.42010196,3.18659119,2.44758252,0.97754315,0.45055656,0.20846017,0.99723604,1.96501504,2.95398656,3.73589732
ENST00000265138.3,0,369,675,894,1838,2102,2662,2770|8.44485889,8.86982829,8.97454249,5.795745265,8.42787239,8.46674094,4.6844664
ENST00000265316.3,0,172|4.97808269
ENST00000265239.6,0,175,1144,1364|3.25413922,3.38177319,7.562153645
ENST00000265026.3,0,202,364,692,946,1251,1572,2055,2893,3091,3194,3381,4705,4811,5012,6561,6641|6.87205169,9.05061744,6.07726153,5.13037649,3.88848065,0.49381024,4.20410532,5.06854013,0.56720231,0.33207988,0.37825207,3.69912217,0.525942035,0.61047181,3.63804552,7.42911234
ENST00000265080.4,0,1091,1279,1913,2308,2476,3146,4392|5.23255489,6.640976225,6.62804198,3.94275792,0.64904275,4.15120453,4.04899912
ENST00000265299.6,0,389|4.09654469
ENST00000264995.3,0,576,901,2246,3134,3275,3822,4501,5264,6452,7069,7638|3.92568502,0.43496424,1.5108572,0.11400347,0.20846017,1.5829725,2.17823999,2.28882662,3.413543535,2.75234955,2.43865315
ENST00000265310.1,0,413|3.69642479
ENST00000265295.4,0,453,571|4.41686769,4.348967015
ENST00000265334.4,0,229|4.54701844
ENST00000265348.3,0,71|4.60547004
ENST00000265074.8,0,951,1562,2937,3054,3425,4042,4315,4896,5379|5.91457553,4.22083259,4.16754945,3.38488622,0.0,4.30495085,5.34297062,5.46621235,6.68601589
ENST00000265171.5,0,895,1264,2429,2706,2904|3.6100534,0.34076677,2.85243822,2.411559,1.16985162
ENST00000265317.5,0,241,411,697,860|4.02556252,3.238908235,0.42553096,2.97105238
ENST00000265165.1,0,87,198,526,646,891,1196,1374,1898,2292,2574,3166|0.0,7.82508462,5.63065062,8.045970275,5.99052853,8.71300749,3.08072593,3.001581075,4.16086663,1.78594385,3.07371754
ENST00000265107.4,0,1175,1766,2069,2886,3339,4389,4521,4684,5124|4.24639852,3.81190804,3.69855572,2.45183342,2.30870905,2.28004194,0.0,0.28449146,2.29100653
ENST00000265318.4,0,1089,1191|0.0,4.986575635
ENST00000265162.5,0,175,1787,2126,2511,3727|5.49550554,4.42187607,2.76871978,2.67916658,1.88972746
ENST00000265071.2,0,219,2743,3364,3483,3713,4501,4861,5434,5838|8.32597629,4.72430678,4.18143619,0.05916571,0.29558435,5.10051872,6.678984505,7.68488371,7.153756755
ENST00000265322.7,0,156,350,460,701,901|4.09119857,3.12411805,0.57107229,0.45199829,3.03993874
ENST00000265340.7,0,126,251,1045|3.30594927,4.33934779,4.50761878
ENST00000265085.5,0,465,1592,3205,4170,5491,5839|8.68845789,7.95111196,9.21486859,9.80615559,3.14661795,3.036694715
ENST00000265382.3,0,727|7.42680559
ENST00000265379.6,0,97,884|2.11085431,3.65798951
ENST00000265395.2,0,774|6.125506865
ENST00000265260.3,0,92,1716,1976,2279,2396,2721,2994,3243,3366,3470|8.07635147,5.71797877,2.996939445,0.20007142,0.85393045,0.08539711,0.37178273,0.15732999,0.57095351,2.119107165
ENST00000265421.4,0,68,156|0.0,5.04355925
ENST00000265140.5,0,409,549,750,1100,2984,3704,4234,5008,5146|5.14953626,4.061144985,4.56990132,6.24779751,3.995638105,4.678657465,3.754922545,4.73513912,0.86556035
ENST00000265404.2,0,541|3.09576624
ENST00000265293.4,0,214,625,734,911,1126,1316,1640,1768,2231,3286|6.65821852,6.67875929,6.22300732,3.95415448,1.07802418,1.69279753,0.524523365,0.29997227,2.03947731,2.02824535
ENST00000265425.3,0,152|0.0
ENST00000265394.5,0,145,1124|5.33876622,3.65215656
ENST00000265350.4,0,164,828,1281,1718|4.831048615,3.853795555,2.89995022,3.14872642
ENST00000265261.6,0,255,846,1164,1504,1845,2122,2257,2401,2522,2637,2857,3251,3508,3827|6.13512871,2.91866382,0.42441079,2.62025798,2.67787275,0.50760713,4.38688719,8.77942114,5.33479186,5.45953102,4.016956135,5.03786507,4.68312779,4.40091626
ENST00000265403.7,0,262,513,1138|2.7545986,0.17312215,0.82098697
ENST00000265245.5,0,52,221,413,642,1404,1630,2163,2444,2934,3088,3235,3378,3586,3785,3910,4565|4.84885461,3.37127922,0.33865667,0.47943024,0.19408017,2.540926565,2.31347441,0.37825207,1.2970718,0.30641369,0.04478571,0.30039405,1.283553975,0.24694528,0.05231091,1.60934489
ENST00000265384.7,0,212,372,639,1047,1160,1420|3.789874155,4.999498635,4.07908029,3.936150685,0.0,3.808503915
ENST00000265498.1,0,151|4.34956622
ENST00000265462.4,0,151|4.16630582
ENST00000265565.5,0,174|3.57081154
ENST00000265562.4,0,96,256|3.328115585,4.87051649
ENST00000265471.5,0,405|5.29655932
ENST00000265271.5,0,478,949,1133,2189,2866,3094,3239,3916|7.48179262,5.33769669,4.91877122,6.663319595,5.68335112,9.71961614,8.02441549,4.49062862
ENST00000265437.5,0,946|3.90245142
ENST00000265354.4,0,177,1301,1401,1957,2237,2316|7.06853088,5.86298912,7.57262651,5.550815555,7.10892954,9.32076359
ENST00000265351.7,0,298,1390,1555,1926,2042,2362,2474|5.401280715,4.10716587,7.45118039,2.99053569,1.74679189,1.18115216,4.503759835
ENST00000265594.4,0,220|4.737421685
ENST00000265198.4,0,101,944,1061,1225,1849,2679,3369,4027,4312,4907,5345|6.21175446,4.57427022,5.79589649,5.10085959,4.12777594,3.321147715,3.320012075,3.07352192,0.46048736,2.95225019,4.02913873
ENST00000265593.4,0,389,421|5.13260556,5.75246032
ENST00000265361.3,0,1688,2361|5.58769603,6.72497589
ENST00000265643.3,0,211|3.22954309
ENST00000265431.3,0,362,673,847,1565|8.307237955,5.41583134,8.2223628,4.99997282
ENST00000265441.3,0,1524|4.67929298
ENST00000265339.2,0,437,1323,1431,1620,1722,2385,2709,2924,3212,3391,3502,3695,3934,4002|9.36928649,5.25750527,0.20846017,0.67631015,2.417886285,3.20350702,0.46376874,1.47566416,0.53667348,2.73059225,1.16295819,2.41769062,3.45198479,2.80378481
ENST00000265605.2,0,330,639,1119|3.704179785,0.55620139,3.314121565
ENST00000265654.5,0,114,413,603,660|0.0,4.1418969,3.67979582,3.18167848
ENST00000265631.5,0,188,494,976|6.190957085,5.440233785,6.11508281
ENST00000265564.7,0,159,399,562,1331,1806|5.19998522,3.236331935,2.66872591,3.40049032,2.38838236
ENST00000265634.3,0,596,1071,1240|4.41594694,4.64335479,6.61211179
ENST00000265381.4,0,96,236,1101,2296,2398,2653,2961,3106,3387,3522,3638,3797|8.521255125,5.26289066,3.87631032,4.06531599,5.079464405,3.73245994,4.979467885,4.78795086,5.39163002,9.10133479,8.24234299,7.76936289
ENST00000265598.3,0,514,819,1873|3.931865385,0.58578783,3.21241256
ENST00000265272.5,0,104,387,491,591,1622,2201,2501,3238,4217,4375,4795,4941,5699,6229|8.09081554,8.64708362,6.159508465,8.43662209,5.03657132,4.69468392,0.43350775,3.52211041,3.64427114,2.473321475,3.81977744,0.20846017,4.16901477,5.96467602
ENST00000265627.5,0,640,979,1532,1870,2184|3.33657974,0.55403824,2.8759992,2.019195435,0.964577705
ENST00000265689.4,0,268,433,740,1129|5.77180823,4.47958475,2.38700485,3.58467637
ENST00000265433.3,0,268,846,1356,2217,3170,3633|5.097341975,2.8609021,1.15933799,0.59625563,0.20846017,0.41628978
ENST00000265720.3,0,322,963|3.853360655,3.4137485
ENST00000265735.7,0,35,269,535|0.0,7.29212224,3.96010369
ENST00000265758.2,0,102,257,358|3.46300106,0.94417769,2.5832727
ENST00000265342.7,0,42,167,559,2380,2918,3399,3611,5160,5713|4.656366155,8.47649611,4.614028705,3.30804989,3.044933615,3.94112115,3.90612479,3.59568042,6.0296405
ENST00000265343.5,0,1396,3747,4642,4843,4954,5680|6.890444925,5.40352322,4.71786035,5.88127472,5.10927152,9.13197179
ENST00000265728.1,0,619,932,1386|4.03994118,0.11400347,2.482094375
ENST00000265465.3,0,370,700,1240,1593,1844,2426,2716,2930,3202,3601,3804|3.14074149,0.29089811,3.25022764,2.75950733,3.44416009,2.84264334,0.76781063,2.01733503,0.10714867,0.17157601,0.7596517
ENST00000265724.3,0,442,914,1172,1435|5.471154215,4.27577557,3.81202206,2.37314077
ENST00000265641.5,0,1518,1916,2215,2447,2761|3.10559472,0.445172515,0.11400347,2.714797245,6.50327046
ENST00000265572.3,0,87,2005,2334,3119,3581|9.13197179,4.19856778,0.29381957,2.82757237,4.581803205
ENST00000265715.3,0,1155,1334,1435,1612,1762,1943,2068,2363|3.81532623,3.53674077,1.06935674,2.89747282,0.37404542,0.10714867,5.08383377,5.05480595
ENST00000265748.2,0,63,843,1192|4.66720672,5.59940193,5.53732442
ENST00000265717.4,0,100,1095,1920,2229|8.96026009,5.60187425,5.83468222,4.14565219
ENST00000265825.5,0,473,522|4.05564082,2.32761683
ENST00000265713.2,0,305,524,1459,1559,1995,2726|8.85933959,7.88880062,6.07322352,2.018073635,6.933942515,8.95374299
ENST00000265678.4,0,387,510,1070,1425,1574,2254,2539,3207,3398|3.66769164,2.0018654,2.5683717,1.97386634,2.44161973,2.45581326,2.34069426,2.647694255,6.28158414
ENST00000265849.7,0,160|4.612148335
ENST00000265808.7,0,558,908|3.64905534,3.572122455
ENST00000265686.3,0,335,1521,1693,1989,2428,2735,2900,3017|3.32448359,2.14254798,1.305632115,1.54259362,3.59941582,2.38700485,4.47958475,5.97471679
ENST00000265800.5,0,1064|4.75200419
ENST00000265838.4,0,963|2.53464685
ENST00000265753.8,0,210,465,965,1432,1793|8.06761044,5.43398482,2.856189275,3.61239955,8.40416309
ENST00000265563.8,0,163,300,799,1077,1200,1515,1802,1948,2107,3149,3267,3465,3996,4504,5019|8.18913976,0.0,5.41872382,5.190902705,0.61027105,0.10680094,0.65697216,0.11400347,0.11400347,3.817674235,0.20846017,0.20846017,4.14022392,6.44564764,6.32332839
ENST00000265362.4,0,2588,3055,3663,6416|5.67321172,8.82510199,5.41051206,3.62420432
ENST00000265806.6,0,370,1027,1326|3.760678805,2.43848994,4.12443859
ENST00000265881.5,0,176,304|5.617278065,6.730529055
ENST00000265896.5,0,338|6.065449005
ENST00000265965.5,0,37|5.07443214
ENST00000265922.3,0,88,454|6.36207951,7.82118629
ENST00000265440.7,0,3256,4059,5048,5403|3.9810353,3.51560395,4.40949462,7.63501379
ENST00000265944.5,0,100,573|0.0,3.16205122
ENST00000265840.7,0,472,825,1404,1582|7.845579815,0.20846017,5.80092272,7.94599899
ENST00000265866.7,0,50,235,1142|7.21040524,9.13340829,5.68605205
ENST00000265732.5,0,142,442,622,891,1031,1171,1398,1538,1775,2465,2770,3327,3434,3535|5.125401435,0.95134219,3.599863975,3.52152165,0.66773299,3.14377078,0.39418556,0.09962347,2.67062399,2.24194628,0.55255279,2.59630184,8.72205396,4.75166754
ENST00000265968.3,0,640|4.51751348
ENST00000266000.6,0,191|5.00319165
ENST00000265872.6,0,522,733,837,1011,1111|7.91206047,0.68018485,0.55932915,4.95147005,7.007277895
ENST00000266022.4,0,119|7.24707009
ENST00000265659.2,0,433,833,1146,1364,1587,1842,2013,2457,2735,3016,3382,3515,3912,4540,4944,5055,5171,5356|2.61030597,1.983189065,1.82220868,0.11400347,0.04014626,1.77368469,1.15869583,1.29869564,0.42678256,1.83054535,1.520786975,0.82225362,0.43041662,1.88614109,2.60307778,3.86406492,2.48729767,1.97779889
ENST00000265742.3,0,1857,2456,2596,3116|7.37987539,8.47627389,6.02092749,4.187304325
ENST00000265963.4,0,293,1001,1175|6.44035361,7.632142225,6.040733095
ENST00000266041.4,0,401,446|3.37781633,1.82728203
ENST00000265969.6,0,193,444,999,1142,1321|9.04621539,7.30359499,8.37554089,8.0272904,6.27986438
ENST00000266086.4,0,38|4.154735325
ENST00000265810.4,0,303,437,773,1153,1448,1963,2088,2416,2637,2863,2991,3376|0.88712109,2.299245895,3.87358182,2.62531355,0.43531205,2.52252882,3.18615586,2.5053237,3.26146616,1.842574225,6.19997183,3.44536609
ENST00000266066.3,0,504,619,763|4.463878985,3.16003564,4.94866479
ENST00000266025.3,0,383,633,1261|5.33220602,4.95197737,3.59780292
ENST00000265846.5,0,263,485,1800,2458,2791|3.61491,3.014371725,1.70378509,1.6127305,5.82935755
ENST00000265769.4,0,1261,1858,2079,2567,2920,3287,3622,4454,4614|3.66534924,3.27662729,2.27423732,1.83053898,1.39533322,0.20846017,1.56567805,1.572818585,0.67408113
ENST00000266263.5,0,194,524|0.0,3.806472735
ENST00000265807.3,0,736,1670,1835,2184,2491,3272,3415,3602,3710,4306|3.78127654,2.78999443,0.20846017,2.77093244,0.49381024,2.77635735,0.43914235,0.29459458,1.17755859,2.3287051
ENST00000266070.4,0,464,686,1023,1323,1495|5.58165296,5.27111899,4.54494082,6.09916916,7.36640019
ENST00000265729.2,0,369,1827,2064,2217,3588,4511,5236,5365|5.69907812,3.444953885,0.20846017,0.20846017,3.25554948,6.49824759,3.54816886,2.96144755
ENST00000265990.6,0,1423,2316,2502|7.22624339,2.96556275,2.292123175
ENST00000266077.2,0,184,445,682,1277,1445,1563|2.02072567,3.82779297,3.97237276,7.37087325,4.3686562,5.94751007
ENST00000265909.4,0,1116,2250,2562,2816,2986,3211,3606|4.01952794,3.50627512,1.678630045,0.308040025,1.05697663,1.57607657,1.24313067
ENST00000266482.3,0,5|5.13671301
ENST00000265843.4,0,607,982,1339,1536,1675,2518,2828,3880,4106|3.74151049,3.24990026,0.20846017,0.52441112,0.20846017,3.79626966,0.45398645,4.54730613,4.57018688
ENST00000265992.5,0,386,760,1038,1945,2416,2565,2629|5.458996625,6.24636058,5.338046155,5.45590532,6.77110502,7.65689604,8.66159064
ENST00000266395.2,0,389|4.59843428
ENST00000266269.5,0,117,924,1087|7.09101606,6.19234122,6.42162322
ENST00000266037.9,0,477,2223,2639|6.88232619,4.66365812,8.57511509
ENST00000265981.2,0,594,935,1247,1860,3263|5.46558682,5.08582039,0.88698435,4.00544329,4.57150312
ENST00000265970.7,0,95,654,786,1194,1334,1497,1809,2074,3020,3178|4.56035282,6.21063896,5.42553109,4.44265687,0.50109419,0.20846017,4.59948814,6.48378269,6.1662591,7.004363505
ENST00000266397.2,0,106,708|3.903626035,3.682413595
ENST00000266434.4,0,71,379,1085|3.78539716,0.0,3.688548735
ENST00000266058.4,0,71,217,321,620,1184,2727,2857,3074|2.55410285,3.688327895,5.09187107,3.27993248,3.525881665,3.80842723,7.72139999,6.52757679
ENST00000266556.7,0,62,173|3.54801978,5.46872892
ENST00000266509.2,0,469,858|4.22782068,3.61051822
ENST00000266088.4,0,63,908,1916,2421,2816|4.39840692,3.71997089,0.879786365,1.03231092,0.67016489
ENST00000266557.3,0,326|3.42755951
ENST00000266383.5,0,1043,1166,1895,2058|3.78950198,2.34399942,3.77623879,4.29965482
ENST00000266458.5,0,59,253,919,1287|7.1354592,5.67266698,4.09294645,5.34636019
ENST00000266529.3,0,359,906,989|3.70410258,2.37921577,0.42301096
ENST00000266483.2,0,457,878,989,1250,1386|3.76024662,3.48848647,1.39966522,2.75382782,0.2025837
ENST00000265983.3,0,117,533,1811,2182,3165,3652,3778,3952,4763|2.10619974,3.39132451,2.1897248,0.71046115,1.5484596,1.97966387,0.20846017,0.4927871,2.60630936
ENST00000266069.3,0,55,458,737,866,1550,1787,2293,2394,3116,3250,3563|2.64702511,5.04704292,6.42357522,3.95941452,1.410711975,1.72923845,2.599313605,1.41657542,2.717081155,1.28006709,2.6605214
ENST00000266534.3,0,335,751,1090|8.26522609,7.817113585,6.04275544
ENST00000266551.4,0,176,732|0.20846017,2.797009215
ENST00000265986.6,0,531,867,2226,2334,2501,2874,3244,3708,3862,4026,4213,4429|6.52645152,5.813774935,5.15277422,4.578455705,3.35786532,2.15521817,0.71882055,2.111808015,0.42441079,0.20846017,1.55440568,1.80372319
ENST00000266560.3,0,437|3.6989101
ENST00000266546.6,0,459,716,864|3.78156748,5.25581031,4.897341705
ENST00000266542.4,0,73,974,1092,1279,1504,1648,1841|4.07128976,2.97862562,0.53812057,0.81729952,3.07972699,0.73708639,2.77555646
ENST00000266085.6,0,129,337,1080,1555,1782,2361,2659,3037,3494,3666|8.96134689,7.12536922,5.50978982,5.13102222,6.84430262,4.57515814,6.59538819,3.557122055,4.33077443,8.96363819
ENST00000266563.5,0,1068,1260|4.70936123,5.57071782
ENST00000266304.4,0,2583,2964,3368|4.19873712,3.59823845,5.00141892
ENST00000266544.5,0,1093,1422,1849,2120,2180|2.47854039,0.69115986,2.32429895,0.19208327,0.43643379
ENST00000266646.2,0,599,893,1248|4.27197122,0.34613099,3.39920528
ENST00000266719.3,0,200,855|5.49033254,4.79481912
ENST00000266126.5,0,505,830,1716,1873,2000,2107,2454,3093,3472,3754,3932|4.69587512,0.68369845,2.58250066,0.59064053,0.69924525,1.54536884,3.14510221,4.14662588,4.13056242,3.499815105,2.82356222
ENST00000266643.5,0,545,679,1513|5.65105272,5.28353402,4.41365522
ENST00000266661.4,0,714,850,1175,1314|3.473649465,0.20846017,0.20846017,3.53576902
ENST00000266735.5,0,100,982|6.486277405,3.933394495
ENST00000266688.5,0,623,1166|7.81579974,5.33912177
ENST00000266743.2,0,26,279|0.0,5.17594762
ENST00000266581.4,0,1727|3.83661055
ENST00000266736.2,0,749|3.84128487
ENST00000266732.4,0,142,320,1306|3.92752064,3.963822535,4.27846167
ENST00000267017.3,0,93|4.75015592
ENST00000267015.3,0,216|3.719538805
ENST00000266984.5,0,363|2.83932008
ENST00000266674.5,0,77,328,1246,1576|6.08262463,4.90083995,5.339821955,8.67317669
ENST00000266987.2,0,283|4.80395952
ENST00000266718.4,0,497,863,1536|5.97823526,6.283390645,3.53615862
ENST00000266991.2,0,438|4.27609842
ENST00000267023.4,0,235,375,571,645|3.88085172,0.45742312,0.20846017,4.131480805
ENST00000267082.5,0,238|3.242325645
ENST00000266771.5,0,1002|2.340822115
ENST00000266682.5,0,561,966,1430,2050,2144|7.30405659,7.99697436,4.3095664,2.492332255,0.3348903
ENST00000266744.3,0,109,617,1202|5.58949284,4.766828155,9.24345379
ENST00000267102.8,0,333,536|5.83534129,4.90692432
ENST00000267079.2,0,53,347,715,836,926|7.07218002,4.52353713,5.10072817,3.21053513,3.2884585
ENST00000267215.4,0,125|7.24293784
ENST00000267119.5,0,623|4.09838309
ENST00000266970.4,0,940,1212|4.47124836,4.88581762
ENST00000267085.4,0,62,401,706,848|3.29247787,1.29788722,3.43981252,3.27567305
ENST00000266943.6,0,630,908,1066,1422|3.571859115,3.49448167,1.459446995,2.81486167
ENST00000266508.9,0,88,557,2134,2473,2646,3018,4122|8.26070132,7.60778438,7.83743029,4.51607211,3.42206178,0.530363955,3.54990483
ENST00000266742.4,0,1184,1350,1638|5.210766035,4.864605195,4.85791439
ENST00000266673.5,0,1072,1315,1669,1899,2255,2977,3064|4.575875765,3.07247148,0.53188751,1.88943882,0.456390735,2.58574145,0.0
ENST00000267273.6,0,287|3.96256662
ENST00000267291.6,0,327,378|0.74322635,0.96392416
ENST00000265734.4,0,133,396,976,3830,4567,4740,6376,6847,7411,8622,8872,10219|6.00103801,8.52143666,5.32227057,4.393240705,3.78264562,3.95384299,3.498220665,4.29202842,4.497011105,5.59402332,4.69406773,5.06874152
ENST00000267426.5,0,26|5.13771994
ENST00000267328.3,0,299,408,599|2.48281909,1.28536178,3.20619485
ENST00000267415.7,0,154|4.670484955
ENST00000267101.3,0,632,924,1475,1824,1894|4.34459322,0.56486902,4.13684942,2.68335877,3.56998887
ENST00000267396.4,0,149,529,777|5.41972047,4.4166837,5.137902005
ENST00000267339.2,0,51,1097|2.86225885,4.975324445
ENST00000267488.4,0,201|4.51439352
ENST00000267205.2,0,110,401,895,1011,1324,1744|3.33094178,3.63348259,3.323479585,1.89149434,0.57122039,2.21488669
ENST00000267163.4,0,337,928,1287,1849,1915|5.67730096,6.01788879,5.34636919,5.745204385,3.37550158
ENST00000267202.2,0,363,709,969,1379,1788|3.67326482,2.90035801,4.899719385,2.312002525,3.60402078
ENST00000267499.3,0,237|4.29938066
ENST00000267229.7,0,622,799,1667,1753|9.09990159,7.73761514,5.532905865,6.04872598
ENST00000267406.6,0,1257|4.21576842
ENST00000266712.6,0,1080,2235,4238|5.71037271,4.16344898,3.57548745
ENST00000266659.3,0,828,974,1478,1598,2300,2743,3023,3591,4841,4875|3.272004735,0.0,3.476950925,0.77034766,2.424505565,3.36823539,0.0,2.510206,2.902721655,5.430849215
ENST00000266517.4,0,1013,1376,1867,2066,2395,2568,2890,5197,5622,5736|5.61311398,4.89752632,5.99588242,4.50641505,4.32093161,7.41487279,6.26433492,4.21268109,6.26067032,7.93369274
ENST00000267197.5,0,63,330,448,827,1067,1380,1602,1848,2053,2417|3.73451202,4.77450102,5.46820687,4.48166952,4.38539507,7.27685392,5.70762732,5.68414573,4.11909158,8.51278722
ENST00000267199.4,0,172,334,486,1634,2031,2647,2718|4.760924775,0.430067585,0.51566918,3.046427495,0.70973828,4.710350535,4.16589194
ENST00000267750.4,0,61,206,380|0.0,4.29041112,5.38300728
ENST00000267594.5,0,373,444|4.13239924,5.98323836
ENST00000267803.4,0,149|3.94727282
ENST00000267294.4,0,111,334,860,2215,2414|6.09200721,6.81677845,6.310112615,7.05261112,6.0740137
ENST00000267620.10,0,350,820|5.50107597,5.889151235
ENST00000267377.2,0,53,453,671,797,997,1189,1409,2505|0.69342195,4.512298565,3.806407435,4.69629047,2.767633965,3.388596575,3.959533765,4.388480605
ENST00000267584.4,0,529,1084|4.35414005,2.28398675
ENST00000267842.5,0,299|5.34201452
ENST00000267068.3,0,579,932,1764,2083,2267,2367,2957,3137,3263,4118,4232|4.98444945,3.41441672,3.16833404,0.54152729,2.782140405,0.20846017,0.20846017,2.328560475,0.57918855,2.88460829,2.750058975
ENST00000267812.3,0,547,603|4.55791525,2.772668315
ENST00000267838.3,0,596|5.75939109
ENST00000267845.3,0,313|4.32050392
ENST00000266604.2,0,406,709,1307,1552,1934,2358,2561,3198,3338,4930,5353,5763,6223,6705,6969,7274|4.14018605,0.52230612,3.247326205,2.93475578,3.041571485,0.17758838,0.20846017,3.54358965,3.409767015,3.205631275,0.20846017,0.11400347,0.18254637,0.36387207,4.85984537,5.47174482
ENST00000267935.8,0,283|3.26879968
ENST00000267853.5,0,432,866|4.42627377,4.559190315
ENST00000267884.6,0,643|4.04387892
ENST00000267953.3,0,178|3.726121155
ENST00000267430.5,0,566,929,1029,1131,1443,1725,2863,3054,3164,3578|3.16128709,0.20846017,1.46328914,0.426665465,0.11400347,2.280470805,2.377346925,0.57918855,2.323702515,3.57781715
ENST00000267889.3,0,342,738|4.307337735,4.18878649
ENST00000267512.5,0,144,2683|0.0,4.16769255
ENST00000267116.7,0,102,376,590,908,1120,1498,2013,2731,3066,3255,3689,4085,4218,4823,5248,5340|8.15172224,5.48052322,5.804314655,6.129743515,4.97017437,4.90762382,5.26107393,5.53075416,5.88090162,5.42783789,5.23135587,5.296675255,4.34732404,5.56435712,5.33056772,7.11553769
ENST00000267425.3,0,536,671,850,1043,1277,1429,2274,2421,2722,2945,3222,3700,4031|4.068818095,0.0,3.97057042,0.0,4.293397935,0.0,3.35279769,0.0,4.06003542,4.34665895,4.23670641,3.394666695,1.29335579
ENST00000267549.3,0,453,885,1184,1298,1492,1717,1925,2927,3002|3.78432495,0.20846017,2.61691739,0.295771905,0.20846017,2.95011704,0.11400347,3.66005482,3.94458302
ENST00000267485.7,0,424,1183,1722,2429,3095,3368,3485,3847,3975|6.359478935,4.37898812,3.84799044,3.82059542,2.21701185,0.51290517,0.20846017,0.696549705,0.11400347
ENST00000268043.4,0,334,609,668|3.516701235,0.0,4.19882102
ENST00000267996.7,0,685,757|7.19820969,8.46829474
ENST00000267436.4,0,159,620,911,1217,1516,2699,3406,3773,4525,4624|5.71121669,0.20160537,0.36197305,0.20846017,3.53991259,3.98818459,0.01849982,3.74704492,2.3196555,1.80233486
ENST00000268059.6,0,52,262,443|2.79894785,2.45761167,3.12315242
ENST00000267938.4,0,29,857,1229,1585,1620|0.0,7.319188125,6.310235655,6.70516292,0.86334155
ENST00000268057.4,0,76,193,532,889|4.78748057,1.52115908,3.10290919,3.71008092
ENST00000268130.7,0,247|3.19469432
ENST00000267622.4,0,397,568,707,1264,1380,1776,2226,2374,2541,3427,3682|5.67733244,3.93333205,0.53599184,3.16715775,5.307444025,6.306356255,3.91852147,0.415582975,0.20160537,4.18849572,5.02240245
ENST00000268122.4,0,473|3.79488659
ENST00000268082.4,0,751,883,969|3.42142132,0.0,3.85066462
ENST00000268125.5,0,351,418|4.03837392,2.73318525
ENST00000267460.4,0,89,365,1335,1652,1846,2036,2194,3964,4122,4431|8.52510634,7.10218469,5.4941891,5.92620756,4.43369447,4.042179235,3.114886365,4.68219642,7.65454149,5.21420762
ENST00000267814.9,0,933,2150,2775,2996,3263,3369,3502,3655|3.81369882,2.96221763,3.42682028,1.57761077,0.59008355,1.39903031,2.19444519,2.91751532
ENST00000268124.5,0,289,488,791|5.73142782,3.03615011,2.43475582
ENST00000267811.5,0,254,628,1396,2423,3012,3708|8.68895999,9.37712674,7.4754796,9.43286299,3.24035289,3.649407985
ENST00000268206.7,0,153|5.46486179
ENST00000267260.4,0,237,863,1471,2030,2203,3446,3546,4710,5087,5278,6253|5.06799312,3.37045272,4.59363722,3.68685822,3.98599212,3.17453002,1.111003125,3.434539435,6.02213259,4.34174652,3.67587566
ENST00000267615.6,0,295,1102,1643,1934,2322,3031,3299,3607,4334,4647|5.06595949,3.16317044,3.07953775,4.28907292,2.31061519,2.36896858,2.134108055,0.370378025,2.43044708,3.10514282
ENST00000268281.4,0,213|4.70432955
ENST00000267984.2,0,154,277,377,654,2432|5.07117227,3.30286721,5.75025271,7.81624107,3.37631843
ENST00000268138.7,0,238,729,936|3.150502395,2.56370226,2.9104547
ENST00000268099.9,0,72,274,523,1252,1361|6.27523642,5.40405387,3.61281596,3.47241405,5.48160922
ENST00000268220.7,0,78,343,482|0.0,7.45313954,6.06160439
ENST00000267970.4,0,139,798,1375,2845|7.30849936,6.95473563,3.30271994,2.61310062
ENST00000267843.4,0,96,2347,2940,3959,4271|6.75866422,5.32833402,3.53869702,3.47970388,3.138118355
ENST00000268042.6,0,1672,2651|4.98625559,5.09016056
ENST00000267868.3,0,618,752,926,1243,1509,1624,2059,2372,2512,2779,3213,3382,3530,3674,3785,4162,4355,4487,4644,4714|4.263421155,0.47106679,0.17638997,2.39534085,0.37139727,0.05231091,0.05916571,0.2025837,1.32241855,0.17770327,0.11400347,2.13370705,3.58716256,2.26093885,1.20622719,0.29087293,0.27873747,0.42472989,2.29923746,3.21490267
ENST00000268379.4,0,32,195,489|0.0,5.39834914,3.81309717
ENST00000268482.3,0,223,349,415|4.20927275,0.0,5.04142127
ENST00000268296.4,0,313,505,605,1090|3.59047228,0.44131325,2.44631324,2.43535741
ENST00000268261.4,0,102,476,587,1395,1512|2.44858258,1.79905909,1.45790887,1.78584782,2.75200589
ENST00000268171.3,0,340,528,705,1328,1440,1580|5.45001925,5.47676957,3.59544347,5.37967925,5.25725758,6.5927475
ENST00000268070.4,0,1355,1523,1969,2126,2445,2545,2964|3.60410817,4.00347534,3.07314625,1.86239167,0.60771549,3.755472265,6.88018596
ENST00000268383.2,0,248,1029|4.65613592,4.06316655
ENST00000268624.3,0,192|3.436525565
ENST00000268668.6,0,107|1.91504879
ENST00000268097.5,0,208,653,841,996,1157,1284,2527,2855,3154|4.73439966,2.84919269,0.46324749,0.01849982,0.01849982,0.5615433,2.87686699,2.214531025,2.85308042
ENST00000268182.5,0,424,1549,1951,2135|4.83955865,3.97600405,4.04350786,5.613300085
ENST00000267859.3,0,498,1938,2711,3022,3236,4925|8.008531635,4.214053755,3.34134099,0.32650155,2.94383386,3.83508034
ENST00000268533.5,0,333,738,1181|4.16890422,0.36005474,2.76486359
ENST00000268485.3,0,240,443,543,654,824,1000,1267,1662|3.16546742,0.83485128,0.64064869,2.70143518,0.20846017,3.47033937,4.28066672,3.57625122
ENST00000268154.4,0,1378,1643,1760,2271,2371|4.031057585,3.74636622,4.20312722,5.28233372,6.66408182
ENST00000268695.5,0,269,712|1.50222124,0.20846017
ENST00000268389.4,0,685,1074,1296,1616,1892,1993|3.81758743,1.1195422,3.02677555,0.05916571,2.6512152,2.85834462
ENST00000268483.3,0,122,410,619,927,1784|4.77413448,3.34112208,2.64069285,0.53614733,2.68808303
ENST00000268661.7,0,92,863|3.771134735,0.11400347
ENST00000268756.3,0,312|4.23327494
ENST00000268793.4,0,102|3.951827105
ENST00000268704.2,0,386,549,726|2.48892127,2.69125376,2.03793659
ENST00000268638.5,0,149,964,1218,1327|3.49059848,2.86975382,2.556531285,4.30023932
ENST00000268720.5,0,21,393,625|0.0,2.69584276,1.758712885
ENST00000268655.4,0,643,775,954,1264,1432|3.96130079,0.67816099,2.45569116,0.50717275,1.575807435
ENST00000268841.6,0,193|1.97902066
ENST00000268802.5,0,478|3.33094738
ENST00000268251.8,0,105,1993,2888,3145|6.25153952,3.64104448,4.44073678,6.76080459
ENST00000268797.7,0,622|3.88118769
ENST00000268912.5,0,70|5.349402815
ENST00000268919.4,0,157|5.25747449
ENST00000268835.2,0,110,264,543,592|4.026162195,5.933604885,7.10625226,4.17341939
ENST00000268699.4,0,352,566,677,1152,1285,1662|2.677828235,2.65656854,5.31305714,2.65203628,6.29587153,2.35782613
ENST00000268766.6,0,317,652,1141,1478|3.45981037,0.33566256,0.17638997,4.37033789
ENST00000268981.5,0,186,319|0.0,5.36175542
ENST00000268164.3,0,203,3409,4343|7.40308949,4.009499355,3.75019158
ENST00000269025.4,0,172,416,601|3.90572758,3.1404217,3.96413546
ENST00000268607.5,0,313,1399,1684,1839,2995,3154,3202|6.16737091,3.328792615,4.78096922,2.05099299,0.765010495,2.84795652,8.53834299
ENST00000268893.6,0,31,214,616,905,1051,1201,1254|6.56352822,0.0,3.965133785,5.35945667,5.9725422,5.3329625,6.87398864
ENST00000267890.6,0,183,576,1336,1490,2935,4886,5083,5264,6614,6819,7061|7.67690982,5.53331032,5.38858512,7.083643515,5.24056394,4.31497782,0.1012722,0.41199862,4.046485835,7.95450284,3.98517447
ENST00000269127.4,0,160|4.16506192
ENST00000268896.5,0,53,1287|4.71827614,4.19833852
ENST00000269080.2,0,97,798|4.52018624,2.9573813
ENST00000269081.4,0,74,820|3.17082525,1.810942775
ENST00000268446.5,0,109,1383,1605,2021,3185,3433,3945,4296|6.24484182,3.39111356,0.480744015,3.95402215,4.182332715,4.066208385,3.218925305,4.89091228
ENST00000268933.3,0,148,703,973,1277,1593|2.63854619,3.68919865,3.662676785,3.017573235,3.46410592
ENST00000267540.2,0,180,471,979,1250,1575,2066,2217,3316,3708,3884,4867,5207,5394,5505,6866,7106,7409,8240,8633,8786,9841,9915|3.509368565,0.70066939,3.36452527,2.88256579,0.79389455,3.47154309,0.0,4.68365322,3.877117105,3.791272805,3.87048419,0.60639635,2.88367468,3.07613922,3.83567962,0.20846017,0.54152729,3.65997264,3.39696182,0.0,4.06685532,5.39065782
ENST00000268603.4,0,2078,2320,2421,3118,3850|7.22805119,5.81971703,7.45873649,3.58690465,3.37047124
ENST00000269202.6,0,159|4.81882922
ENST00000268711.3,0,198,1540,1664,1792,1998,2290,2584,2790,2931,2997|2.440079425,3.63137154,3.132540825,3.504852555,1.75416003,2.83222724,1.750580565,2.07947257,3.67050059,5.550257605
ENST00000269205.5,0,206|1.248373365
ENST00000269143.3,0,419,621|2.99530506,6.2648767
ENST00000268864.3,0,451,1298,2216|4.58718846,5.17003274,4.78652264
ENST00000269221.3,0,103|7.92475309
ENST00000268712.3,0,60,419,949,1249,1416,1788,1917,2132,2348,2730,2931,3139|4.14378987,8.01464749,7.15370384,4.870616175,4.0974377,3.29164999,2.52919739,0.20846017,0.37825207,2.9685442,4.87802909,4.63043575
ENST00000268616.4,0,511,808,1776,2105,2662,3211,3412,3583,3791,4045|7.26332589,6.41770209,4.74793613,5.99529407,3.77343379,4.30892349,3.83099855,4.84660584,4.904370195,8.53834299
ENST00000268876.5,0,432,990,1916,2132,2278,2761,2786|4.46069622,2.33341101,0.91240448,0.20846017,0.71823792,0.43432404,0.16228798
ENST00000268719.4,0,312,495,988,1180,1386,1618,1828,2196,2443,2855,3161|7.53916349,5.38329922,6.20298584,5.116527305,5.70082365,4.359172995,3.759165565,2.561135945,4.18191452,4.74155619,6.595576
ENST00000268489.5,0,100,426,544,803,1041,1310,1523,1945,2919,3565,4007,4279|9.29451332,7.909678055,9.24276613,8.81671579,9.07742679,8.46617629,6.71631642,7.525143215,8.07770949,5.425308955,8.146769075,9.365274305
ENST00000268035.6,0,82,594,745,979,1093,1593,1891,2205,2595,2854,3079,3498,5114,5563,5830,6076,6345,6610,7088|5.996573665,7.18430979,4.16920549,4.757110205,6.007834905,7.71567576,7.022815235,4.020244075,7.51370811,7.18369956,3.56287468,2.95312348,5.94097037,5.74398429,9.13134779,7.621639225,5.08452105,4.71466242,9.45036454
ENST00000269298.5,0,214|3.67583758
ENST00000269318.5,0,219|1.46107072
ENST00000269299.3,0,228|3.75117897
ENST00000269187.5,0,1062|4.65655782
ENST00000269142.5,0,1371,1673|4.51246612,7.22862429
ENST00000269228.5,0,496,708,765|6.08480927,3.655310345,2.62978092
ENST00000269097.4,0,699,842,1108,2189,2304|4.24788722,6.76266859,4.322193485,4.21858642,6.20644019
ENST00000269349.3,0,314,655,1120|3.30675991,0.11175893,0.20846017
ENST00000269305.4,0,753,1074,1207|3.26172769,0.52996875,4.51265069
ENST00000269394.3,0,162,520,708|2.591960685,4.54616226,4.34077604
ENST00000269321.7,0,241,498,710,1157,1201|0.0,0.0,4.47763281,4.6947951,3.332812025
ENST00000269399.5,0,383|1.76226081
ENST00000269397.4,0,286,429,611,803|3.67156409,7.86927439,7.80660869,8.26032339
ENST00000269389.3,0,1137|1.53941268
ENST00000269051.4,0,135,1764,2716,2851,3328,3432|0.0,3.48260064,3.197234255,2.81429817,5.74922552,7.8328794
ENST00000269500.5,0,108|5.078625625
ENST00000269141.3,0,1079,1218,2744|9.35208746,9.70433279,4.13400392
ENST00000269159.3,0,517,722,1009,1145,1469,1930,2340,2898|3.80447973,1.78141425,0.37825207,1.90814808,0.20160537,1.64202855,0.11400347,1.06106812
ENST00000269582.2,0,90|4.33034843
ENST00000269383.3,0,99,562,701,832,976,1113,1424,1742,1833|3.61649682,2.29712423,0.41992809,1.29415035,0.42291291,1.57703091,1.42134374,0.42066837,1.10635437
ENST00000269122.3,0,915,1271,1524,1706,1837,2025,2393,3104|9.02195879,5.501632825,3.07566955,0.11400347,0.18254637,2.19193016,3.762003455,3.04730112
ENST00000269346.4,0,98,217,333,1287,1809|4.93727221,3.97941956,3.24928824,3.35057268,4.340312685
ENST00000269576.5,0,100,359|7.03357003,6.17214844
ENST00000269534.8,0,467|2.98193656
ENST00000269471.5,0,783|4.26247682
ENST00000268459.3,0,102,209,473,975,1447,2173,2904,3498,3651,3830,4213,5114,6105,6536,7217|5.5394194,8.25625699,5.93210045,5.189564535,3.233561055,3.05870813,2.73752941,3.237204035,0.45151314,0.45398645,2.66817722,2.86429304,2.58901558,2.17238675,2.24873363
ENST00000269466.3,0,1036|4.207565095
ENST00000269740.4,0,120,227|2.78286408,3.61540865
ENST00000269812.3,0,348|3.082285635
ENST00000269878.4,0,97|3.48130985
ENST00000269881.3,0,74|3.710262285
ENST00000269834.1,0,316,538,822|2.833307245,1.39093235,0.16228798
ENST00000269385.4,0,167,278,484,657,889,1083,1420,1521,1927,2111,2358,2504|5.51094744,8.92292389,4.21250857,5.19447716,5.471670575,4.940723825,4.21816688,3.17835189,4.468782585,5.709011455,4.38265996,7.14997219
ENST00000269703.3,0,396,697,846|3.958993935,3.3794911,2.91138067
ENST00000269195.5,0,1973,2185,2361,3436,3616|6.62874779,4.98520412,0.54152729,3.23378215,2.085926515
ENST00000269829.4,0,420,711,890|5.84787117,1.59903905,3.62584709
ENST00000269033.3,0,98,306,857,977,2878,2998,3244,3858,4732,4903|5.63360627,7.166360465,4.60811115,8.32563849,4.48033425,3.020475405,4.47829757,4.39779982,4.89348822,7.20052869
ENST00000269518.9,0,935,1082,1456|3.53231728,2.06814825,4.134178435
ENST00000269373.6,0,284,952,1210,1529,1695,1826,2151,2257,2949,3215,3525,3667|2.841546065,2.760610895,0.46071899,0.160293,0.33703758,0.1766699,0.82893404,0.0,0.36984851,0.38190046,0.13637418,0.05916571
ENST00000269391.6,0,608,913,1358,1478,1960,2489,2700,2782|3.80084196,0.32706115,2.54231959,0.77102595,3.52056497,3.38473505,4.30605539,6.16099903
ENST00000269701.2,0,754,895,1530|2.83541717,0.42441079,2.57115369
ENST00000269980.2,0,114,397|0.0,3.64244076
ENST00000269945.3,0,117,637|4.48328017,3.848362985
ENST00000269499.5,0,282,1269,1611,2006|7.141074685,6.84608169,6.77414814,9.13197179
ENST00000270014.2,0,817,851|1.18940017,0.18254637
ENST00000270066.6,0,451,602,653|4.19806032,2.90306648,1.8068303
ENST00000270172.3,0,58|3.8635373
ENST00000270115.7,0,157,640|3.44597602,2.68568318
ENST00000269586.7,0,372,549,854,1089,1245,1565,1666,1832,1989,2135,2331,2433|3.134097735,0.18369452,0.15847912,2.65280558,3.155198815,0.35734159,2.90278979,1.64317838,0.25380008,0.585548855,2.71807148,4.83666102
ENST00000270142.6,0,353|5.11172481
ENST00000270176.5,0,145|5.60620312
ENST00000269886.3,0,303,519,1013,1166,1233|2.05617438,3.546498645,2.5627838,2.93110956,4.91079535
ENST00000269214.5,0,50,374,842,1038,1170,1428,1738,1885,2144,2279,3848,4721,4785|6.82075017,8.9673845,5.18329512,8.416877075,5.19716939,3.63293922,0.09276867,0.79936697,0.53098599,2.17873444,2.76958042,2.30048198,1.995895045
ENST00000270221.6,0,56,89|0.0,4.21322597
ENST00000269197.5,0,48,1203,1503,1667,2848,3986,4419,4597|8.32053705,4.83828998,6.664952905,5.636422405,5.54559752,7.123436035,8.86906549,8.48974154
ENST00000270235.4,0,270|3.376923805
ENST00000270279.3,0,103|3.91548952
ENST00000270457.4,0,128|1.631870665
ENST00000269601.5,0,84,319,921,1224,1330,1640,2017,2361,2708,2912,2978|3.914871245,2.47231251,1.50256769,0.39288066,1.038677155,0.98081919,1.83959921,0.443764985,1.30628979,1.384241095,0.7817958
ENST00000270233.6,0,65,205,389,500|4.60865168,3.60358961,5.41786379,4.04301585
ENST00000270310.2,0,386|4.689614645
ENST00000269967.3,0,75,216,680,826,1203,1948,2090,2174|4.61567399,3.5966775,3.403325695,2.3307422,5.36332212,2.72850093,0.91594464,3.27324327
ENST00000270517.7,0,268|3.305479775
ENST00000270459.3,0,97,316,456,660|4.18422276,2.60299205,2.730357975,3.070023665
ENST00000270257.4,0,254,424,1014|3.56932948,3.120198445,2.639721735
ENST00000270189.6,0,301,553,1047,1574|0.0,4.987088235,4.42420017,3.29869366
ENST00000269973.5,0,101,339,1578,1822,2712|4.09216965,4.195845065,2.70881056,1.60482779,1.922675985
ENST00000270460.6,0,397,638,869,931|4.70316725,2.33012078,1.59504486,0.99370961
ENST00000270586.3,0,107|4.41640457
ENST00000269554.3,0,388,845,2043,2175,2402,2966,3842,4022,4126,4185|5.088279145,4.12189849,3.9743324,5.58102731,6.87086499,3.69074658,3.925316655,6.72038519,3.80355072,2.13110544
ENST00000270538.3,0,268,469|3.06617157,4.3435553
ENST00000270590.4,0,61|3.47386513
ENST00000270364.7,0,155,264,1762,1848|0.0,0.01849982,0.6460915,0.61620396
ENST00000270593.1,0,66|3.98259732
ENST00000270631.1,0,54|2.860964925
ENST00000269593.4,0,124,1021,1167,2281,2391,2536,3248,4011|4.82989358,3.74489352,4.83651167,3.3265429,2.89647356,2.85213888,2.82616392,4.01373542
ENST00000270349.9,0,380,496,1813,1945|2.45654817,3.123414215,1.78865044,1.686258165
ENST00000270625.2,0,67,187,267|3.97467911,1.86793531,3.55485221
ENST00000270162.6,0,263,441,969,1378,1502,1668,1948,2210,2258|5.56694232,2.769632035,3.836204965,4.07530313,5.464275795,2.298892425,5.0186202,6.385184,3.600281055
ENST00000270708.7,0,105,208|1.44017555,4.44972754
ENST00000269814.4,0,77,196,352,733,2247,2576,2808,3052,3206,3690,3968,4458,4859,5093,5145|0.0,1.93019048,0.0,1.5831591,1.41668716,1.34095698,0.20160537,0.09077177,0.14493467,0.0903551,0.10457925,1.3721259,0.20846017,1.26304051,3.204632375
ENST00000270530.4,0,50,245,533,901,1188,1274|3.980795995,3.81604229,4.208357605,4.52585235,4.68076005,5.51772032
ENST00000270645.3,0,176,331,425|3.695915665,3.71877367,2.683160725
ENST00000270824.1,0,264|4.630793255
ENST00000270747.3,0,421,734|3.22690925,3.02725184
ENST00000270792.5,0,182,481,641|5.02982323,5.12735242,3.33103816
ENST00000270776.8,0,221,471,687,760|4.07625315,3.37877848,1.293704615,1.96361987
ENST00000270879.4,0,126|4.64983033
ENST00000270560.3,0,339,626,918,1228,1337,1484,1636,1801,2058,2157|2.94328732,0.53111693,2.405764135,0.47582985,2.0820882,0.272861,0.29311747,1.98413119,0.29087293,1.18527781
ENST00000270861.5,0,552,681|5.89355788,3.59026164
ENST00000270800.1,0,493,808,1034|3.28050839,3.54107705,3.87030474
ENST00000269439.7,0,146,541,662,1321,2087,2436,3453,3567,3777,3998,4257,4725,5022,6232,6513|8.95218849,8.46617629,6.50975402,4.60243104,4.30722988,3.64122996,4.35779524,7.15929685,6.717011405,9.58528829,9.07742679,3.57466587,0.51756417,3.63296177,9.75100299
ENST00000271227.6,0,60,272,325|4.010583205,3.014682435,1.66414939
ENST00000269216.3,0,151,590,1177,1650,1806,2801,3191,3620,3805,4282,5564,5885,6181,6703,7130,8219|5.98019482,5.88625362,8.94401849,3.7317183,3.2315481,3.05363152,4.464068905,1.03776359,0.20846017,2.72429302,3.111368705,0.20846017,2.53498206,3.70001758,0.6189068,2.44802352
ENST00000270357.4,0,128,385,551,695,888,1120,1303,1467,1875,2742,3480|4.60407364,3.93942916,3.76766028,2.730042285,3.82874948,2.07976309,1.77093219,2.537798185,1.54639841,2.02701139,1.647648135
ENST00000271153.4,0,599|3.45219942
ENST00000270502.6,0,374,535,881,1088,1311,1445,1747,1945,2243,2494,2822,3064,3580,3757,3839|2.53299334,0.20846017,0.46717686,0.160293,0.0917501,0.08950556,0.23246519,0.03518827,0.08992652,2.15723702,0.14493467,0.01849982,0.09762657,0.40912145,2.626427305
ENST00000270812.5,0,28,523,664,923,1106,1267,1372|0.0,4.46073862,6.0170758,5.34202002,5.32808502,5.8153677,3.72457496
ENST00000270112.2,0,380,1802,2095,2395,2566,2907,3203,4601,4880|3.55210204,3.31651559,0.50377815,3.09407851,6.33709129,5.14055002,0.54196654,3.201512005,3.61204712
ENST00000270642.8,0,216,323,1080,1413,1603,2089|5.469904485,4.97518205,4.11121144,4.73133782,5.97428152,2.870596145
ENST00000270649.6,0,80,802,1052,1475,1589,2208,2353,2523|5.252703035,3.36944279,1.22093903,0.56314773,0.01849982,0.71981749,0.46117352,0.44531736
ENST00000271324.5,0,741|4.18287759
ENST00000270815.4,0,151,1501,1757|5.28157252,3.868770315,3.43250869
ENST00000271311.2,0,858|4.03667417
ENST00000269919.6,0,587,749,1077,1545,1713,2060,2662,2909,3190,3290,3484,3602,4259,4403,4873,5118,5550,6121,6314,6370|2.70054558,2.78692255,0.427681045,2.180068375,1.74051485,0.49110541,2.00650155,2.12771299,0.37104954,1.843592715,0.55026491,0.36495889,1.94874331,0.20846017,0.20846017,2.48849928,2.28063101,2.00789506,0.0,3.10119397
ENST00000270001.7,0,228,527,1177,1572,1697,1925,2247,2540,2762,2881,3343,3680,3803,4003,4184,4518,5052,5347,5771|5.718558995,4.38179582,3.942558025,3.42806832,0.18254637,0.70917505,0.46212008,2.91376378,0.55600815,0.35233827,2.92533335,3.67917392,0.97061353,0.72921466,2.41313459,0.62428503,1.911410165,0.18101242,1.78659707
ENST00000271526.4,0,300,357|5.507308355,5.65105272
ENST00000269856.3,0,372,563,1695,1838,2317,2946,3218,3355,3595,3749,3849,4077,4280,4393,4776,5027,5149,5469,5595,5754,6064,6225,6368,6581,6756,7287,7389,7422|2.99781788,2.65997485,2.50296159,1.17326177,0.20846017,0.77140134,0.76128712,0.20846017,0.29613902,0.833293955,0.284910335,0.16096384,0.09876248,0.00995384,0.10490413,0.53809342,1.14917056,0.47313449,0.11400347,0.53852319,0.05916571,0.69210747,0.1862068,0.96953699,1.18443751,1.69371418,0.20846017,1.33494845
ENST00000271331.3,0,275,680,944,1003|2.94976875,2.02530153,2.40666435,2.22845842
ENST00000270570.4,0,422,590,704,942,1055,1187,1505,2677,2788,2939,3263,3472,3642|3.22857648,0.0,1.20985809,0.20846017,1.03964777,0.36535151,0.29997227,1.89345419,7.13986747,1.13571959,0.11400347,0.40835299,1.57175274
ENST00000271628.8,0,79,250|5.43082122,4.84150608
ENST00000271638.2,0,156|4.284533595
ENST00000270632.7,0,262,1333,1633,1945,2362,2672,2967|0.0,2.73245624,0.20846017,0.11400347,2.10619588,0.510821855,2.62684295
ENST00000271857.2,0,163|3.95439199
ENST00000270139.3,0,186,289,480,844,1116,1328,1605,1979,2111,2278,2653,2899,3160,3322,4607,4863,5475,6087,6282,6430|3.263840085,0.74452294,0.20846017,1.792140645,2.626385765,1.94494657,2.70687422,1.768202645,0.33391197,0.33927619,1.94340092,2.559244905,2.11652962,1.07595809,2.35747535,0.42965074,2.358473615,1.65182139,0.20846017,0.05916571
ENST00000271835.3,0,351|4.2606236
ENST00000271651.3,0,591|4.24840066
ENST00000271843.4,0,302,410|3.99256949,4.22647082
ENST00000271877.7,0,96,228,399,544,591|5.05934119,3.79136974,2.59125505,0.56120724,1.12713542
ENST00000271450.6,0,118,426,623,784,1422|0.54789653,0.34725116,0.20692622,0.39243904,2.856973985
ENST00000271332.3,0,149,595,879,1085,1493,1717|5.88589712,5.33033492,5.47975117,5.07270974,4.913154535,5.88142002
ENST00000271348.2,0,1938|4.28019078
ENST00000272134.5,0,274,445|3.86311492,3.13285045
ENST00000271532.1,0,466,1377,1520,1775|2.901033775,2.29064217,0.57107229,1.82259705
ENST00000271620.3,0,1398,1479|3.89076634,5.09187022
ENST00000272167.5,0,175,214|2.90726359,4.50656986
ENST00000271636.7,0,307,1346|4.35997466,4.46946727
ENST00000272133.3,0,280,1196|4.85049328,4.491920415
ENST00000271308.4,0,185,337,1169,1901,2265,2427,2997|6.43933082,0.51959305,3.3389865,2.982313205,2.974744165,3.33874828,4.45149867
ENST00000272223.2,0,207,399,520,691,790|4.98848843,6.62538959,4.46891295,3.16351376,7.75399529
ENST00000271732.3,0,803,1109,2096|4.80008222,0.627743545,3.98757652
ENST00000272227.3,0,394,589,804,867|7.864432895,2.96579322,3.20117122,5.92440364
ENST00000272217.2,0,179,317,430,818,1065|6.50223818,3.900801125,7.3697496,4.444788485,7.1755227
ENST00000270458.2,0,245,381,1238,1811,2020,2139,2581,2719,3021,3485,3603,3867,4218,4350,4526,5126,5410,5803,5929,6110,6264,6415,6660,7178,7366|3.61839916,4.89800691,2.49885475,1.99977339,0.61023196,0.47943024,1.788415575,2.64423075,0.47191845,1.889664605,1.419071015,0.313794045,1.20979189,0.18522847,0.18522847,1.64754992,1.608947685,0.83355549,2.432332255,1.76012201,0.20846017,0.68211299,1.42164515,2.58607572,4.170706985
ENST00000271690.8,0,969,1840,2038,2147,2360|4.65121882,4.21946505,6.20487209,4.96357532,4.04997844
ENST00000272252.5,0,526,904,1203|3.557476865,0.70818388,3.16239733
ENST00000270722.5,0,218,566,1129,1333,1847,2085,2248,2390,2631,2915,3590,3835,4104,4232,4483,4810|4.96150068,4.77651679,3.83591642,4.188058145,7.19261164,2.067486675,1.93543462,3.888557155,2.46025556,3.16945552,3.27026103,5.24973886,5.29154602,4.08247549,8.32201308,7.85760089
ENST00000272091.7,0,494,777,1060,1390,1598,1742,2600|2.44588631,0.34451614,0.9970924,0.29311747,0.79828765,0.29311747,0.67173509
ENST00000271277.6,0,324,503,632,1272,1410,2341,2814,3698,3755|7.04001592,8.08334082,5.64941332,6.151462215,0.80151595,4.08264532,7.62774352,4.13348652,2.82329872
ENST00000272163.4,0,266,444,565,1801|5.24093694,5.01204702,4.36674848,5.26024529
ENST00000272298.7,0,638,694|9.10373765,5.016923075
ENST00000272395.2,0,205|1.21489384
ENST00000272233.4,0,155,668,1384|5.42729212,5.63901262,6.372024275
ENST00000272067.6,0,88,279,1126,2233,2665,2752|2.226548605,4.46590722,3.06277183,2.19855389,6.788026335,8.25628225
ENST00000272348.2,0,146,437|5.72724957,3.56552885
ENST00000272342.5,0,507|5.35177232
ENST00000272317.6,0,51,198,352,592,743|6.43981622,1.79798055,2.09788166,0.619397905,1.53932692
ENST00000272139.4,0,420,522,767,888,990,1529,1631,1918,2312,2425,2752,2902|1.71882332,0.5474143,0.11400347,1.21461557,0.35233827,0.87175658,0.3959451,0.82888194,8.43203555,1.6945421,5.68554093,6.65161302
ENST00000272367.2,0,100,201,360,628|3.18605453,0.09762657,5.31074482,3.4434994
ENST00000272425.3,0,222|2.454608535
ENST00000272421.6,0,689,887|0.0,3.54048736
ENST00000272424.5,0,123,452,620,772|3.971773,0.43840744,2.11415846,0.4194528
ENST00000272117.3,0,86,391,800,1292,2164,2464,2981|3.71729453,4.24165796,3.43139668,3.026752705,3.67134707,3.363815115,4.76866394
ENST00000272164.5,0,166,434,735,937,1082,1301,1786,2141,2381,2569,2740,2863|3.774507315,3.250803835,3.14512509,3.169575775,4.65046168,3.71577151,2.77610627,3.69689518,2.350785275,4.855813565,2.32717215,6.99365034
ENST00000272444.3,0,622,786|3.683367655,2.72943405
ENST00000272520.3,0,524,559|4.86102428,6.22059022
ENST00000272418.2,0,415,515,1136,1444,1986|2.93174132,0.755844465,0.83284867,0.16037593,0.52497621
ENST00000272542.3,0,320,802|5.99077377,5.14548945
ENST00000272452.2,0,359,669,1013,1571|2.65862328,0.31051225,1.66753807,2.09043672
ENST00000272321.7,0,322,431,648,1170,1479,1804,2488|3.422770685,0.46011455,0.55141429,2.849538905,0.37570665,2.56348658,2.3407495
ENST00000272224.3,0,721,952,1234,1831,2730,2878,3539|3.63162725,3.59538669,4.230200705,3.28530915,3.65112943,2.480012855,3.41100606
ENST00000272644.3,0,778,884|3.767781355,3.490056955
ENST00000272519.5,0,206,944,1453|5.13510667,3.984480195,4.39522012
ENST00000272203.3,0,61,716,940,1974,2163,3566,3812,3937|7.45078274,4.85747236,4.06167792,4.127419035,6.41357157,4.29934725,5.72762397,6.16820119
ENST00000271751.4,0,80,307,1086,1389,1632,3393,3887,4966|4.33256755,5.71632622,3.89459592,3.08219971,2.65943509,2.92219749,3.46596985,6.06559865
ENST00000272602.2,0,1253,1346|3.52263536,4.78003515
ENST00000272313.5,0,1169,1987,2240,2620|7.67910474,6.5398984,0.85814141,5.25535201
ENST00000272462.2,0,395,718,872,1365,1711,1825|3.81894832,0.62807285,1.826905995,2.6062756,3.014535475,4.235828325
ENST00000272369.9,0,36,322,835,1592,2172,2437,2661|9.89025479,0.0,9.56602472,9.67015479,7.037129715,6.02877182,5.36686332
ENST00000272852.3,0,38|5.017988555
ENST00000271417.3,0,68,2211,3723,5214,5542,6151|0.0,4.46653524,3.997914815,3.55744302,0.41904657,3.74340206
ENST00000272771.5,0,294|9.45590609
ENST00000272879.5,0,323|2.14922864
ENST00000272438.4,0,2662|4.02938364
ENST00000272641.3,0,78,369,1765|5.04050873,6.45113292,4.711651455
ENST00000272638.9,0,511,1785,2176|6.56728972,3.65603012,3.84065772
ENST00000272847.2,0,847|4.14227092
ENST00000273063.6,0,186,252|4.64786743,5.56173562
ENST00000272433.2,0,397,2045,2150,2484,2986|5.32394922,3.60943685,4.67111053,4.071554955,4.03411802
ENST00000272928.3,0,231,547,668,804|4.00288235,6.316127855,6.36722509,5.22683563
ENST00000272937.5,0,463,702,922|3.45198276,3.52038463,2.625301395
ENST00000272902.5,0,248,444,705,999|4.237700805,3.19931348,4.64627552,4.46354823
ENST00000272895.7,0,738,1092|4.733522645,4.95259817
ENST00000272427.6,0,71,183,1365,1467,1597,3069,3352|5.22075411,7.01286415,3.86056626,5.095236595,6.592547075,3.865143435,6.42071066
ENST00000272286.2,0,131,300,708,844,1067,1206,2223,2563,2744,3495,3814,4862,5040,5088|4.29695042,5.08335572,3.48084257,3.45684905,0.20846017,0.45030574,1.91324179,0.70104565,2.28020689,2.11711116,0.35717961,3.089237795,3.796302665,1.318797245
ENST00000273139.9,0,105|4.95374408
ENST00000272732.6,0,60,597,829,1551,1902,2199|2.665825435,5.08323489,3.46999978,2.38858339,1.61299118,2.35441746
ENST00000273173.4,0,326|3.481870745
ENST00000272746.5,0,2533|4.88484162
ENST00000273047.4,0,485,817,1347,1424|7.38062849,6.864585965,8.70776759,5.72982149
ENST00000272793.5,0,685,1498,2288|7.70381849,7.1691681,8.48092754
ENST00000273158.4,0,772,831|3.20174881,2.75893939
ENST00000273130.4,0,79,828|8.90340459,6.61968854
ENST00000273062.2,0,422,737,1080,1362,1516|5.324072155,3.98968112,4.91138074,4.943310255,4.083059325
ENST00000273308.4,0,123|5.36576482
ENST00000272907.6,0,615,2170,2453|8.24887229,4.23294082,0.11400347
ENST00000273283.2,0,157|3.76029002
ENST00000273286.5,0,93,222|5.77077441,4.72577155
ENST00000272645.4,0,438,745,923,1457,1861,2130,2424,2868,3144,3464,3749,3870,4431,4556|3.365112375,0.35137094,2.015154765,2.93824861,2.36215015,0.20846017,1.48034116,0.11400347,0.98567685,0.11400347,1.43725161,0.43760955,0.20160537,1.13230832
ENST00000272647.5,0,142,392,1961,2180,2340,2850,3464|9.288937975,7.10136257,6.08250095,8.13761949,5.51506548,6.118586005,7.791268255
ENST00000273352.3,0,478|3.90025877
ENST00000273038.3,0,67,293,444,640,990,1408,1566,1690,2164,2354,2489|7.27426279,6.911112105,5.71334855,6.87200518,8.05742352,6.79602234,3.88560368,6.388651805,8.72353977,4.886350295,9.31351712
ENST00000273077.4,0,1822|4.05152225
ENST00000273075.4,0,216,625,736,915,1038,1218,1459,1585,1910,2301,2359|4.914325445,2.19420543,0.47712614,0.19664738,0.10219068,0.32844173,1.22080939,0.56604951,0.20846017,0.77044603,0.19903595
ENST00000273371.4,0,81,343|3.13142426,3.885146505
ENST00000271375.4,0,659,1633,1943,2312,3145,3568,4484,4670,5202,6787,7001,8476,8792,9895,10485|3.79407536,2.997807255,0.20846017,2.33102562,0.11400347,1.12650547,3.448385135,2.0008357,0.11400347,0.60963806,0.2025837,2.69372486,0.489978145,2.88252792,3.763767205
ENST00000273258.3,0,199,300,1452|5.44334842,0.0,4.863049935
ENST00000273183.3,0,1001,1718|4.47041475,5.95860225
ENST00000273067.4,0,259,588,764,1102,1464,1595,2261|4.44826175,3.35569093,4.46589513,4.11507602,4.76412059,3.00405945,3.326734635
ENST00000273320.3,0,783|4.31661952
ENST00000273450.3,0,230|2.642972715
ENST00000273261.3,0,432,690,810,1063,1276,1466|7.80894357,2.412601495,3.93529177,4.96622985,6.50727966,9.63881954
ENST00000273596.3,0,182|4.333045255
ENST00000273064.6,0,113,287,629,1167,1491,1912,2229,2804|5.72801582,5.543874405,5.53429332,4.457196825,4.372003135,4.87356935,5.00522872,3.24874594
ENST00000273353.3,0,1176|3.000351445
ENST00000273550.7,0,51,176,530|4.81315692,6.71562172,3.51242414
ENST00000272930.4,0,106,312,536,891,993,1158,1271,2482,3497,3804,4170|4.65840258,6.9646069,5.003227355,5.17049482,2.651327755,3.11174922,3.79263296,2.05100798,1.4972986,0.20846017,2.252388485
ENST00000273668.2,0,138|5.20596424
ENST00000273221.4,0,80,234,334,792,1413,1759,2193,2347|5.24527793,4.030375085,7.81167929,6.08512808,3.61290037,7.71520257,6.509695975,3.296419185
ENST00000273009.6,0,323,1127,1817,2434,2558,2776,2972,3139,3621,3882,4051,4289,4467,4766,4956|3.97979822,3.039349835,2.43654763,2.00496226,0.19408017,0.35701727,0.18465595,0.36387207,0.98675793,0.09962347,1.1264843,0.58662319,0.09962347,0.09962347,0.61579389
ENST00000273359.3,0,478,1647|5.73264524,3.27860705
ENST00000273153.5,0,471,694,1679,3213|4.31785922,3.40791278,3.79987344,3.182263245
ENST00000273610.3,0,75,706,979,1068|4.29418862,3.34318504,3.15328352,0.67880714
ENST00000273390.5,0,2051|2.51446886
ENST00000273691.3,0,162,488,807,1044|4.54268714,0.77276295,3.84641843,3.83901852
ENST00000273654.4,0,651,815,1170,1562|0.0,3.02377431,3.53416637,2.99241095
ENST00000273590.3,0,365,671,1614|3.96901252,0.436928415,3.55743572
ENST00000273482.6,0,1395,1653|5.51407342,6.34641504
ENST00000273783.3,0,1178|3.724874235
ENST00000271915.4,0,161,308,513,1022,1875,2119,2894,3055,3201,5220,5570,5772,5891,7135,7479,8406,8506,8776,10521|5.89391342,6.91938302,4.8968547,4.14992499,3.99543947,4.747746785,4.33497509,0.87057535,0.56902877,4.52070403,5.00119408,7.22286514,4.73388259,4.19622991,0.46667846,3.90577032,8.20037919,5.897436055,3.84259498
ENST00000273861.4,0,585|4.75264492
ENST00000273480.3,0,689,863,1032,1224,2093,2283|4.75566694,0.41219177,0.67130619,2.997108915,3.71781275,2.49340228
ENST00000273951.8,0,73,203|0.05916571,3.880952035
ENST00000273936.5,0,270|4.51218066
ENST00000273908.4,0,506,731,989|2.75723205,0.18100023,0.16569954
ENST00000273398.3,0,586,918,1631,2631|5.886371365,0.20621563,4.55060432,5.55384696
ENST00000273598.3,0,676,1049,1359,1860,2216,2380,2500|3.983352705,0.44990279,0.16228798,3.58047349,4.103870775,4.80800102,0.0
ENST00000273375.3,0,959,1729,2051,2373,2539,2736,2958,3142|5.28630872,4.12316713,0.74387559,3.31768525,0.49512005,2.95434825,1.34908496,1.02229832
ENST00000273920.3,0,379,981,1055|5.36384387,4.29294547,3.19003919
ENST00000273814.3,0,84,200,516,811,959,1428,1723,2025|1.516970855,2.10209159,2.61267619,1.80218101,2.874226,1.91193457,3.06590972,1.92068118
ENST00000273857.4,0,459,595,1723|4.98437792,0.575504295,4.40134962
ENST00000273968.4,0,97,314,859,910|4.15075428,0.0,3.9426742,2.75411192
ENST00000273859.3,0,330,2105|4.95417102,3.72644338
ENST00000274065.4,0,69,137|6.03759428,3.305283875
ENST00000274054.2,0,462|4.326328065
ENST00000274134.4,0,81|4.33174314
ENST00000273582.5,0,93,663,1244,1350,2027,2201,2345,2610,2763,3625|4.89519482,4.25984307,4.39754726,0.81132909,3.79248908,0.36925116,0.11400347,3.78023072,5.22633995,3.375888625
ENST00000274026.5,0,284,451,579,780,1190,1206|6.703589165,2.99903576,1.198190635,3.89154239,2.744170605,0.0
ENST00000274137.5,0,190,689|1.60152408,0.92315132
ENST00000274063.4,0,328,477,861|5.77396288,5.8010371,6.975691025
ENST00000273853.6,0,151,953,2054,2314,2473,2916,3125,3257,3618,3844|4.40966432,2.16795807,0.77172146,0.10714867,0.83264499,0.53636226,0.11400347,0.11400347,0.55329356,0.7210688
ENST00000273990.2,0,1627,1740,1807|3.33570032,4.53413615,5.93236312
ENST00000274024.3,0,191,323,593,1182,1524,1739,1791|5.67507471,4.02678744,0.820646705,2.74964432,2.42244525,0.40257123,0.819288725
ENST00000274254.5,0,30|4.98344207
ENST00000274150.4,0,50,834,1038|1.089673485,0.0,1.24424648
ENST00000274181.7,0,53,611,1104,1166|2.39231165,2.91626579,3.50007442,5.21802232
ENST00000274289.3,0,601|7.99883669
ENST00000274068.4,0,311,2280|3.46755099,3.74874407
ENST00000274306.6,0,70|4.965163405
ENST00000273860.4,0,49,242,580,985,1094,1341,1612,1946,2067,2278,2464,2909,3244,3448,3593,3768,4700,4804,4872|0.0,4.43446913,0.45199829,2.85498079,0.19408017,0.47156653,3.36185213,0.20846017,3.87816993,0.51742215,0.43077775,3.64169735,0.33703165,3.80803752,0.20846017,0.20846017,2.50394883,2.858586275,0.78827042
ENST00000273963.5,0,101,1501,2176,2310,2542,3160,3638|4.63460945,3.970510985,3.07263842,0.49692335,0.34883524,3.24892789,2.685985705
ENST00000272748.4,0,512,3409,3765,3987,4305,4895,5347,5482,6580,8518,8935,9120,9221,9507,9710,10009|6.32448391,3.76825292,0.37825207,1.23791974,0.11400347,2.436817165,0.20846017,2.72894245,2.9995031,3.33273857,0.20125764,0.17534384,1.65816568,0.16946737,1.05734774,4.83314448
ENST00000273854.3,0,699,1258,2630,3806,4551|8.51694266,6.15113559,4.223913985,5.448319325,6.59910191
ENST00000273905.6,0,318,612,907,1241,1672,1985,2939,3141,3467,3636,3970,4161,4881|3.184433855,0.10714867,2.02000963,0.41078871,2.56729999,0.23942008,2.560297335,2.015241335,0.46288995,2.55651221,2.43064242,0.58733595,1.44389135
ENST00000273666.6,0,519,1146,1757,2998,5349,5524,5664|6.92750723,4.72436172,3.88156952,4.07293333,3.8899911,5.95078215,7.51096764
ENST00000274327.7,0,41,666|0.0,4.52774512
ENST00000274432.8,0,307|4.27994985
ENST00000274255.6,0,1228,1389,1531,1807,1981,2087,2229,2288|4.704994985,0.05231091,0.42560244,3.336034735,0.0,4.03593292,2.317189785,0.04478571
ENST00000274368.4,0,112,497,589|6.063672685,5.34774795,7.64726199
ENST00000274000.5,0,206,1859,2100,3593,3795,4314|6.54775833,5.56538125,2.32681212,1.71741353,1.16108358,0.18324477
ENST00000274276.3,0,311,1110,1287,1690,2303|3.57289395,3.35297639,0.20846017,0.20846017,2.99972932
ENST00000274400.5,0,421,560,665,720|4.15983514,0.42058424,0.19408017,0.40783451
ENST00000273980.5,0,482,838,1259,1520,1721,2028,2889,3943,4210,4561,4922,4971|5.07308358,3.29127749,2.83949842,0.48447675,3.18601588,2.92848262,2.84911042,2.910331215,0.48197304,2.57495014,3.1338421,2.37444146
ENST00000274353.5,0,1174|3.646878725
ENST00000273986.4,0,621,841,1099,1220,1336,1482,1601,2438,3121,3410,3801,4651,4793,4930,5031,5376|4.63586429,3.25657766,0.37825207,2.63305138,0.20846017,1.34329714,2.27183538,3.04645212,3.29608502,0.20846017,0.11400347,2.87220981,0.600445415,0.41128903,2.42551705,3.38934462
ENST00000274520.1,0,145|4.82261292
ENST00000274278.3,0,473,1905,2164,3192|2.65757325,1.545127655,0.41537772,0.54762142
ENST00000274507.1,0,87,242,420|4.55298441,1.21461557,3.271921635
ENST00000274008.4,0,421,681,1008,1119,1441,1708,1835,2023,2419,2849,3161,4198,4556,4719,5386|3.78260895,3.299389675,0.18324477,2.87148238,0.11400347,3.37546333,0.11400347,0.372181225,2.59808353,2.451219085,0.10714867,2.36812122,2.71756515,0.18324477,3.48643702
ENST00000274565.4,0,238|3.7565595
ENST00000273317.4,0,436,1199,2668,3263,3708,3810,3964,4507,4774,6179,6828,7137,7350,7964,8385,8761,9173,9279|4.645633575,3.85017005,3.50181896,3.00466415,0.37825207,0.42441079,0.20846017,2.9796546,1.89096407,1.50841483,0.2025837,1.93025659,2.09335236,0.20846017,1.98067539,2.30891604,0.05916571,0.05916571
ENST00000274576.4,0,107,160|4.56183978,7.31451736
ENST00000274056.7,0,87,622,1492,3263,3719,4057,4450|6.78882438,5.39452082,4.590855445,4.42754903,4.19093837,5.98588353,2.24231847
ENST00000274513.5,0,832|3.1070245
ENST00000274364.6,0,694,830,1328,1961|7.26968202,7.954305795,3.04639666,3.30265315
ENST00000274609.5,0,81,244|0.47191845,0.20846017
ENST00000274487.4,0,121,299,610,1114,1465|8.09524989,5.84769474,6.21477365,7.072160265,3.43516298
ENST00000274569.4,0,49,1004|4.67077289,3.44842572
ENST00000274680.4,0,154|5.562058655
ENST00000274673.3,0,122,337|4.396630215,4.64500642
ENST00000274542.2,0,634,1261|6.37348217,9.04787259
ENST00000274031.3,0,196,503,779,2026,2623,3062,3835,4249,4354,5627|8.44296339,7.72839579,6.747757375,4.56590192,2.85063599,3.50709515,4.75511062,6.58374664,5.05117762,5.26850265
ENST00000274382.4,0,1095,1250,2068,2878|3.53834912,0.20846017,3.274688305,3.066355065
ENST00000274625.5,0,51,366,473,821|4.37631615,7.61770759,4.87192462,8.58478724
ENST00000274606.3,0,1075,1181|3.14313068,3.4934634
ENST00000274458.4,0,925,1898,2370|5.59864652,3.46942608,2.5329406
ENST00000274764.2,0,24,53|3.355651625,9.11697342
ENST00000274721.3,0,110,589|4.056014475,3.83621652
ENST00000274192.5,0,274,689,1698,2150,2266,2553,2681,3562,3668,3972,4107,4309,5025,5284,5428,6135|3.283145975,1.67047157,1.74248512,1.31349057,1.34362632,0.95612831,0.11175893,0.18254637,0.39849699,1.65753027,0.35137094,0.11400347,2.86045724,2.20862118,1.66645356,1.56955865
ENST00000274766.1,0,390|2.91441664
ENST00000274695.4,0,380,556,701,944,1274,1365|5.099694015,0.18722537,0.20846017,3.43530238,0.41904657,3.40068024
ENST00000274787.2,0,383|3.56130772
ENST00000274341.4,0,67,3691|7.35805512,5.53448934
ENST00000274217.3,0,513,821,2619,2925,3028,3225,3876,4050,4278,5864|4.20627729,3.87989388,2.830953435,0.35473351,1.73651301,2.25764399,2.51172627,1.65786875,2.944461765,2.526864565
ENST00000274140.5,0,331,570,785,1606,1716,1938,2056,2198,2378,3389,3882,4232,4943,5248,5900,6147,6715|7.59536942,6.00660435,6.65735674,4.12522115,0.11400347,3.7988491,0.0848953,0.20160537,0.20846017,4.18180392,3.42290622,3.87015313,2.23494272,2.13380973,2.042048615,0.9768065,1.569762275
ENST00000274496.5,0,386,700,1693,2523,2918,3122|6.75739111,0.335346695,3.98630302,3.003061355,3.11685982,2.76038944
ENST00000274459.4,0,987,1166,1342,1662,1974,2677,3513,3624|3.90114219,0.20846017,0.79718167,3.20906099,0.37535543,2.82144473,2.04980165,1.13674659
ENST00000274242.5,0,189,1227,1400,1517,1701,1870,2027,2196,2313,2510,2842,3049,3467,4348,4622,4788,5421,5714,6105,6269,6494,6786,7242|3.45241594,1.377786745,0.20846017,0.11400347,0.3782386,0.11400347,0.11400347,0.20846017,0.41904657,0.37825207,0.296214375,0.45398645,1.062997915,1.73405331,1.531918,0.35303667,1.82836408,0.20846017,1.8576044,0.848646875,2.36752444,0.49541215,3.117099585
ENST00000274093.3,0,2984,5188,5339,5505,5635,6046,6872|4.59036151,3.10825092,0.4983067,0.20846017,2.685733885,4.82249096,6.496093
ENST00000274990.4,0,89,141|5.18649022,0.0
ENST00000274793.7,0,119,1187|1.68071072,3.34251137
ENST00000274710.3,0,1992|4.39189902
ENST00000274532.2,0,386,605,842,1149,1711,1910,2268,3552,3723|3.246835235,0.79836293,2.76497227,0.20846017,2.67210111,1.87696669,0.40257123,2.5948091,2.98743577
ENST00000274311.2,0,1045,3801,5222|3.54999154,2.977082005,2.58768458
ENST00000274712.3,0,691,799,1156,1433,1576,1942|5.32497195,4.92923767,4.00199579,0.70984594,2.97211466,3.281538075
ENST00000274963.8,0,507,755,907|2.38563979,0.37825207,2.29564363
ENST00000274813.3,0,906,1012,1368|3.637498855,0.64929769,2.115327245
ENST00000275191.2,0,128|4.351551955
ENST00000274457.3,0,367,484,598,735,1083,1377,3241,3419,4315|8.31768422,5.35836609,9.26076324,6.60895179,7.46035019,5.76780515,4.88568529,5.35056732,3.06449974
ENST00000275016.2,0,786|3.88205847
ENST00000274901.4,0,1293|5.82913424
ENST00000275169.3,0,156,396,519|5.40604647,8.127814265,7.58056232
ENST00000274897.5,0,405,1735|4.76523192,3.169056875
ENST00000275015.5,0,591,1053|4.28075712,3.43493614
ENST00000274979.8,0,659,960,1091,1404,1523,1761,1848|1.59721365,0.98669413,0.45528815,0.19208327,0.35303667,0.42472989,1.03673442
ENST00000274849.1,0,579,683,1703,2009,2092|3.17167649,1.54345387,2.268337895,1.70225026,1.04809208
ENST00000275461.3,0,80|4.187818655
ENST00000275235.4,0,158,375,439|2.85022717,0.35227342,0.50748231
ENST00000274629.4,0,827,1007,1210,1788,2276,2415,2554,3070,3170,4035|2.81748649,0.35495411,0.64468816,2.282288335,0.18324477,0.05916571,0.24694528,2.14531562,0.0,3.36853779
ENST00000274811.4,0,618,755,996,1102,1327,1480,1749,1990,2331|4.7479391,3.88109822,4.9054612,7.38532964,5.05668244,6.10371534,6.49364075,7.89580939,9.61084745
ENST00000275227.4,0,712,902|4.03073822,2.75774734
ENST00000275159.6,0,253,353,578,1277|5.20560215,0.91900755,0.56120724,4.48653887
ENST00000274747.7,0,866,1108,1565,2007,2865,2993,3296,3364|0.0,4.386733685,3.68931042,2.72802436,2.888935975,2.55758997,3.57838549,4.236447105
ENST00000275428.4,0,182,493|4.853001825,3.88502238
ENST00000275525.3,0,186,346,577|5.714378985,5.08806515,3.36057103
ENST00000274605.5,0,408,592,862,1032,1738,2189,2314,2431,3700,4150,4531,4914|4.85339182,3.69382278,3.857256525,3.71525827,3.02994567,3.90177668,6.60438871,5.03721036,2.67381878,0.96139639,0.37825207,0.20846017
ENST00000275815.3,0,278,353|4.23096312,3.66631259
ENST00000275560.3,0,730|5.102666705
ENST00000274711.6,0,1000,3133,3662,3851,4037,4087|6.222073155,4.44892612,5.66640432,5.42986902,5.351903365,7.24157304
ENST00000275036.7,0,25,454,760,1819,2290|0.0,8.61674149,4.723182485,3.4355458,2.91081366
ENST00000275603.4,0,336,609,904|5.374425965,3.25393638,2.46621648
ENST00000275838.1,0,269|3.23999008
ENST00000274773.7,0,551,759,927,1444,3481,3851,4116|4.01569971,3.59549246,0.49865155,3.50246025,2.74564153,2.402428675,1.75492019
ENST00000275517.3,0,93,255,728,843,1182,1659|4.70058182,3.207145935,2.84939896,2.07083778,2.59999898,2.78374471
ENST00000275767.3,0,385,522,1216|3.29093212,2.06369079,2.819058385
ENST00000275072.4,0,229,454,603,804,1089,1241,1396,2099,2695,3154,3306|4.98088961,2.84889092,0.48447675,0.33670677,1.16388815,0.37825207,0.20846017,2.93930305,0.86890805,2.78396865,3.21392805
ENST00000276049.6,0,45,197,455,672|0.0,0.526922575,0.47574742,0.1705135
ENST00000275605.3,0,222,366,523,1012,1304,1645|4.568680735,0.4248946,0.4317494,2.67104901,0.77065293,3.1616687
ENST00000276127.4,0,465|2.01214869
ENST00000274938.7,0,1212,1321,2071,2433,2753,4374|5.14445326,5.56013039,4.382815095,3.78249766,0.56181844,4.43967042
ENST00000275874.5,0,58,296,683,939,1288,1756,1821|4.04501444,2.46948863,3.15456862,0.34393733,0.09902766,0.09538203,1.39174726
ENST00000276173.4,0,686|4.127073175
ENST00000275732.5,0,178,676,911,1348,1538,2212|5.60398117,5.054404105,4.59341164,3.85166495,4.61251607,5.38986347
ENST00000276101.3,0,52,315,571,1116|5.043965405,3.44589132,3.76182847,2.99095646
ENST00000275364.3,0,79,964,1362,1866,2136,2422,2623,3074|2.29768907,3.71725872,4.34347238,3.215969385,1.758014865,2.1982311,4.10701112,2.99566337
ENST00000276079.8,0,347,551,1092|5.26302102,0.695467895,5.26581202
ENST00000276218.2,0,95|4.86651936
ENST00000275230.5,0,1692,2860,3527,3574|4.196224805,4.254402035,5.62763322,7.49964808
ENST00000276241.6,0,68,217,423|1.44018387,0.99394652,0.7222659
ENST00000275884.6,0,95,572,868,1103,1525,1634,1827,1936,1984|4.00559167,2.86004427,2.78552856,1.47296522,2.3044635,0.69924525,0.48732235,2.27585882,0.99605199
ENST00000276344.2,0,552|2.423190955
ENST00000276055.3,0,800,907,1032,1338,2225|4.36217124,2.27558945,3.44551394,0.514205895,3.97686108
ENST00000275053.4,0,1786,2339,2558,2669,2990,3564,5067|3.595632705,3.34539549,0.20846017,2.97714499,0.36250345,3.014486315,3.53171285
ENST00000275358.3,0,1436,1536,1916,2204,2307,2444,3292,3397,3741,4151,4261,4722|2.87492147,0.44131325,0.11400347,0.20846017,2.96730872,2.22440598,0.37825207,3.04660725,0.37825207,3.56546861,1.15983527,2.38843726
ENST00000276410.2,0,72,525,559|5.40790752,3.46514252,0.71417978
ENST00000275532.3,0,679,909,1067,1167,1393,1620,1842,3654,3844,3997|4.60219545,3.90100423,3.235894365,0.715156205,3.157311835,0.81249595,3.160586755,3.391630025,4.08226773,3.42252222
ENST00000276201.2,0,104,914,1039,1539,1668|8.15544022,5.02441121,0.20846017,0.20160537,1.66565598
ENST00000276185.4,0,892,1235,1737,1878|5.49033037,4.32292371,5.319999795,7.6459974
ENST00000275820.3,0,283,395,603,706,807,1536,1683,1945,2059,2319,2840,3027,3196,3315,3513,3613,3786,4036|2.03063229,0.54152729,0.20846017,2.76863368,0.39096735,1.27038776,1.09946285,0.227911255,1.766940295,1.51152777,1.12532392,0.20846017,0.44531736,1.64451723,1.73381977,0.492044845,0.20621563,1.023478175
ENST00000276420.4,0,229,438|4.71020284,3.58594442
ENST00000276390.2,0,787,1299|5.26681942,5.64667813
ENST00000276416.6,0,617,731,949,1004|3.53204186,4.46267502,2.565296675,5.59846662
ENST00000275954.3,0,58,2652,3249|5.63002467,6.375316065,8.58345619
ENST00000276393.4,0,384,1336,1485|5.522506635,4.11689672,0.91331388
ENST00000276198.1,0,247,505,2646|7.05016299,5.52627672,5.40720272
ENST00000276077.1,0,1153,3023,3196,3293|3.52342682,3.259317935,3.59574792,4.80379822
ENST00000276570.5,0,489|4.50822852
ENST00000276585.4,0,144,264|5.49358668,3.74634879
ENST00000276326.5,0,163,504,689,886,1139,1258,1366,1936,2236|2.62681793,4.31433342,1.60240615,3.89487832,2.49796692,1.90498915,1.537248005,0.599881705,1.454944725
ENST00000275034.4,0,205,1124,1688,2210,3940,4059,4271,4847,5844,6138,6262,6287|7.82061662,8.24968172,9.00156935,6.89128101,5.19725157,6.17402039,6.634654705,8.39163164,3.27722062,2.728261705,2.239531525,0.62918589
ENST00000276616.2,0,89|3.70293489
ENST00000275766.1,0,385,696,1081,1378,1516,3339,3448,3660,3977,4085,4288,5047|2.75942389,0.41219177,2.86818182,0.51236073,2.66193371,2.81212028,0.57107229,0.667957995,2.55588732,0.694334705,0.67904946,3.41666372
ENST00000276571.3,0,376,510|7.13415719,9.002974875
ENST00000276594.2,0,65,323,426|1.10223711,0.19208327,0.19208327
ENST00000276692.6,0,100|5.4467342
ENST00000276449.4,0,50,633,934,1458,1573|0.0,3.30790073,0.57435789,2.9061018,0.18171082
ENST00000276590.4,0,605|4.09886648
ENST00000276704.4,0,147|4.70013376
ENST00000276297.4,0,122,256,356,799,1313,1497,1871,2114,2450|5.825322875,7.687897205,7.54369733,6.39719984,4.313086005,7.64025424,8.31473344,5.02038529,4.289106365
ENST00000276573.7,0,115,925,1002|0.0,5.06260747,5.08531072
ENST00000276833.5,0,124|3.25962283
ENST00000276708.4,0,204,305|2.2195881,2.72165459
ENST00000276282.6,0,191,570,865,1713,2683|4.56242723,6.69134112,3.57699422,4.00507991,4.7212369
ENST00000276204.6,0,71,383,579,756,917,1364,1529,1665,1805,1930,2128,2811,2965,3153,3681|7.21369106,7.24750549,4.60742602,0.41904657,0.40257123,3.62802611,0.20846017,0.20846017,3.15097508,0.32933742,0.34613099,2.93898955,0.65344468,0.44528642,2.928460085
ENST00000276699.6,0,126,586|2.68393072,2.312263055
ENST00000276816.4,0,380|3.445185965
ENST00000275493.2,0,939,2577,4687,5633,6011|3.91890079,2.994943255,3.059666815,3.23309829,6.1006282
ENST00000276927.1,0,239|3.6467464
ENST00000277309.2,0,43|3.8250798
ENST00000276431.4,0,400,699,1485,1951,2090,2260,2475,2538|1.457233475,0.36295138,1.37067119,1.5736131,0.4794061,0.35233827,1.75543758,6.00473861
ENST00000277124.8,0,350|3.788471395
ENST00000276943.2,0,52,492|4.58535509,3.68510679
ENST00000277415.11,0,321|8.80903816
ENST00000276935.6,0,854|3.85710271
ENST00000277480.2,0,152|3.98062773
ENST00000276480.7,0,427,1045,1265,2366|8.74464636,7.381655955,5.36918686,8.52072129
ENST00000276569.3,0,1156,1509,1938|6.88727444,5.80057149,7.40078166
ENST00000276893.5,0,880|8.430532245
ENST00000276689.3,0,73,872,1512|4.93737252,3.30057322,8.42186649
ENST00000276602.6,0,366,657,851,1085,1929,1985|4.47478813,0.33391197,2.84047293,0.17638997,2.90793377,1.64563686
ENST00000277657.6,0,50,129|0.0,4.09585949
ENST00000277517.1,0,221,610|2.29717815,1.24721021
ENST00000277141.6,0,944|6.318593125
ENST00000276974.6,0,1681|2.36174326
ENST00000277540.2,0,402,513|2.032456485,0.51675114
ENST00000277491.7,0,380,492,667,931,998|2.995495595,2.09544484,1.7127689,0.496704715,0.43913743
ENST00000276681.6,0,206,790,2186|5.564852785,4.052214385,4.528859435
ENST00000276533.3,0,115,275,582,809,1612,1970,2425,2674,2966,3299,3594,3794|1.05304265,0.11400347,0.11400347,3.33479699,3.66216742,0.46505123,2.29295415,0.81417635,2.784486105,2.15776897,0.4973126,2.131566135
ENST00000277746.6,0,518,816,883|6.89697462,8.32615529,5.29496789
ENST00000278064.2,0,24|5.646981645
ENST00000278025.4,0,61,359|2.52194141,2.12652733
ENST00000278070.2,0,213,304|6.75510082,5.49330112
ENST00000277817.6,0,473,1032|7.93335169,5.52410022
ENST00000276609.3,0,440,3057|5.5529091,4.62057558
ENST00000275162.5,0,239,444,932,1219,2254,2632,3418,4956,5085,9166|8.30540502,7.25633199,5.724156475,6.49265669,4.19778142,4.37068266,4.64665517,3.70847549,1.74170765,3.37676704
ENST00000278100.6,0,281|5.70240146
ENST00000276440.7,0,687,4090,4355,4418|4.08258182,3.45285201,3.88767792,4.88494075
ENST00000277541.6,0,207,430,759,1167,1298,1403,1627|6.76869249,5.56783122,3.53648322,2.373824385,6.49850382,3.19980126,6.097324795
ENST00000277475.5,0,933,1845,2176,2292,2558|0.0,3.44446209,3.22488669,1.04440356,4.18517612
ENST00000278222.4,0,153|2.79044198
ENST00000276461.5,0,548,1420,1782,2091,2896,3246,3601,4561,4873,4986|4.994947865,4.08945244,3.45432632,0.45199829,4.39484473,3.89304852,4.61959572,2.882879305,0.522844455,1.62852054
ENST00000278224.9,0,74,266|0.0,3.26237738
ENST00000277225.5,0,103,498,735,952,1102,1397,1595,1839,2108,2605|7.75646989,8.04922392,9.17027349,8.71108009,6.642461895,7.16576072,6.63275225,6.75089764,7.62104839,8.23884629
ENST00000276925.6,0,314,846,1927,2676,3089|3.631794625,2.89476622,3.35971955,2.58109029,3.01521566
ENST00000277865.4,0,44,394,1191,1293,1421,1558|5.969149405,5.83433818,5.84771114,8.64442539,4.27271601,1.39978198
ENST00000277874.6,0,1088,1667|5.32800912,5.14404354
ENST00000278175.5,0,597,761|5.33516425,4.9992833
ENST00000278174.5,0,259,835|7.20826354,7.19420039
ENST00000278359.5,0,40,136|5.331864965,0.15543318
ENST00000278317.6,0,40,214|5.242574545,3.248051005
ENST00000277458.4,0,1079,1388,1596,1696,1958,2324,2583,3196|2.69559896,0.18324477,0.11400347,0.18254637,2.81350984,3.380810965,0.0,2.75664464
ENST00000278314.4,0,544|4.597548335
ENST00000278243.4,0,913|4.06568012
ENST00000277900.8,0,1947,2075|7.51627909,4.460516955
ENST00000278360.3,0,534|4.512601685
ENST00000277459.4,0,565,1642,1951,2159,2259,2521,2887,3146,3759|0.0,2.69559896,0.18324477,0.11400347,0.18254637,2.81350984,3.380810965,0.0,2.75664464
ENST00000278400.3,0,416,503|3.498071015,0.0
ENST00000278412.2,0,422|4.919304185
ENST00000277551.2,0,120,1755,1934,2744|0.0,3.22552255,7.78092266,7.22787781
ENST00000278483.3,0,562|4.501157365
ENST00000278060.5,0,83,226,602,715,854,1505,1785,1998,2299,2481|0.0,2.70981042,1.952426285,1.2855696,0.57890561,1.23318366,0.33436986,1.01757202,0.20846017,1.88039423
ENST00000278302.5,0,101,409,510,1616|4.05702564,0.86054737,1.60791766,3.17851747
ENST00000278198.2,0,53,202,372,590,772,1595|7.69912458,9.72992209,8.96740799,7.768267165,8.411301365,4.45770842
ENST00000278426.3,0,574,1003,1038|4.22246122,3.34658575,1.00861949
ENST00000278779.4,0,48|0.57933664
ENST00000278520.5,0,881|4.43175172
ENST00000278671.5,0,548|5.43689157
ENST00000278601.5,0,673|3.75846949
ENST00000277570.5,0,660,2344,2630,2853,2999,3219,3502,3679,3787,3977,4095|3.578864255,4.22734152,0.37600753,2.74437742,1.19608334,2.436710505,0.46011455,2.88998903,0.51025461,0.3951978,2.95987355
ENST00000278742.5,0,57,398,553|1.46550699,3.37992063,4.05997108
ENST00000278853.5,0,37|3.96136156
ENST00000278572.6,0,339,576,788,1106,1260,1334|3.35607771,2.0055066,1.92859564,1.158337395,0.25421622,0.342209075
ENST00000278780.6,0,288,484|3.53061387,4.71359397
ENST00000278833.3,0,281|4.29579934
ENST00000277905.2,0,48,588,849,1087,1376,2171,3661,3688|3.258160405,3.259414295,3.85583709,2.374106615,4.11893155,3.87642235,3.607584635,1.60058645
ENST00000278823.2,0,210,332,684|4.19380387,4.96308507,5.13441345
ENST00000278568.4,0,25,355,1307,1495,1753|0.0,5.28828222,4.989964555,3.332139985,1.9123833
ENST00000278826.6,0,519,813|3.89344826,3.08928238
ENST00000278772.4,0,866,1344|3.58671124,3.848441795
ENST00000278893.7,0,193,296|0.0,4.75919512
ENST00000278618.4,0,579,1803|3.99855687,3.70053067
ENST00000278559.3,0,358,1734,1993,2285|4.16172599,3.467266855,3.34222179,3.337828425
ENST00000278919.3,0,190,350|6.44148477,5.65165542
ENST00000278865.3,0,895|2.90244147
ENST00000278855.2,0,971|2.60949655
ENST00000278886.6,0,537,755|3.0379025,4.149785915
ENST00000278386.6,0,48,337,790,1821,2299,3115|0.0,6.41444199,5.75813678,3.91740612,3.156148105,4.05065418
ENST00000278927.5,0,523|4.09743599
ENST00000278903.6,0,77,552,739,1078|5.3135081,6.16557056,5.04517342,4.85622612
ENST00000278193.2,0,337,1173,2635,2824,3141,3532,3761,4231|6.90843572,5.50747004,5.662650675,1.02404345,4.34186542,0.37825207,5.41191582,3.90547874
ENST00000279028.2,0,328|3.35521947
ENST00000278979.3,0,177,767|3.05754705,3.180568565
ENST00000278980.6,0,119,740|3.3124315,3.78608759
ENST00000278935.3,0,71,714,874,1100|4.98225932,3.35848588,3.625025905,3.3080134
ENST00000279034.6,0,341|4.65732122
ENST00000279058.3,0,195|3.57460226
ENST00000278407.4,0,275,587,1293,1393,1760,1930,2032,2459,2764,2865,3067,3475,3575,3884,4587,4608|4.18780255,0.50377815,1.994788775,0.11400347,0.37600753,0.20621563,1.58228093,2.19865658,0.35303667,1.62990954,0.17638997,0.34618187,1.77561503,0.46048736,1.68490693,0.36030771
ENST00000279036.6,0,419|3.61065396
ENST00000279206.3,0,26|5.54917152
ENST00000278836.5,0,185,975,1479,1619,1945,2081,2320,2375|5.48947572,3.8325614,3.714045505,3.076525285,4.484749285,3.22050083,4.53796281,6.72422244
ENST00000279168.2,0,38,186,302|2.88910993,1.63541749,3.365590125
ENST00000278612.8,0,96,319,1557,2275,2424,2562,2770,3172,3496,3666|5.61111257,7.20301526,4.861831915,2.854356135,1.54814817,0.68313637,0.35892303,2.065422905,2.12719465,2.53794198
ENST00000279259.3,0,83,134|0.0,5.01958382
ENST00000278882.3,0,978,2518,2642|2.959325875,1.874186455,0.05916571
ENST00000279281.3,0,70,273|3.06687336,4.27048433
ENST00000278888.3,0,357,468,917,1085,1252,1422,1731,2811|3.68494562,2.17837119,2.61035519,0.67036982,0.39920661,2.09120546,2.69836209,2.310531615
ENST00000275262.7,0,118,612,1279,2086,2701,2973,3445,3915,4777,4968,6000,6741,7541,7756,9278,9544,9719,11077,11200,11595,11991,12129,12729,13886|7.543579955,6.875318965,5.81707129,9.04787259,7.15517564,7.71360194,4.75588901,5.92746793,7.69521199,9.08120435,9.46009212,9.14041149,8.73508279,4.80087212,8.87292144,7.98117264,4.93601619,3.92860383,1.65837719,4.19382376,5.222631555,4.58148684,2.40067744,2.33480357
ENST00000279387.7,0,319|5.55432082
ENST00000278937.2,0,819,1001,1843|4.27651554,4.67818827,4.36289399
ENST00000279178.3,0,91,429,773,911,986|2.67735553,0.11400347,1.77378727,1.493722055,1.08980079
ENST00000279146.3,0,124,233,343,466,628,1026|4.781740785,4.06126628,3.411172035,3.38109323,1.46435338,4.27655793
ENST00000279575.1,0,137|1.45125752
ENST00000279396.6,0,136|4.50885032
ENST00000279249.2,0,388,512,781,898|3.843274095,2.375278545,3.52082203,2.23484305
ENST00000279441.4,0,291|5.05622342
ENST00000279783.2,0,33|4.46254708
ENST00000279394.3,0,716,798|5.367821595,3.528356355
ENST00000279389.4,0,298,633,756|4.5161671,4.75732699,5.78984582
ENST00000279573.7,0,166,299|0.0,1.66594595
ENST00000279022.2,0,152,291,604,704,1104,1591,1745,2030,2194|4.163920005,3.20119353,3.25821333,2.97815427,3.10569182,3.70853712,2.123282465,2.42984615,1.611519075
ENST00000279392.3,0,886|3.282471885
ENST00000277942.6,0,4745,4891,5072,5238,5481,5588,5842,6169,6279,6493,7338,7628|3.51031989,0.58733595,0.60621005,0.71964919,0.20621563,1.21386946,0.47589842,2.91663172,0.49615489,0.20160537,4.07788725,3.539118005
ENST00000278550.7,0,57,260,433,921,1615,2038,2512,2677,3216,3343,3699,4801,5227|0.0,8.44765879,6.05717132,4.52437423,3.72414302,5.55219792,3.99858453,0.95479699,3.80632962,2.95597749,4.73278902,4.78028492,3.15724859
ENST00000279242.2,0,156,271,588,1203,1399,1504|3.529450985,1.74298027,0.47057854,2.51561066,2.865416835,6.63051281
ENST00000279024.4,0,571,703,1014,1282,2554|2.90722559,0.55677356,0.20846017,1.459400745,3.234646165
ENST00000279147.4,0,242,604,912,1319,1701,1832,1956|3.361042455,1.885803785,1.88477196,0.97941532,0.36941258,0.64058072,1.90170908
ENST00000279550.7,0,97,623|5.90151595,6.63559979
ENST00000279477.7,0,594,816,945|2.309858955,0.18324477,0.18324477
ENST00000280096.5,0,329|0.40746304
ENST00000280082.3,0,227,406|2.53564146,0.73568399
ENST00000280056.2,0,258,462|2.337697115,3.06612721
ENST00000279839.6,0,51,492,763|5.74346412,3.98390828,2.51853549
ENST00000278949.4,0,37,735,908,1080,2204,2484,3205|0.0,4.35127732,0.48955221,0.630158315,3.96793815,4.35547351,4.02614992
ENST00000280191.2,0,206|4.15209552
ENST00000279101.5,0,160,478,811,994,1421,1521,2041,2341|1.799969935,3.534262135,2.31007021,3.11103572,1.57174502,2.139585365,2.03277829,3.4863112
ENST00000279804.2,0,137,265,412,940,1021|1.99083612,1.26795122,0.59780114,2.95186575,4.88299238
ENST00000280245.4,0,429,511|3.82295665,0.55620139
ENST00000280325.4,0,347|4.31043262
ENST00000280083.3,0,51,179,424,643,1085,1131|5.61635355,7.62190402,5.70501208,4.17359465,3.51738303,2.49992848
ENST00000280357.7,0,149,296,345|0.40904255,0.11400347,0.56295142
ENST00000278590.3,0,340,1297,1495,1648,1803,2000,3552,4089,6104|8.92593324,8.00317979,6.296761655,9.08344889,7.62411789,9.52927319,5.43342782,4.16593172,4.57653965
ENST00000279488.7,0,643,909,1198,2022|7.06229192,6.868344165,8.69660359,3.708246955
ENST00000280358.4,0,199,643|4.71867418,4.675802795
ENST00000278505.4,0,676,3339,3555,5926,6044,6199,7021,7476,7728|3.675828695,3.35506055,3.87335977,2.79112961,0.3275463,0.05916571,2.660144025,0.11400347,2.20522689
ENST00000280155.2,0,444,1473,1526|3.96412862,5.74122929,3.57308795
ENST00000280333.6,0,72,554,730,926,1090|3.11051723,4.20389215,5.722426525,6.05175214,6.69781397
ENST00000280362.3,0,881|3.66552302
ENST00000280154.7,0,212,624,745,1417,1734,1857,1933|7.44702984,8.64626175,5.23331689,3.369846485,0.796721,2.72968071,3.437184445
ENST00000280467.6,0,207,437,793|3.40783313,0.41904657,3.160167385
ENST00000280326.4,0,155,604,1177,1629|5.71900225,2.17889109,1.31178732,1.39830024
ENST00000278947.5,0,385,996,1107,1276,1429,1902,2427,3232,4202,4709,4847,4936|5.00370599,3.38768785,2.56302822,0.40257123,0.50189145,3.34285526,4.17653604,3.96937462,4.695550055,3.65223881,1.76612606,3.09983774
ENST00000280551.6,0,354,692|6.211607965,5.57189247
ENST00000280665.6,0,158|5.331863205
ENST00000280097.3,0,364,1361,2687|4.66690366,3.31306547,3.357514365
ENST00000280606.6,0,373|4.65823227
ENST00000280346.6,0,900,1687,1855|5.125873385,5.06921149,5.02277819
ENST00000280571.8,0,212,505,848|3.621323305,3.33741051,2.13661732
ENST00000280187.7,0,1969,2592|8.71487379,4.72623239
ENST00000280560.8,0,919|4.49616922
ENST00000280605.3,0,759|4.01531915
ENST00000280749.5,0,196,246|0.0,1.468975685
ENST00000280258.5,0,62,417,928,1799,2098,2438|7.0969589,4.70951832,4.19882122,4.64906042,3.53500912,3.20749908
ENST00000280701.3,0,154,281,650|4.630989875,3.34206554,3.0134857
ENST00000280780.6,0,219|1.66025282
ENST00000280285.5,0,48,507,1133,1263,1476,1776,1908,2618,2784|5.38999509,4.90045777,4.48685752,0.82572486,4.66355827,0.50300969,4.53601143,6.181449185,5.81288667
ENST00000280706.2,0,101,419,525,730|3.89652097,0.53599184,1.70288338,2.68320895
ENST00000279873.7,0,430,584,807,1224,2270,2399,3918|6.300231655,9.24180119,7.80154159,7.44516894,5.78187217,5.31488802,7.99538329
ENST00000280527.2,0,61,960,1330,2333,2434|7.61861879,7.94952646,9.08344889,8.69124049,6.85802974
ENST00000278379.3,0,1813,1934,2238,5210,6142,6612,9689|4.79055282,2.79406372,0.61949757,4.10442808,4.270425355,4.87009201,5.70487272
ENST00000278353.4,0,727,1454,1586,1901,2169,2524,4507,4756,5083,5673,6466,6652,6833,7030,7338,7915,8127,8359,8510,8651,9305,10167,10440,10877,11015,11217,12052|4.31668718,3.39165959,2.550408315,0.42772143,2.99345065,0.29997227,0.84603884,0.56362579,0.2025837,0.11175893,0.34388645,0.10490413,0.08595781,0.33446223,0.33446223,0.10233471,0.34388645,1.3332949,0.11175893,0.49964691,1.716381265,0.82664187,0.11400347,0.80161389,0.11400347,0.35137094,1.19071782
ENST00000280330.8,0,546,1672,3886,4111|3.253433105,2.43177197,0.2025837,1.97411029
ENST00000280193.2,0,407,974,1165,1291,1429,1599,3019,3254,3463,3712,3865,4011,4263|8.68443506,3.97419708,0.34323893,0.42810349,2.17296156,0.33927619,3.38201342,3.19420054,3.01809319,2.48453489,0.33843796,0.330787375,2.77412617
ENST00000281030.2,0,718|3.65201034
ENST00000280969.5,0,590,808,1083,1192|6.56854607,4.59955872,2.37824598,0.37825207
ENST00000280098.4,0,1232,1350,1856,2210,2801,2987,3137,4148,4467|7.58382789,8.09041344,5.07728927,5.13918597,7.05601904,5.947990645,5.960915255,6.06941952,3.99239002
ENST00000280562.5,0,370,767,937,1181,1405,1887,2242,2484,2547|4.20091656,4.92616087,6.83540259,5.37132062,3.93467115,6.614208085,5.56355522,4.771126505,8.18830972
ENST00000281038.5,0,709|4.33671392
ENST00000280758.5,0,122,450,576,1086,1456,1924|6.432253485,5.145926055,8.053524505,6.78006069,6.655786005,5.188055395
ENST00000279907.7,0,1814,1948,2126,2566,2809,3283,3479,3800,4109,5484,5556|5.34939348,0.11400347,0.40940038,3.2694889,2.92790663,1.25147035,1.15072684,0.92296869,0.20846017,3.34672812,4.360545815
ENST00000280614.2,0,50,279,524,680,905,1098,1246,1404,1735,1880,2030,2197,2832,2959,3093|2.3822928,0.37659326,4.11414919,0.410649785,3.89012619,3.18657475,0.04014626,0.334657425,2.67427448,0.46284795,0.20846017,3.47567018,2.34273475,1.28111243,0.11400347
ENST00000281141.4,0,253|4.61664655
ENST00000281043.3,0,109,917|8.88309059,9.04040619
ENST00000280904.6,0,689,2039|4.97854595,4.14190357
ENST00000281142.5,0,255,484|5.29600449,4.17705982
ENST00000280734.2,0,765,1904,2260,2457,2776|4.20594926,3.98873694,3.61329449,3.91353262,3.49726449
ENST00000281017.3,0,764,1049,1288,1659,2003,2246|1.48181179,1.07696643,0.77754395,0.20846017,1.70087616,1.37620136
ENST00000281031.4,0,64,255,792,995,1173,1484,1691|4.14421352,2.71657451,3.14390966,0.42441079,0.11400347,0.18030183,3.45618038
ENST00000280987.4,0,526,1002,1148,1345,2014,2165|5.234084355,3.09947373,0.20160537,0.45455375,3.51617149,5.28929291
ENST00000280800.3,0,199,494,793,1060,1260,1379,2015,2161,2385,2996,3088|3.26204297,2.96458282,4.34169212,3.14823872,0.523508095,0.20846017,0.55171595,0.36487966,0.852833435,1.91199498,0.36758564
ENST00000281154.4,0,719|4.62820909
ENST00000280557.6,0,71,243,417,520,734,2051,2154,2374,2765,2966,3275,3512,3636,4535,4716|7.36378652,0.73724726,6.96607418,0.90912981,0.18324477,3.85379005,0.41327384,0.68429249,2.20156685,1.56659349,0.18324477,1.41508645,0.16686787,0.37143085,2.0591116
ENST00000281156.4,0,290,1003|8.971524335,9.66727939
ENST00000280886.6,0,151,939,1347,1830,2009,2351,2886,3135|6.40084483,8.994911625,6.63997351,5.25967139,5.65259431,5.570455145,9.46501389,6.93160556
ENST00000281382.6,0,203,393,541|8.21235412,6.31367357,0.0
ENST00000281081.7,0,831,989,1154,2129|3.67181632,0.11400347,0.44131325,3.39708235
ENST00000280772.2,0,174,380,651,962,1440,2579,3548|8.28724876,8.67996134,9.13197179,9.53131829,9.30152644,3.34867322,3.63879032
ENST00000281394.4,0,526,648|6.73193434,5.808871045
ENST00000280979.4,0,41,193,293,988,3257|8.04801259,0.0,7.97286069,8.49883739,4.26337735
ENST00000281496.6,0,250|5.82132287
ENST00000281437.4,0,76,403,627,800,877|5.55916153,4.51927096,5.31207342,0.96257315,5.46725592
ENST00000281508.3,0,120,247|0.11400347,0.38741026
ENST00000281182.4,0,986,1317,1666,1832,2415|3.56287901,0.59616989,1.69079105,0.20846017,1.90033725
ENST00000281187.5,0,168,678,2021,2202|5.5721588,4.516220975,3.92438688,7.55700176
ENST00000281453.5,0,67,507,766,1223|4.28601615,3.436615575,0.0,2.83521602
ENST00000280481.7,0,424,4571,5191,5536,5767,5904,6343|6.235243465,3.48255464,3.371672945,3.27540872,0.20160537,0.20846017,4.26090502
ENST00000281321.3,0,337,562,735,1020,1666|5.70986795,8.46014542,8.59423919,7.99606749,7.61488063
ENST00000281471.6,0,88,1167|3.96939037,2.83711215
ENST00000281623.3,0,462|4.92290182
ENST00000281474.5,0,1101|6.63839329
ENST00000281273.4,0,1138,1404,1504,1733,2054,2534,2635|3.565121025,3.35422537,0.30596756,0.04014626,0.2025837,4.30877084,2.87534663
ENST00000281589.3,0,197,467,835,1157|4.01210522,4.299584545,1.92212411,1.16834837
ENST00000280871.4,0,3735,4793,5005|4.63783732,6.062444425,6.91659514
ENST00000281871.6,0,62,101|0.0,3.34807374
ENST00000281882.3,0,111|2.09375155
ENST00000281722.3,0,212,746|6.713401155,7.040355785
ENST00000281441.3,0,207,852,1152,1565,1692,1912,2579|2.1513475,3.18587542,0.46324749,2.42126374,0.634675,0.30105973,2.88417257
ENST00000281282.5,0,518,819,1261,2068,2837,3237|3.66661821,0.18254637,2.84807793,3.01831609,3.03882546,4.313341905
ENST00000281243.5,0,480,620,1032,1304,1562,1857,2507,2828,3172,3319,3649,4101|4.184693095,3.592891905,2.492731715,0.32953446,0.59056285,0.11400347,0.518514555,0.97145319,0.11175893,0.20846017,0.70986004,0.60539708
ENST00000281405.4,0,2147,2493,2638,3298|2.58445988,2.669184835,1.83209155,3.22034252
ENST00000281129.3,0,3598,4499|4.69607997,4.34300035
ENST00000281708.4,0,88,329,1342,1623|7.90828614,8.76256479,9.27140684,9.75763269
ENST00000281146.5,0,238,339,1666,3920,4107,4849|4.3343204,0.60917795,2.01490312,1.6546499,0.94129155,2.086394385
ENST00000281703.6,0,1232,1874|1.621199245,1.76212905
ENST00000281924.6,0,107,473,957|5.60096252,4.386198615,5.49605643
ENST00000281938.2,0,79,888|5.49060842,4.32023722
ENST00000281961.2,0,66,208,713|4.717167855,5.92312022,5.63878142
ENST00000281317.5,0,89,714,2380,2508,2840,3692,4208,4601|5.27603572,3.90431762,3.21396342,0.418780295,0.18324477,2.886368745,3.037515285,0.37825207
ENST00000281523.2,0,135,399,619,1049,1946,2054,2487,2791|8.86285082,8.578067825,8.37002599,5.75145088,6.24765456,1.07594001,4.26845254,6.91610979
ENST00000281456.6,0,54,722,1057,1387,1880,2571,2711,3660|4.664123185,4.699082025,0.20846017,1.42705299,3.31213621,2.84711463,2.302579785,1.9710323
ENST00000280612.5,0,1341,1539,1755,2823,4491,4653,4861,6305,7015,7862|4.76900802,0.498376995,0.09184798,3.37254183,3.813468945,0.32886466,0.11400347,3.76973117,4.298321755,4.36735812
ENST00000281806.2,0,911,1227,2406|3.41773525,0.41892131,3.33850928
ENST00000281772.9,0,298,489,996,1405,1526,2238|5.66769644,3.59612352,4.67625612,5.53434532,6.12377069,4.04222977
ENST00000282058.6,0,208|4.54661241
ENST00000281741.4,0,88,2020,2197,2342,2482,2832|4.859816725,2.76488779,0.3717029,0.05231091,2.217376315,2.63529234
ENST00000281830.3,0,1490,1853,2000,2296|4.56014755,0.54152729,5.27247078,7.95907405
ENST00000282003.6,0,238,1095,1294|5.16631384,4.94478972,7.81217429
ENST00000282074.2,0,64,540|5.203436235,1.01475096
ENST00000282091.1,0,351|5.23857105
ENST00000282141.3,0,66|6.12597872
ENST00000281127.7,0,350,460,673,1617,1924,2481,2749,2937,3085,3652,3975,5184,6327|5.588824635,7.99688309,6.14355659,7.94551449,8.07408669,8.14918702,4.85625987,0.04014626,0.2835819,3.27937445,0.20846017,3.01043954,3.07666262
ENST00000282007.3,0,235,407,921,1643|3.97623017,0.69049901,2.563900685,2.45187557
ENST00000281543.5,0,355,575,865,985,1467,2039,2389,2634,3148,3526,4379|3.14175681,0.37825207,0.35892303,2.739656395,2.677317855,0.20846017,2.24370572,1.97405935,2.57040379,3.54788399,5.22276632
ENST00000281928.3,0,744,1248,1360,1633,1922,2355,2690|6.49000099,6.659496555,5.258975565,7.64817769,8.34499299,8.20128729,8.90366559
ENST00000282111.3,0,74,302,926|5.73225029,6.20820622,4.838288855
ENST00000281821.2,0,102,627,816,1626,2670,3216,3345|9.83951849,6.57437221,6.20098133,6.7658711,6.05300267,7.539932115,9.84173189
ENST00000281950.3,0,243,456,619,744,1362,1623,1736,1876,2358,2652,3044,3108|3.84030218,0.42472989,2.50014548,0.4400282,0.08134755,0.09772445,0.17638997,0.52913704,2.04099215,0.18324477,2.778194245,2.80025371
ENST00000282020.4,0,147,387,1060,1316,2058|8.42720832,6.6105089,8.80331239,7.219883745,8.75286279
ENST00000282146.4,0,125,705,854|3.46314059,3.88644009,5.30980424
ENST00000282026.1,0,90,273,388,539,639,799,1161,2834|4.141396695,1.15358295,0.39657754,2.69074119,0.49704128,0.47867491,2.55173316,2.52479499
ENST00000282276.6,0,1203|3.71153132
ENST00000282326.1,0,580|1.4970843
ENST00000282292.4,0,56,227,764,1048|5.12023204,3.8177017,1.17342277,1.39274921
ENST00000282018.3,0,1983,2275,3026,3319|3.41306503,2.70895089,0.37825207,3.03021737
ENST00000282282.3,0,437,1380|4.26003629,2.05431472
ENST00000282251.5,0,739,937,1193,1392,1540,1641|3.88872757,0.49381024,2.75992845,0.11400347,0.37570665,1.73561766
ENST00000281828.6,0,561,1045,1361,1619,2841,3013,3113,3329,4258,4624,4976|5.40011917,2.847530885,0.59376547,2.26247512,2.558690465,2.77115021,0.20846017,0.429687515,2.06112868,2.30828281,1.07074699
ENST00000282308.3,0,223,678,1188|1.95850628,1.07530315,0.66206924
ENST00000282032.3,0,82,307,1714,1998,3099|4.68425467,3.92745092,3.01053127,0.46332354,2.90805442
ENST00000282185.3,0,200,379,507,814,1822,2146,2429|3.679136605,0.57107229,0.45199829,2.44834845,2.53470325,4.21337622,2.97414042
ENST00000282050.2,0,128,271,597,841,1197,1383,1791,1893,2243,2359,2475,2583,2899,3053,3491,3653,4034|6.817502445,3.44868433,0.11400347,1.99736304,0.20846017,0.09645824,0.10588246,0.05231091,0.01849982,0.20621563,0.20621563,0.47671181,0.18100023,0.55499161,0.20621563,0.10588246,1.17541761
ENST00000282470.6,0,445|4.89060683
ENST00000282412.4,0,755|6.53167311
ENST00000282478.7,0,342|3.844000225
ENST00000282369.3,0,900,1378,1479,1741|5.12752255,4.896978485,4.81789902,6.15781052
ENST00000281092.4,0,267,630,859,1089,2787,3574,8482,8632,9266|6.48689112,4.78010772,0.864197,3.33539188,4.40993765,4.63586142,3.658879505,4.35915643,6.744034965
ENST00000282469.6,0,1327|3.91421199
ENST00000282507.3,0,145,681|1.4859766,1.665325655
ENST00000282059.6,0,113,1314,1633,1765,3000,3237,3564,3874|8.10857607,5.14454054,4.18712422,4.45167823,4.59898872,5.76099982,8.26238239,8.346829585
ENST00000282272.8,0,86,443,552,1235,1388,1645,2929,2999|5.03385588,7.88207819,5.10975332,4.85452773,5.50499492,4.30839742,7.86765189,5.005327635
ENST00000282382.4,0,2053|3.39827802
ENST00000282041.5,0,79,3372,3681,4418,4858|6.46167951,3.19014242,0.36117662,2.88680329,4.292879135
ENST00000282030.5,0,1742,3740,4081,4812|5.98409992,4.364063835,5.81295792,9.16049059
ENST00000282611.6,0,84|3.530392055
ENST00000282406.4,0,326,852,1302,1590,2389|3.759130355,4.04530713,0.458476025,4.330397435,4.22203512
ENST00000282709.4,0,51,223|0.71848199,0.37825207
ENST00000282516.8,0,961,1521|9.69235766,6.277065405
ENST00000282344.6,0,451,1780,2076,3141|6.97302984,6.00900524,5.53065214,5.66070659
ENST00000282296.5,0,50,1079,1229,1536,2070,2179,2700,2875,3156,3425,3627,4009|3.50480053,2.75395782,2.279328315,0.51421564,2.040485965,0.24694528,1.65944415,0.52397741,0.31051225,1.32435582,2.01227717,1.918981375
ENST00000282226.4,0,793,1145,1441,2595,2772,2911,3163,4143,4455,4648,4831,5149|2.87247145,0.05231091,0.2025837,2.45378958,0.62667005,0.45525215,2.587707595,1.449183765,0.20846017,0.54104835,0.11400347,2.710391835
ENST00000282397.4,0,277,416,896,2658,2821|5.04382464,2.31476797,3.34047074,3.46678036,6.15892159
ENST00000282391.5,0,347,560,860,1114,2518,2816|9.03874569,7.71501739,7.41961164,8.261965485,8.40858299,8.78109039
ENST00000282096.4,0,181,585,2001,2993,3940,4048,4348,5065,5435,5543|7.57341796,6.888903285,4.913646305,3.17979194,0.5100292,0.55620139,0.20846017,1.01484381,1.59077055,1.03454191
ENST00000282881.6,0,401|2.11854812
ENST00000282499.5,0,50,211,1024,1580,1840,2353|9.68429202,8.64736464,8.66959529,4.355409855,3.5785229,4.44539042
ENST00000282728.5,0,283,900|5.71083076,5.44791084
ENST00000282538.5,0,784,1167,1774,2042|4.656022425,1.86388705,4.42824252,4.71555686
ENST00000282670.2,0,1133,1593|5.11737482,4.18589025
ENST00000282561.3,0,516,947,1126,1286,1577,1748|6.87630937,6.19810769,7.61678636,8.85035759,7.73702162,8.68171179
ENST00000282466.3,0,50,749,2186,2930,3195|6.999960835,6.69374282,4.40366119,6.89812952,5.52326582
ENST00000282924.5,0,75,220|5.61540176,7.28833869
ENST00000283025.2,0,82|3.52314767
ENST00000282572.4,0,1387,1528,1701,2049|2.99368313,0.29240774,0.45951016,2.651597665
ENST00000283033.5,0,51,115|6.22165702,8.10362329
ENST00000282441.5,0,766,1456,2363,2632,3510,3603|7.70692141,5.80997612,6.01890613,5.54446438,7.385775725,4.05552372
ENST00000283027.5,0,246|3.509224415
ENST00000283126.7,0,137,195|0.1882037,0.66962722
ENST00000282570.3,0,1541,1876,2392|5.18999017,0.20160537,2.79748838
ENST00000282841.5,0,347,498,598,797,1771|4.15581802,2.97885422,0.23742318,0.45871266,3.055673155
ENST00000282541.5,0,1100,2521,2805|3.96221532,4.38955772,4.77580552
ENST00000282388.3,0,114,383,580,996,1913,2297,2812,3000,3618,3888,4292,4391|3.82194614,5.37274334,6.13992112,8.28588924,8.2534029,3.85733086,3.45327499,4.72236957,4.9338252,4.09700654,3.704001905,3.04884022
ENST00000282849.5,0,173,494,710,1076,1611,1828|4.18938522,4.75913532,6.336912615,4.570270695,6.67267232,7.84071699
ENST00000283141.6,0,53,517,690,821|3.13862286,2.104314375,0.40904255,0.37690983
ENST00000283006.2,0,106,224,568,741,919,1033,1214,1411,1478|2.65634107,1.02314549,0.50377815,1.80826678,0.50377815,0.20846017,0.50377815,0.48581906,1.63269356
ENST00000282892.3,0,1418,1618,1774,1958,2212|2.96680599,0.18254637,0.0,0.17569157,0.17569157
ENST00000283148.7,0,81,658,723|6.19288028,8.59508429,9.16966809
ENST00000282908.5,0,1915|2.97716612
ENST00000283290.5,0,192|8.10335374
ENST00000282587.5,0,335,499,747,1124,3666|6.31462879,1.22500012,0.20846017,4.11199982,3.6280357
ENST00000282753.1,0,97,292,474,1319,2802|5.13739532,4.95602166,4.8173831,5.09803929,5.74976992
ENST00000283357.5,0,172|5.22626707
ENST00000283122.3,0,360,1261,1628,1803|7.17991047,3.61036014,0.34711454,2.54413359
ENST00000283233.5,0,369,600,770,1032|5.55359642,7.74525939,5.38185963,2.97028396
ENST00000283147.6,0,62,1392,1431|5.52409911,4.52559017,4.22150272
ENST00000282999.3,0,135,524,989,1090,1295,1493,1632,1916,2066,2166,2548,2645|0.0,5.11124845,2.84967928,0.11400347,0.43638096,1.23586658,2.09781071,1.80259764,1.28260625,0.35303667,0.20846017,0.37825207
ENST00000283547.1,0,124|2.57869609
ENST00000283429.6,0,65,103|3.54722752,5.529213055
ENST00000283109.3,0,720,899,2194|3.442879635,3.76387352,2.97670762
ENST00000283550.3,0,146|2.015035035
ENST00000283195.6,0,239,1447,1930|8.31702754,4.609132325,3.30573786
ENST00000283713.6,0,133|2.88215456
ENST00000283309.6,0,1022,1225,1352|1.599656815,0.97669757,1.9319521
ENST00000283296.7,0,422,1062,1487|4.80077639,4.202877285,4.28398095
ENST00000282928.4,0,125,355,522,1333,1570,3168|5.55563542,5.756144775,6.81722421,9.22480092,7.16697767,5.90673481
ENST00000283645.4,0,105,427,644|4.15295032,0.74579961,3.77587652
ENST00000282701.2,0,83,2705,2986,3364,3765,4587|5.69347392,3.98059942,0.96055471,4.392666555,5.01431732,4.035793345
ENST00000283351.4,0,817,967,1373,1582|7.49865559,2.601918795,1.39876971,1.08722415
ENST00000283871.5,0,226|4.81325107
ENST00000283752.5,0,460|3.796874365
ENST00000283249.2,0,1883,2070|4.55579433,7.21697541
ENST00000283646.4,0,161,451,857|5.1143653,6.23440812,4.371828225
ENST00000283882.3,0,581|4.04613514
ENST00000283206.4,0,580,1114,2819,3175|4.03759186,4.07991045,3.73753127,4.57155717
ENST00000283415.3,0,695,881,1060,1243,1347,1530,1671,2055,2164,2228|2.61137938,2.437815005,1.48439986,0.84298301,1.733776895,3.29801789,1.63385859,3.156738515,0.91900755,2.959584125
ENST00000282869.6,0,3680,3862,4773,5325,5600,6048,6278,6343|2.384377035,1.13633577,0.98778855,1.19437715,0.64724976,0.34679662,0.09962347,0.08795471
ENST00000283131.3,0,256,1212,1564,1773,2014,2147,2460,2848,3036,3459,3622,3748,4305|9.22379491,5.77435989,3.195012055,2.89524084,2.90713881,4.08660111,1.58841039,0.20160537,0.20160537,1.42514032,4.26837864,1.73367862,1.30246819
ENST00000283684.4,0,174,575,754,1296,1450,2070|5.189535355,1.19226663,0.19936083,4.04256462,4.961233285,4.95069654
ENST00000283243.7,0,1202,1367,2267,2389,2566,2723,3928|3.77900019,0.68142839,4.2707327,0.4794061,0.45199829,0.72002108,2.49875198
ENST00000283916.6,0,67,1461|5.60389369,3.656204305
ENST00000283921.4,0,896,998,1308|6.00212011,5.188637055,9.09184139
ENST00000284142.6,0,79|5.38593572
ENST00000283875.5,0,260,535,1819,1903|4.52491977,0.11400347,3.89897793,3.73284017
ENST00000282588.6,0,2964,3535,6893|4.182588405,3.70924672,3.53522846
ENST00000282077.3,0,1114,1444,2277,4231,4517,5028,5148,5376,5735,6007,6625,7601,7953,8101,8384,9016,9382,9714,10816,11164,11334,12120,12504,12700|4.05388859,0.20846017,3.59242104,3.68068458,1.69514163,0.20846017,0.18254637,1.53059169,0.18254637,1.23834946,1.3635308,1.143908,1.42033424,1.130951405,0.20846017,1.2553435,0.90858466,0.2025837,1.38200319,2.816338505,0.525170595,2.264594725,0.34725116,1.754381695
ENST00000283891.5,0,651,1958,2201|2.20058086,1.80472673,1.70097649
ENST00000282356.4,0,669,822,2030,4783,5860,6151,9295,10420|6.93011863,4.48091202,4.07500747,3.67903882,3.49739392,0.20846017,3.38144076,3.87090282
ENST00000283629.3,0,200,413,871,1212,1527,2012,2173,2273,2559,2686,2879,3022,3158,3392|7.74364509,7.12290859,5.0468605,4.48574572,4.35484842,5.34946147,2.92914979,0.84148709,0.04014626,2.52343134,0.18324477,0.50300969,2.579094835,2.91643915
ENST00000283928.5,0,230,711,891,1364,1839,2227|9.51652715,8.09792479,6.112375715,7.97391339,6.34518709,9.262839505
ENST00000284224.8,0,628|6.8789968
ENST00000283365.9,0,319,954,1061,1176,2564,2708,2988,3662,3827,4110|8.33238696,8.35109069,7.64330249,9.08993189,5.299415245,0.0,5.82352908,8.992070605,4.46509901,1.85405795
ENST00000284287.3,0,92|3.95202623
ENST00000284154.5,0,133,457,591,762,939,1054,1155,1286|0.0,3.22099215,3.00977912,2.79111776,1.9492496,3.43618141,2.19230266,3.87101573
ENST00000284288.2,0,51,421|4.84915089,3.64645712
ENST00000284049.3,0,441,811,1211,1548,2416|8.52479459,9.11559489,8.26829266,4.76287015,4.25421914
ENST00000284000.4,0,1357,1554,1946,2994|5.34636666,4.14835642,3.82719319,4.44839199
ENST00000284292.6,0,830|4.93359912
ENST00000283632.4,0,726,1952,2438,4132,4637|8.014130505,4.94471565,4.637671685,4.818341705,6.07482962
ENST00000284116.4,0,231,372,472,765,866,1059,1428,2690|7.12113694,0.20846017,4.04209447,0.45455375,0.03793091,0.35809136,0.18722537,4.30619462
ENST00000282878.4,0,108,392,855,2684,3270,3663,4735,5343,5780,8035|7.8845678,6.53742409,3.98357398,3.3360803,3.86023658,3.79245089,4.390659385,4.526091905,7.46659194,4.64776246
ENST00000284476.6,0,23|6.35081269
ENST00000284262.2,0,240,616,1211,1343,1494,1714|7.67751679,3.189115595,4.39510566,2.99136363,7.45902429,5.780556305
ENST00000284240.5,0,102,1236,1392,1768,2028|0.0,4.477166805,3.026971895,3.036667695,3.386938505
ENST00000283943.5,0,1025,1217,1695,2013,3739|8.33971619,8.685971415,5.17189945,6.129383635,3.97634059
ENST00000284165.6,0,241,373,1138,1353,1736,2118,2346,2676|4.52732549,5.77795944,5.03524702,0.0,5.85563832,5.212262975,6.61584412,7.332067005
ENST00000284202.4,0,1544,1940,2300,2406,2697|4.271999285,3.18856381,0.58354027,0.0,4.32927515
ENST00000284440.4,0,50,352,492|0.51494349,6.08725759,3.420455305
ENST00000284006.6,0,86,986,1147,1478,1647,2311,2445,2611,2850,3086,3432,3961|7.865208985,3.57796363,0.0,4.71077741,5.82438217,4.10510582,7.34396027,3.76823581,4.15849982,3.729897545,5.05597477,4.85967855
ENST00000284037.5,0,172,1708,2006,2742,3027,3669,4019|8.28236381,7.78511164,8.53084827,4.42664334,7.08071691,2.597034595,2.260681105
ENST00000284629.2,0,374|5.424638845
ENST00000284548.11,0,394,495|2.36379794,3.40849815
ENST00000284311.3,0,2014|4.567661905
ENST00000284503.6,0,344,531,675,1075|3.38047999,0.52550049,0.652052755,3.136530335
ENST00000283426.6,0,636,740,1148,1440,1684,1896,2286,2412,2613,2744,4417,4727,5033,5385,6266,7454,7554,7649|0.92677507,0.29413535,0.61627765,0.05916571,0.11400347,0.11400347,0.36876136,0.11400347,0.11400347,0.43406023,0.89630946,1.164898485,1.40712693,1.50291192,1.20823987,1.40568203,0.61647633,1.64981555
ENST00000284669.1,0,566|5.07320128
ENST00000284320.5,0,305,554,822,1025,1454,1893,2101,2133|8.12383122,5.94332491,4.3732842,0.52996875,4.10468854,4.73234652,7.894879055,5.849328365
ENST00000284818.2,0,33|2.76890893
ENST00000284694.7,0,177,867|5.71505729,3.60402495
ENST00000284110.1,0,109,424,538,3457,3664,4342,4743|6.96112946,4.48819772,2.84569997,3.65818422,0.17638997,3.618317085,3.57514429
ENST00000284382.4,0,1338,2318|3.29525352,3.609354805
ENST00000284509.6,0,56,223,1956|5.87866092,4.61462744,3.96202684
ENST00000284136.6,0,822,1589,4424|5.14897932,6.00409342,4.71191972
ENST00000284856.3,0,390,765|6.091701275,1.97115074
ENST00000284523.1,0,601,845,1148,1736,1825|2.61362932,0.53812057,2.14288758,2.73909853,5.06461782
ENST00000284951.5,0,87|4.71369352
ENST00000284767.5,0,714,1490|0.0,5.291100305
ENST00000284073.2,0,302,919,1335,1435,2073,2221,2635,3208,3519,3773,3878,4098,4391,4524,4650,5080,5168|8.748481775,8.31643141,7.766894915,5.43440214,9.21584389,5.21672242,8.99532609,9.02122069,5.29591392,8.57936629,4.38766299,8.26967549,6.15674819,4.79732162,5.620984235,8.05633559,8.90275119
ENST00000284061.3,0,376,967,1201,1359,2071,3366,4526,4812,5158,5396,5737,5884|4.217578455,3.82831152,4.472760825,3.43357126,4.09044244,4.42115789,2.63575619,0.20160537,0.05916571,2.359211405,2.59503872,4.24127475
ENST00000284486.4,0,1220,2041,2533,2758,2861,2910|3.235859255,3.00503971,3.124856055,3.93342992,5.81096352,4.34010262
ENST00000284885.3,0,853|4.20639702
ENST00000284637.9,0,279,455,1606,2263|7.05909076,8.8017977,5.89505044,7.84402109
ENST00000284376.3,0,52,271,549,1033,1177,1316,1488,1630,2171,2470,3006,3304,3626|0.0,3.99779768,4.69558657,4.11137382,4.15238885,3.12076096,0.49294059,0.36935825,3.73925382,0.46149921,3.20552038,0.55141429,2.96074581
ENST00000284273.5,0,265,849,1310,1605,1752,3783,3953,4593|5.90911912,4.254367265,5.92746717,4.37786581,0.72326909,4.37963492,5.772679985,5.130925855
ENST00000284425.2,0,463,587,793,902,1224,3091,4693,4744|3.68603903,0.40109355,0.37570665,2.57000814,2.349383355,0.19208327,0.08324657,0.77906339
ENST00000285021.7,0,456,620,794|2.77151933,0.0,4.06544832
ENST00000285023.4,0,461|3.51454449
ENST00000284776.7,0,149,398,1015,1388,1564,2098,2183|6.80918869,4.69379362,6.51922059,5.97244772,8.36038639,8.54095209,6.50459249
ENST00000284601.3,0,346,558,2700,3404|8.09696512,5.86385695,4.809698415,4.001828685
ENST00000284719.3,0,862,2124,2453,2979|8.804019845,3.472517685,0.48447675,3.12580989
ENST00000284984.3,0,933,1397,1595,1889|5.68071978,7.24810235,3.184965495,3.706092885
ENST00000285199.7,0,281,783|3.87076842,4.057782285
ENST00000285071.4,0,858,1007,1283,1450|2.90344883,0.11400347,0.58084885,4.67298862
ENST00000285046.5,0,124,249,577,830,1282,1398|5.951389735,3.86487996,5.427548475,3.54819075,4.09201865,5.156140985
ENST00000284957.5,0,574,1260,2180|6.146169125,3.37098752,3.699600005
ENST00000284268.6,0,114,348,1379,1549,2001,2300,2673,3569,3938,4357,4878,6034,6166,6397|5.58488702,6.94177024,4.63739251,5.252630975,4.58310271,0.50300969,2.43888782,2.68634117,2.35861902,3.33477601,3.77347819,3.523774845,0.617496085,5.72488909
ENST00000285093.10,0,371,657,785,992,1093,1290,1390,1748|4.78696405,2.206775695,1.58932706,1.15011635,0.28606462,0.03329146,0.19208327,1.00471975
ENST00000285116.3,0,117,467,785,926,1084,1354,1927|4.53372362,0.20160537,0.03329146,2.83205813,0.46341806,3.025944955,1.33338269
ENST00000284770.5,0,1351,1928,2471,2585,2691,2872,3034,4136|4.19361083,2.90412936,0.11400347,0.35892303,0.11400347,0.11400347,1.12153111,2.86931552
ENST00000284274.4,0,513,1376,1806,2010,4126,4435,5233,5684,6685|4.14635099,2.84402869,3.946324425,3.198688555,2.9561129,0.41767612,2.81199145,3.20527372,1.98662909
ENST00000285238.8,0,770,1020,1425|4.34866609,3.516581435,4.37850682
ENST00000285018.4,0,114,261,836,1545,2686|4.550630175,4.32639182,7.59536759,3.60659989,3.55568625
ENST00000285398.2,0,317|3.76710654
ENST00000285379.5,0,720|5.99604253
ENST00000285298.4,0,265,450,576,887,1125,1250,1334|4.10130668,0.4102205,0.05231091,0.20846017,0.69337094,0.43489915,2.47714142
ENST00000285083.5,0,100,2202,2327,2531|4.45674164,3.30175646,2.32192973,2.81894733
ENST00000285381.2,0,272,887|6.052701295,5.20124132
ENST00000285600.4,0,81|4.87290364
ENST00000285393.3,0,376,692,823,967,1109,1251|5.02324429,0.34076677,1.37669684,0.2940958,0.11400347,3.15741489
ENST00000284878.7,0,992,1254,2170,2432,2739,2856,3002,3927,4472|4.59195475,4.99558092,5.022285135,2.724997445,0.4248946,2.7611284,0.20846017,4.30189685,4.7255761
ENST00000284727.4,0,147,1685,1820,2180,3005,3516,3825,4333,5322|8.52276979,2.87590101,0.51605274,2.83916533,2.42057761,0.37825207,0.11400347,0.3464618,2.10148009
ENST00000285397.5,0,70,219,1671,1711|1.81152687,3.63012591,1.606647085,0.48197304
ENST00000285279.5,0,313,421,1034,1375,1666,2119,2248|4.06767179,1.31703237,2.72316845,2.72036432,3.15650138,4.22448452,5.39308902
ENST00000285243.6,0,500,632,763,913,1187,1843,2151,2631,2807|5.03992878,6.388380755,4.89996542,1.152618645,5.50447352,4.94470987,0.47937335,4.20284401,6.114396725
ENST00000284881.4,0,346,834,2845,3940,4161,4448|5.368504065,5.59917507,4.20799372,4.10223708,2.98489902,4.71124605
ENST00000285311.3,0,174,682,1982,2152|6.33446986,5.289167025,4.496376765,8.52072129
ENST00000285850.7,0,388|4.67644796
ENST00000285039.7,0,214,430,1762,3685|5.933060405,5.488242285,3.93256185,4.96040384
ENST00000285013.6,0,55,814,947,1131,1232,2348,2461,2636,3143,3420,3843,4471,5303,5499|1.96683242,1.28624459,0.39191828,0.11400347,0.53535021,1.033754525,0.75109568,0.20846017,0.80472698,0.11400347,0.73074328,0.35137094,0.10904548,0.42054036
ENST00000285871.4,0,338|4.66035854
ENST00000285879.4,0,568|1.09801437
ENST00000285599.3,0,1152,1463,1708,1809,2077|0.94129214,0.19664738,0.35891408,0.37329408,0.20350218
ENST00000285689.3,0,269,909,1218,1415|5.42611372,4.45371602,5.61492165,3.51724942
ENST00000285681.2,0,467,1613|8.91524069,6.00406284
ENST00000285873.7,0,880|3.828670635
ENST00000286049.2,0,92|1.92910597
ENST00000285928.2,0,235,616|3.91263892,4.15328572
ENST00000285420.4,0,295,1854,2227|5.48507824,4.43961345,5.64609473
ENST00000285848.5,0,284,639,768,966,1147,1436,1905|4.43874515,0.20846017,0.29311747,0.46627969,1.85893296,0.54152729,4.01637463
ENST00000285930.4,0,372,521,941|4.05792278,2.79401472,2.864306025
ENST00000286070.5,0,87,268|8.58795864,7.01846172
ENST00000285605.6,0,186,1578,2546|4.262050365,3.84877137,4.037678345
ENST00000285208.4,0,186,375,800,924,3008,3132,4552|6.80673602,7.63967482,4.48038328,0.0,4.46195498,2.789349485,3.674368335
ENST00000285274.5,0,1220,1513,1868,2173,2502,2660,2777,3095,3323,3748,3917,4050,4248,4727|0.0,5.15481603,3.74962324,0.65790804,3.24571578,3.35903073,0.89247588,0.546258445,2.082259375,1.20038692,1.99259648,3.2840232,2.008160955,3.20453728
ENST00000285979.6,0,746|3.13521033
ENST00000285896.6,0,102,257,1274,1354|5.209905905,5.52516849,5.44815424,8.423924975
ENST00000285419.3,0,1425,2193,2523,3252|7.45813152,2.662336045,0.20846017,1.56750672
ENST00000286195.3,0,191|5.21453742
ENST00000285814.4,0,481,782,1167,1650,2019,2327,2578,2716,2924,3027|2.95293272,2.28996106,0.20846017,0.11175893,1.51288994,0.29183276,0.29997227,1.383060355,1.0969492,0.57196806
ENST00000285407.6,0,1272,1372,1605,1714,1908,2722,2843,2980,3677|6.25499164,8.83511019,3.49401292,0.70066939,0.83234547,2.81267445,0.4973126,0.83336058,2.03191312
ENST00000286175.8,0,358,490|4.32265563,0.74648635
ENST00000286091.4,0,105,450,751|2.72206321,4.99894932,1.89393078
ENST00000286190.5,0,384|3.82307939
ENST00000286355.5,0,89|9.22651279
ENST00000286349.3,0,176|4.622164155
ENST00000286301.3,0,390,574,778|4.209010975,3.13830514,4.58398282
ENST00000286479.3,0,342|3.66833779
ENST00000284674.1,0,1082,1199,2634,3181,3297,3504,3819,3934,4527,4719,6364,6532,6645,6969,7302,7925,8578,8818,9069,9237|3.965295185,0.3785577,3.68986932,4.14408655,6.09414038,4.10706798,2.3504698,2.7405132,1.81518445,1.22359952,1.86873791,1.32403109,0.83308756,2.882688635,3.63883233,3.65153855,3.40558828,2.44979447,4.44275872,7.03905546
ENST00000285900.5,0,405,2310,2532,2644|6.92553795,4.72017104,8.50276669,7.04124019
ENST00000286067.2,0,47,422,564,843,2037|6.72157032,8.08313999,5.61045078,4.70711239,4.417255005
ENST00000285518.6,0,2299,2775,3031,3249,3679,4159|5.16367796,3.35678922,0.694303755,2.01582903,2.211824225,2.25157949
ENST00000286428.5,0,168,997|6.98339549,5.22890889
ENST00000286234.5,0,1331,1765,1872|4.21252688,3.45638936,3.28784992
ENST00000286639.6,0,231,344|4.47943616,0.0
ENST00000285667.3,0,336,1274,1662,2310,2888,3196,3501,3610,4160,4275,4486,4632,4848,4916|4.884453055,4.406462105,3.76514749,4.714291395,4.32287801,2.4993434,1.37927034,0.80226724,1.75496267,0.34592771,0.47452057,1.695592215,1.647681255,1.924451145
ENST00000286353.4,0,512,669,1487,1629,1701|5.215413005,3.56958753,6.2363342,3.082786635,4.657199325
ENST00000286201.1,0,554,797,2070|5.22251707,5.52796194,6.06941952
ENST00000286574.4,0,724,786|8.058274405,5.49226409
ENST00000286371.3,0,848,1032,1166,1330,1803|6.530743015,2.97983705,0.42472989,0.34855984,2.13476932
ENST00000285947.2,0,164,410,545,759,2219,2506,2696,3638|4.78248219,5.53262505,3.58780429,2.68267322,2.8291221,0.56488648,3.99208318,8.82081029
ENST00000286448.6,0,189,1647,1818|0.0,4.29838604,5.05411473
ENST00000285737.4,0,535,851,1414,1744,2191,2412,2706,2811,3096,3763,5547|3.38006443,0.70973248,2.44636276,0.516060465,2.0269419,0.69976918,0.10904548,0.4835207,0.11400347,0.37825207,1.786993325
[truncated: 2,010,266 more chars]
