# Supplementary material for: Conserved microRNA targeting reveals preexisting gene dosage sensitivities that shaped amniote sex chromosome evolution
Source: Genome Res. 2018 Apr;28(4):474–83. doi: 10.1101/gr.230433.117 (PMC5880238; doi:10.1101/gr.230433.117)
Supplement: Supplemental Material [file supp_gr.230433.117_Supplemental_Code.zip › Naqvi17-code-master/human.chicken.anolis.genecounts.txt]

SRR5412183	SRR5412182	SRR5412181	SRR5412180	SRR5412179	SRR5412178	SRR5412177	SRR5412176	SRR5412175	SRR5412174	SRR5412243	SRR5412244	SRR5412245	SRR5412246	SRR5412247	SRR5412248	SRR5412249	SRR5412250	SRR5412251	SRR5412252	SRR5412253	SRR5412255	SRR5412254	SRR5412256	SRR5412242	SRR5412144	SRR5412145	SRR5412146	SRR5412147	SRR5412148	SRR5412149	SRR5412150	SRR5412151	SRR5412152	SRR5412153	SRR5412154	SRR5412155	SRR5412156	SRR5412157	SRR5412158	SRR5412159	SRR5412160	SRR5412161	SRR5412162	SRR5412163	SRR5412164	SRR5412165	SRR5412166	SRR5412167
ENSG00000012983	315.942856599663	183.612184098494	1324.15901789688	386.404666838926	706.905182351811	1272.60580452755	507.577918821063	601.623444708157	1940.83386364244	1820.28481713173	1109.02779995363	1119.9482939613	328.294023313177	523.286654437437	254.243383143829	625.558959136421	759.421553715781	716.176794520433	481.521194652606	409.248514617169	420.560204454358	419.478121366647	446.149441169954	332.255354743168	1213.70601325124	1174.8570015201	2595.28253097425	2051.78243113404	1511.89415061136	1822.51558845648	1692.0002188358	1176.1045540412	916.904835572142	969.584279836882	763.527057005511	906.079276064749	513.519594450771	665.474537942613	1199.70742949259	918.027774780961	924.042955195308	1043.57486393517	637.706926224535	322.072892197981	544.437206895675	433.449473659962	602.332129435518	545.096313575317	425.751431031149
ENSG00000151748	583.03871248423	293.628613355801	1490.51021062468	557.623123817163	996.069519156411	1521.88214411996	853.825175917838	734.481748520164	831.305713124547	897.45497891748	253.934173673507	246.21761034069	617.172058291127	1082.38500108335	426.01552311673	1324.10326971739	896.826458061034	728.602271397903	645.235431151792	535.744094311251	712.946204939065	747.159059177298	1034.40194709959	702.45438274654	421.435603048367	454.546589785093	804.12154306432	599.493933302231	634.306543364469	693.440279508116	476.377564308868	889.780061705389	840.956472035606	1023.93459050569	600.78160421928	699.957845547089	730.537490433573	660.380639342977	903.853852468899	660.316268631805	731.373094970604	817.705548800368	693.4846586661	357.861930658709	692.557349296687	420.7433073067	772.333103231359	487.22643538136	752.670742054348
ENSG00000149292	337.812078193386	96.1778040337771	821.055567803368	609.461336034015	502.254059542248	371.741071387059	217.974292877889	195.508507925609	145.660451720105	102.507537931731	52.8851137554293	42.8116630952028	11.6784814102625	16.8769587490954	2.94765943231033	327.404456507405	295.060155624405	331.107573127807	204.069119627968	156.685229445699	24.8367803207333	13.844916859156	22.0156469020012	6.97578190476605	71.1244321618234	41.6683021801459	75.5749449411792	95.5578615506669	60.2826028070934	60.2119990492427	63.6326790339445	188.498141821094	146.647408476518	152.043215462957	106.956394596724	184.634447836595	150.556531191055	148.793916860685	142.134478614765	114.071425789297	86.1442197973756	134.032629507174	138.029337009226	27.6078299451387	28.298828949267	4.87000697283744	55.9778202657881	22.9028285953506	24.7217702496345
ENSG00000112941	777.644038439097	139.951514058196	1320.77447925974	563.514108883186	687.61770311861	777.372289614056	690.230566257628	462.687298366287	1058.47437628037	424.393272313814	462.458534019127	575.147142752095	301.549056745455	476.655538044469	393.588621071305	535.252100992646	482.549508675674	699.137155716392	510.772004066987	385.529803932289	356.878903868358	375.289450209043	342.316855643904	241.198767895293	542.604864064782	114.277568749378	193.478717844203	236.912550992926	178.633043677188	172.733493304404	130.276002454409	160.643389652568	132.075168669343	110.016340437785	89.9735261817418	98.9945863254426	43.5447117298791	138.769297714756	148.317103776087	186.417240891903	97.7326029747578	93.2722534433586	82.4287084737164	42.7734045155873	107.485812336225	55.5483305705953	134.458550074681	60.6519139172267	34.2135077862956
ENSG00000262814	1911.66942828243	969.170076203254	2196.32526989505	2206.64891856016	1689.23745810783	1787.63153792051	3635.96421022143	651.295205565269	766.707438127977	489.400215930098	247.138826405515	104.693093074678	1482.54066383946	1898.36171569092	738.490087463348	1253.53730253468	1356.55706167668	1246.15810734469	922.214322273445	681.22742971057	642.856855021914	785.309945580732	666.15448586914	624.102392163867	361.632767146666	260.568544194236	473.616573566668	454.447018518233	327.054188681025	382.44905784669	553.980554449843	1572.65923138188	1093.58113644101	1317.82755634845	1155.95612249081	1157.47497294318	1335.85855735597	1119.80844833862	1651.69969085711	1277.12466499161	1237.72390256465	1245.20646141299	1467.42131179439	579.352046900033	1441.74861019066	377.74922474803	1371.72015698343	693.168463954764	1013.52248445147
ENSG00000165684	282.872407978704	38.0852913652723	556.230854583675	437.067378277749	282.363733673984	339.861151893181	240.25733265871	145.586153730094	489.66097038124	234.993571997416	782.960197661988	895.582623159123	490.272970849094	620.097750448077	351.846953622416	587.385127153777	706.853595652139	716.271387922261	583.625291992886	393.558851857325	379.980736140498	357.408996075512	360.999425087905	265.433336348653	852.514590511341	29.3802275623088	44.6250892979864	37.6687510996761	45.4588992387957	58.2811182389778	18.5812864651923	41.5147797197885	14.2093309931389	18.1582984978456	14.0175018032867	22.2791998708871	6.29494493589374	26.8855050807645	24.6804561611882	14.9798105255423	20.6168538750954	32.8288819355721	8.42818052262873	11.5845845172676	16.0115733554258	10.4319265802168	18.5517594189375	11.4415708390418	8.72454409659934
ENSG00000183475	292.26965991896	114.283263697521	647.97816003501	319.976655874683	515.830239253197	428.845628584676	245.307313715797	186.436879606138	478.481209450772	275.021059794767	218.456479537486	223.869798946897	129.111200653321	207.726967636092	126.352342070362	365.855386090986	466.028596831666	429.48432983803	328.147096333155	258.761931859397	211.922950087756	241.65962437724	208.79967913609	214.475758485248	242.394528400433	241.504922374117	466.574538319512	458.453006156843	371.454041901867	363.032228556074	260.50545051506	402.662930722001	317.240752137149	336.375166789983	297.794756342672	251.564392796905	139.040083561615	202.767144626643	277.961260954625	188.340337759806	226.253970674555	323.804015234907	105.168529742925	138.432559904254	177.729066683151	102.822291916748	289.276735285192	181.478146203752	65.0913142788282
ENSG00000108559	1220.19939114686	931.234899320398	1380.72263986029	521.902519459803	490.880193661416	691.535819978637	585.034198314878	380.52136684688	346.511686716199	410.258469862379	383.615353308599	369.753394956962	770.378316620284	1065.50310217387	667.44163910622	1714.30901361495	1705.96489580279	1737.49588445481	1348.10953533874	1065.1279361712	993.817436168504	1018.63521638142	912.758858747036	730.538286584238	495.66777184031	1360.70702732974	2213.54077359243	2121.56197007794	1621.44035146232	1949.15674880956	2064.59600667673	2092.94868409748	1712.68806687497	1983.12451868426	1409.21888768505	1637.84316239502	1390.62220110495	1470.98302045222	2266.53609132671	1699.73577082766	1772.12332741663	2316.5997274826	2581.39865417469	794.089975882551	1099.88209595822	636.497591021549	1306.87455729545	890.560229229683	1746.86428744773
ENSG00000153823	2532.58511493596	1276.53045322306	295.690718700316	433.660666743759	52.0178065690499	518.881895441708	410.547909808	441.373896170107	1095.53293772519	573.8505728161	255.835351399915	177.498346256242	250.280345454031	508.929004035418	270.549467810778	455.054561624073	468.894680395304	404.690731819812	489.931513044844	283.20140498516	54.124566705185	72.5915705984596	106.140123408019	99.3477684968942	254.444560589594	637.489744421137	1023.08816964075	1088.43897426926	887.374982085434	853.124853558376	613.434127727859	213.503703417805	230.445873516072	209.587800653817	169.976568701789	131.895009934361	104.975169196193	261.048034755587	246.443202837691	244.801257995736	234.729313648844	221.666076582265	129.532308618628	313.006721689032	484.768183573996	171.470480256753	505.747316146757	497.516841052868	348.218602782987
ENSG00000174059	119.140306984154	27.1945533936713	3690.51388531609	2840.76478507	2116.28350956606	4226.66939970247	4419.70277289138	4384.63620685823	527.668318253631	626.164715757557	267.248034591139	158.706211144664	2152.25330167822	3775.25972228374	620.894244887952	1481.91707416605	383.842775284796	168.311341164286	360.154610848773	174.361145657403	39.6792390889497	38.5385142392392	31.7803730286869	24.7357741494732	292.03915463005	220.482310210444	334.631254426765	515.03725349592	260.329808732401	318.456148804417	340.160778951959	2614.2451326458	1779.4659354755	3473.61942500554	1736.20512762948	1447.69662555299	1654.21704611039	597.953340684277	898.873019085785	913.000926459474	826.511391778829	596.79544665299	540.008107504622	175.571584109083	171.528780771336	121.371423257345	284.606464673906	177.048327759124	124.618831563992
ENSG00000186318	1643.15020579886	179.402912267407	2431.18118454557	2016.15288520358	1246.97021059079	1395.11830160944	940.011431511436	610.888804774625	5670.93427118246	4774.96784163627	2151.87643368071	2273.6827815919	317.848145222247	678.216190635068	153.420001349145	790.73958188576	610.696154692648	368.82005481393	390.136039383504	347.455954077788	342.85612130634	377.656277828283	380.384330271133	338.329872448579	2807.41398226468	204.448066148456	467.043929536109	326.749239877849	262.915737366512	442.097454003655	207.200797652588	90.2255505067694	112.110657082767	96.3178745318774	47.183552342285	96.8575973649937	30.999770321187	28.3689960171939	37.5759869660329	26.4739712608655	24.937939959431	22.5752810546903	7.2066381518091	5.256010822622	36.0306761058924	30.0229656265724	29.8024965335789	40.630636752025	10.6974439946144
ENSG00000198888	329724.442053957	103597.35924683	650980.576124458	487871.148690356	247252.680508976	436595.923264082	700058.562378006	669501.238361188	291740.286972865	736578.040225672	121896.966808801	89952.1143112653	621963.09218352	882520.880534961	543435.870056491	560603.308847276	325257.899594897	262075.383539466	266856.501059309	257343.138047472	158621.173980037	177520.733989827	187273.325210843	135311.53681544	168060.975137025	51463.3470626666	66817.8538919985	88491.9635547345	59506.092548791	57473.5172733764	136767.061582941	325668.081693145	200989.251620578	260909.746811312	199596.331229528	209972.357653362	364329.177860795	68566.7583108582	113002.060336545	98253.4170947844	77011.3601005432	69604.0391632558	190130.236828997	43569.8517379648	61914.1828332311	59275.5033689819	74834.6063056279	43946.7200960639	166147.993868849
ENSG00000198763	374242.082617302	195477.388484006	708535.476811251	308151.280559084	416578.767856769	452805.500743824	635053.705559835	682973.504567224	266783.796664517	677394.417240618	111191.556998068	105835.744195126	477856.849326107	703552.901731775	385846.527177216	595589.19318303	251444.745396262	262660.155069163	172975.619108007	265514.026729335	280362.279265794	263894.844130075	275332.209416573	233648.428768342	182911.112250661	64004.3150545153	82451.6486256572	106464.349992454	87053.6481063123	96180.5716185972	148276.224111314	363277.376860075	281266.619391365	238796.155295813	260765.526297297	352837.787769235	307420.966886884	94690.4508437274	202375.502969813	152232.513027986	160778.535713352	163533.362940088	214316.445092936	77319.7812486851	95050.7823763247	62512.526267888	130567.541160894	111578.740074646	195109.19023777
ENSG00000198804	1386337.23945057	382082.885002754	1019309.00892633	1086606.51912852	145379.378612806	2908817.50066881	4525913.88362292	2401171.51451298	701756.54450647	1929177.93756845	649914.803826015	488524.010817563	2610132.30333387	3813761.44813772	2408145.55699448	2705580.14441104	1689834.50601597	1360760.71994942	1223528.6843683	1188561.06435325	961863.245991308	1094009.31426886	977160.959271273	813313.597479383	792409.72468585	366907.995266924	498579.225648099	617052.602021402	374155.090133701	446178.378393647	513590.619812349	2397172.26886826	1496832.51022626	2067999.27863711	1369267.77667915	1823499.78464128	1579608.42361594	507813.877953423	871262.714109037	1100343.96156497	534819.299478894	734909.029135915	719765.531187528	276942.863666879	366355.070101582	299623.399564393	386427.3865014	290421.526391599	436526.316729823
ENSG00000198712	477261.074620674	190997.511821474	1088124.52131115	553998.814587909	265874.91583451	654064.608276833	971064.490249039	598318.754885622	285676.743376104	817318.98585959	190708.871348219	168693.476016166	1139209.13690377	1284737.32862231	644069.393323737	869699.600866089	550928.693945179	437596.701951759	397890.632023559	466212.025738322	422845.19957069	397127.539033944	312002.230521827	286357.177178261	278499.216386967	157000.635765492	232188.604293137	316915.364314374	174337.152521736	199939.335089438	485228.726750724	857039.032045632	616396.033619897	947274.674458379	602588.223501175	727803.544577984	1205779.86373822	262880.087954719	519496.906569157	539446.261263698	345579.629704173	351271.483703575	780217.745432571	167973.729075527	254647.396848485	198850.962456233	273446.099805648	212950.880302835	613364.587311201
ENSG00000163431	126.057828749537	40.9276735703321	946.337710881603	915.97279029742	126.915056060112	1245.67565592948	637.70811349383	1283.86530505299	425.645741977592	528.050326398491	15.7879478131482	17.7734414132792	127.128630267749	275.395008315397	57.9420981985563	150.245917951121	83.046636242441	63.6761758745307	169.11353259601	87.3998698263408	45.1679964252364	91.1495756211258	66.6447305247823	36.718561258183	21.6913795901431	133.216040457699	181.893857350052	167.054425570476	137.851612034857	163.058121167841	107.732140737689	455.502135205365	457.335027627756	912.748284071287	248.767446515391	156.071159414586	252.299057818611	356.810780245384	455.082972876985	256.664548945943	307.118336285133	318.741472802412	103.848982505793	136.453128282428	237.052764989303	118.397894300899	223.279065905814	182.920735370652	79.9218955643525
ENSG00000170549	0	0	1088.72893961878	468.242000456221	89.0866597751304	9.51217786585493	12.751317183893	0	13.4385213672661	1.01260062651643	32.6275764702166	27.5301735912452	30.0249038465737	406.881465198022	13.435510702782	134.800065440589	763.759636097729	1041.84400709672	771.450279731913	640.003875817205	0	3.13198243758103	1.95908350768041	0	101.590954204336	128.26736919504	232.837823614218	583.7311938031	196.429901002563	204.198632688895	581.457222661791	21.124250621303	115.21763979387	122.330903843974	16.0379127697389	33.9036168509373	98.91449660691	164.88259385007	238.880860311962	300.382445717924	153.91036415817	196.606881720883	530.58483499269	1.05146979695537	8.17590401153736	0	7.3732848899521	2.07391569428077	0
ENSG00000198899	467837.861680259	239368.212727777	1114918.72832107	370628.856376147	274782.242581529	962905.453153243	1054343.94368239	776059.347287591	238331.490711545	620838.312607152	280111.158638348	220664.242423848	907365.510279904	1385552.98756047	560601.563243224	979863.874383866	545595.548690273	439368.623892163	399088.476380217	572609.236168271	346468.762718493	351202.114838804	432052.332948515	361500.564368533	440527.697145176	79227.0031611148	108377.806425681	135020.582650759	101556.563264814	99657.4545188056	215974.257387398	297630.758866723	203256.240360378	271032.346058789	243548.672205052	253430.007787673	348856.51518226	124795.891021422	173208.812352513	167446.165811557	161804.199101289	124471.379946198	318598.290597177	82545.8179763371	96654.6172524633	110650.624145852	161390.174612918	83115.9842503249	368288.587344316
ENSG00000198938	605847.026962384	293328.352832594	1616855.72277508	825394.878751789	320316.106462083	1121905.14771268	1349017.26545941	799651.446956759	319903.449501835	850320.976225943	243763.229939887	214653.461328246	1439109.8350841	1644700.33558084	851521.736505041	1058070.65736245	817529.624468278	625207.81226359	601695.42516381	589188.057559957	404675.334998638	452210.401738025	374464.298159593	313735.416484888	331613.661917524	120327.516480631	161198.384567457	187868.298591062	140503.739937841	143725.683839296	158912.267948241	713408.113296304	414539.075982627	571870.7213351	509735.451243949	528894.202571552	388873.898259227	185512.734808736	307920.726740647	333280.082627469	225263.818239515	291089.110833801	300166.44985392	129322.838131915	147539.93393787	151347.58998199	206283.712239611	125188.492617583	171696.044820429
ENSG00000129667	153.119713183498	58.0113178425412	576.021648075752	315.775857682311	222.918387914897	262.749584546626	203.947057825099	370.886553654274	240.665250848369	462.553616799905	68.5280953436864	50.916117291771	376.918934944241	452.240113542875	91.1282152837396	276.360942378191	341.287630925259	211.042281745425	251.692245213791	177.852950402151	149.356815228823	156.94331674757	144.276709625588	124.633848871907	117.047714033979	60.8161713257839	186.0156598806	87.1795675971952	89.7514405961928	117.827510675476	102.499082690379	905.426317949811	1114.61311753111	1339.87169806883	963.830329262832	876.157728361812	845.283728226593	419.002033896279	555.548215599539	365.243413541059	552.21921389894	473.951226971884	297.113426392075	156.93765290807	259.806086255023	101.908518018576	505.501049978343	241.306384241264	119.166465755086
ENSG00000198840	140208.957898528	41734.5571046835	308588.002103991	146666.177473151	58164.9246159052	145188.136644156	157076.57197648	115945.507420724	38740.4817714432	101264.085125359	16916.2398597672	13763.44349793	95667.0302277197	75305.2944917764	52767.9269812047	44906.6606102616	42235.839430244	34043.5584001362	29497.4997974359	27737.1628838634	28317.3841648137	26444.103302117	22973.957020617	14013.7199339875	24497.4326383337	5148.08269073354	8536.36714027266	8883.30232630744	7466.34719661158	6765.32074573337	20104.4797237795	24949.8287005948	15641.1585013337	29964.9654843526	19926.7583062493	19233.7851419591	51184.6382084747	4206.29255845651	11299.6416490165	10981.6614381068	9582.51780846619	11160.0744055412	29913.6161648525	2954.22605444896	5620.55729218739	8992.20142219486	9577.64918538791	6325.75317515428	25479.8826642047
ENSG00000117834	472.871269055475	11.3743533678573	959.433626786306	1024.90550694564	572.061677537041	26.9671274665977	15.2189161886724	61.214605520907	22.18094181547	32.5473127785095	21.2362353233119	17.7973037159142	2.98950548381528	0.994799545041241	0.967954841783144	5.96452952813442	1438.49278576729	1128.10085464885	484.226312917703	628.837648799484	10.0272340667441	1.00398772661449	13.9330008262903	2.00316644937224	93.2466901713349	0	3.01217673624483	0	0	0	0	0	2.9769657803229	0	1.95893047544472	0.994828798695007	0	1366.15914497729	1251.40247915163	1314.95135256954	1316.33398114673	843.609339573943	672.564117266345	3.04068174172222	14.2201747921127	4.02175281576658	35.2565058782308	3.04359057482124	1.02986112730719
ENSG00000170482	852.031265587197	131.288737978907	2086.27490994733	3608.28167544298	2016.97604527155	3.61203134051902	1.82357717852471	1.8041045109541	8.41246148196015	11.9686450169378	1.15749325780005	2.02117652203698	4.28336784088642	15.2033367219393	2.56974871628371	7.94839587255504	5137.96060620076	4831.72900642346	3440.2718722661	4762.89553924311	376.417083812002	263.161641834236	460.624965291858	237.200217384978	338.838071996574	20.9227451877519	21.1766835387458	67.0207648230777	26.0835113170414	29.2360366379597	15.1854562298487	12.8304902637876	10.1244047747722	5.91974547680977	6.95277029016869	13.1534557212215	0.978846621103467	2790.26293234101	6981.90126688193	4272.84234974083	4399.67358208542	2909.73330228338	2417.05285080212	75.3273860870081	112.754324016584	60.2121678217842	236.573618605564	83.804752107633	32.7848013707348
ENSG00000198727	514034.726387301	204169.506858409	1068806.48629617	409547.319132261	264263.853822179	971377.839357335	920762.967642984	953523.32045224	220410.774299742	607974.096636562	199082.255509971	181259.98878154	854497.373606443	1238142.33673501	662001.193262515	980908.143317279	367455.025777719	371401.39231646	353279.853774588	427092.981651929	348727.917811549	423860.145332279	327966.077605243	317157.080213634	306397.315461868	114007.381770368	150544.646602602	162565.458595323	144992.04788382	115074.800995467	169965.708853302	524418.988533729	296284.962578568	297905.233813257	365776.769108112	293745.578630787	348207.536381782	133780.022306129	259676.63862614	226626.254493796	239263.719890038	191466.325215353	310662.61340669	105760.22845563	121723.218169717	102554.447049993	193908.727650993	103227.310003419	222409.454077211
ENSG00000116962	3149.93686638828	958.239988534005	2445.49618929414	1678.72598062727	932.491896710988	2907.24365993443	2490.47502468671	4569.5953158597	258.175523239576	298.630314173302	333.97440593441	313.124808243288	671.4384925723	1932.74264815034	643.362121491888	2068.2357742726	2706.88124947632	2773.53266314739	2506.32847946072	3282.9198649878	925.705674475927	709.411794758517	913.986933873491	598.212296104253	449.408297224709	150.910806634429	234.335295166723	247.810746660401	224.15599862143	331.687226937982	129.05958878059	2128.30654138547	2054.66068273088	1617.69749937717	1556.95554482772	1646.37462941775	941.409661307676	1175.25716134912	1272.11813494211	939.320026283921	939.294940192386	848.794088881946	576.385031736877	778.998189276885	1593.49385458896	981.539305566732	1867.75217745958	1020.8477559467	937.231261763417
ENSG00000160185	20.972395474647	9.44331026184865	19.5157576328728	20.9275770304566	11.8968260217572	13.0810867783048	10.7140905212267	6.55937903297521	2.03739061039207	2.78206973928367	63.4002014352114	98.3118707714263	132.558763185414	283.199724728021	88.0105923978287	192.043373361474	251.7544873221	159.223785236733	301.822422432021	239.451764622959	237.229866046071	108.04099597403	113.822257671005	177.295477464856	59.1399026531431	370.87744840909	518.535565826471	415.597734310682	378.358582726452	349.08248478933	196.541467307078	430.146968969385	357.115187034894	230.702825063608	273.493785239575	212.480583395503	146.85235881692	314.424658101918	275.063808409547	198.28652426226	257.257866823022	593.417026926067	69.7148562301809	260.011118095205	295.598930649449	194.981316326475	519.918419990923	181.025743885006	347.255645691943
ENSG00000129951	0	0	0.687016467939195	4.7777333816013	0	0	2.42632808196467	1.27936040731713	336.393433390135	146.531840254398	67.825723272907	56.9373040086215	58.3189684521288	187.953573189553	11.7336114122015	40.2475284040766	56.3269244013658	42.1776244160438	31.3912657548353	11.8456497799978	22.8591706401214	26.807694667181	53.3729740187367	18.6402403502797	183.55912257859	151.342495681299	318.936862812337	148.931492912155	198.781682937327	322.00165141102	167.825371321243	34.3309288471892	52.6166716565191	57.9921153908527	40.3086617278709	38.6984904031107	25.0100604820236	25.3473452438495	52.2245964513936	11.6665648731408	14.4962465419115	34.8161959384768	8.23871202950988	2.08757456675267	10.949531959413	0.926465996453809	6.11206752180454	7.96824184237297	3.502874735231
ENSG00000197889	3.6036739792807	3.44706016040619	25.9946799488036	9.74456501958547	2.11221800667083	3.13938665132928	5.22343099248245	2.11429753561065	7.45384567639067	5.64360347552052	0.965807143967229	6.12661945190894	0	1.96441426163245	1.00192114431636	272.256532309348	0.977942519652145	2.06049444242568	0.98282335159411	0	0	1.98949484584688	1.0151122847589	1.01187074794296	4.94887556367051	31.5215074379453	39.7840809728213	33.1372732618185	31.4956020380941	33.1238335409059	32.046740407487	37.8489820848866	23.8506834083688	26.9871164547297	23.956671907059	34.1915780350316	27.1383529254004	36.6710644133653	38.6366715724716	45.5357418441992	41.5381777673876	49.8421556820257	58.9769866486029	16.9834401589461	17.7541932583539	13.5326460676852	27.5770935711847	15.8586633971092	17.5627419440542
ENSG00000179044	51.9534752190758	5.54678098787106	283.360151810345	129.211016512811	132.116827837587	68.6764386171665	113.490758266782	110.108697540679	65.1314270472387	32.6903879140836	544.794610649767	514.30425799178	360.982470521754	915.117892755183	170.893439455917	646.788044695402	515.858628939609	540.877822442426	519.786774091806	484.83993582723	166.347790671996	294.803733108222	390.838889319767	314.284285152926	575.506275453603	213.550092304617	333.452482805105	273.02732944416	217.560416156775	308.83784178585	132.245553455551	323.321433079523	186.451412905791	186.258620461084	220.453433752896	197.462275741173	88.9229602700946	253.492139318211	336.732953310029	220.443229435907	284.687115428402	348.126882994452	142.643272826785	202.670638527417	187.09543906117	105.918458998222	225.827701396872	184.875971814345	125.470670308688
ENSG00000187510	4.38970287261647	0	29.400779589203	25.0488542155763	8.72897129137839	0	0	0	0	0	3.93530080501979	0	0	0.989215876829176	0	0	11.9778264086455	1.94610908595737	3.99160043563473	9.92097750952338	0	0	1.01250473768797	0	1.00819867900203	5.98030562229111	14.7567903444055	20.1514139586179	6.88471499809384	8.79142020416236	14.0630183297203	3.97571053360344	13.4108255275436	5.1486678561796	1.94363610974347	1.92698683047189	69.5447373068158	5.85878348104873	24.3753902598273	9.33546694409189	21.6855013596293	64.4115893203992	24.847152600455	0.971600022794219	0.976182025664045	0	4.88471038736891	0.970573071346056	4.31726045072064
ENSG00000116353	534.815876623893	254.139585042186	787.927943015604	737.386924842821	604.145974721577	534.407247978998	838.932883230382	284.457751536199	616.845672691453	346.644705082204	170.175998532857	170.392989759875	305.391326986516	346.900515432154	118.493255365943	257.393266973896	604.559525052007	342.419724042842	274.907687875596	325.40834696825	297.756266403845	253.994038290702	233.291496710315	280.907037390243	239.081981582169	434.001099164721	704.73045947259	789.51203810365	503.89864843805	658.516111723636	507.587510467912	759.715116199988	445.026860504863	621.585180642675	400.159634439178	498.32521006878	305.263344220365	480.659080671452	679.651170854091	456.228180398046	493.395443615313	626.385669195156	284.552163895726	199.643262195254	308.584876069811	168.171264453241	390.746545428396	277.173838400943	137.099001579473
ENSG00000137707	0	0	0	0	0	0	0	0	3.04883130988208	0	0	1.00941742461793	0.989945458518687	0	3.89170614540772	8.02167597293852	0	0	0	0	0	0	0	0	0	83.2533997222933	4.96799781151969	42.0914998289489	4.0644956943119	2.00684242247377	3.19569549737743	76.8063818739534	2.00896275165773	39.5785233310617	3.97008109723798	0	2.13407006999049	66.6504152132654	2.01243918577826	24.0956577110996	3.02022809315286	0	0	33.5785554068223	0.981136720131549	30.4741678456467	0.999550372654986	2.96372330180422	0
ENSG00000196814	306.019838802363	25.4104602137685	442.769603103519	392.225083465601	226.358454884672	488.976937074055	328.760523193531	230.044321428655	2464.04990801013	2628.92292323982	3373.2412833218	3219.99031275798	1947.04880656114	3283.98696989733	1564.30315050242	2355.85911458204	4713.54345665193	4420.93435220644	2411.35269071557	2082.80344454647	1592.19761593608	828.414591143204	1713.32315642037	755.206702747701	4322.21885657357	75.7152052458632	135.5927974043	96.0950290298064	92.4957601898661	123.967272080934	102.398530631717	85.8454268600865	58.5593325074018	84.3507297797604	44.0798512981206	55.2835425421075	26.129019172957	10.6187437397394	21.7915552289235	18.5732048470726	18.6602896703693	8.71553635227652	7.27681424639645	7.57130518260124	14.9715159791075	9.83539011547666	5.35625571334212	5.44302048126228	5.77921398218931
ENSG00000158258	68.6932173808158	70.4932197006115	2298.8703716574	2644.7505911471	2012.2620482328	555.164712981878	236.789534841915	1045.44666325552	5019.27845293069	740.111393182563	857.110602552391	1270.66962449066	9.27770388643501	11.2617943104411	5.14386772231412	316.209908168134	96.721136952348	266.430988430583	176.792368188587	101.666570151237	9.89447475886664	14.9476354764032	10.9052065772737	12.8482709584946	831.21736376834	63.3508142222869	34.061825358078	39.4878799526962	24.9834924346992	24.9272641348504	17.1887994474641	3.91147789783687	1.95277539744424	1.99580322199481	0.979479003432079	6.78406253771871	0	0	6.94467714209996	1.0106083952232	2.98138204389281	7.89076850877266	0	0.993256875678315	0	0.99351083110928	1.97865086730807	0	0
ENSG00000124191	77.8965175173465	21.7369101549521	157.304423912757	52.6356055258157	27.553478490723	27.5748965286892	45.1086567964282	52.0281870835011	318.651868640803	202.554809772295	191.191515682932	175.677073080468	35.6518031491467	103.894164317502	19.6340911201445	52.8322499915475	90.3649031582288	28.8136571617232	96.1050475359229	89.6266569335216	42.1790943181656	34.0121548731666	32.1243116413492	37.5629637403194	256.279710093548	805.715453383494	1313.8278185601	1145.44370665567	876.708698102703	1023.81311683991	1549.74019971879	525.750823480499	382.943820274957	408.39876169734	260.208563637142	343.959238512232	307.873934208127	998.361543146908	1265.57686653982	1457.84429641815	1053.89855537649	883.671359044243	1591.0586039851	98.7473024238408	122.639578559241	37.7842802845753	418.017602527403	59.3826045847295	487.028229700921
ENSG00000144744	670.716169080981	347.692483598488	2035.4587723437	690.543818214884	1101.02488228087	3574.79917665414	2167.40953517616	966.485033903298	1591.74230661185	1243.81582484888	1335.43448912138	1468.5557130324	912.421262498107	1420.79374912358	1072.340926898	1104.45233028836	1417.08944387746	1352.43901833978	1079.63529961762	862.228382338209	795.863142362317	857.997428236415	719.866572183901	611.963333342756	1568.55559411224	466.158822242874	826.002024483166	790.896829971791	643.221410218044	712.026792673585	576.554408564572	614.570742901954	416.440431018045	519.207682716869	427.572743061082	421.532521944356	285.535780975942	286.770340068572	212.24829059008	247.081727225078	260.930412473644	182.497993641147	175.846784763843	88.3771434915075	141.537229846148	77.8136071635586	383.199831754191	101.429991452525	95.1953613515116
ENSG00000198846	30.4786583404335	142.718082210864	720.317205264297	154.264787966818	131.573227468016	119.681511962537	50.0465140973956	30.0171017697592	931.395258926166	379.387387548	85.6067882462833	167.787756517628	7.34807179188465	15.135853654833	0	7.59555737853811	9.12392600551729	6.12457101742364	7.60580244349228	6.10559384140849	6.18696628123732	7.72867454655033	4.63664131863848	3.10882626129193	178.324861864659	457.875064093117	630.767642655752	570.241678889497	529.892807445462	587.554005857086	434.381805003017	666.795570936916	524.561822070622	562.391826713363	503.665834807712	501.937297417553	322.943511068365	319.96067011599	653.09845039179	645.489524845608	388.43526562311	555.566076582633	927.436784918614	35.3127732597095	88.7309043596359	31.1525820936319	136.442194777175	95.8875712329563	80.9511851034354
ENSG00000053254	1737.07125914544	482.159311047305	1640.88125066144	1716.36720404463	1377.485857033	4630.68132775885	3248.93035552761	2308.97840522492	2082.77301721508	1131.19601588481	162.40069933336	216.990961084002	296.132801317243	508.617407611711	376.070740806592	682.667911276198	238.499527443435	254.441978204154	224.719374212575	226.553175670602	220.450802447617	213.423847830637	308.095712205207	225.19115285855	170.068344160852	158.438406922557	277.44475401178	324.89637946889	164.845960242602	212.808501639877	65.6578968130142	564.209953360471	297.166501943419	419.940563673608	252.336497425168	258.257827401112	65.3940374205101	75.8870483186007	149.15359631922	125.547170715502	72.616950883802	121.725987273255	55.7419472405564	77.5068310181749	187.131801697618	149.213597207943	154.138089406383	125.711343931198	81.1195673004172
ENSG00000021852	21710.4599934092	11217.3156203715	4.95053667560107	4.55217878024732	0.925817849735986	0	0	0.918755401439466	0	0	308.473631718822	345.060529900039	317.434422486579	389.938082817903	221.368533314542	211.922311041403	590.709990015575	375.911674200418	496.644125630449	249.591200270587	19018.3340730429	31052.9029114243	34873.2353844845	26088.8706705021	397.827839064571	114.122331450402	197.938415208331	197.324563709734	139.044886091512	147.986525447871	125.437286152249	8.90426016706971	10.7733331156822	3.0065698660761	38.2260050676032	5.86369113585712	3.08556566662615	604.173422574372	638.67067011269	692.327430143273	611.598524819257	300.433428971147	547.36496227305	6652.57943520536	9646.09903536438	6214.14621610169	11959.6320421595	7716.15961709073	2887.35383649471
ENSG00000187486	20.8035616032124	9.96686274197129	200.280470701003	106.904650620587	52.5780709495032	189.685690628725	499.917227421068	191.041917666774	466.069421772159	279.983384544427	443.724307603952	329.919429017618	87.7128894289534	59.2497584638825	89.0934704279237	135.329254145129	1.00768527304775	0	2.01216136355416	0	0.988912898956796	3.93189233824946	6.97653887969273	19.787988342659	529.393018127701	15.1650667794613	47.5171418113192	27.4057446800225	16.7029478814952	43.9753972641472	23.5867378318977	60.1555450253609	24.0110206287463	36.0655936137233	39.6482472373251	84.5105791384862	12.0136973656002	0	0	0	0	0	0	0	0	0	1.03064824860099	0	0
ENSG00000155087	4.33807811345275	0	0.719255581447063	0	0	0	0	0	3.40096105284823	4.03163276467966	8.1176972035795	13.3340083604284	14.4655734545888	2.00720053059614	3.83427140605895	1725.76011184858	0	0	1.02022252420336	14.5415507532439	2.02949838331237	2.00862259574515	0.996915941911797	1.96550941586344	4.02530737640622	3.98735272338807	7.96581698391094	2.00509337617515	8.94128005774814	7.95984590328505	0	5.01996963305717	4.97108479248846	0	12.9353513651308	4.97971724291946	0	0	0	0	4.0021405656737	192.906805694454	0	0	5.99122800212219	0	2.00173374584092	2.98938569840888	0
ENSG00000100284	1750.1964825853	1354.54169043411	2762.7345181189	1941.8640963407	2383.81625147699	1117.57546432617	1476.65113908946	939.157076168876	1223.99770308184	685.654287260774	371.759786638438	265.534648646826	1535.96229066758	2833.93674985934	1303.25147087288	1834.42436449872	1082.97288084024	734.016779517792	554.111965223851	684.125168998664	387.965691867407	344.103087614607	401.482124126001	275.233457586761	436.847221067609	639.192359391545	1013.67022577646	1111.11699862651	684.611783036959	868.411465992569	1020.0427718762	1836.16830037657	1434.53034904604	1805.83090598497	1067.98199389953	1245.56618701689	1342.33719872353	2785.61636647946	4396.98451352532	3876.57166738263	3272.16410307027	2727.85256380656	3939.86548943054	563.417402881535	829.695992503483	390.501610696919	1000.75096199273	694.457966387875	713.186066140106
ENSG00000167083	28.2892364777878	2.26485527627331	82.4271396747934	42.1442137512242	16.4512303308902	26.4855480575691	18.0309078847187	22.1661633452431	17.5673079699351	31.8351106585694	51.6754909049553	46.2435133296284	140.405421865048	215.933109580102	27.2919074660105	92.1914635626974	275.431304364519	198.745950811918	100.021021041579	111.189564502767	212.713419861076	115.219679302987	203.277987653866	71.5957408386757	115.976919577224	21.6779779245246	18.2954877764644	17.6427857157129	14.0906402505592	13.2705405042876	14.2910866407699	38.2394616417333	31.3124443779778	48.4020611646942	18.6801263045413	6.41001574236667	13.7731885444419	5.18651751671768	6.12653279234344	7.53090428561623	4.17997961941422	5.19816251687391	0	9.32599420887578	5.19064417549263	8.4104536728175	12.3404798006323	7.39731789480448	4.10152719206448
ENSG00000162885	73.2272480244146	14.9423884946352	216.62504808755	158.504157638217	186.897320592177	444.331308622147	225.624446115382	136.04618655825	199.486656613548	68.6306597741551	398.762465655291	431.85563790957	267.488184037359	613.357220767893	371.092167386985	653.231500137261	1452.34289968888	1449.19513241868	904.648260794189	978.071935848556	253.862284644864	219.597145344112	278.586744947721	248.541385880216	518.862203794925	228.102445353605	446.394980099601	457.004830405837	349.521929339842	316.03967220906	177.082777307516	209.808254200142	177.419280270225	199.318150359149	138.776092067318	162.730558853869	53.0339690970441	198.106552456109	215.415712330481	194.311039898196	194.061208936245	204.465803720851	78.8939501427543	94.5456814192593	136.403310829608	117.476987265274	210.387152196672	103.671781086771	75.7274622036047
ENSG00000099617	35.3069732513455	8.96035315807024	2.04148180698151	0	10.0317503606324	0	0	0	10.4262602444763	7.1150656051628	26.2163187036259	16.0942806177882	5.10452061495922	3.03826073123979	3.83185776377681	11.9776804112521	14.2942377201299	1.96210793307397	9.17508571999796	6.98894751319299	0.976073663265758	0	4.91872981242747	0.955674599492032	37.895893188353	0	3.913523523614	10.7570177178964	2.95736032502367	2.9325219160342	7.78828966813618	2.01296798008548	0.997204799257782	0	1.00507760209219	3.00684416132082	0	0.996749269310955	0.99767275043548	1.00069925378261	3.99105632853129	0.99448241684341	0	2.05654396273402	9.1689277866485	5.09473074973682	9.15547124446857	8.19000336107567	0
ENSG00000175329	1.05437000831751	0	8.22589054576883	6.71807158303602	14.6637507551331	0	0	0.974128899908909	0	0	2.99955298892743	0	0.991790589380196	0	0.968014566158505	1.00916821570394	2.00582942249997	0.977018657238664	1.00896995085314	2.96707121786873	3.0062512756775	0.982048543269704	2.01116643732786	0	1.01213719410214	0	0	0	0	0	0	0	0	0	0	0	0	0.996749491548522	0	0	0.997760540584482	0	0	0	0	0	0	0	0
ENSG00000165868	60.9076604085512	11.0683237865388	3297.35389269847	3992.6587479789	2072.08785502013	928.156146012851	562.577430977973	588.660211828123	8084.72008434231	2328.56401163527	2840.19921260763	3238.55174693625	164.285005162899	307.263476475692	179.48949576546	201.821096274876	51.5095448130022	36.783916334179	59.5476251958938	30.8586191082704	14.9963141283903	9.98731468752208	16.077418537445	5.01906070388389	3331.5888778957	395.689946358265	1159.73609521415	1386.45472869784	668.220241456019	928.958125710396	283.573185952642	11.9366176693956	11.0410122415128	19.6104519550838	7.96549797433022	8.01510021241986	11.7741733198073	22.1357222611828	13.0857539686509	7.87630036963363	13.0499980617876	10.2875298793125	1.98394899596435	7.07289314430202	12.9431304565741	21.598313643322	16.0798416928552	9.06792020892958	1.90223279656663
ENSG00000160325	1242.92847481183	607.220859443694	1715.71040805827	1535.18849286963	1125.43014613058	163.531702544949	420.286243736086	159.440196737992	670.453522731548	379.919329508558	157.117754379262	113.828564532308	29.2178414044109	143.945853632362	23.2011566014482	125.836102246505	321.592458009334	242.784890649011	203.717209237765	192.942521728997	301.529636882033	384.449504625366	230.168031375453	242.321661757088	165.908657403004	53.1861178220926	64.0445800030268	78.4726546936372	50.0200777912981	73.6323299387852	111.573534173715	36.4395229690947	26.2970300089463	53.9870961385874	21.2869694570087	41.6559118600329	47.101873461426	33.9929625753397	54.970387132132	46.3606518036199	64.0210154259934	36.1929632552275	60.3851632093125	47.6942175950882	72.9949208360003	36.534960230529	132.02245274092	54.1361600530928	31.6057132647921
ENSG00000135083	22.5803506337662	2.51833805032739	258.473507276485	191.057752351224	112.790459114711	326.774855846792	373.29810864174	127.281992362206	76.4362376639367	30.3456961886712	69.7054187388039	55.1277251120554	9.83918692990776	21.7028054410669	9.58319517664685	10.9018243922551	46.7366537209594	40.0953056542575	24.6500147602498	12.7562577819457	5.10363966860756	3.06281740303392	4.04087159627599	8.16133557392114	78.600059602132	64.0232930601313	111.948278094051	76.9305597256234	64.0960923168381	97.8924903437667	65.7642414797254	18.0038514528553	20.7112777765245	10.9198707629421	7.87039208777813	7.87995989236842	8.77425695927077	42.0050180253247	122.971986345017	52.0970499718747	42.2525663742405	48.1427301807494	65.9652323564598	11.1197136559927	15.1284566460609	1.01520170302956	95.5106167648204	6.11767661758783	2.01000005950956
ENSG00000250821	0	1.60619609526693	0	0	0	0.834675425515685	0	0	2.6868636214799	3.38086165851416	7.05219811472746	14.0781917058813	0	0	0	0.990179279502156	0	0	0	0	0	0	0	0	8.99356734092461	0	0	0	0	0	0	0	0	0	0	0	0	0.991295650081138	0	0	1.00325647733768	0	0	0	0	0	0	0	0
ENSG00000141298	578.247569398182	340.619604794709	1120.81519737379	1314.29695362949	751.778376987298	1175.52437589116	1004.50194150857	491.29456849463	660.454533479751	696.817828017757	687.909040092221	522.50676456531	722.573527425793	1857.33564911398	444.318226672841	1305.34850877472	396.72137418868	304.915780995199	338.964143885929	217.579628047234	267.747186557999	266.250817354294	265.404881581724	240.615128149063	799.487418273401	204.320349614156	391.494263790592	318.766592132174	270.322736664627	342.465947246056	146.459628114458	1281.62487386894	946.755648787964	1049.73085329354	738.764921380323	739.814168858177	212.774999601692	116.515415358581	184.007995480584	167.369685142689	157.87722463103	166.498058222775	52.9187481033078	66.117954550743	154.30303577927	96.7452487518622	130.484757701475	92.4044044087709	43.7268275815634
ENSG00000143001	0	0	604.418200594408	187.168427489351	168.793134431884	0	0	0	3.97941236949286	1.99383395365156	85.9113425969555	20.2792469211701	5.98702654627081	23.0102479775158	5.87018986422695	15.8800111288367	152.0651384214	68.9247012529849	103.800390453155	43.2354508370374	5.91183546806489	2.94241175249635	6.95444211834764	1.95817839782384	213.491586408217	0	0	0	0	0	0	0	0	0	0	0	0	0	0	0	0	0	0	0	0	0	0	0	0
ENSG00000198554	28.6931933268538	30.0837762079073	38.0414318285742	71.8740672638547	102.24127188154	146.969714842484	78.1331110974411	22.7287435421855	105.292031782644	87.4719247776245	9.00455853224787	17.391211864606	49.8480737029165	70.2146402011729	63.6054821624535	337.726793793506	85.7918485369073	27.9065547090071	41.9532586873632	50.8383804493569	72.7944948645394	60.5757082371687	45.6140825312255	57.8316948763676	8.052942743962	118.210773497131	169.069271846841	215.180271631282	119.784673064142	133.564818140736	98.8319415193444	162.815895861041	163.050872554343	147.742236571599	113.213525631071	113.940330309597	102.020728911444	103.101320517602	70.6001014511695	59.481255981782	76.395771053064	84.8257073411342	45.7598708828311	117.774091526822	111.662436064482	72.1314087731062	593.982300239829	117.493602110784	107.434602910843
ENSG00000137818	13525.7097658337	8295.11195322772	19213.3854198021	18197.6112296242	8658.36727110051	11973.0864914719	17461.8371021992	12186.8974324784	4381.95566459532	6687.07042204283	735.564201459503	399.687475213146	4310.81390302016	7025.01163981714	2280.22488187992	4609.91069042661	6869.67245256131	6254.51639805197	4891.0730048559	2560.09952890855	3570.78735052183	5040.00483105613	4811.92067031609	3509.76918309822	1629.221877165	576.609054258561	1281.08860648977	1341.44812600403	707.986671675961	1282.06793756477	991.904949229115	4297.25470832913	6413.53484499038	5003.07630406529	4708.16558833777	5371.5592406324	3470.5966807398	6449.25838300672	11345.9707088493	6561.34623116444	6765.59325842469	11620.2695200865	5011.21579553429	3195.11330911606	7368.18303884363	2396.45960445997	5456.26856765317	5812.20843163154	3801.24184667162
ENSG00000158234	57.2913413309915	71.3679023720523	707.953177302848	67.8443336704313	270.67569366443	167.927370518244	115.122299562842	80.7418884890331	299.471582687701	375.496610650651	492.68156744474	672.474739960801	547.144168528479	770.020776187338	416.733489131423	986.906279796301	1312.74197895438	1038.28697564721	668.178286749307	620.039548454411	752.953196369256	615.145090791984	366.435982279382	523.838981643659	514.290151609414	351.784316716864	658.355651134024	534.230533677561	456.979758882039	491.802732739856	568.302630158268	328.880563786584	266.453180538721	296.045889529278	280.586000380349	246.272340153955	233.706559600629	299.149313874658	348.150753911067	290.618561231355	324.715711040939	263.957748863576	348.518229386289	197.512107905165	284.18127225204	142.04073428277	426.068333768594	205.282860006468	283.937189612687
ENSG00000185666	11.3683431911315	5.27469939039467	26.1504051035801	29.827107464641	36.4742588273354	17.7283966225607	4.18686135656654	15.9176908934609	232.921890505408	57.4245958562417	148.096157760882	63.3518969377074	0	0.986883187736902	0	0	0.990872433580677	0	0.990147136415903	0	0	0	0	0	218.843581220017	228.16874865387	410.27476109045	417.612615538095	309.867977681255	351.459757055207	274.760740587775	72.2431684509555	81.1293121267228	86.6130292907898	43.8410707598689	73.5415030468123	37.9055575657886	25.001716696858	28.0191260049505	44.2330026097367	23.0724648019674	19.5183946064672	29.232426643247	4.08397667852855	8.16435207082091	4.02404074047038	6.09423402564563	3.0409313005415	7.82712852425269
ENSG00000100234	1852.61903194807	727.024958569481	44388.0942910495	26134.538073551	14491.6173841449	29980.5926624373	15226.1348080199	24877.9930818763	4155.03704236211	5594.58863120596	330.085154877249	214.146609460991	734.474476038756	1209.08401813796	569.11712423007	923.161978588506	1626.13520579245	867.126483219016	1467.79560203656	629.679539452942	599.424630026353	1836.38151267102	440.237247177822	1301.70719528463	496.482243466083	1312.83982543204	2200.70935368046	3018.06526078837	1852.48462369922	1987.02005112849	1477.36864355913	4919.60062498069	3848.07003515171	5564.97534031206	3309.85227203432	2344.06259538177	2187.89053860924	1965.6655830916	2258.67522965562	3844.6903621127	3026.69823193427	1969.40306249423	1275.46832382124	681.533033630925	696.833250849531	670.524837630958	1615.61962116335	664.833428151143	337.216439875295
ENSG00000099821	1602.25657189598	522.433233653697	2546.81820387696	1437.78452638868	932.126797053016	560.153320369955	997.392597901791	642.785295956548	878.155252209258	906.385312557168	665.723203391591	741.323736959959	795.701423264283	1179.49629317813	405.265205016672	1075.86476394039	1390.17678998029	1087.32815812791	944.725608177008	885.906669981086	743.850831803424	730.78724164429	759.496358198722	708.648610603745	998.275879347605	59.7501121195205	112.463380738885	127.180541140353	105.138491868202	112.47624727259	176.11841146441	153.756057211621	117.708994586338	150.524526006078	101.280945736623	128.409399401739	254.271828633304	133.903838087376	182.560078322141	177.106834022363	124.247659130577	124.522111895265	247.231029205339	70.9038630485897	63.8799458695963	63.116168504956	113.9291313616	46.0037311551673	156.727427538246
ENSG00000118496	201.405021521189	99.3693939627968	793.594048299676	158.837826205455	493.408090530345	1438.19532626768	780.353400932129	678.662147919427	586.695836746628	400.923028726583	621.192849759209	737.895925192184	558.183810835753	997.414313228064	833.506317365956	1210.6260528344	1157.65921047914	1264.90689464969	1125.88008285914	820.767703632199	384.49175756765	537.48760200421	372.122493786231	326.04889293871	664.703648205372	221.565622698921	375.376042568578	362.688601394819	279.275660518836	292.054327252913	170.596432602879	764.18698836591	500.839599000164	625.804675556403	480.995570725156	488.868348067742	166.99819594115	220.220775123416	311.354659704916	300.724696867197	227.631762107841	208.534965880682	101.226504157353	98.7267215397362	193.908031935991	120.120155306352	273.700586605063	165.638190035332	75.2639598285709
ENSG00000088367	336.105186913098	74.4312676241645	5127.47481455959	5325.91143024317	4956.00242446812	1045.25427982548	854.292325162792	854.557163664642	7038.85404132412	2909.71913930882	7103.31267373249	6874.88678907319	6484.27561541936	10437.9579928741	5882.02564643873	5944.8597333977	5420.8196212223	6863.80633173833	3766.17882325285	4004.28854895902	154.592879520204	149.141160679941	204.636296212957	96.8695647512452	8809.31184580595	2569.79764262435	4701.8461410278	4698.68848173151	3016.01972957184	3310.52487837293	3599.82017304522	140.454969273891	63.3488627339897	134.936970924743	21.7472673494143	44.8712654098299	62.2677459213171	699.45114047775	927.206540166877	917.35190865298	768.660301928826	576.056465745503	486.06622470148	73.9720562386503	214.897134260955	155.026415888323	199.668792959112	139.15480772939	89.4400460007533
ENSG00000090581	1912.81203553416	970.293274708858	4266.72972740437	1395.13455576485	2498.54284335507	599.741717626627	713.720505403592	594.888712955608	2295.28141421462	2079.81353780126	549.536404900782	472.505580584568	471.165340299806	639.894801802286	457.732472003701	468.0419995049	1026.1400766041	841.051621245037	659.40021622483	470.277330042825	907.007589719691	892.842248776456	690.81346202881	554.436670329745	598.505265105465	137.847462516666	254.332653094829	240.754648419521	226.739505453919	194.781220332606	229.241199141306	253.739023442373	155.61819997564	184.384002630521	183.523885486734	144.540072119757	106.943727060588	111.394816784939	147.512612524408	111.981042221154	179.134557883208	114.206104724759	101.262052241265	67.0926507152416	116.208886482057	59.7957929303704	194.297249741496	70.5517963811035	74.5781958595306
ENSG00000070669	50.1093620177813	57.343296875926	834.781383875753	262.493619495096	510.190866557055	410.313390101939	243.710438140757	386.31321789347	2009.28188950067	1059.27174260961	1233.04170126405	1465.84652863621	159.105560679529	266.44447943289	136.155411202059	515.116547178696	735.217591943257	498.848232464639	534.099253643326	391.445255055933	571.805060521607	463.00757710463	906.707009833822	450.055035078085	1293.01875371311	468.252056682922	667.195256079824	569.439795068199	485.895240127385	532.689895549267	300.15323346404	642.666158277069	382.598561213909	399.725320302005	371.213070172423	389.083856841446	160.629804527346	672.391217878847	510.747537100299	385.918795296815	507.802483035249	439.471330328814	191.487309001456	1471.04021960085	607.672251706224	536.169345780722	906.999674107162	270.732784622324	279.887605764512
ENSG00000099822	2.00417668118062	4.48583933192077	109.295733958454	46.2530565750786	65.8658136098166	171.025471168686	554.999461602877	10.6031792445343	3199.93952024839	2038.67960062359	758.623825297577	682.815877233999	38.6824153879009	79.2978167163322	14.5714653531858	59.8283990017714	15.2574262748858	7.77613826792566	16.2897902853872	9.93467845721504	6.83767393559638	3.89995865914682	5.94161148107014	2.92230212842648	1151.3016159206	110.697957562174	263.44024409882	297.352641624131	132.338585427566	209.723043185503	132.785575242063	31.9065275282333	34.2094791528759	46.7001389431552	24.3526965264159	23.6132057528445	10.0272038093826	9.37820426365232	16.5819365527154	8.49407459546418	6.15431467611464	8.76593134049889	3.77745569057713	7.32066857769065	13.8931037764316	4.66700695572829	6.15546148806895	2.02852404871635	5.55085214536854
ENSG00000070778	373.270279217244	102.487200904216	1484.11914977216	710.134082372494	1212.3919104334	2562.85264730503	1492.92224532966	455.18478044895	534.425403907716	305.80280613565	169.613949852502	227.504619149107	342.225010419497	455.859270408035	348.249411297623	435.043353018496	526.981508368449	382.96369358662	337.518306413612	234.951992779276	379.197071122281	299.441078497258	359.037001145337	354.894449566983	181.131254869763	52.9210552856771	106.164746270942	108.031958314029	60.8908047118471	97.4029958189528	25.1072483913603	653.16967819331	255.283769122195	481.856906075171	426.821930141149	204.786740890795	81.7630952388727	87.9711373768202	218.096715770553	135.342573545277	117.929837970692	77.1259420915468	36.6794722067089	77.9233953749044	191.841904363137	157.687296252584	202.49317681435	118.53726989363	33.2054056291241
ENSG00000081019	354.754655897388	182.581064211356	921.785648533499	446.748341901788	572.717539056974	790.349285054192	482.246496040228	432.748152911986	1322.1994843596	394.658501873245	290.727660576151	341.245849474652	343.203652318259	564.841386334779	303.986038925815	534.061620434042	748.536258334924	737.349207892997	511.395267867715	472.061285589475	269.015597954795	304.499753816851	289.46634997837	220.426083520478	351.407461453741	135.358768942147	301.714907940623	254.487047629054	185.284246601039	226.830832181772	77.7797008409436	191.70119696487	115.056233913069	139.454200962984	96.3745432060032	104.543598023589	23.7214679509366	83.1412659521706	111.459043050469	78.5533327488626	95.4230207834322	78.7851074785982	20.2893703776771	35.3440723786219	77.6747407085208	56.7333297540622	62.7458271119507	39.9806019271972	8.3964297795416
ENSG00000137700	8044.29897805561	6714.94465504412	9597.68952058609	8585.54451420047	7516.44625234097	185.086568551024	274.569899159026	195.058353487416	421.688046747898	264.36151737365	225.37027435399	235.233492295675	211.462127785509	332.783136205744	115.356944390032	465.219294974497	11919.411030002	6002.10397659804	5651.56678453388	6719.03644226786	3756.07094777297	4737.02773420362	3104.86197741119	5011.14785072164	648.006844527378	800.235439340769	1481.83299076823	1782.53393664744	1082.904269433	1468.74346785374	1739.15343712811	910.20118971454	1012.94225753851	864.533714347748	709.711218679806	954.907502006501	663.324730668647	2645.40279666255	4613.53451692828	3159.64649648671	3322.90186892858	3498.88225084295	5124.32140527135	3412.06353713707	5304.62950420117	2700.19330066344	7153.78204008534	3917.10367702815	8423.80755260595
ENSG00000074603	371.852628369194	135.151156275941	1605.36470052298	839.219299761904	1695.73748021887	3213.90850535985	1470.79314432937	1331.45564074738	2637.11011499772	1170.51950283704	992.157841932294	1367.04599115233	520.243089781127	737.636869587266	418.324422027166	1073.11804578269	899.433793703369	852.054447218651	647.478663007979	555.50998173925	849.0236687373	744.784999092369	763.142692703276	744.876025249172	1287.92480490442	933.56852102837	1435.44532439834	1576.01119414342	1068.08433514565	1296.45136326282	1431.54857387693	1067.52178745927	859.348769640945	943.650814535386	822.766691605699	933.256943238406	671.231798545553	825.641081324366	879.98580300265	854.215170416908	929.250549278695	939.11836131935	1002.61319694791	443.184830560751	587.095814680372	385.820856160479	868.307695372833	438.270160638214	738.121705165811
ENSG00000164430	36.8994181098493	11.297340754926	90.2667657323608	32.8772063180499	33.6618715721833	85.369008589946	53.1990814262915	65.9265893339628	24.7384182533582	53.0402450489712	19.7172277034665	9.65781413514289	31.3977905732461	42.8365709865861	24.8484695902516	70.0321521019969	74.4205026122003	104.734606479562	63.4536138769228	47.2443455514672	36.4618227927032	33.0922293176282	43.4983598560341	42.7024522832611	15.1305205636102	26.6838759812293	57.7268286911879	76.7195169376356	43.2466656208459	46.7090173949165	25.8936849040723	79.3253707120216	60.4415581975929	58.8826067250179	106.798642931146	55.1341046175235	45.4286755030963	93.0990567368588	119.727271191506	82.6220862620324	93.9110261676255	89.5151632399727	63.8478223498933	43.9759503529482	38.0498009922522	15.0025715777503	365.786123994433	39.6865399361604	194.365967528468
ENSG00000073584	1507.134679408	756.357410651815	3663.09977786341	1259.90250380978	2415.48687173639	3203.15446251632	2029.58017558878	1442.4512231708	1546.76547299216	1213.14126019001	1664.22215747903	2271.69478510598	2139.93943423586	3015.24590520407	1722.60555890927	2963.17272588673	3172.51670619225	2849.24273681123	2169.35345993979	1872.54520868226	1235.47918602639	1123.90926055227	1281.54126925396	1060.72935049189	2167.8080972932	1301.13205680165	1926.10282216202	2007.72895938712	1610.43160657448	1674.43266721487	2368.60446827043	2191.71685141725	1619.11488494595	1787.68937660233	1394.23283628537	1541.69326564322	1291.39086436063	1242.26919949883	1334.02152300861	1399.99896934599	1358.29870822123	1325.38686248644	1271.95282042038	682.401268132531	880.942472533525	715.640564248069	1459.63456786217	717.311173275202	1163.22460031446
ENSG00000128581	149.298203387808	78.1295501197207	1215.78100400548	1425.31086437249	828.103346101212	580.718274549731	605.193761480236	258.178184537252	545.20949529246	324.306465738391	342.967658679369	418.240595951273	110.548234169673	202.328083638863	63.3859106980465	586.975511527743	678.45958630632	779.662509228296	371.343014082398	416.10698977074	192.212648919351	294.006638227643	205.476406119275	137.59784959703	472.286183207357	52.0108947162635	100.241338676916	97.05972675017	76.3730420193027	109.682741488931	177.621443081937	16.0520814398179	28.6488731962647	33.5632612247209	14.6517785452222	25.7650248308906	33.8626403512754	99.790991343861	123.838864238339	96.2729008517053	94.2331286549196	150.877121628842	120.374840922149	12.7464384357812	17.8924734206775	7.67920678820128	22.2344485119647	10.497887528268	19.585977315344
ENSG00000054983	480.097762435405	197.216879095583	1648.17266028012	1193.17925046837	1135.83314352262	1449.98928742026	805.887996055041	557.346008835329	1558.08292547777	1459.40785045456	151.361067655179	145.20697524984	19.3362806304481	24.9435103880562	9.95733704734725	707.835894659734	303.464758785556	295.338745628087	173.029706661214	196.404394088908	26.4595519440384	20.7224348313579	8.94522009567899	6.98555059386165	130.412420812748	597.463468869148	965.727535921782	1035.95800985158	792.41565106178	964.436497140263	521.33468906849	1137.7496639065	904.051114030651	650.575956326496	601.192856547783	671.955349886861	348.008237946095	1543.83185180248	2222.80631628048	1507.27103384723	1595.54336021164	1638.65678148108	786.901547302123	512.150340522334	725.355301466884	463.962047549344	988.854930367065	546.763572882912	290.206255580615
ENSG00000167106	855.170241876165	116.635111996817	3609.1190042537	2462.32081255256	2168.06381757705	517.881395405318	631.623828287523	281.83941742557	3683.03655828919	3660.43205046961	489.486100875382	573.47363236682	305.77896719666	554.431824144747	188.003093303936	499.404387849607	510.125087430902	434.939687028374	289.248880083105	276.209406753193	265.071632195077	253.805326831181	260.407074090653	291.08689009704	619.317919024356	88.1774130962775	217.493076954483	190.294721695751	103.070967036034	175.528520737318	64.1285583950289	124.624395085466	154.239867044664	150.062285163972	78.2380980596547	113.470063780378	16.9073474410983	146.873949899568	431.720967786361	369.529165911238	256.469725594082	386.848577376082	92.2385745225902	58.444820022343	114.725266038781	60.5572759003076	55.2769146108568	75.5346657515331	63.8391458741015
ENSG00000185963	470.083651503513	136.775504465099	2043.36288870862	1153.57795528139	1027.77726519673	1711.2365215818	1347.23585626162	1016.359708722	1380.46236363924	975.727437495233	1809.3125382951	2203.49776357223	1846.63084388164	4114.11000325467	3032.75478967145	3631.94328593512	1209.01678187982	974.644210235574	961.025407256333	741.180800903735	335.698107710879	303.094408090694	336.721843411728	281.098411093897	2054.3126303921	1158.51203984362	2238.50628693641	1711.83532578446	1655.93476226858	1762.89914220361	1337.83778972287	2340.61497758454	1568.82009933089	1844.46783950839	1675.88614545609	1686.27675125631	970.852241729333	534.779706579924	638.625385924669	645.831620366206	658.420291633897	437.972666217978	402.545845798474	112.242054099805	167.584107814916	120.430579962628	383.472619989107	119.008727957041	103.794444069151
ENSG00000133275	738.169538108735	287.997982421278	2001.32595735029	1372.89484687422	1189.71908151325	491.10492317162	527.436700016958	534.914100820357	1588.81318770766	667.356760842326	475.171787271842	533.349865787324	710.954623359166	1118.66804033078	362.6775345827	1091.73107669299	1564.08085613071	1169.67770869682	1144.60194526645	995.625745277249	691.036165913939	724.427656324104	864.986085116651	751.52094826006	758.938839483198	102.083872897284	133.729361046568	117.376244660492	107.903563447947	133.806073424091	219.040424915816	129.44695909722	66.8087598952454	129.796192773335	60.2958485033511	64.9471057580675	97.2240651251729	87.2529192884159	68.3601670399971	79.4550104488318	85.3317667215413	70.8429507883864	132.956374186333	27.0382055761102	29.9731324281195	42.1123016425186	67.1354725982316	47.1325198475312	94.746884684798
ENSG00000107807	24.2751967985792	2.41092575205814	1.44478771858052	0	0.87401643261109	1.69687258258106	0	5.13256646610739	0	0	0	0	0	0	0	6.1989476918546	0	0	0	0	0	2.93899845323715	0.999383824488749	1.9605830108197	0	5.17273360547364	7.33885061908313	21.3291907212905	5.26884571616331	8.43270695108987	12.6033044517598	1.01482295115353	0	1.94244569112389	0	2.06215253735616	15.3182581721221	0	0	1.97090555998577	0	1.19273532044261	0	0	1.03971856303569	0	0	0	0.886768056491636
ENSG00000108352	248.451916610538	19.9146176416735	163.545498499025	131.6692293424	50.8205963761997	148.905935761177	131.896809450593	102.526411671064	2512.56388109664	717.054587301241	445.611071604633	265.137617398602	15.2260406673739	58.6922927747945	12.6463606878809	36.0731574608668	1022.65494903487	864.153356934816	805.929745844463	621.814539365135	731.44219340312	832.992265466481	1029.99015745922	760.630125499631	797.71510698462	993.017679767193	2169.33170762567	609.120118902258	1639.25571479826	1667.88005914141	991.784665626502	12.8110858485407	16.6821413690486	16.7507480324589	11.7344587823332	5.87077747438518	1.97758456535106	221.365884918642	219.27888166348	238.937226915036	260.136765401928	250.867667156658	134.485733838485	892.59156765616	1015.44067468098	896.782379696891	1546.23560016566	960.007341900584	595.047924917578
ENSG00000137168	352.158260087236	398.414666796146	1036.75677267667	597.383981712043	619.055814298053	2216.84126461283	1709.3032026028	1055.60293130819	830.928377540731	590.190060172202	145.473278040512	83.3636206360822	328.368414268795	404.195663418294	72.9006835221585	356.543036738685	456.463805106551	260.671773745099	262.329300713967	216.770366147974	148.867820643212	124.586177615212	156.516811792465	129.900894733812	235.166233083572	29.5979994071334	40.1136042166827	48.8953398737975	27.6020199216439	38.1227470163981	40.88850884591	62.4022667338886	49.8602734052298	68.6901519584757	49.2488327500206	41.0935016366558	64.0697661001259	85.7207225858558	96.7741910919318	122.085030438098	77.8255424435752	58.6744584447094	95.8674842824826	30.8482012965602	47.8821617865967	32.6062414992573	97.6583777756286	21.4987776027471	38.2957492242791
ENSG00000143164	4707.00606338649	1182.81026307196	3707.68920877954	2669.33707107169	1919.00209148314	8594.14640639072	7334.62400907411	3041.94207973085	3473.09329185392	1310.27448226772	3085.66689541794	3433.61997219043	6094.7698890469	9202.21214673944	11509.3694986191	10966.1404886065	2494.59894434262	2271.27557077407	1545.09529076146	1372.45296532826	1190.83183654764	1241.01984696697	1029.42023127491	1070.62357295079	3713.72682879558	900.249025571441	1491.61625882933	1332.18382300414	1120.35174631008	1279.5225907169	1479.36120645065	3004.70098834462	1876.31987792116	2261.04227231507	1941.25942362369	2115.89222138458	1555.20574572713	834.888808872714	809.54668846737	780.066243844601	697.994362628537	714.535218533606	639.142400403775	503.574006744493	750.419046750301	577.412564771201	996.445817122621	588.256340546081	706.511314007886
ENSG00000116793	267.593534641386	49.2965143097212	717.793331816123	423.531413186987	384.824437079217	477.805581073535	310.966421739758	215.897676269855	663.938525512556	237.328045469315	317.26406592385	299.92945939129	417.939060688018	573.587399652916	343.940149999299	1091.74505336656	457.049516519338	428.670972857579	395.786119622943	291.211635965096	197.426845614388	181.419083636833	230.633015879989	125.584996766683	318.642434495212	181.718218071539	379.288628420445	463.806110944021	257.822503821525	346.956965072555	296.03884102879	385.230304801312	310.496052676389	298.165936237821	216.105009368859	220.08433062885	111.639684320864	359.970118610609	364.921879642179	293.531456100961	326.395512538361	322.549771737557	130.258939092315	144.626062043128	235.366151826616	90.0855678006609	377.21355818582	203.192525645589	124.645230094742
ENSG00000276293	1047.53478365982	154.489281067456	3557.65602292512	3122.26819368476	1785.90721178226	3091.20084742759	2329.663907737	1746.59280430694	11782.2962225976	4342.25412294285	1310.89663118455	1470.47073457235	325.36727406487	680.781429642727	234.818786637698	668.762350459747	465.735370495251	394.106212124794	276.501586325016	234.274048498723	207.852390438595	155.114280248097	241.116644601392	157.135330600225	1536.81239688595	389.023678485704	701.117601835054	606.143196965397	616.959601960096	541.089070305728	441.790523002549	375.628071455905	262.330114914036	315.489938295029	273.471090471475	253.271735131489	178.106858642143	463.720174828274	516.616497691194	535.162643151208	547.140175665908	386.670571252803	463.344156165595	141.989180450581	183.942234720786	177.974162728776	314.135693117675	229.609711656609	190.175154881793
ENSG00000167716	1166.64592754741	542.103407907874	1691.50154781071	1570.24558862551	794.4663543414	247.976188192168	310.977821689146	469.263764996207	586.499039797486	450.326808171269	656.983307816344	672.680153661147	747.62978539681	1215.55134630643	310.938443791816	1870.76136116994	1611.52828260194	1105.30291898629	1140.91902887384	1204.53040893333	720.220645930287	718.571236449005	755.008239999766	694.943367843293	865.920507473322	60.4872949072064	174.364486732015	213.880781937978	143.577093418085	159.817131899028	186.165556128482	123.856973052424	122.095483569346	94.427552020793	85.4299056762575	109.652536459628	91.465335210641	115.065492950377	153.595266348651	89.6206587458092	96.1937279400259	113.631645812794	117.989928769066	43.331455360515	73.5372727795754	33.8654336007304	104.81554819075	73.4186782558156	98.1921672199395
ENSG00000153885	271.283769098204	196.384193843249	849.048036546904	401.993294996786	258.055492951036	470.580747930462	281.191934266425	735.495789107633	925.454335814736	479.114114839518	161.608228622894	228.733115335162	121.464963091484	192.449378452836	100.51472230866	159.194142968886	214.899891308333	147.542011332178	97.5491758881661	79.0048523177663	134.327865703701	106.331697373431	146.117989441232	60.9008998287841	248.60695502023	245.921887330029	400.201516014362	556.220379693885	291.579654682997	356.815954323598	379.598319497375	208.679093974905	138.198580790179	206.059995373486	140.794723222197	131.102994274966	109.35008502243	107.329473413651	170.384623129739	159.151399004183	204.101513933226	253.321263793383	103.275788788726	53.2939849410038	71.4178413236602	49.3271606126433	164.125589712904	77.2656254068691	59.2315543255644
ENSG00000165775	846.600295146337	3581.23020520925	3739.5438556767	3019.12217068761	1832.9399014277	5695.28810460957	6544.54036829846	2947.26711598876	1324.35435842263	1100.32320839359	870.155365399141	899.495019426456	2203.14179751895	3413.90068951628	2069.42867952791	3382.783534259	946.666583941389	674.054578956231	870.562329610834	478.172944329027	477.814870402819	488.820898596264	377.626640070397	340.378749550121	1193.64142711237	34.5310803815759	56.746013405882	74.3209380005443	52.2466752635353	78.200718796538	35.0473837401694	126.817931794202	75.7878187401886	122.448025862236	67.3404232393287	90.2056035273876	32.0349183058854	15.9480422121849	22.94651067312	24.0168233939968	21.9508442981346	17.9007203706899	5.99173341716603	5.14137018074619	7.13140707068317	8.15156910853246	8.13819936604518	5.11875278785199	1.00778665477707
ENSG00000064225	2045.02722092976	913.542746088667	1351.48655136813	487.55999460314	796.913941638802	2144.34224707848	1457.18265166614	690.536669546339	673.242229464381	329.160455868948	405.628843539225	367.571497421568	1566.26382884059	2501.66826644211	3316.28642027481	2404.77455553015	1532.63147881742	2143.1879607008	1433.34386320434	1128.87318093508	124.151953708995	206.416444155336	93.191203938612	106.768353577499	468.100057990719	273.874614893854	514.381336406782	422.356952539092	358.057426547587	421.95915998109	223.37978866108	782.291400357124	994.155328814216	731.201146488304	553.811116413237	594.969956733823	218.135569548397	959.102238818467	1902.94284406584	734.818342814104	842.347243172265	1188.10847576566	261.788892532125	2613.58173293405	3691.20735697873	3498.92874304369	4276.13647276772	3230.57689745768	1038.75119313344
ENSG00000099804	1552.49869369567	1346.73609724495	1282.45835232482	832.682706423859	697.893311419153	942.196107501608	1961.86298457297	854.087666736204	1405.54393583832	962.402418629381	215.325493446009	196.459953674335	370.741506143874	425.864683544981	149.602292051485	271.773184520279	301.901053350575	234.482665855239	210.526699477184	161.151393087522	235.776923909629	216.076301073322	292.915592877062	198.918209663151	245.727444439859	87.8077461583464	119.362325180331	118.327296541698	85.7633128491189	108.502934660179	186.919076732476	124.804616769019	108.695423577331	156.295209341899	81.4112432227191	109.248681528498	150.163440971843	81.7335847675744	112.737041632016	120.083841469496	106.760699398161	113.370962123773	119.834362486141	43.1874474933227	71.3139081654037	58.079888146473	104.779276618124	81.8999794821404	173.338960327483
ENSG00000064270	7.36675769937419	0.967268816305323	239.335368241467	307.465063784235	59.6796834130118	2.54973768254838	2.92218115522727	3.66081579128501	90.4325685832939	100.341194129893	14.759252431382	18.6956568798743	32.1299119371845	76.211840129587	137.026202902342	283.605347538765	299.08742370064	156.097612938345	202.08490957695	123.45818006253	3.08123237008599	1.02100642839045	3.08371300565545	4.11527180945897	21.7513780428498	663.151053488318	854.054020069552	921.787091355724	748.019731572108	743.266111966208	559.957447976867	1790.15011196064	1448.04872992717	1331.82373069973	1140.09334973809	1201.04980078539	869.230815140478	1209.57320449926	1355.80641877647	961.175627083633	1656.55568751033	2094.55640703146	838.279438783686	478.541986026772	577.857163128348	283.10222681508	908.288408879937	380.73106906335	306.549633780708
ENSG00000117016	16.6042424849516	2.71841320971535	160.619899220468	160.467163143777	105.521988828923	67.3232817085112	33.4808742101329	46.6827762228725	13155.1563232693	3199.68007436547	72.8125488829692	58.1863875365614	0	4.03304159039578	0	9.99171166024814	1.02014414107194	0	0	0	0	0	0	0	178.106752880332	262.451050263565	698.453048217371	656.126751516388	335.949117934999	484.289046556676	200.440938156302	14.1924689986022	11.6082611987319	0	4.08451368625365	5.28272071523756	11.9625085152212	5.26337829772686	12.6466079223858	3.79229712264506	2.08139803377072	18.0533792431855	13.9235881742673	1.0555496029085	11.2323827260677	2.86107455605516	2.09173448209395	5.18584094690327	14.5228802726786
ENSG00000137502	236.383582033486	170.209280451516	222.448054656108	360.987471591486	464.878139155141	1304.34155333159	716.903537939418	466.530393992607	1696.86159630222	991.750754644712	746.497577869615	801.922475275394	607.883481941524	819.277036177207	799.824930853671	730.413902576106	249.031239007533	164.540629630625	222.994126101562	113.833842021397	922.915119961663	995.613280668202	833.88425304229	859.149793792028	744.753101182622	678.362968848347	1132.40518594156	1169.43369208718	776.612356904785	874.166134175413	611.612351657871	792.189166252433	445.423926447134	463.073977550501	272.759948092516	415.481933738776	268.978955859453	266.555461045008	316.55402347376	370.361457250906	415.6821891372	248.304357099988	183.838364746482	84.3590336946463	100.103509343661	101.357130221006	240.742900567625	133.52313800479	70.9255899310129
ENSG00000104635	17391.3787446685	23545.9716729182	5341.25047419239	3307.5355930653	4359.10042912037	6620.50295356	6164.75892941429	4317.57958122012	1038.81498888847	374.777806105451	826.178897024452	707.79390676379	460.599011849226	820.97240878407	137.451485003458	565.065736929222	2993.26737906603	2293.34469813591	2170.38478329695	1825.55232036021	2528.66858836145	3427.24116176049	3883.01588386094	2896.10022117154	1203.34423913541	146.010780574244	269.881225474367	281.354409090716	152.138639837372	204.75144249691	67.2869057167665	607.019269287302	290.385902861709	312.450501063793	276.055960693726	372.376809368218	71.0013099303606	186.763727261389	218.182295898531	101.830533380578	164.356615111027	109.78011537785	34.7936933747671	358.33976614179	790.202919099743	277.779923555856	569.642690613778	404.770403395548	106.212912842241
ENSG00000109610	79.7423923797792	73.4924407034394	2528.2511121168	2682.9134919414	1115.2733700582	895.196344475786	912.742626355244	1111.42714237767	196.294417881959	231.527967289723	41.928230115255	23.9727247868462	422.613771607926	1074.44518670566	306.664593025314	547.379596479477	1710.39707852219	854.743767426554	982.151809659886	986.484936490633	728.37346779427	431.554479714886	1393.50986141787	421.741334395107	104.328794518911	120.485627068223	115.86862272772	155.413523476205	72.5336870233834	197.68569325873	219.907309562255	462.728632125446	312.66073067241	584.783543454691	181.480482755379	361.060084966884	477.553689282351	208.038901544806	240.895948103762	203.541436944593	414.009583992138	1065.5317254281	288.412448420689	1873.86200787737	759.995530065251	954.082059647041	1914.69108699339	1797.12902112668	3614.39644406597
ENSG00000137819	29.6571099759529	9.85706110558823	5129.52208957087	4668.54897309676	4684.92441723857	88.9081543296602	30.2256690439637	38.3299271065495	153.677137361252	220.173236421646	31.5116728794922	9.89761063755213	557.12275389105	623.196026517564	335.958295555968	383.097868061677	1953.53819166835	1200.21267773697	1165.47319638113	752.578455813744	25.8627415423595	18.9660271926448	24.0515335003139	23.8817607806815	128.66467053683	66.7870656038321	115.767853164343	80.8258795355261	96.8310039691023	97.6037954951046	66.9835659655431	54.4529434636131	44.4146276538969	46.9123976268885	32.5311041625693	42.6816538875072	46.3770501726943	322.214203864255	554.233652193744	319.706755035553	453.280031591499	622.040471930334	477.334933055942	19.3498443587859	25.2291039597656	9.52556502003086	40.0609555898888	23.3650895736981	16.1510911541557
ENSG00000079950	746.566620542416	193.808646282923	3466.60251033385	2529.47243083916	5268.57937235176	3825.24542430461	1689.3998166977	1420.84936829243	3615.45537388192	1925.25419855396	1652.96389055564	1945.88779182098	822.376340943	1500.73734083821	1488.57472218432	963.886940650972	3055.78879731905	2982.35663452124	2253.88733542527	2338.94982421215	595.704114933808	903.61869922524	671.604550862252	689.194263442079	1972.90869543972	332.068545696547	612.785969199366	548.145691603182	412.145791567792	472.71141261561	307.6120617367	384.277287007116	312.241882218273	327.685153598221	210.571805942716	259.454162992281	127.541915935708	680.439575120441	800.853098412383	677.903128006726	591.490877819516	539.355767535617	362.720939867829	116.32830053621	193.859864451255	135.796233820846	420.083487123345	156.715512868053	124.862002519693
ENSG00000143320	2.41201557765689	1.70252045038406	103.468553538285	153.036719060987	87.1846517300988	16.8904103525246	27.3521994929364	9.42180946561273	96.544763431952	61.927414076031	30.7471370144238	24.4133235850762	23.7083005627438	12.5316534212218	5.56509561144571	14.4501491117794	1.99933624230291	0	2.97647005826242	3.87510878163671	4.13848874964858	1.04545851812335	3.11488736263893	3.08431856605808	87.0719140091344	442.615424419693	786.810315752121	1111.7690090445	641.966577428723	569.614205373881	1074.85588978284	124.368774269488	74.2692818038679	127.778524270327	60.2593423726152	68.7761451145865	81.0561073925098	139.095091811107	160.885612204936	136.364170966645	179.620300155604	491.629259181907	146.629270966379	34.8044394360301	41.3824261221888	13.2327755168506	69.0806966926879	32.4483268625543	36.713271122552
ENSG00000139537	12.45219795584	17.4415042777026	120.81086505218	147.464777493145	77.7381527598913	20.5560920354208	21.2720818374505	3.40826905226232	201.929866385561	37.8128880678912	26.0840684967807	20.122208429633	40.8518201663933	54.6176357244114	3.03136898788808	462.259596236759	97.9815228115112	69.3631487321138	90.7369356578439	27.2740113632431	183.669423421764	174.832621303303	249.42945566227	150.665761367062	26.5977673321183	164.813260970478	289.289406836354	219.817700164148	183.117554210974	222.108071461799	223.520219008442	92.2541569245156	42.2108212204265	52.1532627191535	45.1206856898655	50.2274286533121	38.2745530394785	62.2938222310082	54.9716442470089	48.8462597618197	53.6870278711918	65.8522246755383	68.7479437946563	15.2535578201834	26.951372250674	17.3841503471486	54.8711322400956	20.818748912798	33.346289204004
ENSG00000143977	929.097831687967	694.310234765117	1659.44414837031	582.430591404305	900.757073593776	988.592807547958	902.320476701764	420.472505607335	277.904460359439	371.305355967256	184.387335419349	132.471721591015	631.251548647217	627.214297295324	298.992407520759	449.080373174275	432.453927018056	387.333121484733	326.593006761357	174.809674091548	194.719302707037	244.043716638672	232.879166267442	193.116311357009	177.867226162054	35.5176319283171	51.8542132817303	62.5859822620808	33.5166849995252	43.9877378811389	43.8092249812999	150.973306790947	77.7820002126647	118.465995969339	105.533319302393	83.1894895905346	107.116875709552	90.7043155778894	77.8185149424288	78.0545593788341	59.866039867	56.6856575527737	115.839870464643	60.6681071881376	88.6330155744153	51.9661914645256	134.280545330317	44.0212293215331	55.4283649527387
ENSG00000107643	863.782497505681	227.151066552337	1502.34364635776	902.832294545014	1694.1146239695	1328.5575276874	735.611625574431	425.804140591692	2623.20693747554	689.861232651625	836.699563563148	1053.73996212742	396.43774528564	686.49800180351	508.315576755247	451.736714633632	822.953154292466	831.901856680929	471.900016539467	440.717880040403	431.699969326522	435.929559753874	282.833439975018	283.850191967987	965.257899018321	543.942807323365	999.942449619767	900.886354945033	675.231012602974	845.560772595398	880.487610946818	639.363169647888	449.073434621013	492.978402727119	396.987788663444	412.713055184553	317.479571078168	318.460825800375	272.195681487204	252.627014818457	241.307903703886	246.507128861415	218.095923490788	121.307574806879	202.664446584553	90.8506670209717	387.239328426236	131.248496844582	182.766368993696
ENSG00000182022	277.057790219142	366.354565042187	460.957301809592	631.273942986862	169.61164557351	174.629629344552	116.601904738917	241.307887291202	1297.11617605919	494.702970448227	394.395493455947	274.147012790835	751.271558340345	1518.47228052222	1321.4696688954	948.26838533802	1398.01870858764	1179.05425475245	1667.50120049186	592.774413613218	637.116790153574	858.055753027801	565.508213205558	424.30085725507	438.950789499305	370.16542876567	509.316340320289	387.879936737807	470.626851765081	510.652166279176	396.539217210418	836.061276975815	786.928094033568	548.839707738688	962.037093392321	485.8968447109	373.109729104864	850.245324485944	773.738245927191	779.690291297614	884.600476753063	551.383516666585	455.897855666849	462.373249331152	573.896213668583	453.992961153763	1361.51664456704	561.103933181179	333.536550131439
ENSG00000139737	121.471008792872	116.502350178544	329.488182490952	189.258281558182	180.183406629708	190.275297417277	159.852603239261	81.8817246042002	4587.41205702249	6362.78551511702	524.358395721762	366.418771545918	0	2.00153719405429	0	53.3413441381272	1.00664022786563	2.93657666515241	2.0105622192363	0.996792861229059	2.02069078104071	0	0	0	466.027783873474	637.874791766962	1377.69731420675	1281.01699919695	837.886658787032	1064.51080130088	1052.08766800118	1.00438902903037	7.0334335336065	1.95272731421253	0	2.00551773089349	0.926936363723622	1.01291746125062	6.08468031103128	0.977573303223107	0	7.25894950281829	0.947369178650846	23.5262631977584	7.01725002043277	0	11.1937883231512	15.2903660901707	0
ENSG00000165516	3370.74643135294	1116.10961446368	4127.73012699622	3580.31452175971	2257.70902533876	3681.57400410064	2587.8392005259	1448.79965259421	1804.19372786227	1231.92347739429	3855.02100442644	3958.23327502034	3973.21796403342	5170.28554551618	3494.01540961043	4650.71424563764	3674.65499551356	3111.80647549168	2900.22516974362	2157.89669576152	1434.89717620413	1904.17582281132	1320.43475560892	1367.66523859183	4247.2296548419	420.904610729057	701.702850295829	943.418540759525	549.194552244661	637.594342978531	856.30132325714	969.961915212686	570.546101223494	998.689741473606	482.671845160947	655.98010524814	643.716127607035	218.458858907374	289.753332157657	276.378405369889	275.685705762437	246.333362330783	347.093782868058	136.06502668227	171.191202413725	137.892691448104	299.986626351904	147.826405738728	308.088314307368
ENSG00000176087	1341.02979929521	452.191886823945	4502.11431509886	3141.72158736936	2895.96081034312	1897.29241102431	2397.3251610558	1056.34362469085	1055.05642956552	885.996287716384	128.660522399137	77.4349229279748	274.839115837631	415.512110630193	100.082459506038	313.339721535807	595.717021058633	401.131099358728	472.442340209919	252.391303266497	204.280109653088	171.338558790685	217.425922231466	180.404182767198	221.838101843914	109.675798144913	226.823676812916	200.316812272158	143.212169310282	187.610008084293	126.114435115214	260.737542242919	211.636185020665	195.625221486653	149.399416654814	211.504275554049	70.8163625149725	85.6710205657057	116.495185562453	101.129439445813	85.2188068271106	100.916668076481	45.8227544640724	41.6269689486307	67.9926538881719	41.1038559387721	115.043986762963	58.5309840142028	20.7706238746588
ENSG00000162736	1654.18202969352	734.270569750717	4673.37775805579	3194.88276482779	2848.71178210853	2281.0562798307	2403.26350300114	1529.28329167374	1672.46151799051	1867.9941835883	975.147053211441	973.064003634165	619.063261995896	867.546965299094	355.71975010717	776.427282073055	1732.73374890137	1266.23373145895	885.892156593261	859.182709149307	1410.8973791436	1019.72802329092	1009.01695042627	967.42517844185	1235.90296778228	322.589093193517	598.555431375565	630.410726178582	370.542154220268	512.092449179539	610.468893987784	501.409272256652	526.719798109997	517.838739831311	287.497945736794	415.458641893798	319.848000440407	481.007922405182	551.291810764894	478.001363480092	492.404603712532	477.917474008847	558.004351009178	197.047087731651	457.237953388517	295.036817220567	530.528011624611	353.750947599586	580.695847997587
ENSG00000182004	796.652629960249	331.861212335389	1124.53327038432	518.614901066269	565.51270229477	704.025766631736	464.441219173295	253.854168781886	310.011002382399	282.381177995643	307.441295891786	257.681805564844	844.533153336396	1051.41755556844	540.690422481162	646.087262421661	1083.09822098794	1001.86852034577	704.634160065725	523.119106348672	458.89845240201	341.841097531338	365.660607459712	282.968036606505	374.993816174718	91.7535670897364	167.302767042768	134.951060235173	113.365093812127	122.188420802692	116.82471077525	235.519016521435	171.51874778319	145.344545741586	140.711389284945	158.36030309292	135.147078033032	144.528651116466	131.692368647281	93.064959350045	142.680575855378	118.343846672533	73.8978232381774	86.3750614500155	95.7642742812384	40.7578100442316	222.783211274474	66.5437781544994	50.3891423120822
ENSG00000141522	2743.95139290437	2184.09033600451	8464.60581440155	4864.62208365058	4212.08019656853	1622.00803711089	2706.06641988335	2280.76830517012	3513.44261540389	3692.02354837662	3610.25480530889	3321.95975639142	3845.30866751379	5945.65107862538	2244.7074577436	4213.49448973107	9334.4299152233	7193.94991818416	6686.69878287354	6309.8332949261	5019.07781844848	5548.05801389869	4926.85224059067	4994.20829876403	4806.27164064848	330.749014411436	537.791217492827	605.321727714346	426.913687224151	448.949420679114	679.268240349116	744.648884630711	564.285355433446	796.177843315084	456.543478523563	434.353466648343	556.184839708746	731.300707433249	700.074164102711	786.435773778255	883.343902536625	624.519248296626	698.967238399894	210.93304581383	400.363261756048	339.966280470804	597.018018997486	313.537947261698	503.94317202481
ENSG00000139970	18.2897540370559	14.4228473969125	227.195057931213	87.6062438254928	118.327207573375	95.2202589533956	47.7482492413593	10.890638012851	30734.5972564096	9144.33096479713	46194.126147363	40989.0922144241	171.127592955658	332.726913677105	179.662201080921	358.863684900411	60.5930941842508	58.8579061637108	63.0201050234942	11.7247717452932	44.9770501654822	4.43748605875863	49.138671706993	2.99570712217219	52095.014504348	13235.5475125642	20132.7285411297	22428.6011380399	15129.6283305042	17470.7213253937	16847.8115173807	131.443581282904	121.124817855898	103.366705877897	53.7843398135028	41.6533439718002	47.6184827234693	160.527286898172	200.684599248329	121.768370880945	148.894385906242	170.903638109986	67.7001927702177	56.6864418594655	80.9498641822731	68.0752189546808	91.5541402623406	86.6560447536522	24.247088640647
ENSG00000064195	3.2569018519865	0	21.2334796415191	9.05872418891677	2.40575592728574	0	0.810719663305284	0	3.2933333060913	9.81502326722018	0	0	0	0.996861078787356	0	0	7.02852371306937	0	2.01828323427149	1.94678214760523	0	0	0	0.973106769150662	0	39.5012787339023	70.9556010006383	137.623392500202	49.3805611567707	55.7604162363699	43.1693648362734	40.2439374161187	71.3510919278747	73.4200175296012	26.9204283480905	37.1346820185773	28.8431889094528	243.633855926989	221.005189595566	177.640598112783	175.342085625922	257.178795966434	70.1582723236708	58.0049536663248	64.1340570332814	29.5160808447239	103.0634241851	38.8178980426147	24.5902064169444
ENSG00000156453	686.265969958393	372.967684192446	4126.31523525723	1765.74561416318	2287.55962090067	577.121161632821	711.986532551579	818.365616931289	2196.93920779147	698.61497574092	1967.2291848758	2195.26514081506	761.265475630428	1036.56870299558	145.894748723935	557.722756132145	728.426115311735	258.650607518051	350.233016711248	299.459916381368	2143.98648993977	2214.74606934544	3309.50294859027	2103.80499311708	2962.35821705518	7.02778912764451	13.7070505579626	14.4165067005939	10.802620690467	8.66302418878294	5.58766278106153	2.00186642826748	2.80194230215629	2.11717148579218	1.91194317588227	1.86718588921793	0	0	0.967423173511848	0	0	0	0	0	0	0	1.00045273214478	0	0
ENSG00000108219	726.558931783454	361.53453863062	4814.51193789791	2540.22215388957	1650.71220765205	1458.08677814092	1624.68456790672	2373.82789841781	1583.90134838153	1312.33525978171	154.112045422555	193.659505747629	211.915981119881	339.745184967494	156.489825574641	255.619805563222	298.171493243802	231.426157492123	238.97234791864	205.63742980214	118.23366888411	129.517560693123	97.2379968653413	118.928285774384	178.547080186595	40.2037352434375	54.8738035033766	52.0321987976325	38.1340678285114	42.1112533890747	17.0705237268494	202.832453764065	229.620932750965	169.754177884444	134.482146643902	124.5698304474	39.377147890759	154.205754203799	196.209558436154	121.732942109299	152.138467506754	114.781538471672	40.6973176798328	90.2343182928002	129.405529660364	91.0473935263809	202.920021089543	88.2316466232578	22.1653888252677
ENSG00000100767	96.9355861815279	29.4446795181604	4975.4445374928	2841.62691802731	4735.88799936163	276.873231134641	141.633650044206	315.260552902475	517.749548321656	470.563982935824	105.184624643244	144.292606918077	40.7125051853732	92.0980649287889	13.1435138425591	104.21449599886	2326.3304978435	1845.67990730066	1548.11491939087	1472.25813901753	1166.24489029853	2725.30998370405	313.101977217808	2112.76922713612	260.074354773907	472.326976115539	668.592033584737	649.150680178736	427.366864140498	596.197087961292	471.275046183189	252.30319832461	351.959669539849	544.479996869584	156.429871260755	151.916658741661	244.516657190998	54.6081968865561	169.893580423462	67.6996002215292	69.2553198323912	123.965279769101	71.7249898251094	10.1325938405255	33.955036184361	16.5801893361465	57.2767973248191	27.1208850102594	21.1766329583208
ENSG00000055208	2048.30579120131	538.570051765722	3123.27315688227	1885.6882843989	2027.20819223547	3529.58637690127	2285.94508762895	1498.04868404513	1533.13072026007	1230.73882256386	707.356005088168	766.527521730453	735.329354252716	1133.1975444973	807.540276523866	1209.55504533574	2191.92726928019	1872.20595423506	1493.86442223008	1318.34671971356	806.101851730575	1005.8952620974	808.549100552445	797.082270370319	932.736758615894	454.606209750083	750.288073091255	632.174080832541	509.63849290115	522.685397146305	411.475297529039	805.449400007821	613.222476795476	694.094560823165	515.392011190624	522.111283731791	253.901957680128	445.206843266095	533.215667151465	523.94625516406	549.811790532368	716.940655893753	297.455582037504	212.667673573478	332.396008196593	241.915813910389	425.901224282207	255.42175187087	196.2087473428
ENSG00000071246	171.314531072209	12.7876735921656	682.9909788381	332.354376225655	206.015749156633	611.532740238391	561.452746705957	504.015761640627	2023.36026820508	1597.52727279503	97.5918475131387	30.1380907362513	124.105927026905	220.579909343324	114.739967244135	208.136518525331	94.7380003025569	53.8677126475248	89.1548541337754	66.0047518948953	111.005285508614	144.256438759374	80.9994054154627	130.157816593288	86.1783599134839	100.274719962556	222.178837301795	165.454636483083	152.5255340451	168.054704695313	222.188858046352	34.9359683661972	27.5250197662318	51.9121253876104	14.9565427988207	16.2303007422465	16.2785713649978	13.1583899803541	13.2392211747335	18.636887624016	14.1506628297196	9.47388957915644	9.7113989867358	2.04448688717142	2.98750880141168	1.95763025068746	15.1375238226964	6.01832439040282	5.70998738145467
ENSG00000040933	225.506084254921	58.7549516658263	1055.5233536103	501.7074664421	557.738764793122	1197.89564151253	758.358627085538	726.67735635871	4189.26750750793	1052.81220098709	3055.86766353	3571.85848203132	545.117096222751	919.67255606694	407.166508055795	1102.60736421959	561.066678682135	471.805906613817	413.072332431208	412.604042266171	396.021159154837	302.844112082048	232.323932295894	241.179037677108	3368.57361815012	676.095929629989	1560.38524884402	1245.721794173	936.72204667617	1210.06058876492	300.908359548772	1053.32885511097	741.252495034002	614.968289645632	652.487969909518	501.577623202188	95.8986569800603	240.824495298511	280.573394774353	272.212454797842	279.804739893192	204.906792014153	42.144459027995	41.4170841715811	72.7779261235178	41.9146904325898	87.175145642159	56.9113711905441	32.0763337866682
ENSG00000105605	0	4.09864796452279	1.07025819237406	0	0	2.99513869485517	0	0	1757.48898102609	1137.47873631552	263.746058325718	172.531444456803	7.06002465202478	9.93330285981688	3.8775071653197	65.6178822821559	17.1928243347067	9.5503706918704	9.1377724053273	9.77101308593913	0	0	2.01173065948585	0	355.588815368158	194.441475596985	379.281390790628	474.932150726131	241.680999347651	323.461483971096	391.205162827061	3.98617129928813	1.99185865010062	4.89449726336823	0	3.96393813768349	4.21338754511741	0.995411016187062	10.9653525652837	1.95798745905815	0.999673473749656	0	0	0	7.7571425148141	0	0	0.976124161492837	0
ENSG00000166847	1012.47068709084	360.15040388924	4048.15344352205	5583.26488602023	2889.98922097381	2375.18921464797	2075.791303045	1056.37903802994	1966.71383383279	978.480118680967	850.537589889204	797.706384856011	314.907314263942	553.5826442127	275.619976089257	748.30283868199	694.407225650559	582.700806801733	449.692113348895	477.750669013139	478.579327896525	446.535374931264	437.170942504172	356.042098265032	990.925093075214	280.90987476179	538.544788100412	638.627982649322	352.975129777653	427.067404136352	1368.26155786481	478.892540576525	383.066022504527	528.509171456277	371.579852651201	431.843091734201	695.773870615939	306.907867904119	352.055058431579	343.455777226193	354.59907429734	260.28573805568	719.350363599752	124.348785700471	204.883277758806	137.340102991454	223.279024509337	129.252099525742	428.901211998246
ENSG00000162373	11.4953596170742	8.01476131820802	397.442156859513	296.181331521574	187.889390023339	92.356688562682	60.0915601738309	36.4502356281321	357.236922800077	205.198123533967	274.923447169161	303.270874742502	429.777284814396	561.530822348696	366.72257149769	392.423508881884	378.330475028957	480.442397793688	332.361564511398	285.816411283428	466.774896376857	494.638760676423	409.461408596834	415.46790701397	284.797176874456	272.046382460269	463.564227489159	518.128175243441	279.898585774325	336.962300424806	498.466978308836	364.852103604902	271.27528846466	299.368184238755	265.675975722756	268.183067949083	341.952884717884	206.480940199367	429.609535116071	230.73457446734	215.172896048084	263.28940560502	400.612745077493	107.861373086138	163.421951041536	109.957790050099	178.854968277139	97.5722024474276	168.065748536605
ENSG00000183605	602.093112168706	472.34467005796	1808.49240745875	1295.66646642924	879.72827743371	1025.42509156328	861.02501659237	448.215683462738	432.396619261835	423.54886396384	346.199287745577	280.21413602962	666.313318970868	741.977953642384	538.558957770489	589.161752212502	744.985595772619	684.466372613136	420.430264374265	338.066928531499	439.680337783016	341.07636886778	329.652103674204	276.03163970067	428.124709077283	781.427570352034	1259.40119889402	1387.15173666747	869.298722024936	1179.42888393619	1087.94941579786	3129.59217239453	2285.55795007525	2555.40965208336	2578.12475548223	2809.93546557726	2045.88535988627	2157.14985790092	3251.52093037071	2576.19072072659	2699.29359444944	2327.39651670991	2441.88316524279	3031.75463489031	3218.51727658428	3354.79287140948	6224.98748740177	4225.21411705422	4879.25223902616
ENSG00000066739	1632.98674701537	252.209895602292	2415.93152441092	1097.19455865816	2226.1804567119	2714.91541486895	817.610386324398	970.630406140148	2481.45948443136	920.996657670734	1370.45987010919	1830.85273075779	1069.41712129259	1586.32309415822	1367.05530170839	2046.93983796663	1896.58967992075	2001.66177655281	1437.84975056005	1230.22379085659	1316.16748168204	1377.60459947281	1239.66969836533	1353.23202553948	1610.95254704009	1323.8414123942	2597.45157546393	2278.5310490123	1774.3022193125	1841.44004845502	882.085778810721	1142.78152759486	787.2216723188	694.265032297478	835.20407416701	720.911444306097	258.793998009091	676.435302058169	915.403505241968	675.704118357667	799.140561761252	704.579306330048	327.389433594633	291.426100255856	542.463069136821	322.794835808376	685.43719147052	393.950651562651	192.97857799995
ENSG00000067829	608.970017596047	352.259963611492	2712.81250385948	2708.4382231598	1897.38600164049	1530.28501652621	2503.63852646913	780.741302730792	1842.69994249148	975.957019979769	1026.94356341682	588.532519355011	2265.35144707765	3185.52252817829	815.968550823744	2353.38610520001	2406.83906518148	1296.9889625768	1477.35414752648	1273.79525923873	529.267264374473	518.695255721614	489.267088568232	442.854501056438	1647.76876403484	433.222200687441	756.28634761471	553.572966823158	489.394061769216	578.487546889515	835.63643448016	2690.90135170395	1869.53041776048	2175.43629800026	1622.60903857624	1865.91358373238	1737.07963478417	1238.3917550723	1611.91970084076	1064.2225824682	1289.45234429668	1163.5789992068	1313.85110742875	360.008819739191	581.890487335167	276.540528012307	512.32470388342	427.741596860062	706.473869576305
ENSG00000180879	3611.40706794841	3765.56759737915	4108.6910019381	3466.42125212459	1744.51215719429	1074.41308250449	1578.99840231607	1140.93318765831	898.699818447133	994.42781560781	365.485332849911	201.87897034091	728.698915640751	1162.12552185405	210.814901459479	863.2324671313	1376.20295659436	985.045905045204	940.8702925769	826.091117096259	833.863528971748	884.553140837741	1165.28946822123	946.622750061533	552.944329936261	323.163549694183	598.072834910895	681.688707454725	413.950794949268	570.656830293268	849.459305843582	1442.61242294358	1870.09471782095	1280.18760708392	1383.76468782571	1328.51712851513	1821.43147970319	2098.15279129204	2643.58643530229	1573.59917338969	2630.56532368989	3670.15604596492	2560.81078587604	1908.51000049177	3630.03052298741	1211.03834917941	4380.90905508459	2205.91862431902	2648.09211492468
ENSG00000112309	43.185360624621	17.8233119607406	96.203238212911	51.21829228541	32.8049469726714	105.477676358194	48.6635383075159	44.0360864217701	1313.31202991715	1138.70718965192	685.85118371656	551.716206095287	20.0022322528713	26.6423118015508	27.5153354738577	42.4498584188545	79.9285370665313	59.3015935464709	62.9225110293495	43.990304072083	24.5934168791876	16.8460620814418	16.9993308425329	11.9898227193795	905.418731977008	1373.94406708919	2364.33168511211	1981.78078767499	1834.98752905531	1968.30828540527	1776.22607421901	375.219358078575	275.860430001403	201.835273481099	226.825624940146	234.663157185917	108.394270054302	284.724128830184	252.590492021458	282.327813396112	253.808509782043	251.425409476506	162.138136654381	126.86035044857	216.523982601121	132.415181954762	370.090108302963	133.257221900034	90.5901675001337
ENSG00000120318	169.649202276827	20.8420271610725	1250.00495370847	528.863924748992	434.019398398971	841.034962475404	1052.26419853351	1071.91525144496	249.879155735646	221.310663315689	414.160701191118	289.197623582493	3699.53730264953	4767.78022242596	1066.05426188365	2547.82433288564	932.858410813829	380.838344401752	796.567650899569	436.784864320428	276.011671880434	530.054743232684	357.376033750303	291.258021494339	356.991814102293	56.9740727467746	133.988260559232	115.089497272071	79.6885392699587	130.315539851516	78.4760633021872	569.366551255721	330.858520067103	372.313891599584	473.861119674943	355.87439707586	178.69755028001	113.683643757005	163.566206065379	189.770719082828	226.693244664046	165.904004139561	96.23595002044	51.3670641962019	67.1785273542993	63.2342934871887	181.248331327153	101.01597556015	46.3816322909137
ENSG00000147642	1209.15045244252	1013.90614668186	643.343962140983	209.459488812131	85.7349523066834	162.85951562947	79.5789451142683	243.989803465096	3102.79366240482	1140.92992547868	2173.31619002747	2816.87780754437	105.359675932411	161.438043648466	100.97224440843	238.722661970865	37.9706099740818	21.9724921398629	68.3733591570702	20.964351351955	280.978994497418	296.039228310724	319.25686118451	174.938932161023	2455.74914667365	1927.43075026613	3244.05854753497	3337.26136753597	2403.53310676434	2568.34332640961	2556.57015854114	502.426445963572	253.286421353894	711.884542544807	317.945470154805	423.533519322418	231.382796837031	209.387273072598	207.905628432583	392.529261834524	505.837535172799	1173.78540106019	89.8026729135778	547.58677200489	542.211560976675	761.684806966026	528.420522824781	798.669458987658	432.39923039778
ENSG00000165629	6650.64675863167	3253.27371858749	11773.6972322042	7512.93054261891	9088.923386235	16445.5161827038	15759.8175191787	4031.76844306258	2877.14281902218	2215.74900656311	2755.44347956914	2323.60275184058	14265.7324186793	19011.5559376829	16765.5192792956	15155.1016583996	6782.74817856078	7288.11162493523	5545.40839700899	4501.08936199984	5955.6661866424	6576.26677893401	4506.59071277416	4501.91125123963	3322.10232165532	1499.77415300952	2886.01674874748	2472.98337430456	2054.80121795714	2460.17241576833	2622.01813512587	11600.1444149434	9174.73152288152	8036.45783698279	9082.38347122219	9485.96641783827	7789.49737195517	5010.48522561653	6657.07712266693	3337.1764702413	6015.33491879191	6130.00753176462	3943.99710859833	1521.29933084605	3805.37702324156	1213.19894843507	5449.78780295984	2039.98786457338	2550.66376451561
ENSG00000123977	10.0677333491636	0	10.4630431625354	11.9466616405669	2.52969048871918	18.7701696463415	3.90112909128257	3.89845879255781	115.502819609689	14.2788343207803	111.174354402987	138.351633392783	5.79682032331423	16.8826653866274	2.9320658123621	761.201184310272	18.9685168219969	12.9866400250109	11.9153782673255	7.0307862986223	16.8520983679682	3.98053132054358	2.97089369643056	9.00068845241778	127.613107983199	355.530714432958	500.489838501022	506.911853185374	423.634009408155	464.05373092411	315.545814240041	50.6207226577016	57.9194690113991	44.8183882695934	19.5935350521922	17.0985319637355	21.558756088132	169.056800258695	126.52543754497	141.564487628388	93.6719202791076	133.971796216746	66.1227831541757	17.8489776483244	25.5623215382495	20.002743897605	229.933784717868	17.2444431963579	7.87250778153352
ENSG00000166189	237.478711055445	97.4469552850801	566.688908512959	400.88697944322	316.433997302316	181.491066277086	364.174038754136	152.003268528178	299.186167488114	166.909631142841	229.433205678862	235.592610752504	270.785571011112	441.021424817697	86.1618057662862	550.680791407559	651.856042517403	457.579633994059	579.741623523368	460.212942469346	193.943641840732	236.294143414472	286.860607699771	198.679383827334	401.970765134616	128.323558013657	201.626697393174	203.35334734543	136.497732596978	162.622723248128	120.593903914038	131.33496054138	113.424362787488	78.696062228035	82.0606013681822	86.7720166517829	42.8827931246292	193.026113121469	279.344374580898	203.188273226308	205.601809804419	161.229976775036	127.277096705068	33.6290168144722	80.1610626045357	54.1390679999637	159.732659118663	41.8382932845109	53.7604639460425
ENSG00000185009	862.967070115811	356.241899036495	1685.7258452143	1496.18543309495	1441.52183735726	2160.74241985934	1048.93395575024	957.653808256287	1095.00372990186	686.556436759242	1626.09542811971	1524.38356925693	2288.06164066581	2914.96787756365	1747.35784847789	2619.25316457806	5110.62261862163	6671.73264283044	4088.89835415584	3657.10044971288	2816.99407127329	4308.89708377254	2341.22411687299	3136.19232771574	2108.98168396013	95.526633820607	149.477560665417	177.448430803357	142.822559344693	176.436508509147	98.961649158497	282.232048714587	206.089406332493	262.265185729021	207.220694149341	204.467947758382	98.5425774810475	187.120102278193	189.498234403809	165.224150225422	219.460768311492	168.64901140674	75.3667249050615	66.6548050046667	147.470682896488	70.5134813521783	426.099488326852	93.5764154942421	34.653512176806
ENSG00000172893	3489.62180512041	2804.35591687743	980.010286435036	510.493365846282	916.485238129406	934.368470090461	599.589801888965	343.979404728355	1553.79575160372	1389.7988639977	886.580092254699	1142.79155900247	189.835241341478	268.834910498734	120.274049924839	762.850835612694	495.137711963216	404.401726406216	205.358290438748	212.389460943994	695.083846804746	2427.76366429581	4659.42748478254	2382.80963118247	1307.89873727103	260.204614398779	529.638604938227	394.509402302114	312.487276570938	495.531904858981	387.662904079328	199.245028545539	189.98076752171	149.283577128272	97.3535232776076	149.60024796316	63.9552145822292	86.7312383278992	126.964916500135	89.2618901197032	128.479518749258	132.093702063836	57.2322488795485	13.4346050558896	55.8585781662998	33.1038108055385	101.728478177555	42.6131668388093	51.3091717147919
ENSG00000106665	87.4047201688071	28.4033647082697	971.890648066654	1029.17658128665	195.528458569934	286.242192472069	367.669343771567	369.678039799989	4877.11774969851	4399.39407904486	1724.15918180824	1886.50086013203	207.732404070834	428.170019439498	130.153856251337	427.628221753487	605.564436710053	525.604318010742	369.127984718612	311.999750621378	65.6070285492132	86.9027037568979	63.8051314108646	39.3378398679021	2270.72783337395	437.831072605005	904.216159636657	749.610423939382	571.717625105208	757.013460225954	333.270963429604	163.510715587886	153.393720286256	200.751930357574	104.670984373149	138.16813365959	28.530045480428	51.9250193188557	85.257554129842	63.7734957452183	79.3433393785963	95.9571081010435	31.8128019309804	9.13646984316957	13.7145096606704	9.48005188048541	26.2486615391481	22.8243113185142	22.5304396326617
ENSG00000077585	218.831810424991	164.594280071671	2624.07955127582	3406.30432407775	3510.76912062096	962.55857624442	841.060375296941	454.40857191498	979.491927252259	1072.361533975	1659.21203058673	1695.26369779251	279.110673529556	560.098764056424	268.866384744047	454.806085215954	1048.33585031401	823.018704609829	732.727061587329	729.194933122622	357.317387735192	434.020443582724	320.649953158048	319.230471918695	1956.21492522371	151.017568003309	266.826936872559	295.374416469767	190.028484412726	258.986348100118	195.307691108601	305.344034346142	373.021714846198	286.656462011096	175.786253737986	256.692430818224	116.037377339199	419.535004208963	477.186590226834	346.543904250335	445.982850978685	530.867065889908	179.221121785986	112.65800253851	204.884123877501	116.64060446459	331.154766415163	174.589068565014	127.274038722549
ENSG00000149557	392.09831214281	32.610933562521	211.675147246584	157.421341934275	60.5699009460862	1090.50412967099	1244.40402786621	373.167595712461	10503.2758602157	14928.9316175003	7683.98012156914	6501.76361196359	1037.19843868001	1382.25843242131	451.111057805066	1172.19825320818	265.144356920829	289.425576154125	257.147806720837	168.829839096522	18.2177836385032	20.9433020812014	29.4233101854094	18.3482922594283	9284.50070436846	2627.57274844443	4353.80898672508	4905.75095424927	3087.25038735982	3369.407408831	4272.47997440543	62.7307352300813	92.7918681210414	45.8956607656312	37.9617271916005	56.1618002401588	27.4925362682521	15.8962010207395	27.9236248916815	8.04874489201142	20.0995383690708	51.8002837573769	2.05286575940189	13.7605899436178	18.5241602780385	2.9703636628069	24.9286050685881	20.6299560927284	0
ENSG00000198700	1503.3967404799	701.765983835177	2591.21097788371	1757.52558494054	1628.36011345494	934.101093412258	1195.03295352896	889.598402932645	2139.22518823907	1395.79318276086	1495.99256617405	1633.37778860635	829.777822705625	1273.13257565889	573.296609897443	1121.05933699066	1754.38836255884	1434.92379705741	1104.25348165791	1039.13915920595	850.582425921487	782.249177569787	798.780176370515	777.669379672733	1833.52464653836	384.870737644331	704.736981179064	695.067496608821	544.738132834246	634.671152942506	360.442850899843	695.451720578647	480.728596640198	521.64700341525	420.521817524755	390.16773488459	195.982714658833	533.653065784961	535.753964165648	568.523485494008	558.47308138726	435.117062461291	321.977126870133	139.346355685227	366.990906306577	144.520177758089	535.973213055024	260.863539298109	157.492851522747
ENSG00000049541	467.051473902102	274.245459798622	521.032969820552	481.738032671954	391.635725521312	218.61694938644	193.603608895276	197.357145692967	362.147003746419	287.470004685101	246.087624374355	226.259456597486	325.630352679098	428.305183910072	307.826464471344	463.862405630778	867.584857726247	692.69776779433	512.341889385999	377.743490604783	353.385505710733	300.12266704058	245.922558852248	250.878089959675	323.247901968935	139.081034399404	213.269602024895	278.727382271475	210.761876351213	200.07142921973	382.087136713311	275.040787520665	237.124466489857	256.852332167501	184.376956116494	194.283802294846	256.438607374805	235.780195818167	260.199864760948	210.81732954376	180.357699072618	221.497457998229	263.305115942747	59.2238998576639	93.6346763253683	63.2974632065847	309.393267423741	86.7557911318854	168.750811023275
ENSG00000147383	505.14870203124	414.230645060506	776.282125507488	712.633170368495	456.254565531534	756.725644132496	693.440597099884	212.2399597556	459.000798501221	359.40702700068	226.870709831859	319.032429777765	27.5891352468194	71.9887018981849	18.6736956244854	150.257718213901	879.581736420882	938.378949710929	373.623757689486	418.820829034357	421.986224824818	1475.28260907486	5595.27244275356	1667.95754586208	412.195222357451	53.4508643073521	87.100243507298	162.713211825931	49.4968897804639	119.897763348293	192.543624292197	9.99930910439709	51.4764291258059	44.6528225423217	8.99235851968923	9.08989220321251	19.5736370942632	22.2928031103793	30.3444787932037	75.0681518672492	32.4062182866959	10.2374807852646	94.7568003368941	4.09371734705704	7.09421105981106	3.01410684703145	74.1689031803606	4.05870499338573	29.093588499715
ENSG00000130653	618.122634949376	96.2026278771526	611.641805981614	340.703462428604	271.81405786685	421.097689042874	525.566767528879	566.317646458243	504.915968301904	316.248746051289	276.226214501697	221.716496632537	1277.77583509402	2280.78960150877	1335.95314926121	2618.25349255416	3496.64060726367	2668.78871958373	2051.83079564496	2111.10945687316	1910.67910534714	1775.22424818159	1641.94885965124	1562.29776220249	536.574276183418	26.0643876922262	47.0761323192336	42.6318248219495	25.4268452379394	45.1805892171928	41.4274485953356	133.646659580363	104.982357662345	129.446498541993	91.6937866103264	85.1094821918884	169.801043895091	125.661516495678	228.211751348495	146.868799159741	124.0034863691	182.999741326591	227.728758776709	58.8490145177103	119.495022328565	105.485404945302	123.488079135928	103.395868056606	276.816794204481
ENSG00000132388	1017.66465180646	478.456180512022	2009.74632986837	1805.54273613803	1800.80946453216	3832.48542598552	3171.70555216816	1309.23092904432	2212.43659725684	1388.71150924023	1327.73510127009	1349.30383663375	1811.45419327765	3502.68874728899	2885.73776511633	2551.02491340642	2721.34784557372	3044.87141944765	2406.97167368239	1631.44643873418	3295.21580541776	4207.21251946262	2106.38599308923	2496.19442085792	1839.29971357192	193.924517376019	341.71932814	352.695734677536	236.476782365852	271.182990794055	241.753743823512	410.195711994836	342.072449535064	333.239840684219	244.870322909364	302.413072848728	186.474383224819	225.403400042911	284.827615418189	278.845788429459	276.222028097703	253.002844973809	197.310350046989	94.3810267740732	218.290155286235	132.300449461474	240.210068839765	132.543275124359	107.684647032873
ENSG00000204219	3917.24129442749	934.403638294854	2811.4519765965	2147.0332298164	1551.35051481795	1809.24415435285	2272.03926349505	884.390305268082	82.7778223522252	114.699082253291	4.19672578836893	3.74224017799699	371.808706244234	475.80065944584	179.48196954476	224.389954292151	900.273640634716	800.649431491936	564.975698699984	507.97187515917	582.241024624625	562.354196801038	610.312863088385	379.301115344964	62.0634767985017	13.0832136764573	31.3498082008341	28.4668973539778	30.0833578438965	23.2601766216234	22.3179450725542	123.98971697941	115.026510178134	127.511512178615	48.7110430053292	97.2455779217707	149.285931849591	458.69964082816	828.791280995565	783.271520465154	763.069198741848	1066.82224383743	903.780851569419	289.916997914699	428.743003423757	339.897334594596	256.677746486078	475.883273368902	487.784508626247
ENSG00000144668	600.108010530285	187.302615150368	804.870203700798	731.80489126944	355.84228032348	2803.71046096031	2022.96721671448	1501.95405146851	435.485081574081	192.461602658717	243.646183972899	321.734810470463	444.511922187079	1129.44664374634	569.718274149294	676.583939588914	328.757479560302	218.58125708386	362.53082920844	192.876950148502	105.427560310148	130.372155065891	160.460817538984	75.094526117759	340.897713017485	23.8458090153976	68.7999694271736	52.510103216123	38.768385733891	42.7532638603481	11.2197645416535	276.704429316261	187.877689155111	146.52398974174	101.174022820283	95.9779624829601	64.9046824008984	68.8288583929545	114.613781273973	81.4660654904139	42.94504389669	30.4139461006442	15.2610723658698	56.4401213551289	135.765941266011	83.6776157016713	105.218040612294	76.3145108306684	24.4328456517405
ENSG00000127241	4678.2765812398	3129.81185307866	277.429442309026	370.01598042009	360.624387077187	6718.10921522479	8099.07040026637	2134.04612955666	334.044438833134	307.633304887021	68.0934178194068	18.4424682324434	45.4359054314592	56.6338446189322	27.7174977673075	37.884558553149	2156.18511839445	1634.06015861539	1460.46988092853	824.868251741195	1957.83930673863	2365.59010330555	1437.49914368077	1329.50501431934	130.612790799347	727.053861985006	972.798776037841	1207.5230654066	713.565628320903	807.787170938155	1155.81566215894	1150.15212564608	680.493130973191	813.347896974025	599.404241908912	640.665844547172	813.647828721771	1297.60647221133	2096.20448446112	1902.70471661241	1653.99391075651	2049.4484781346	3799.31681264602	3130.57457758255	3745.64860521901	2215.74024251768	4103.48854909406	3245.62679645794	4344.40776080587
ENSG00000165458	867.76086315271	154.412924072709	5534.67585768831	4089.25333876683	2641.22847206969	3053.99674142886	3290.38318480108	1902.12770609406	1370.86069610418	1365.37409860358	26.4655609937135	19.8193960443885	71.1471796516277	202.787144318837	13.3244460327711	76.5972255269967	276.501211123669	132.608335618364	131.201814250619	192.488465147441	94.5802977213443	86.2029491758464	129.084373396481	117.326874599766	35.6589833187207	305.474175332614	559.507669661654	741.801479477634	362.804794097582	523.365393995305	238.103952756332	649.747271747391	660.085197779744	583.599078561309	329.854318604596	427.912983587891	158.072461859168	367.160439170874	570.328671485738	407.074608296237	506.6652584941	589.227523616908	140.242715204694	172.971853732505	279.046903307684	316.281680061437	315.498664536526	312.68661815837	193.102617920181
ENSG00000182050	9.76633282482114	0	82.9267462614337	19.794534314231	12.6169662122603	824.552776362381	377.300888323134	172.988216894448	521.489814361781	304.596378215007	108.664895458697	167.751463740741	0	0	0	0	0.972588528946785	0	0	0	0.994355787951479	1.987379508264	4.97371091103181	1.00747475341246	91.1321035148097	235.852274453251	416.405545746678	496.413389725059	337.845839828997	372.832848871521	269.457021652917	0	13.7886331543434	6.11285108344248	1.98653486060039	0.984573659721356	0	10.9303424938833	2.97217085229228	6.11406853491661	0	1.94158145145824	0	0	1.00608614797427	0	0	0	0
ENSG00000120805	1439.52012430666	1355.53216294062	4394.77628477021	2285.92818350934	3218.47949169976	4321.70049911514	2758.73608384376	1249.34954647748	2168.14585688157	1100.78596316183	2315.70448618549	2635.02387251069	1665.48064595061	2268.23827994369	1380.63078264664	1636.67245772036	3288.91496532673	2929.00119470533	1911.00976024847	1734.34012836703	2049.30841776907	1413.3290916924	1525.75669508004	1284.91416605621	3108.13858797403	868.191686641843	1464.64252935404	1714.90542234289	1042.55863828507	1218.586365656	1616.41173156818	1260.73532513868	866.26363289761	1081.50925161682	801.522592068124	903.35287884321	792.926841434542	551.581921743263	581.564512054197	579.507556114116	587.357892344358	609.014944846536	509.310645097491	258.797305251452	304.747096692773	226.974811397338	685.939168142803	248.229794444618	375.36025576023
ENSG00000116703	0	0	0	0.955512803998968	1.02723417130113	8.95572609147452	3.99902108115679	1.03175180386631	3.79468730463974	1.99565800462788	0	0	0	0.99248775672086	0	1.00380748115277	0	0	0.985192982399033	0	0	1.97998396466621	0	0	1.00207103558939	5.96388686413117	1.96876703434819	1.99478412010368	0.991933283942955	5.88958509290247	2.15869683827627	15.9803479232143	1.94294319441174	5.96110335569298	2.9402128352627	6.82238795997821	5.40532205573146	0	0	2.01013584999924	5.90015805258314	0	0	2.92060390361003	0	0	0	2.88891690022586	0
ENSG00000183379	0	0.943067704441827	14.2207242928585	17.5930489147047	3.00288848682293	2.92663660873981	1.99977723637198	1.9905635532111	515.011372257195	193.998058571638	964.782680515738	827.788601536849	14.272196159163	46.0390470492376	5.77316749977388	26.9509060294789	1.02134611765444	0.963260454125267	0	0	0	0	1.99497778694191	0	1316.60823098441	341.091873897525	467.080321745956	401.486889850567	422.918608546054	398.361531463751	226.765355183748	0.989554028338771	8.81988000822984	0	0	2.93571855251359	3.01634354078794	4.9641041030986	6.92300948424232	1.02241173256544	3.96776257375528	6.77978365674296	1.02061803565771	1.99983387618609	1.00835677629941	0	0	1.0016507206961	0
ENSG00000174231	7610.98004005966	4190.77911965408	15209.5310784726	6345.84950279618	3730.66800790067	3108.58048501044	5518.62967497094	4811.91631084219	5015.04825250266	6228.42459604333	5708.87350232165	6578.68905483316	3760.77601366141	6809.56020225702	3002.90457633766	6735.77797205544	6948.41618120442	6480.59086793935	5005.1371196295	5029.89749974014	5296.81697427609	5057.81436420554	5162.31432897217	5058.5659234018	7277.13840029429	1420.40019899727	2975.01838863378	2553.40312620476	1859.35256760181	2489.40054560834	2324.82152964878	2119.74340990049	1944.17522255657	1792.24306009831	1283.27225020425	1426.17989086261	621.700339197696	1573.66758389127	1736.70003551626	1809.77317972444	1787.88148582908	1547.68362840075	1161.72999910277	493.956453037673	916.999399317686	778.804812480011	1457.20635292893	727.14103991326	1032.83049584282
ENSG00000257108	7.65038873281673	0.921031787191748	379.319034438557	368.508674213749	200.681396068281	7.71523614172993	18.685405707387	10.5914666104333	14.1321850567368	26.1608688261873	0	0	0	0	0	2.94839754361255	16.45491505997	19.7815859091323	9.26889908924513	1.95498129095059	0	0	0	0	0	3.00743361856648	2.02933474416823	1.96682010081531	2.04577496461285	2.04183531140206	3.98570470890094	47.1428006441676	22.4914090066653	12.1280039751385	9.95423886844482	14.1177373428036	35.0885239021182	5.11686289150381	2.03020803633366	0	2.02153020496001	2.11813612055461	9.70744989821592	5.1327801498216	0.987038154734028	0	6.06142913374517	4.00590432181721	5.71124624687461
ENSG00000198909	397.526160364571	153.506620822804	2250.80275432761	1553.97773647896	1000.33778914319	1473.83021033719	1386.26509174619	1657.6940640239	913.264772853412	526.161935581027	223.385232470967	262.55793627533	331.380273278052	635.99047099819	315.697620693838	621.509597337922	479.536660021482	358.701829539434	344.761078251816	315.610017100134	145.456219605337	126.187196487333	126.326657614369	128.731812389617	327.68003089154	112.678571425445	218.818336046906	179.851644809571	166.136576700648	182.973501740163	48.8151558282452	293.772019242974	191.348178622181	275.054402493396	115.461586758023	135.38356412899	46.851550798526	68.1899772852278	103.81954849051	80.7003809460678	82.9130588706985	58.0439596767682	15.3740589780334	23.932886915352	38.8862555127983	37.5279017834954	67.4128182624065	56.3191832716518	18.6615108601321
ENSG00000168994	2589.75920256815	2202.13465312645	1466.09414772345	863.565317563311	734.303925984087	452.524565007401	522.223565277671	707.934713459646	316.86295610382	526.751748616218	385.173674256111	378.802802225296	1018.10251722905	916.180886449785	1203.0812295055	712.114761676464	487.418150428435	800.599063822944	714.699448203287	408.753342254333	1131.12800693152	1352.197901379	1036.92287689583	963.010403144024	551.587104095096	237.139932093992	479.697440844084	373.184213061468	374.252237282023	365.656089414863	224.658853684364	842.518550165112	498.86843592739	578.333895960995	309.995393588083	616.800861903474	344.350448258173	156.381138968389	181.868355528978	140.093025297001	112.746191981132	94.1717498975963	46.7968813593225	1051.13947765483	1330.76271374041	702.527527748141	1257.93176420053	688.773574762998	354.897747748467
ENSG00000239305	2346.54140593897	817.095053719279	1482.61986238562	857.44107376897	1118.76608908307	2911.19075199498	2186.85650654967	1114.56609814948	2278.02637196071	1551.46884489414	1417.80310751581	1280.1806966055	1600.6077231191	2269.05349726961	2165.4484890675	1933.96309055667	1173.14125775211	1051.82300212166	867.434084075557	727.777057254837	1524.25807310693	1331.13529705108	1380.00144967789	1047.97508375309	1514.79113330568	883.01104123313	1478.98726003476	1305.1080209519	1062.33323578731	1092.99818938737	833.909141025088	835.627030075576	787.510337207772	575.426355955538	623.9517342777	721.435268921288	404.080324451849	850.063511960746	742.817115601253	672.751963151245	945.284683777874	873.044773203314	374.263509818838	384.645103244156	576.804304379478	309.919297028975	1064.62430511503	599.88867005156	362.884329665487
ENSG00000156206	2.53418803259077	2.92917768910989	3.74399963549372	8.66570798415884	8.91712824224854	23.600608211775	2.44544384832197	5.6155332249764	10.0853026033965	6.8445416974421	28.8917752086474	39.0183502161416	9.648589141774	26.9228061614561	1.01701196966937	371.625224847258	22.6016486850854	27.6182495705945	12.849824093734	15.0945213174296	4.88710646483097	1.94245945517659	21.6571714197291	8.90726120649156	21.1247720672811	16.2995122383583	29.1707707129325	14.4567246066634	13.8949721480596	42.7689889313399	19.8365533539576	11.4068904129616	9.26160564038179	3.2665138036141	5.14617802863709	2.97683852668164	4.83342420252737	28.7239130304112	17.9031926637251	25.4338242728887	48.8863900077512	73.4419390636585	13.399895354316	1.02122301160779	2.06025257798997	0	1.01689731977214	2.03348642661467	0
ENSG00000153561	4026.20307830359	567.410357735843	3066.01699843898	2203.97569314631	1513.69040490443	6231.04821368524	4575.68652278135	2525.65630376598	5098.69182710374	1843.20592271878	1208.06727326098	1404.3987253045	2458.04779466702	3805.32083493306	2856.80375107557	3579.23117887817	2187.06713801327	2551.96417496104	1689.70845032188	1454.6444944707	1495.11167043118	1224.58365013246	1453.25954491815	1047.31850885361	1784.48823992495	294.914750639187	438.454810029409	352.827064402491	289.024051189841	378.942000747845	184.316275460976	489.826352650248	318.152496366068	277.255831036159	282.420185682185	315.078042989085	105.421534019953	222.956936763279	264.791743593387	142.775979144522	183.555718996394	167.067710687378	107.67571127504	103.667917137238	187.809629371372	113.310725799457	250.652420063237	154.71630851374	97.9197175317031
ENSG00000100523	165.125542580015	57.3924900945206	533.827031424683	290.007289248723	379.064001634478	1105.25027159296	587.575275177121	341.113460143937	2190.55620846985	1235.69836090045	541.488962295934	574.956700091831	390.054970194596	311.474200161044	286.710158408043	684.416938288591	398.332587865779	351.640797106906	307.691187473747	154.100758366138	188.572619472161	251.413559049751	183.431764334274	154.036505962136	657.071505728195	132.483415430379	237.069621901079	277.425008372177	164.447205338628	229.696969765252	275.302141427844	270.059709573728	177.88990438473	289.42101472731	206.555585706475	211.704017292948	201.90644266785	130.977630399597	107.322439156266	172.514912607213	178.129611634125	125.563174966752	162.26047302834	32.7774937910163	42.6442526162885	34.9468923149234	107.806277713131	36.734674119883	55.0497317856072
ENSG00000179562	557.563752224589	169.137451741546	813.486043016415	681.783143184191	422.739360412023	305.719933547896	291.257445356169	174.535967781532	312.172288955895	278.814914703785	309.273678694535	286.126466178122	220.898474225147	509.243701303602	134.044712761921	477.689480040991	475.929972036684	417.60660421698	464.774871224096	301.848391256779	262.609478587371	472.360684068742	372.803876333419	310.731852796513	458.848368869773	48.9418919616492	191.296142339655	222.758429688586	74.7577254843542	200.170998778932	273.01316338803	53.1067818389137	82.5377633269942	111.891592241479	49.4332221717896	117.999114927747	164.230290465612	47.3767207383165	72.5318382850308	64.576345787799	38.4893487098142	122.597393664001	137.287124031048	13.6901558432357	42.5084979483321	60.2242930193173	60.8995029990923	57.1015696187361	154.221457257179
ENSG00000141295	1342.30751826825	140.650207865554	4638.00936406195	3666.47689243828	3503.37014718627	509.048230997078	938.945304235452	432.332168885466	515.504926395564	399.851545135321	176.953137727625	94.8948617504419	202.495865385541	340.286192090358	53.9891805860158	189.562440898978	2018.03348548322	1323.90641551314	1314.40320913398	1356.72272283739	480.625211138194	396.028365578013	495.853189571715	526.549475179098	328.436127707411	77.1049208522255	127.602793272396	175.121135546866	102.216415288706	125.093950688569	118.371251538558	221.285838477995	150.036588385274	175.694267184102	160.334360439514	139.646762109693	125.401588011979	252.060414879441	484.114216373757	401.664585574213	440.340533980315	277.226800786251	619.670832188165	321.910022831951	404.911382870955	289.816356611414	520.084040876398	331.413984300062	656.225782528544
ENSG00000184588	155.825068677396	71.0344194289825	250.615947793975	275.549395021094	164.47785502305	1126.13982322514	483.487262627582	255.361971788537	2708.93746648159	1995.96951229765	2840.10737566095	2647.57096460202	3419.81089482181	2992.39172831804	3722.83240629348	2247.86679387489	186.964767336392	87.0037954628968	174.579699404248	103.360436862509	347.375204891551	314.846832085187	426.84936615127	588.100983765179	3297.78602762788	761.967806968712	1539.71423170162	1043.41354658768	953.968167569158	1055.37337906878	822.993211544742	1337.82435381055	1128.41276147573	1227.29870829311	1021.27708736946	733.963878764904	662.016149969908	113.365667926308	147.138934732287	214.011710614182	95.215988601814	134.442443233151	83.8689100905242	279.560369395826	423.524708938744	359.094275402075	375.387822658588	268.263677771451	345.278524809219
ENSG00000140406	205.242998446178	108.084376225732	636.155549465243	705.127375290106	392.770904701411	347.990815981076	296.990544849689	337.771772864182	330.711915145693	196.391320774114	322.454438698576	233.446953336882	890.059188787574	1298.07568065307	510.688959291231	703.983684228641	376.68189108801	252.436826263758	421.198086530979	241.473836444701	271.070669712018	506.955654484297	369.656177386638	274.057626261204	310.301190713905	42.0882730296139	104.479402142714	71.8451268373468	62.6800393099389	71.5603560090146	27.4596737107853	47.6052629106587	46.8043812912396	49.9017120470399	33.055253561938	28.4494491782039	6.71255785304549	25.4523548850216	60.9668302429727	25.4263934558296	43.5107408977709	39.6955423455778	17.8447342940964	4.12499789783019	12.8704819990684	2.82713204915588	14.1738594616123	7.04771929389278	1.96511526651525
ENSG00000183814	48.9312959901374	13.9179983316433	147.743788360958	19.9201924885528	71.8856636714178	1012.7428119982	533.801680749582	300.644084119345	92.9920853731125	46.3167036920011	134.116624729182	151.772777085846	130.540951409663	208.605632055361	153.89648349543	451.677125585217	236.362751823839	328.50529900067	200.618279924301	147.499781156629	162.755230017144	140.022586993796	130.649689946337	106.620813257789	132.19262742264	53.0844004320708	106.395299200155	106.822860301813	92.4401444877285	81.296200280622	88.6375767904649	116.10000238395	88.204975232867	85.5973970282063	92.0969398373471	70.9573301944917	48.7115674465354	65.4489030108506	77.3035033014644	71.5791846445211	88.0596682236323	64.7596428003352	56.8243036761443	44.3478955995865	54.6896140173627	45.0874544981173	153.458372026775	42.2765637580233	49.4596134224889
ENSG00000136891	233.021221562758	82.7122735942925	853.083046698738	568.042175222115	462.275151133821	691.075396281983	443.746320269172	298.212869504015	519.635388131231	356.367544371921	727.53600440031	754.367463130751	856.961767274797	1100.89395397703	517.346695141646	1353.81215847592	1100.37500378747	894.499876634173	752.953577732196	649.334860667835	368.352200048945	411.71118576957	428.76876031866	336.3691104066	949.686438323601	552.131931757546	1004.56886630582	842.109370736827	658.34495669014	873.010035150213	669.170717904466	735.062665834215	573.137593890752	586.02452620491	558.172877405005	558.571522409094	289.421788792619	301.456291885217	428.81530351741	382.336676388273	432.654800749975	564.602264854586	171.099429487677	190.432886299141	312.015832106799	179.144225195959	538.836376741448	215.5536584802	156.240778471111
ENSG00000117480	1380.60739701358	271.011151783078	2433.9317864607	1977.22995762181	1023.32834392635	77.922268507643	94.2835519020264	101.55859765421	1314.94169649114	1002.12505086629	171.259388995245	211.768310090644	224.53285776391	258.27271612327	64.3053836398395	193.468214198333	2654.87140848218	2390.75489656665	2005.93694966408	1550.63388381305	2705.94719564893	2837.59815867034	3297.97700628112	2945.27871832698	427.091948177901	190.840369578639	392.642007497164	330.618584757475	336.811314876138	344.839951788885	371.946509255104	70.3572117200852	88.6639196485492	155.033480737814	57.2610830971616	49.4602933027063	62.6186759667142	1517.43351198161	793.495066300433	621.789113940276	997.314374422635	532.341198993093	907.251533977042	311.441985353102	532.056912239983	189.478982510002	922.918067951512	269.972071696352	701.017255692503
ENSG00000196104	13.7654191753883	0	3.95245204816081	5.74806828129056	10.7959264692362	5.95176841843517	29.5830758048727	0	4188.10638057791	4131.81155935077	928.3237456557	1013.91882483984	17.1985148909555	32.375974129977	18.7073540229602	73.9418546628021	4.96919906166414	5.05548545079595	8.98355613388483	3.00696710704592	6.00767196529613	1.01088632869753	5.97511081377461	0	1075.02704188482	2508.44667942638	4197.38189820328	3319.21507566303	3165.84807279715	3529.79159101775	2201.30033466045	37.5663530103194	47.8146354457887	25.9569358337378	27.3163798624764	57.5561717131371	18.2141022651539	68.6211608430625	117.919833697287	97.8650988951551	89.6344095533517	125.2662920315	45.1195008686251	0.981729716247344	3.96317278412103	2.05707599217653	8.86613944773095	5.93955210631918	0
ENSG00000059758	364.397277050551	236.322831631753	891.451387266236	347.509794145288	641.798794838447	1636.09611809178	491.377053314442	954.528282027865	3586.49068205972	1942.43022494482	2940.89289571779	4263.80854939485	710.584397760022	1230.60104103929	1257.17994550552	1150.84193421037	559.476630185658	464.764207863044	379.109935838174	319.180855384088	322.515390920471	390.15932260918	389.77938955601	347.77826398089	3751.29175255149	1367.72233709926	2730.01446125909	1260.0971731165	1847.00133655419	2213.89044463281	1910.56214822584	308.590465151101	188.742128034247	180.802228929507	156.129436987576	163.635101766911	73.799926133685	155.810070721336	214.74459786251	226.547620480847	213.589260699621	162.113727068498	126.09989704787	58.6841683906631	106.289368812548	86.4476062944883	191.399678283327	80.8287680273848	117.784243847258
ENSG00000115902	275.020038383089	241.765206085652	272.320285370679	203.276652195068	208.423805422799	705.542466092778	382.655420421366	146.183975641127	3133.30908681504	2391.2858815781	477.795438157825	552.398818495534	36.6500661644083	67.7059373431747	33.7702085921088	93.6734600465822	3981.07961891424	2340.52821496516	2064.35239727891	1480.31017457853	40.5830616082164	29.4954064062355	31.8686891878621	34.5388806422707	576.40205395214	211.144029286411	509.747169807962	429.488565755358	301.802493770323	413.6739876648	79.0670801069127	317.567350565908	134.39675876836	199.644224775336	122.934537573009	186.027093805924	49.3202790646293	473.797062147298	1073.30181408914	892.61683912826	939.065501089496	466.135876340355	159.889284944553	39.6844161952617	196.057196238695	174.067823018611	60.6268301244014	94.0212246965069	10.6224251824552
ENSG00000077514	209.064031325074	82.1473718464537	1006.61042117391	1489.49638182267	1211.40093998513	331.734044175226	339.711256599638	169.045698086335	293.348903820954	167.037709465733	389.313691109418	459.150893853949	339.620523942977	620.649589896927	302.80564165988	1734.48658307537	908.599353908823	889.559261670403	540.981177087643	540.375411889204	473.08235278886	292.390230388246	273.188551342335	250.071317794555	554.637165114065	265.409961187372	357.186813194392	430.102863889151	335.255542855871	356.043684640029	372.057475504012	310.170992667113	211.463980585486	183.643006202416	200.800480196886	164.364493283164	244.538654719819	267.857589228728	366.470470385447	310.176896603202	334.339532865992	391.024207090568	258.019024644051	152.198856237997	233.917259862881	182.536932560284	286.538200632267	184.010705470398	284.262085551176
ENSG00000176769	0.96267735830854	0	2.83946863976445	1.71220217706498	0	4.09750812981712	0	0	428.730898136351	138.586435159398	315.939175229859	216.304161142113	5.9582438683317	11.0254437465367	1.95239418610246	11.9778430903463	31.2556429044178	28.3451315072292	45.2303485897725	20.8625408012776	2.97961085903283	0	1.99297724189155	0.992057396652564	236.666895142751	500.123785865781	815.432147545501	881.058851797243	636.027060531665	678.027657150406	625.061788778273	6.9543292693001	6.89375959755291	7.94755046448707	6.91426869795231	6.88706528386854	4.94481456896623	4.01566265926325	2.99816373234781	2.02402387451081	0	2.9885076658456	4.00310409126611	1.0016455486007	1.9879884058829	4.99799342422849	2.00752502337592	2.00037532137162	2.97976231075644
ENSG00000112182	117.424766886428	64.3661697696882	146.834157114	81.1007937661495	44.0469870449391	144.272459844393	199.524768018726	100.58698087933	292.818201779643	144.159369711987	145.721195408474	182.412119290836	38.9373854694909	66.148330508352	31.9110859352637	55.214583596829	66.8017855160084	64.6739668601895	49.3359423370517	46.5993379857559	25.0710141751658	16.8888609433004	29.8154655473343	25.6955039996155	170.489570930834	54.5875887626616	117.10051559074	79.0820235129428	80.7116021425299	95.298907809283	31.907104897276	71.9294385386233	20.7523806433663	27.7585198611755	28.5746317004244	16.7852616085071	11.3963531155666	18.8363010999208	35.7236740999552	13.9511314257749	12.9135776008586	8.10277168228225	8.19630352591304	4.00354965955802	6.93159516718501	1.98209695402374	15.0344658121108	2.98265052239479	5.12205282324332
ENSG00000144837	508.551014040834	258.024583031015	644.361731763847	448.931261467263	527.929850431253	63.3163941375668	50.8216966981602	195.107552021534	45.640417946267	99.7409680383297	85.5877286932864	87.9603137547247	295.769751960651	442.320014518627	211.539373132952	336.040530941114	1726.08761903312	1877.30223274028	1097.40621198822	1244.64159320574	1624.19616799331	2177.47619664741	2314.3198718666	1179.21800529721	205.722998064882	81.9550768314569	209.67819891145	434.113642154989	157.648503411446	204.691114440564	194.251737322613	186.989112762691	169.8820304437	190.613770306127	146.763521685468	176.190894531779	86.540573368896	29.9682012812358	42.2233775892446	28.4582707691674	11.9552603747211	29.02485531623	23.7352971276177	258.482716877387	406.434847510276	208.814424879503	429.31307502255	352.179554562774	386.512128209181
ENSG00000065882	1405.66445283887	291.536005383501	9028.8031342066	8706.93685874606	7121.32203246072	3584.92673704379	2583.90600514547	1967.71379600184	735.951380902588	730.423339954022	816.689375062538	1096.5360480613	931.306280900519	2263.04494684707	1842.0377288412	2526.06238627064	1902.43709769	1991.78292206923	1348.01702300727	1195.50769885401	873.605832202388	673.014729310585	543.263759276406	415.338508533191	1276.73848114994	59.8370618938922	137.542331967864	145.618663001561	94.0814744954316	115.017334261884	41.3860486264627	388.766687433107	207.760770090841	216.869900568146	192.462430320691	253.349942797046	57.3934769174549	167.461908883023	153.00314797898	148.92197998128	134.782710320186	89.3544956212685	49.2596848165941	87.5953530267209	78.6569657492153	71.0330278620289	151.368099222573	88.6274392983706	62.3103660732665
ENSG00000146374	215.300704258854	43.4434833754335	163.983352684159	44.3059733526242	26.9816514781539	113.843147337888	19.6352365410346	36.3496615017605	167.629583337888	25.9368120469524	388.633282782991	882.667928355063	14.0862336976323	74.452822064224	3.9710903270979	18.9573284001349	25.4325984924955	41.8061315348758	16.6806532894755	11.1243173887374	53.456016370135	40.287852982945	36.9878925448144	63.5176206691301	625.980772581927	84.9399931046018	168.249296130273	156.763618427336	130.850004416352	146.590799529854	205.373124537481	182.934892335262	521.734968067494	122.040277516261	281.16538720237	165.452618058026	124.985726894491	53.9782879370156	69.8728969595294	55.6015469702833	98.9484795434663	207.992802294902	32.2347074999484	192.954698161957	152.592823647411	233.440885065217	507.322734974248	302.599851235758	317.685976913929
ENSG00000145147	34.5116973954904	70.0457529561612	2703.75377025841	1054.51681534393	1718.11718289231	707.218287037531	240.230741168722	264.724133239261	1511.18774047396	696.521988532426	273.763943389731	634.310260528201	590.715372160756	1422.11752737012	481.170625591225	889.244121933092	1037.0364582197	887.078844362077	634.153438953188	785.913994169193	93.0456432103036	116.240940171754	90.2604925867015	75.9672463013253	738.511572700645	1121.42321076292	1633.4939841724	1766.35539258812	1239.97699333168	1350.06458870162	811.180692885726	447.247921824995	499.38914634011	517.066384772417	284.990561626071	373.839603906871	220.486214819483	237.613527573388	235.52955479801	297.124196837353	299.536886662629	280.457474386335	107.327833240617	4.99914483233127	14.0035625567869	7.10117584684273	25.8340146762988	5.97370436546116	15.8541329233743
ENSG00000115685	1076.76003054338	636.974653028124	1895.15722819871	2330.18428048623	1227.71886051382	2309.9779342502	1809.78494367785	884.459453004412	2293.791034188	1358.6915655585	3766.18915718699	3868.97744124333	2733.41600609978	3800.65916502571	2939.92879573275	7542.03990815648	2621.56223482758	2038.61810141133	1748.9074285355	1554.13988932052	415.026972497759	528.66378928054	389.328862104925	316.232520611978	4834.12007147589	1549.73113904296	2610.68799158277	2570.15731255891	1869.14178061042	2108.95543734475	2808.83317614591	2156.70776102514	1425.8166082788	1570.56039121874	1468.66514380573	1437.8972284363	1243.3247810726	1054.25271141907	1277.73007222902	1000.01791251646	1181.86159779879	789.067385469029	1210.94771090271	240.27876264428	347.249937917426	249.544481971958	666.744435261426	284.951461187575	424.698084887469
ENSG00000088543	154.74557153223	15.5240571556742	574.127471583025	588.310565411524	283.031611369919	1031.57818952422	1140.83535112988	348.867991903687	1024.4673184604	455.874727068383	341.339005731124	402.956764316724	63.5447134235114	101.786441628654	24.1749291508588	105.516766322274	90.8387749752253	45.2438226445472	21.7734382329557	37.1282113077085	37.6992295286464	11.274408807778	20.9977791124066	34.4316326853309	368.703779818189	820.278303874143	1444.44396597176	1630.29218888746	1103.61441265017	720.233786757202	883.001614605706	214.772013888904	144.921947272154	135.330771188098	126.657482224255	120.989937157844	53.7680663847506	82.9889105412092	132.378971747236	92.3922445489645	271.900453087226	732.680547104887	52.4171346165485	142.739612150404	159.677111089944	74.9399956925015	239.721651177759	213.399342800257	87.0545289353754
ENSG00000127022	16385.9483832053	6528.57755761964	30215.6639877185	19061.3141358324	22458.4873009215	18558.5556771829	12982.8865251288	7445.63911822795	12213.2143568231	10249.2831390516	6971.07172890357	8135.68169019053	4575.57047477066	7763.33037011676	6251.53149609112	7567.74157965589	13787.9167772792	12055.7830477855	10129.1109042463	8821.48014938225	12063.7362223072	13897.136918945	10947.0354240867	10226.8597604277	8020.2050727061	2041.3716375276	3352.54061140664	3268.77110755268	2320.34915190304	2655.84843889566	2008.99147897355	2061.64634032841	1614.05791025276	1676.95945811433	1541.77009392985	1136.64766476136	752.543760818921	2286.66162095651	1951.9909198008	1367.10055642373	2695.05504112336	1498.87488248449	1566.24898181068	804.669727603926	1256.59577219197	943.877138555477	4135.38814165487	534.198673761389	1226.90231040034
ENSG00000140943	2157.35259100296	851.040694309346	5508.74941764562	4495.79637723413	2408.32233571812	5254.96654350634	2903.23762456637	2775.72291183579	2683.94786682254	1464.15320880157	784.998472880297	859.069749957301	1354.11135859452	2032.35848152552	1122.2601164068	1832.48383002884	3106.0933883657	2658.52010916818	1801.12623286066	1637.99424067076	1606.96004345529	1574.78264378882	1588.66573074427	1214.26147312936	977.241102145631	861.994015523051	1424.17019595597	1313.709746157	1009.10121129477	1051.98195198211	797.236007812232	930.489267167495	700.055728992869	723.704225654103	625.271283120765	552.090024132822	303.999375814907	740.973946163119	799.472863702175	614.109828807891	954.610804050402	1010.72632591594	418.940599175204	386.409332643364	717.319262945605	378.336031649949	893.301853366789	473.821222065695	478.309912058375
ENSG00000118200	302.784603014678	320.850185111018	1626.41177445581	485.331274792589	1072.73784393562	1801.24950723106	640.259008455114	946.209390677307	5452.61626378569	1777.73194162984	3700.73193524483	5159.6905184846	1156.78667874065	1610.67073539632	1606.5190564728	2130.59047499363	1303.31384168967	1543.44902248747	1250.29762262225	1024.98439591929	666.329268768022	632.579878685239	561.064023683492	480.234257513209	4160.68689518463	1155.55590412801	2161.38254618723	1586.1920254355	1620.11341310169	1637.28829954983	916.479217986887	218.508810648971	209.523882686277	208.795177332616	178.993159583214	199.321032410013	59.1292079372356	241.166621001863	344.551817338397	304.538655545182	354.068937408706	213.939239353714	104.407746538116	93.786881554174	230.877394027342	120.209664844887	322.057612132008	178.931324660595	93.475638623268
ENSG00000103888	28.5252247530042	13.1447188059263	139.520568202133	40.5966217763823	41.4751772553959	51.537028918013	22.5243015436736	54.6501209834786	381.489016785743	149.564895107126	262.814481981365	437.829530602519	21.7028787909325	153.166609942656	18.5359008159981	88.4251016668757	86.1841696725024	75.9374423609012	44.0664870037197	20.8996515701233	967.402130427665	1282.01502907283	387.93146372277	1218.63251873225	386.556259665508	79.6182667828808	140.688798664724	256.414319359836	99.1210402194983	94.1149946219028	110.725528356001	87.243523659262	121.0200818775	71.498371909991	37.8679552613527	28.96482983087	44.4725545079426	80.0517143467938	117.810658893036	64.998138421326	121.656279395052	66.0835721628193	86.41954925174	68.1639059450463	165.389402658717	15.8566114940933	31.0238112090917	13.0801904044573	1.02004772384355
ENSG00000134744	687.315552596046	162.471685866199	1735.94861911068	379.839121580892	734.184107712946	1375.0827452151	760.969386104672	669.135029253753	1026.55734987928	794.013976683853	1486.95596976464	1871.29282228185	2002.38025354141	3197.34187270446	2404.93813740754	3338.15909244094	2798.52351992426	2767.18199341184	1976.90014683266	1747.86216392014	5074.36679722858	6715.01353034951	4256.4652158862	4918.83938520691	1671.9817887037	735.648733808763	1362.75427908988	1525.42177543836	963.366870257965	1089.7020175175	1338.51334206992	2261.06739629611	1532.48958836318	1966.24187898922	1374.78770727824	1326.54681505032	1471.93607842365	1573.90078389753	1937.85380060755	2199.61356397908	1689.84533087807	1556.23001290632	2025.84883020918	713.761115831053	1103.56224057237	899.643451599799	1624.57827790786	916.363745892282	1645.03123506793
ENSG00000133030	2928.9105424218	787.348428289869	8237.39326813065	5471.60351813997	3141.85083963847	8608.8567884864	8988.39499302422	5594.32874153747	5472.74031599621	5417.83027029949	3876.53542181922	4375.84686680239	2614.85030397372	4774.65472799232	1345.16722609952	2998.97092743576	4124.25547998772	3663.56288801087	3343.57123248463	2826.51229608249	1467.39935131108	1694.46680232695	1916.19691657621	1547.36902751144	5757.40299275161	1702.99392996066	4183.87073025242	2253.43723626585	2448.09261719034	3193.41876613308	1198.99675220998	757.0291428707	438.621082917121	694.990116261972	493.187998082447	441.145466098729	187.145501494171	479.106334389163	833.168465771782	754.466741544086	599.075340793441	548.137752238777	305.173379548188	179.047943921977	353.493154269093	373.868122847854	302.622436792134	358.295503320246	196.023382850638
ENSG00000189233	533.931445414934	73.0337311269938	194.765540744164	171.291901175835	142.079241547076	21.4118306932594	5.38555230721264	11.0605044596724	35.624768054976	29.4248944414568	4.03133326471587	11.742626050069	44.5858225348864	55.8759969551934	3.86157258406112	32.000053643543	1166.36650673284	453.984526186857	329.462973367032	634.41669765285	88.160708994005	18.9852753827196	46.2036063901381	61.6582222239509	18.21626402399	0	0	0	0	0	0	0	0	0.995511867422057	0	0	0	0	0	0	0	0	0	0	0	0	0	0	0
ENSG00000131944	29.2120444263187	3.06173477651149	50.9665425078594	43.3390391634233	44.536180501803	11.8299363263835	13.3132020756374	5.64639325378716	39.2002232949311	37.4055033193127	21.7378836068616	33.0519830311679	23.9848049210221	35.6382449557693	12.4820199026325	91.6676049069394	76.7868533298547	91.9582417910687	39.1123447281698	65.4654709036331	20.4609269344211	14.28324282788	29.6266350022778	35.1177560466716	29.3389929365347	2.99741397275518	2.95152369841511	2.02339624826024	3.97762812997602	3.92926910751179	0	3.97771280256123	3.87729307642521	1.01600093196046	0.986159151208015	5.8182228528941	1.07038470467313	0.990045241920194	5.89267082011694	0	0.993326353586643	3.82796056395378	4.23684781826218	149.347087074347	184.251648899508	272.203560183455	217.382414247146	154.094151037255	258.993991514025
ENSG00000213079	587.967281996693	209.18351019077	1687.24839580123	992.280322000026	1022.52268163424	1912.83476858678	1031.90604757222	623.490748650435	1304.86143812998	746.416280949066	860.104137525508	972.714297403177	945.767712587626	1410.29418147136	967.207047710609	1383.61197952654	1393.4023117977	1302.99393131178	954.755308933622	783.291212579637	613.371381977844	595.488143345314	523.583072825774	457.866427842603	995.381496189133	681.875744799839	1133.97163031867	1023.81957792774	769.885761034795	838.899450580935	913.404496816215	1240.59672644438	766.415123535075	1004.13387479663	751.927469853142	721.135478232727	524.509312683458	505.564049092629	657.188990364864	572.045307338916	579.372507158022	506.345686987441	457.926545946142	271.543438886672	424.733678236081	279.028495194824	635.77941422435	335.060763127617	514.428364267539
ENSG00000166260	1613.00280736647	496.07103649122	3286.71275047596	1894.96979897913	2217.91488836962	2267.06372916429	1413.2893209775	630.414725674088	1690.07784234606	1006.96768880081	437.236594917407	372.841343050457	666.332709976033	770.683676785144	578.012861457334	645.0480978317	941.654819801097	1059.80362595323	677.652896757721	581.592177278721	355.480129850704	402.364859387915	449.788043846207	334.891791209196	571.909394409268	179.524510179354	289.282382692769	269.931273489101	187.838499457755	243.251662036786	248.066509095279	283.286209121804	236.695700408797	398.534677319994	252.763273503377	235.963815988728	206.045340553306	160.42688988302	235.569717893012	259.240397022988	181.014592800604	130.082942315408	187.520638468482	62.4046112243744	131.680616497987	76.5516007611482	186.742314984966	72.6396269891895	85.0658055091413
ENSG00000138744	1319.79337058081	314.283467515768	1257.88611725324	717.420881019096	490.197707504251	338.97532396441	262.568783240581	260.718269702058	327.919716567812	263.125357886265	683.889454392568	543.636368125188	251.663061146449	492.142944403358	235.828669662534	257.46286951089	481.784362814242	226.310879130119	276.654737350561	267.268647322446	538.505214733587	476.98726732312	216.164232671075	322.028923613704	712.492387251178	93.1679056139433	144.524164487454	106.338439613518	61.147958405148	103.025558735677	42.4801219128559	209.303664200865	160.066743164853	65.3791032468774	82.1284685585222	120.158384859318	20.6378778769758	110.569866415877	118.999233924398	56.2991861078147	107.281919129852	63.6565682561582	32.2847045753355	138.421569789737	265.836365176894	69.3617998230624	555.693975216277	83.0883299174279	68.2305530555828
ENSG00000137692	169.362403809279	200.121720533795	511.477455298484	337.244787446619	260.493186926859	691.345808393369	622.869051115347	251.308793307058	395.749631115888	194.274312896002	404.68491150696	381.668020853733	228.691272749087	315.242953992167	281.064452054262	869.392022112983	420.9802428467	416.405868991454	356.529099692119	285.836599748836	315.036147924276	267.203941942529	275.326238655805	262.544441646366	415.771386525827	218.391239814942	489.562582769882	442.601925108743	345.35225542861	319.640541931539	178.806730666793	147.014491415565	138.00428829314	164.368796195602	135.703892809507	113.278876298636	51.5467335459373	186.678568137953	162.787490549575	168.725803742006	190.071526511144	140.508913142434	70.8898726901807	55.8232828135601	133.026663537897	96.9810086655829	329.822689328035	126.652687494573	54.5062506022146
ENSG00000134183	8.11126955488826	1.86315295993106	0.978655092671443	0	0.933313817922786	0	0	0	0	0	13.2380578324136	14.6485117209058	2.83479030349223	6.43147993018234	11.6651509327691	14.6600286856622	4.71941012302174	0.868131262084418	0	0	0.913859641582526	1.53742411657764	0	0.889917696554823	26.9304176596419	0.989245089659804	9.79661563579586	19.7583482615722	3.92704328581754	3.89571519051085	4.45372885502104	30.2933309186713	10.4356381161366	77.6463739168465	13.4881417881884	12.4141320173665	5.57964125766105	11.687989272056	19.3424632312529	183.182108646974	43.3230664519645	13.5834973236485	6.62839363811205	11.9744627958102	20.5086003183928	126.91389713833	14.8225761073484	13.6688848761571	3.33624323795868
ENSG00000160051	45.6750042006028	6.82255658556313	149.244543638231	141.567078423698	68.679823300175	76.566483978408	42.9309072930682	28.0806456936195	136.17049949444	77.6825087936372	112.906487689845	102.424845073516	130.768383598143	188.084885925143	69.8170770770156	187.470846589304	286.86957963604	211.315635405251	195.013852673731	154.305542448526	130.438749887224	127.051473665859	157.621032728773	100.808352403264	162.263863513892	91.1415788471958	120.382211384813	149.092784425358	117.030894860438	149.603367822355	124.267131203161	208.811634623007	169.077828030116	193.981331366285	123.156808392191	170.856336574026	136.945177338566	217.770259019559	265.513263914423	213.288998102199	236.687430929882	263.087949952474	186.919010594717	96.6012785534007	100.479268241304	71.1575807969809	213.809770529104	121.437934944551	83.2080221776741
ENSG00000102271	18.4953634357527	0	58.7688074362196	19.639838289054	215.65286706535	47.5402626620104	25.9743487913345	30.5330418494853	801.585602899703	650.051802171948	720.534805947466	910.791970079148	15.8353103868654	40.023638308036	1.21123055423063	99.1704757373736	345.604210758767	181.604521023022	203.05443343774	171.127550820406	84.0809851968737	117.669490541697	62.3388836116413	73.6576415563963	770.400243277893	433.696614617532	797.485147287022	338.965835731953	522.871238471673	600.661179049719	525.364884776132	628.11877123853	461.009635941945	380.394370301113	271.84779820839	203.27299067061	179.891570639569	37.8824246411196	66.3100652043362	28.4742070037062	46.8628138182807	166.779540738579	23.0451567519443	14.1361219894903	18.8255565576765	20.2737917943032	33.3162931572671	6.94519880679672	8.63925531016107
ENSG00000151322	9.08004982463743	0	109.204472801158	102.798222930175	32.1303063627113	36.311823855874	29.8625183962452	30.684780666794	701.750956221849	763.381120546084	591.680189039552	631.673797055615	15.2619523227468	88.753847096822	15.7145764516594	66.0228753205336	49.4898400844951	62.1796637952184	28.1347484733306	21.8460747300954	9.7156800493384	13.5710322933085	14.5613604275933	12.7280075231922	602.087645926389	240.028160055888	398.55641892385	503.155169169598	269.964584040123	356.507108241597	282.328403574638	20.0517612061207	14.8920046747291	35.8776914010647	10.9315067110339	14.8709974884195	8.94416501220343	10.994528466155	11.9753844438726	19.975389546428	9.01252946467475	4.06541343403442	1.0035427821821	0.998744315738192	0.989235914951566	0	4.9985031134016	1.97152994872363	4.96863827753343
ENSG00000115091	1601.07700829817	610.486989067751	4554.73524610873	1873.50116469758	4469.17488156778	3835.72358529391	2592.01418666346	1581.09196863043	3562.56789400196	1930.33277370534	2176.5352474317	2385.79970170113	1315.93553741654	2162.49867214546	1467.44325413227	1487.45915662447	4471.26607269378	4609.10537451527	3750.05159561833	2612.03369344962	2477.78080134434	2532.94760848042	1991.97247224141	1753.39293478262	2450.37947937336	1459.36960657496	2494.99206036123	1700.76692555032	1813.31346010215	1938.51457604825	1962.19482518089	1562.76956940354	1652.60166686108	1233.21660212446	1217.80304085829	849.766927477134	1041.14585910224	3003.60578736203	2989.48961147209	2279.82519683443	2736.44593988311	3033.57122337786	1976.70828932813	1090.20193160726	1718.00677704485	811.344175821201	2948.50569009032	1336.57598595403	1125.80692186397
ENSG00000169180	1032.73437231076	352.198268238048	2285.87764582213	1784.37204608496	1108.3930860015	1196.39101075962	714.737456491259	801.873857891656	2520.2179448662	1491.19644567369	1985.93822936444	1646.80758981458	1570.72217918375	2497.45651375421	648.724739369768	1703.56601250296	2401.29241972986	1993.07129325683	1676.85861764456	1685.59618225735	1764.53822615519	1224.88405031909	1536.5341789681	1256.46090346377	2545.68363019242	644.325781218704	1211.06708789892	893.26452056112	808.544372611601	902.923417554593	668.681691663436	433.928564790307	390.983493158726	281.05701251337	227.172946921171	214.178690936982	137.002331180517	579.242607348488	727.715379345075	406.334676608035	523.985966093311	537.749309651827	294.224284216524	322.217971519024	444.158874446374	197.992650352254	561.921368923393	279.130752684825	203.495342352902
ENSG00000116984	601.107210540329	131.64356615371	4080.69480469705	788.74569633893	3191.89495622911	5586.63131401439	2580.52881010018	1851.43427206194	1402.06259253562	756.666261791431	438.778285702304	485.456968174723	518.796048848131	642.72185661505	449.591561223222	685.154161784414	5522.96015205851	3925.14815126695	1698.74583945323	2076.85491165998	2421.54533317617	1319.84685540592	1506.86335109703	1239.47474165522	565.508225774088	338.756858950765	715.281151461155	648.885936075986	508.466590303112	588.186429332264	414.823983990443	784.51326299645	701.71638865966	577.993504565402	647.04135496769	577.262841457009	301.494813176063	681.316717369423	675.632853131321	622.445323626525	599.245764671458	489.857818911185	320.803025310497	378.327811370131	1032.42325801836	300.637854178356	905.543169589446	343.123794618609	211.602270541207
ENSG00000143815	1192.80732203296	420.604060686564	1947.01389909442	762.582142613099	1218.15104436997	1038.91194965985	457.529080995068	788.731633264823	535.059122881715	544.969395348749	574.206017897655	613.119647656273	663.189193721863	1010.76457449174	644.769468609316	2480.76025070238	1774.87235553019	1601.69742352365	1322.33626722858	985.780237588309	2667.58382078909	2799.55371232997	3099.64244017716	2412.04404983432	653.807644999034	107.45249886936	232.617947850656	234.475859903469	155.242765643429	193.007362017081	42.7224044717226	378.699700427165	297.301629277763	170.974502728661	153.669195780304	190.104236672922	10.8431638711476	291.994246472203	277.843495681505	165.411669241254	141.519643958236	145.067300583872	10.087805587277	85.6272812834274	113.183665891921	68.4370057449476	162.355964396012	119.567881917941	22.9421128064908
ENSG00000112200	726.641632288726	285.360349412173	1266.25067237688	432.32704924215	721.005942784609	1697.59229886125	691.318497187206	636.535425996045	1090.05492186913	915.9779737301	708.401639091016	727.726503301519	373.043709080875	653.274712144688	390.342040176047	4357.73161172324	1193.42283969751	1141.2522781416	798.407830215248	694.66509598584	659.023912333502	578.715557764775	579.503605001933	531.783446880994	814.012694589214	555.294747784758	725.660866070687	711.977121252114	556.34864077609	668.122920151241	375.484270917122	576.435650404875	408.28852163391	324.966326596712	352.868586569746	405.074503000762	152.227319119037	462.470536784117	631.617017361349	445.876148188084	530.542710876059	510.454629112132	195.58812733565	319.431541380312	398.343652816577	177.696288955465	567.25994605418	299.637820570648	184.212039872374
ENSG00000111144	1374.9818613517	562.639945636057	3442.11410198382	2905.52124684456	1620.10778163778	1603.91941975379	1336.23593200065	1016.50658890047	926.230191236971	658.464438764059	1286.86637326806	1205.15224994137	1359.63275225494	2298.88284968339	1037.35706422439	1837.80842709946	3952.26778352772	2994.56885406397	2516.85886068883	2449.70943260088	1991.38552141879	2157.49836697908	1505.27277417252	1779.40686981451	1376.40869549814	437.923903221625	792.478724209292	726.097711742979	581.521345934274	628.075152516329	478.604757494071	1247.77296528026	1076.65677900297	1040.91972062012	991.785906471484	873.114553675989	529.929817549751	1293.97349183357	1474.70104084999	1284.00887863754	1413.43351755722	937.697154300456	886.230127192819	766.908741053525	1416.3045496367	1092.80936313195	2034.74897868489	968.854527711383	735.028188240532
ENSG00000166889	1028.90561144747	248.28976199165	1963.97582092075	979.913407486938	1330.50997970467	1500.98133994442	1007.16764159389	591.990412864226	691.358633486713	481.552766975742	243.096916707653	189.61505632924	440.480229303551	852.284099616748	194.056508707434	558.518276204804	724.376016167598	721.124089013497	611.095118512488	475.439599867565	356.525347988307	459.346088218016	497.620451386571	435.231625620094	402.115106752298	458.226488014505	861.548794460747	948.076795702811	581.231173575775	712.638689248605	804.93162526763	1469.76099560873	1030.95435921306	1366.94689074393	841.86685784151	885.819157765251	723.154868461077	675.287235021197	861.084215707951	960.047458355702	844.762683843135	749.668504272382	786.315008142234	240.51453383682	471.650206483036	376.319084133188	668.28540384516	383.223793362721	534.191503089309
ENSG00000134684	1353.3796115849	742.987992965014	1621.19110050341	1558.5634606234	1426.22043766556	1179.13240136392	751.731435640408	689.103545780471	3939.41203321809	1861.13807922579	1310.39260150062	1692.22769407087	610.845873293846	1054.9523758304	316.016507860683	1034.81431005613	760.04617742286	575.412280385453	573.700567180202	591.722562856365	658.01501012851	869.526428788864	848.960376933782	813.103735940793	1835.39099537811	648.533440928659	977.482086850121	1063.59978177586	791.690796678293	771.680599096174	1083.2888733922	531.628618709431	373.855155405667	429.399666088133	350.831765261853	393.463944700699	346.467364742402	404.322721884434	218.096787848612	291.401878057127	333.579865901492	283.781270901455	330.300484240731	94.6926567583779	182.716595299851	140.121618177446	436.331756094115	105.578897477473	271.007390630176
ENSG00000071564	362.004979768706	136.23500355091	1440.19234015715	863.021155497823	457.622762512345	462.750252523015	427.865057198516	431.797944360571	448.877790864619	464.228141430137	588.729610739488	575.74714887683	1123.36039851636	1825.5161346033	620.496235688325	1276.89171192262	985.258659527648	682.131279176709	690.400562712777	542.732966168584	493.382393026968	339.269721170957	589.68164605768	503.869798783722	835.078102507811	41.1281064059258	139.822040903995	147.147120295116	74.1849606405384	116.193746417837	171.882997033714	104.198658544652	110.336330630739	148.237583018772	69.7129927108757	91.7730315674695	113.515807519834	60.8193161642024	79.0843827408088	97.3163044916764	81.819011074265	95.0833854328835	87.1237704090614	13.4257874720175	42.1659837786826	53.6034141158071	44.7273284925814	49.8497752274632	55.017807246078
ENSG00000113100	0	0	166.081554254847	35.2995507211944	175.413798880828	0	0	4.43480883700955	330.828854812256	96.9952567787149	458.258212967087	762.796615470582	0	4.97295559859987	0.986429598686902	0	0	0	0	0	0	0	0	0	741.325616617994	1060.69466138619	1882.26305165899	1241.64433930118	1135.70762622624	1346.67687997341	991.681130449057	4.94340076289607	3.89863157215893	2.01613561366481	0.980002679586754	5.83087506514621	3.11140936302473	4.95561950271346	4.94275361227633	0	4.96955178158656	143.381133820196	2.08506653659816	0.999361800882277	4.01155635794176	1.02237276733282	5.9845726283492	4.97873990534523	0
ENSG00000183798	18.3139007509808	0	104.245110763885	101.001617569975	20.1501943175639	518.332953527637	631.94984765794	56.0338922929118	286.381876844573	168.533625423741	0	1.94158819844517	20.7942831427461	49.9581929676146	2.88131056725696	28.8102476619515	1.01524499673009	0	1.01535348627553	0	0	0	0	0	0	16.8922130087861	18.9508321419877	34.4926434466478	14.1157021582453	20.0058385514826	11.5050240467146	21.698172389237	15.7228126865125	11.5989371853657	9.76063848681813	10.8440846425191	1.02913542232337	5.95229861148918	5.95002960690798	0.97953463497093	3.97459338887418	2.04274878406548	4.10251221968775	0	0	0	0.995778225101468	0	0
ENSG00000119514	4.88989775032733	5.8764612291077	247.086616621027	366.870012398092	170.608165053527	21.6232855178098	24.5681134317942	17.8890421010589	95.3028756846522	87.376731432939	162.598039482594	154.192740206086	222.675003091025	398.170941250182	215.108704545042	199.009738983966	318.163869140715	225.544302018035	196.793605093028	169.221174745554	119.670508466425	128.048476635453	63.3534857846255	81.4022205035895	143.849997985944	120.2791743796	210.040910620737	211.74881096895	153.506865339693	183.824360867411	231.335690769943	224.09747891406	365.193986320627	352.540634631613	214.213501887508	180.529619427933	256.558497997733	782.157982691326	1229.53421851099	817.128961620943	1028.527973717	999.483866087581	765.463545037751	255.258924149422	544.318730090914	246.179019355254	494.748222250454	360.386397721197	230.998099237993
ENSG00000100036	4.46289590280118	4.8751312241637	152.317380151138	64.9714108675211	44.9809137649807	53.1539706894072	77.2720134097052	71.28083154259	195.891476863905	117.980567388167	3.25080211852488	2.90220085972799	2.00832285071265	5.05959085880683	2.94934728133695	3.97377923464665	4.00982934485496	1.93370923828093	4.90327401250185	0.983672874170141	8.89922524039258	0.979614333722092	7.01777582650433	0.987100227876493	9.12695968463577	162.402038902213	394.388887973456	295.098222777182	187.508443055125	287.305152956032	310.557384311124	74.3504172039214	122.568703679686	96.0484735344199	75.5228362854107	114.719826428756	86.9500076402861	13.5375630582123	56.2197763404361	27.38347242381	33.8551931342327	60.8775465154082	32.4264150582875	5.23164660156661	10.1229976749453	9.366748437945	32.975207902663	9.27302809357641	7.28045799711265
ENSG00000077522	31.7125508551514	8.21249076796359	128.097977601232	19.9223179961173	14.1960985257028	58445.0465046906	73184.3899575644	24794.9624688804	1670.60232745984	1034.45281026064	104.789851995905	201.237127079558	58666.2160450304	103700.44514745	114192.391220162	88858.9422963207	159.924754719185	205.693155233363	75.4293332029492	97.2787205472648	307.372479023441	46.7304742407899	125.066232552622	67.3637443453446	159.11525062394	36.7873289377071	37.4298672475178	27.8969508777323	24.5922703212623	217.492644842582	11.8076932001144	44559.4327722766	27840.2863471536	38227.5940143839	31757.7374608476	28734.6746038944	17218.7480728585	31.3034102483725	48.950235890495	9.07303021805829	36.2564797295811	27.1951135336815	3.17179220367535	10.8447704480335	31.5408019877065	6.99817871029261	28.5177580812649	35.3306213859238	3.26629419616416
ENSG00000172057	10536.9540720394	3418.46004045884	3126.72760842592	2853.38835501189	1072.52254147785	1349.02762444261	1333.38453181498	616.499420960179	981.78907841827	1237.93818705025	718.837979000817	790.566702628806	1134.27084124897	1708.03963620952	768.847851865022	1420.16881900612	1431.61828544944	1431.63821815319	1217.1708238559	934.983662561805	1271.63935459808	1240.07016538565	808.03409842068	1017.07825953803	980.534172059972	37.583342184353	80.6647317275402	71.2393933206693	45.3397098868797	54.9343227447446	30.8332626481492	79.5912518047059	40.4882931895876	72.5111290123273	43.2207754353544	59.6789082623868	10.9614445668514	47.0071704679878	118.152724066871	87.3906669870619	102.557581054769	25.5283138179564	32.5367000546961	69.8806552263026	216.310558363517	99.9607701858933	193.948595367895	66.2867150690758	63.7658246177945
ENSG00000166313	182.534434318491	74.767817848981	3243.76851044259	1608.01470633176	1182.20417157851	1519.43892000825	2193.85989860043	1414.49251021577	9633.03440680082	6311.39794401105	675.174179254323	354.885254343706	225.336104934439	399.1442797159	73.3220741803935	311.701542847065	444.412821297221	323.098269339615	326.178335859982	152.604363500063	89.757985057298	108.602915670544	260.33527344612	60.3254747878955	1352.46871282328	6.12725010697268	170.750100316575	186.58260338465	37.6992381797495	173.02741724595	1292.58060344407	1.9728546223675	127.27374118473	154.981458049032	25.8169902084141	144.985576878201	592.606318775441	5.29783864064697	113.68669511541	79.1357611663336	6.33025541244225	135.16746847792	332.677396992633	0	43.5704780161811	28.6879980219351	5.13740492363294	35.1501869947804	204.495873960614
ENSG00000165138	163.773961465564	103.123826522798	1484.44192371744	1087.71951507701	733.104672608412	197.692507374918	191.747785939653	172.739675794733	550.698300963253	498.126822617225	438.054441722694	629.622931624227	189.719283572171	637.10808144075	324.239149137007	293.259919391638	1439.44525454714	1443.08605493399	697.838324199666	710.781731014235	131.630254915241	120.998649245064	145.744393351753	115.519897454595	824.544027784188	243.601632444603	500.102656076996	527.746579496896	401.780708212568	389.240817522757	293.196135249183	312.243604580573	294.330893717622	259.693791495781	253.314900450902	223.666655292522	129.390757180663	496.040829259086	745.493483432238	603.56205535295	614.67137356925	474.083933978582	394.484690166888	212.248707708028	361.707316882383	211.149125972314	478.933338964738	202.945579686059	206.488485145292
ENSG00000146433	881.539977600009	451.164044372119	1392.52145924529	350.980268616536	786.006768429759	1223.21564734919	498.757830140652	596.602713792975	2318.13093302975	1218.55620886223	771.764855977029	806.435287181971	99.6193009927352	190.335134031514	115.868794027083	299.987742995409	402.91220096191	326.456154561034	265.783733285858	211.294848870586	705.791814798755	604.392782578081	422.734362224375	471.233846831729	926.432948630307	767.518293434309	1706.06997999108	1405.24622297498	1087.70370630652	1375.16580232357	1703.13295302506	364.199762190197	219.844060266155	294.026074221464	154.552653132662	215.466821146225	409.354989949726	336.978850473511	442.19558643826	426.230024497319	340.239599412944	348.195891154315	458.688278489681	301.11680572327	378.308717469543	368.180382648864	514.11966923968	341.771556512423	1205.96205960295
ENSG00000091138	8.79272483122122	20.1617286995776	7.82685921449584	4.3784820895529	3.09762725559283	1.19821043100504	5.03449298579982	0	0.623702067504639	3.91766014633054	1.01483860905993	0.999270936183396	0	0.999027153020687	0	5.97879851367567	3.98606210493589	0.984828114499142	0.995436737613327	3.97281546706234	0	0.992825799326851	0	0.991654811440025	0	0	1.99828542731937	0	0	0.991585118569435	0	0.984483945292461	0	0	0	0	0	319.24498856206	10.8479921180438	1.02671263029927	2.9845378291907	25.0465853343284	6.484742290384	2.01970558112384	122.912384871267	0	142.979830883961	1.00647091655238	0
ENSG00000164463	759.648871288287	307.485437706064	1462.68733078968	950.199169374246	1181.93949231894	1682.28033418803	559.649140638624	909.638783300594	1303.8972695222	744.875411491588	356.36405691579	494.383783609258	597.907419297371	663.93303923418	615.66520653813	710.010087851833	1048.50892420435	715.602777296767	459.243230096505	543.077765909446	402.699683024691	175.814034590949	188.178908594553	249.038526406863	379.463940597896	155.936822363448	302.473296087686	307.058947178021	210.295151331313	260.868829824226	49.8704819364454	319.97597683965	157.620222113994	163.362768590593	153.053828685356	135.352364994684	30.9405824533577	126.253632182235	170.825049303763	111.489801136094	145.245909268957	74.4590621315925	38.362334576714	33.6067786619766	96.7496504808714	34.5456813140728	80.7046388219376	52.2688900986599	22.6534809136968
ENSG00000163399	5033.24969818318	2533.18359681256	176567.796216889	95719.5431424093	59304.5247134481	9896.00371166818	7096.24460883657	8274.11587571558	27413.8303725165	11691.100146605	1733.60372041435	1818.56805089862	29291.8490647825	53505.6150040018	37856.9206269576	53175.6609942087	87351.1113748276	68172.652104091	76884.9134869774	67082.2513000995	8001.1919594227	14843.7151031533	7348.48465671213	8349.79617345325	5546.93553742107	673.346874022095	1167.0956929589	1268.28942675716	853.327513561315	820.775478911381	719.495178609565	16861.7571345824	16986.6474678807	15263.7059439288	16864.7049850095	16330.9533161185	8512.14609349778	35651.3261276479	24423.7078926142	50863.7276890358	29617.6501835777	18036.4501154776	19874.646968833	1529.41101237948	2893.07288144618	4167.44767924672	5297.38041047547	1999.22139603671	2095.65571218393
ENSG00000136457	939.462541478781	20.3676309612465	143.844546065015	320.423671940873	66.7029187627075	25.1119999417505	13.6518112099236	13.0388390879604	125.075286649962	132.152189496823	152.379123124408	99.0467376239968	19.0191942825334	115.096164836591	28.0314230269141	84.0913724508233	57.8369732620697	43.8713616110276	32.358463845804	24.8153030915694	26.9448552261047	36.6488930733329	67.0244287329969	27.5579718487279	167.040089883924	37.0169795829273	51.8925638608478	130.569292781724	60.3487805544309	78.688829260699	68.5528218822445	337.377828182112	1326.96989554524	1582.52121982933	127.747684714961	321.005891252292	460.894300881594	3.96903886442284	3.97097048114815	3.03885006968863	1.99161781857037	2.97441453301111	0	0	0	0	11.0220060316432	1.00761411368925	2.994754321605
ENSG00000176148	74.28377424577	52.6342900065726	348.465650791322	392.524040426738	264.844678666065	226.028412305122	109.26783795508	153.758170194733	764.071056302823	192.543765156563	3950.7738518812	4677.66978851221	703.52451829397	975.635523359929	703.811639296579	1830.9955604697	2021.90542474683	2368.85172371189	1688.31132436111	1384.19596819025	752.014921508324	664.481059005994	862.464449619414	566.538432890991	4109.58215138473	1856.23147659645	2914.54694812982	3021.94408952868	2121.17075242245	2244.17493357311	1550.73716348544	669.307128646367	468.11398038083	475.335400753461	361.008788335036	355.151988942562	183.453663615134	285.68044902047	256.375301185232	205.536913632444	278.454988690053	236.058168707119	93.4406238939278	116.608578246554	151.630299448403	78.2424717215803	357.929274648232	187.022071855304	55.8635435010528
ENSG00000198055	294.183969426524	88.5396525788704	508.521215095057	403.926262601485	253.440741776972	263.775799650698	392.681469363553	240.391948806572	716.81202670258	356.283654712304	330.251441070686	377.709234796487	242.758324289433	444.389629750686	97.33647186608	334.977094471669	526.834250944345	436.760818368447	446.628892806779	347.239148959802	318.569628464115	402.04261796217	399.729652916755	273.136298111396	567.136278293065	154.225922801139	239.889657024991	278.769177755464	193.446272765874	220.730518412351	138.155843146779	165.23469289072	200.401649511016	211.488915586987	106.099174032206	113.651583088972	35.5800168331583	118.744329436752	190.955708373802	194.775335947328	126.762485721613	116.793472170363	36.1802925611976	58.0213262092446	120.64812257694	158.960098695682	91.1407113564212	125.922676966977	56.3264502085953
ENSG00000096717	789.380986437002	196.676635617595	965.412834877174	494.176429731648	536.269605013468	1109.62381412071	536.106321065336	342.390185676827	659.319251317339	520.347767364049	540.401288015116	657.443667482389	1351.48453524533	1837.06445349317	2040.89844946803	1808.68312747058	1419.37094141274	1376.61602488842	1141.110949944	866.56317660738	880.324686391035	1129.40964268724	560.11638689857	832.563072661382	696.329874773995	842.595808602573	1283.24005405003	1400.23528190739	1057.36570581379	1096.79925862844	671.254291026905	1355.88013710655	1084.30641823198	962.825808955859	884.199347763399	905.594082446355	546.679632521052	753.596683695479	914.107000152004	870.036630044059	848.860098763828	817.090456570064	414.262675258498	528.417987317051	666.883746434532	471.115300692314	707.952369871403	620.659269504797	255.660720354559
ENSG00000232258	0	0	1.99728843456488	0	0	0	0	0	0	0	1.01746539193478	3.97318088311522	0	0	0	29.7047598479807	0	0	0	0	0	0	0	0	7.0122662515417	20.41766004782	44.8930080362676	4.06437564971359	28.3844825836483	39.68301330076	26.7032930054252	6.01237524381123	9.03673183256832	12.0774366617114	2.98536461068528	2.00833005500324	4.99688606607345	10.2252265754267	12.3146608769026	6.14120660436361	16.2184174215149	6.36787803033152	11.0557933777691	2.02947354815831	8.19868936280901	1.02585017352013	26.2061963805644	2.08168041616177	23.2499022942215
ENSG00000198836	1380.36208823276	719.773112104365	2373.47441748333	1239.6062418034	4213.88232721021	8700.04603982452	3373.46956156567	1371.89219494121	3628.76441266084	1798.36124991885	1912.64513700284	2635.32141888498	931.631183300185	1689.59719707814	1491.62222506272	2220.51502046338	1448.67532627215	1585.34894575956	912.277004089668	1170.84055905542	1786.37068698228	1291.83425862525	1052.88421877506	1584.69669494733	2023.02816225116	1192.27293984078	2127.02845331595	2336.96037637149	1399.09001855477	1789.02995229438	3095.18344616818	2443.19430120552	2268.17402342599	2763.50528327278	1815.76378856241	2293.41874029555	2269.14124218768	1118.34942592126	1461.38163683066	1450.46422993441	1225.43259932343	1514.37324820049	1959.70969556893	625.256099596371	932.583491939768	731.199352036326	1218.96061762998	857.553841030831	1551.6078393052
ENSG00000143862	566.921453441759	313.308125482433	2061.10751362184	996.580235319929	1100.21080604477	719.93346753691	828.066372654334	674.049749771895	3072.52287081908	2128.9268740002	2768.61288506701	2172.4913399064	1093.08358492363	1675.78362302997	681.183998910092	1309.10059226122	909.602595581278	744.415875221951	755.756756658818	614.590340136301	515.072348638925	569.548453348223	618.501440670226	543.627114161539	3739.02585624609	1014.73497095108	1733.89799868876	1666.97524991931	1325.83010267716	1505.06562538694	3101.31700249353	900.885523158684	709.08817743621	766.036431147064	519.021399864822	727.838017293078	778.945535258568	156.878299409067	212.034827380081	212.390227634612	191.892985239244	209.80085385962	295.487149334581	141.733980388054	261.183154686728	198.837578098206	386.583977000548	211.026879235784	411.83172487199
ENSG00000249581	0	0	0.998642461410823	0	0	0	0	0	0	0	12.2543585497011	19.6422556102945	0	0	1.02042515169126	14.112629828663	1.93343094941125	0	0.967534109056919	0	0	0.970982376045165	0.99156063903603	1.00137813966761	13.062747034721	0	4.06195681565782	7.02516838783598	1.00707815993536	5.08662434862571	0	3.969058190592	1.01286721343539	0	0	6.10251040021748	0.995458384148142	5.04948545441632	14.1079764439187	6.98956518679897	8.00193946292434	10.3582789030029	1.02678620188327	4.90360446144436	6.88863200380301	6.68051954605794	3.91743861715761	1.9786128416209	0
ENSG00000134160	1.8029095170664	0	19.7877992290296	10.5558696988524	24.6916253472805	0.459563419992741	0	0	15.8508948399014	0.963474423209268	22.1410262631044	38.0930361762256	11.5037335531898	11.7834847292575	20.0869700692236	110.039605179066	12.0456211188745	8.9458382648983	8.88921499458499	6.03583998751061	80.3878830770918	168.013370073699	240.200915485553	111.590969867168	13.4136644751235	50.0889769101846	59.8293743575124	74.5630438128506	51.3391625271357	62.4997402715309	41.4699043164476	180.215848332349	101.49210769851	84.5587461165592	76.1551070540136	61.6212100862149	72.8472706522314	43.0211220160919	88.2789150881044	70.9191981080629	86.2067662148645	56.9218598183729	30.8002748796752	27.6077484140676	26.3913456293936	17.2281938105208	64.8140439597986	20.4403645430621	42.3135693133565
ENSG00000176040	0	0	0.383427738087699	0	1.88560085682919	0	0	0	3.78297557961183	0	116.537471556786	213.955578363463	11.6089644721668	43.1961054563027	23.1886487349221	18.8152697131225	68.7837942395603	32.7903813826648	24.8384998306757	19.9710953042047	10.0645625255564	5.03240285120594	14.0461013486773	10.0943672189196	212.811478088532	0	1.99821784438592	0	0.992008999074685	1.99508999643313	0	6.9290608919609	0.98322484901856	4.08297924101122	0	3.92672858887733	0	55.6694922027754	62.3579084475751	37.6528050619187	51.5911108390883	3.91891054590389	19.1051160264833	28.2413843089245	59.6033892264094	17.5091018287389	48.1511321105137	0	10.2707482097632
ENSG00000155966	2.25399704904813	1.14203727605168	21.6926547974578	17.6908713952148	133.958824262941	29.5652567791792	10.1291133036589	16.8951750018399	717.856649914092	135.887441268631	232.126903331631	403.883116570087	214.830990382647	277.443367472108	261.762656904505	377.179625677172	396.113735608117	365.877216702771	310.155653250563	338.784586126103	153.358667924935	197.227373168396	158.715076547132	179.735239190596	277.650162845822	130.528845354335	497.653516754348	362.634628329451	187.515320849203	442.304854164256	86.3352751846066	15.0745658130385	9.24134561910169	8.50146355813712	1.01064373724448	9.20014689706335	4.60066550389827	62.8644508822089	60.5084401584344	60.0087064534202	52.1769718653593	54.8982821068906	40.3394918358875	0	3.97317507733141	0.938641638666386	3.06077838446177	3.01567493479913	0
ENSG00000168542	3443.2964507526	534.036168934423	3648.65538060492	3400.19083745522	1364.99829581382	8501.96846216611	4341.38002480474	1756.31894686469	214.910285759077	161.056046994271	1413.0706447141	1057.90311103762	8640.35925958507	14203.9664234316	7542.02614045202	16249.8330257751	3007.79697190192	2008.04765884472	3603.08419903075	2116.86411125039	2384.32561292688	2735.50416363486	3755.96971340963	2440.56876025854	1508.18905806684	229.081723545371	557.964969323113	364.369923687339	313.372583251707	453.719225630365	317.305303321982	4958.15426512467	7565.490416799	7628.32343782947	6093.3920586628	4124.52836380101	4028.88124785494	2603.07862915247	5185.1706625339	1811.06078759518	1800.60768145964	3170.86799018718	1209.452758808	278.063437531061	1012.20824053923	281.322598749051	1214.82419754879	321.848464915069	430.191091413318
ENSG00000118217	1526.71274818825	773.302466380143	2808.01611831303	3082.75833386996	1892.48242243832	1766.27766411929	947.299290719813	794.414329126442	1489.26437195149	933.613498407713	453.670121091097	545.504817377858	467.183240672529	751.975798730512	420.383026500485	705.446403578918	607.531994857188	547.452172430716	440.421843321292	402.144214238887	401.501819671066	568.463021049155	370.562572654847	288.433678618197	640.772870757169	449.009344834011	570.533790695931	646.095279922982	601.63632676729	528.481443472718	461.368917028773	599.288919139834	391.408073978636	508.077559894928	426.775062988523	366.34534089909	224.049144557152	637.374761407052	415.578392318477	458.942403422393	609.506553455547	690.532001240577	329.405013002849	163.641232243984	235.695537063161	129.752016536762	737.96240723117	152.763948909763	130.561719695663
ENSG00000114942	8299.76894224609	3430.28014395785	8613.15981180548	9296.62183876669	4892.77816992123	5039.00077246849	4726.0496904831	3045.25691962469	2824.3987267939	3314.4098550777	2690.47682007776	2247.3198497883	15316.2522217545	18268.4142757958	12892.1873025873	10299.0120634697	18773.9842831872	17195.0904540352	12887.2449370917	8732.11401745749	12479.9200890691	10912.4109499681	8982.60665059912	6045.07294950908	3331.01044832175	1254.30406208001	1752.22722722265	1969.13963327138	1301.49509260052	1620.5418148179	2639.40629938864	11611.1674389161	9284.334598755	8488.27618521621	9364.87108542156	8087.20598118386	10733.5569326966	7591.12043219513	10503.3205623765	7874.99144912937	8894.90020013626	11648.9585992922	11672.019321035	3422.40211066523	5720.63344692667	2787.92457347652	5213.25756254804	4363.08406698721	8390.70198985486
ENSG00000151704	2.69524891533881	0	16569.9264751886	7592.88802546404	4099.10470590061	13.2550077220018	6.04053224039248	6.02942078065697	7.21631631432681	5.02933084708035	0	0	0.977382272246847	0	0	3.94925007460415	1332.32922388516	749.142667244256	863.151819704212	665.627128052444	3.97014807242702	0	0	0	34.9544716953705	0.994260148991813	0	0.988278633978512	0	0	0	0	0	0	0	0	0	218.936885282682	317.936970744876	422.587056628826	301.624505729316	161.578824456252	295.509725909613	0	0	0	0.984804532555545	0	0
ENSG00000108387	1103.06242830705	411.60478541022	788.985518523878	695.114383986826	379.172259741585	643.474846110322	969.359312341192	921.539616083835	13135.4891875939	25318.2831223808	223.293910411299	165.458586873444	21.0657359713965	65.2309323985032	25.1684948922223	188.402726835948	15.4919866954243	6.67284619973353	12.3180323600131	9.86846125623919	7.13879722202086	6.1045413159434	4.02026364543566	9.93619023000293	227.509846585517	905.420792838177	1359.93192547617	1812.34706452296	964.706311568854	1150.19463105412	1487.15839957532	279.350063679358	126.861228370234	225.194014713677	91.9967101970665	114.607827158583	226.826333769173	216.861967486011	215.097830787117	322.721017806481	158.486293838749	185.019605567921	358.692058004955	108.54042017976	301.798431829914	174.825117012344	453.234594486682	98.7332901474868	328.174590481292
ENSG00000087884	356.242468289428	188.264945671136	793.339495197525	541.740804575202	317.884636703039	1115.84335113619	1776.2915999103	689.822514702813	148.997860944126	191.432446298362	269.912143702422	263.191117285573	531.745852862909	640.417119865845	868.965824997951	758.001352568229	2269.62273624407	1492.06128737255	1024.66792594352	1043.96972724268	381.223301047213	294.670284419494	209.710877712707	181.101390319526	334.752059347595	2.98447116749215	17.215541145763	9.80564888661798	9.13288965785675	5.13481186535247	6.3973844232154	93.416329408693	49.0871604353664	79.7637957998319	51.0595766152597	72.3838666068995	26.6171582564025	67.0547724956767	52.1976539721877	31.3129130945425	40.4959378638716	34.6621044774243	14.7253537830975	25.814559359464	36.2887926332323	21.228703090452	51.3038179769938	19.8025785093498	25.3382533393658
ENSG00000156427	3.03432895323493	3.65844099028136	28.172084983544	12.8745608714003	10.1472720203141	396.291682860345	668.731389897244	175.141958589964	33.220081079813	12.2860194217494	9.26025563491094	9.03466592341826	19.5117668633996	7.00034361637858	9.61733226300536	60.1226779036499	1.00571748652155	0	0	0.991153092848371	0	0.995218563918122	0	0	13.3227135327955	72.3539626231058	97.1077345332313	121.607579737034	75.5773374619415	89.1941084544207	43.8939467464688	71.0362212854867	50.9354228805165	117.112811765417	27.9285430438097	55.9173947130553	40.7537323724581	6.01410607937201	4.01488264522519	3.0402644641311	2.00845484803616	6.99507931073075	0	5.98861456233945	3.01407487139265	4.03241753869311	5.00520145787494	1.007754752406	4.88398744632933
ENSG00000140262	783.744509679208	371.52193087472	2140.45479519812	1373.8876442858	1949.12802501565	2515.97712164205	784.970069232719	1138.5202476057	2580.5800957939	1774.83770864666	6185.82180619908	7229.73716628432	6460.36295694554	10446.4328419987	8514.69512576341	8163.76301385379	5423.52041357353	4710.89307254711	4560.87576392124	3273.06834831972	2511.15064326705	2379.4400552031	2388.8648847928	1886.58924722695	6828.09342046361	463.379724987804	921.276555597437	1065.97758213267	814.679574321024	970.228856948983	1122.28152189656	855.529367482404	907.634864429994	999.341137405456	797.181263040804	904.086180833842	783.286676092229	460.058926796575	752.030507768899	540.961474857302	651.22896320583	802.885808146598	642.354823494407	229.140980596582	440.368129670809	286.630632227757	580.871260689353	472.141899848142	773.360983434279
ENSG00000075618	284.449384535069	30.1127881934809	655.398422016781	557.364609284056	415.369390964003	317.509853965012	560.20519690857	184.56727221987	4765.11084216459	4489.28361490175	1346.68295633555	1360.51353512625	227.85532648432	391.171202781009	48.6789662083608	141.729704051474	161.760298625028	93.9208839003359	134.368308820375	68.556115845409	35.8379588994107	89.8071181562314	33.3299724491489	56.4914210525096	1817.53885845723	1959.33345293901	4232.03488487866	2288.04369070991	2838.99984932234	3130.52379324824	3794.09627714656	173.234284755241	201.826290045849	195.892432293375	121.973112391917	102.527154951142	122.969400416854	128.236924017158	190.910742928794	92.7646301464458	91.0173820533201	110.163930621478	92.1290723044004	75.3890736148902	118.671011947277	57.4929305009444	157.678703034802	87.1954812536129	63.04082711333
ENSG00000172260	20.9355052001767	5.68649546479154	761.731364919703	325.410022666314	196.151290986798	2574.60787494448	702.312682776163	1389.57092797046	6929.19946202374	1928.38367575958	1126.66309926254	1115.82405120247	42.2159408152046	258.821668940585	89.8472509601634	491.467931373274	6.8648386499667	8.77723843128232	5.89972197926819	2.01591541979434	85.0920218483849	37.5505968291724	16.3905726370109	5.96881499046733	1366.69899936882	227.651845528635	403.192500022947	304.632028727183	277.836728440123	328.590417040261	125.542201878087	1.99233827979229	0	3.94966750524895	7.8782200797605	0.982243328639764	4.09348070641731	0.985504604135052	0	0	2.96006914675969	0.978784732491548	4.15039087705077	0	0	0	8.90375843453494	0.989513410621567	2.01491018194943
ENSG00000107614	33.6157918591559	37.7936853562221	201.497089617098	133.393144702826	246.465155054132	376.151043467562	134.344868539313	133.957185635675	190.210912844338	80.1319943004664	570.365346505915	656.943608890793	398.2806352269	571.719343295892	449.605492918965	564.129909291599	577.550233816894	618.888363029158	343.909028866822	312.458125174875	224.910111600812	150.749443475721	176.360265123212	145.973246484677	681.18615139832	80.806044102001	108.20279342318	118.082949687152	80.2578196728849	109.753816588286	65.0096335481416	101.609815811048	95.6874675816393	89.1154586554944	92.940937998101	91.1201711800653	37.6223268759355	72.8592711357313	60.9373215814528	55.9139595647146	93.1091362316878	65.6798355696404	26.0035343715278	14.0243481828878	28.8057532206453	8.07866474860586	85.2470522369039	17.1902689567966	10.7082478692755
ENSG00000182810	183.574145811423	83.3240261079451	363.121293199131	338.265188357366	300.877828364447	203.596736424148	354.442280761763	69.3561324448399	192.845098765567	105.227289336668	72.0104145833872	67.4630917711806	89.4010766796184	133.780746785402	51.6437845657362	91.6079961024952	178.90849394333	168.389890559433	138.682270805215	177.874311969415	137.475782176356	171.353959185543	164.642787145744	166.852171149819	113.127082128757	66.3991840872541	119.106341583771	103.339988835688	74.7212930270205	118.383319843579	58.9849569947449	163.680171092864	127.536510046926	114.117606428968	135.147753698371	128.284610578234	98.5811348671738	149.968278726255	161.536014042252	119.473366010394	133.991698848164	124.903372780893	109.845065781009	49.9515962519947	133.450747898389	54.4160579522659	177.678169184839	54.9027998260175	88.2562747906109
ENSG00000166415	1570.09630997528	1130.1516127421	8269.30532973712	3577.98079154597	11416.4169948433	12.1038438493509	5.14492868703914	9.09066129302305	6.24088226313623	0.993382604232998	0.999523272055049	2.1040759036241	2.7935526902387	1.99959460429361	1.01260125504917	8.10037566383295	1071.63686606919	1242.27587286545	877.722547231099	751.281155138294	3.01576313667464	34.225894080936	32.3602974034582	20.4761424367885	70.5654915658137	1.00806200489363	4.11157731403456	2.94326910097569	5.21378171758105	4.14222571656815	2.86951975091821	20.0927164119347	13.5041051493423	24.4366469956902	9.0779174112354	13.4037726905137	12.1980619323442	161.580126125712	173.606324173919	162.45067099335	86.0653910881409	177.262028690195	157.578959435853	0	5.01194758022526	1.8799787200872	3.08938184659629	2.04899219116515	4.63292822617137
ENSG00000250067	42.8656819744135	4.13215268938578	524.729872131004	218.548813721448	102.660185104837	216.814091709519	287.952240149606	181.977762607152	1542.28529265109	572.965638314095	75.0573986268011	30.1029569475167	8.09667900649322	11.2154875565645	1.94925269642034	6.98672823907932	2.03637390222742	0.968854033067422	5.09949669899586	0.99742272823845	3.87702246759206	3.88713060202296	1.9474287532227	1.93488285228335	73.775550972927	357.291867452311	883.94438125907	638.835127000484	639.955477715161	762.988035592199	1143.54380750022	1.0116908020286	1.03558732978655	1.91305911445009	4.02032935435827	1.01947039116002	0	4.07190903571109	2.04348756873864	4.93467581437631	5.07800132665464	4.22443702203857	0	2.06256058144506	2.9535099819074	1.87548696545491	6.11860980777235	1.0016212597811	0
ENSG00000136630	374.823359192294	58.2430822550416	62.0251192169185	120.349438121178	80.4420619921744	156.583091683638	366.294461863721	415.723503239292	31.3125470894082	43.128710525434	21.7227609031786	37.3214806006841	171.858259423949	312.464148364901	163.578894354858	126.143359723655	86.5288162569566	53.4940505649168	69.4264677680878	30.8196229938837	38.6345041442899	72.0138986121925	46.4395234474286	60.9459355087097	36.405532207128	2.02303414960741	8.13093279796017	17.796898950464	4.18099833115548	9.18032283373976	6.92717304050352	18.1652167346322	47.1620269297107	32.1505641758846	10.1148001482945	34.4291533471904	39.7563535705564	14.4334853583215	34.9771310848673	23.0705963606586	21.6131480151877	29.7092197547219	23.0532281342434	16.2435054459047	34.904726428664	35.0290535836341	45.398270616548	43.4696135040778	51.8636195395568
ENSG00000144827	1358.14200165066	776.799851621617	2557.84952392647	1979.96606834455	1748.68859366559	2381.29170627716	1459.06715497841	661.276034764987	1355.43498580693	774.801077128172	43.8322117728727	59.9329545230556	32.7808876300082	86.1858303850697	20.6342777202992	98.6819557387833	110.98474004116	100.196509364536	57.9094869829987	80.1805666047508	92.474752656188	55.5670934619142	75.0573283880967	70.1468001462709	74.2473593158634	83.2348774971579	129.233788917601	164.684818749047	110.74379624047	129.938929606225	74.425496677073	119.130788623785	117.770884075754	105.094216855926	75.3436213203942	77.7867533567992	53.5356682261516	396.705212972299	520.316874742918	592.475162540547	432.545938722797	330.34513090935	521.407064102312	290.491846479211	447.09511221985	351.529281466871	599.099663556925	346.873294203175	492.127250911162
ENSG00000198729	0	0	527.369330166663	455.218331821854	333.01373969529	4226.19695827794	3642.36126994529	1459.81126773374	592.789391632859	232.777244134964	153.81083419538	104.156990198045	196.206209018548	255.979481603107	443.700219161325	335.098141166957	11.7197367362102	22.1137767137155	14.9131628886726	7.85232136550831	0.948758037235546	0	0	0	153.398466034254	15.7856418348927	25.437933140094	40.0942510309131	23.6589021532742	16.6175850467395	30.1797040781605	50.324445095842	33.9050400253128	56.7442418657857	24.1218034122452	46.1050706601323	23.025016687943	2.99025508559489	1.99535462522982	3.00209410469128	2.99329572889328	0.994482482441792	1.99724246318991	0	0	1.0189467500016	3.05182906395176	1.02375065369944	0
ENSG00000111863	16.0263117578254	7.4717270511124	341.197237459589	194.412440908804	356.234344153155	6.45120217483422	0.624982185903182	5.70376519383467	67.6974946624057	10.9409330566531	237.239689825551	150.443030765673	35.5440605015047	56.6820789436544	19.9683014301975	28.1834117308817	25.5269673949709	27.9939480346872	11.7828216326851	7.99654132644113	9.89743968319202	21.713421212301	5.99070637447087	11.0522789190311	136.635122731998	389.499284822188	916.234235773154	553.563599343502	590.045670390359	513.773798830946	423.668993655766	471.896412647266	517.105690174967	472.073221527772	386.098168501646	287.365309395347	129.006586021928	590.109084749648	732.117529737857	436.35481031716	569.266047561672	285.221618355338	282.445982881542	506.609274701909	931.065380092092	426.261815377743	1484.40904478683	550.5117935332	379.173739795837
ENSG00000143507	569.457341341383	102.717621393824	63.8876828148951	31.5007402059394	37.5768145490486	140.743598348973	103.513165004744	46.2172650353923	188.626211689973	236.252158051744	412.121533941912	296.092908049256	899.578877949191	1791.23189022252	1076.60422307752	1123.31316887525	1003.2806942624	947.059513404663	976.228006202223	805.32038767821	236.989353499167	337.434251439957	255.227217176435	250.752443805073	328.646942715643	261.126260911446	462.500077327037	438.133446464694	293.675486265415	330.796896712171	292.662049696051	1180.97219083974	889.309709557629	1183.88395841485	1116.95063921714	1122.04338959714	597.617711213052	140.497932716691	144.317178831265	70.7347220036459	80.7066248348478	104.468858785404	136.852041956188	41.877698104496	43.1126116306733	16.1095591626405	74.6178470131494	16.0782335188238	27.4708928856458
ENSG00000109956	445.571199329269	34.076618746986	159.90272905366	103.05235765132	110.435707912393	25.9374643280002	15.4148171482872	9.25418755195121	9737.65666661826	8017.0543519825	1073.11082835514	1207.9802973493	11.1748576197566	38.9283777298229	1.92182859455284	27.9022014811203	8.15365401337127	0.959855185130352	7.08839337165312	1.96539769935114	3.00366312399575	0	4.96587544885865	0	1566.86901885817	299.569346233392	571.360528501899	545.515179991579	474.324735801035	509.767984325952	335.582363256879	0	0	0	1.97076582031327	0	0	0	1.00443394557217	0	0.994134952201772	0	0	0	0.999286345109382	0	0	1.01126590396546	0
ENSG00000108587	814.302127612529	575.959435310317	1757.67007355473	1981.08112067576	1912.05657556371	2229.63659327279	1171.57796292308	649.588592669628	1175.85015392428	811.300639005541	838.148357180988	814.313652868154	741.104056119277	1146.49681226274	729.021782768788	930.449121378395	1447.5009301095	1392.63522959494	953.569948322701	871.465947199456	968.738140375434	869.582244264561	877.648453105374	662.755940001686	920.631554794996	10.8526031988141	17.6108191700968	22.4918663131834	14.7867897849219	17.5951057427145	52.5710083149803	29.1882306817523	20.9412792641841	33.8474218458172	14.0710420450703	10.0228146120831	32.0348281163604	18.9382565094132	18.9558298613658	20.0139893343546	22.9485949162704	17.9006406192722	68.9047853075555	7.19788827562737	7.13138728534454	10.189488279606	10.1727556182326	4.0950048251398	19.1479645983063
ENSG00000070371	198.31208109848	42.6100214905406	329.599689744106	224.583002042616	73.6664586416771	338.051187629409	303.03783547578	210.030998956904	681.503905724667	137.901752158894	3196.35695179443	3155.22971527315	2179.90829399334	3982.9556912926	1863.11880449674	3467.43197205314	19961.5878851499	15862.6266877191	11477.4862878975	12230.3420627777	35646.225887573	26815.0720663478	34498.2815640926	22037.8988086767	5270.41825343602	3887.04325864038	6233.65973936454	8051.85202662201	4377.38382717943	4829.03070982048	5097.01111321368	2422.74058039691	1949.0358780375	2206.79403797611	1594.75265375578	1690.73719617483	1223.28514768441	795.729291710683	677.9765686793	595.73416279823	852.623228763133	839.887142086587	586.281968759954	136.266192797412	229.642298020703	84.0441564453658	579.038154213477	209.610974209836	283.282406701222
ENSG00000106443	656.272945231305	523.746383337393	1022.46903615206	104.982151552572	453.111335401796	584.621771461248	362.974205251184	293.724118417543	1058.33972170151	500.372006571403	1260.26138729143	1866.60442995715	360.853881918938	623.255808417918	373.675400734218	379.266338926102	649.277229819274	909.795624896573	532.174240481756	472.134692780196	318.750926121313	376.793441220716	337.655125534471	300.991578248816	1687.26302900321	1037.41144856676	1638.15418389031	2082.12294661476	1377.32942976345	1381.42793970777	1899.13137106396	741.264420104088	591.734268437847	738.135325489404	512.900160763609	513.546920634338	499.167707319564	589.61760539473	573.220095106551	678.708943313755	634.78817762722	526.180029318985	647.171333873958	219.552233571073	353.411756793276	288.189730077636	565.558259226856	280.551256034764	395.402434975166
ENSG00000144834	0	0.993940025870009	134.389597785829	91.4856244930311	13.4265863045402	11.2713964463392	8.21120988967459	2.09568376681311	5863.29358764257	2234.55257520439	5286.08194103213	4987.33047180288	5.39794709522816	19.3200857651543	0	32.1854930817677	14.489122540666	5.50129816258662	11.441974398313	6.79503678879392	9.29378314574544	5.15529258487481	13.5619810006649	5.23290333493743	5929.49997704945	997.570989874953	1843.76069183135	1503.71825669412	1245.12270660716	1305.15057585065	1568.63167831914	12.7559224116507	12.6871484345195	10.8203690487274	4.9006289726454	5.79888099963214	4.00621279999205	113.129615103163	164.290322316947	193.495135885381	153.002725097147	81.7914131179822	206.781453092784	10.1152626402271	9.97584936868693	8.09872723968127	1.999805050854	6.03852641719164	11.3430590772766
ENSG00000114446	97.8854392759298	148.506742550158	2623.88165906258	509.111485280497	1509.54604688644	1064.7824110814	477.353619109825	440.602525851911	1223.37862906959	439.020217893333	620.570340756863	812.788832470878	202.738141130078	486.081986337751	300.886911661578	687.035579535683	517.939848385889	789.787340068633	286.307567062465	449.733361921368	170.634648347958	101.088782527317	852.677359032554	278.920815934091	747.133833059394	135.783074862474	290.370331027265	260.406239203333	201.556841673541	263.57223101554	178.789321512209	119.830856532084	79.7831585995869	111.560200484953	75.0781247065529	81.6722614120725	52.1257304934149	153.191197534339	173.028796249675	125.151760050899	115.355973054077	132.84613563829	80.7557963093248	76.3461502503592	137.425002192929	88.7350416924303	216.603383290942	68.4622234996084	122.093702970699
ENSG00000108641	135.217559585223	42.2502202304852	583.976697753171	543.166923559868	325.137824139722	111.77032950244	129.893329303165	46.2651355523244	397.838000984122	182.068301834405	174.753601199473	154.177769241053	123.679535760818	200.41089690098	82.3939190435133	229.504713054759	355.270510016227	433.569360697012	172.824312253221	213.175563622042	141.576559875044	102.748002200666	129.547061267748	89.7526075246011	193.390780898472	33.5443833986139	36.2001025126771	46.9395342455536	17.7441751754335	40.0777347777264	53.54454879504	46.2985954253512	29.9162464861344	36.8339135557748	34.1726026422938	21.0479091292457	26.0283245346677	51.8309874431281	42.8998392931421	48.0335414118834	36.91720637114	34.8068694302292	44.9379536692594	18.5089400548383	27.5067699116509	23.4357133452678	23.3973338010988	17.4037101180504	32.2491012476695
ENSG00000198739	11.8769774444161	0	22.7975159674629	0.765132965839344	0.751470863584785	4.37257867046163	0.722629488762358	0.737708338526132	1068.76065791338	364.568687689717	617.950079350489	790.255651563153	5.61014777916208	8.88887005161538	7.09445295514053	2.9975326862808	11.6523822630856	0	0	4.02795082276018	0.981440291102281	0	0.995759756003576	1.00615735093096	644.610030239943	862.983528417559	1362.99539109256	1027.36134484529	1114.62377401993	1124.89512731481	701.372145717833	100.273157898973	80.3186947354356	90.9650167967298	89.395608934355	49.8284560666595	56.0500085972678	166.916566331286	93.8342395640405	106.997797631811	97.5868193113278	53.2890412353691	22.487815876857	38.2885619199478	63.8134665020847	52.5696413001604	78.3265175118734	65.2708312216412	25.8027460671422
ENSG00000108821	503.918169681123	215.108465772289	1561.952957604	1075.49391092964	501.835966841914	2577.98858515553	2319.41102981418	1099.24262148739	309.068625520803	216.879053891208	13.469473032181	3.44780834590319	270.627343207949	616.80914229201	46.4760687749995	559.3956056313	219.726619229428	49.9519007673209	229.98433763448	46.4748597629493	49.0928633702103	50.3739192451409	64.8444495273156	56.5421063805935	34.6911002706928	150.316138104504	287.082511306185	349.285673020871	198.288544744326	734.54859602906	360.679053618791	996.114071001871	2492.72060111595	2506.68473804838	1012.19047962112	709.41193004218	1502.03322462117	948.487616725633	1663.94503934023	711.670995901786	803.458089018059	1748.66982945782	848.977216246952	131.697930006261	320.875700912269	134.648119694159	693.106285089868	161.30090164919	369.238888960308
ENSG00000183230	311.010429328419	41.5121771825864	40.9567677278955	73.2617085750839	32.8767915230486	4644.03011432424	1754.59916690044	1456.51509106372	495.829981920109	816.578640956836	210.12616211059	93.4133671193065	7639.2877948405	20118.6343355469	18048.8396781606	10350.4769274146	5.87535856922954	11.1988994543891	14.7111291312944	10.0289490571465	6.91075752648656	0	9.95826777623591	1.00307560102721	107.367725952042	0	6.93685868593059	2.02661765939146	0.991526573846105	1.96497806415675	0	550.712425414537	236.213055233948	265.026937093313	283.397367528219	341.593679066815	32.7222908225239	1.97661652965415	0.975458902316198	0	0.979543307944729	0.951374996518013	0	0.986060372293153	0	0	0	0	0
ENSG00000148516	360.665682135979	205.191383485087	818.964506702153	318.173139757908	682.368672121457	4609.09583999503	1781.15978345978	2211.48310151729	2200.65758233308	1139.44963657375	1770.5177809767	2173.0434083147	1681.14542455018	2908.93535361461	3326.91670831994	2726.40603816296	647.150602730366	576.693721897356	470.388417130441	416.012146985911	564.765751176226	674.333530531006	609.625050996413	514.951134045047	1909.09806135824	1021.5147347214	1561.47086125653	1408.28003016336	1284.03201455755	1411.18942049855	1019.29156019695	4012.54815583495	2392.12454030428	2473.14452384514	2269.87684210684	2495.924033937	1157.54994966077	685.985012363382	888.082773927308	879.988217692413	554.047303883034	755.847465546841	472.558952641051	679.844164177585	519.086340727864	354.420427022473	656.685237999709	699.738631840755	278.620205447526
ENSG00000132294	1811.24799346852	860.191628574912	2624.21907125011	877.78559455074	2652.86296433777	3695.72196408419	1521.94940047918	1345.62769515309	5422.48816872786	1716.10091587329	1635.25226659995	1965.82225852722	640.364752053261	1128.84823954225	784.115353208498	2082.26196768321	1500.23657393318	1294.80891026441	1198.85983975393	1040.55966381023	783.165345070576	1174.66422353496	621.932567849782	992.782372185673	1496.56747928044	395.184982373485	597.473784148212	1039.71577300075	293.351060233665	455.889667537224	368.279304088945	249.7334533232	135.90913851836	278.901507790039	137.905343147687	118.570480675839	109.249670968427	95.2784644354496	113.39631130026	161.354965113589	64.0462944897038	54.4089504620495	55.0339238121401	43.1464708322077	53.9908378290988	82.761383829068	80.8959952229965	38.5866945553107	69.2970059247236
ENSG00000135334	410.36133316148	193.906350438275	910.598653316285	777.388144269228	441.830050092175	827.257776697073	956.025714923602	449.969681458649	1211.37528163271	724.903106515523	2007.35378115918	1703.31792346371	1295.93695254352	1694.09153946117	1429.00735020568	2668.63133749688	2256.75962821941	2077.23155756242	1700.93069056167	1171.44621875702	886.843605357957	1053.70694374156	816.436300916287	579.602768049403	2537.95278643488	830.987388057583	1602.26394236524	1271.61888128342	1111.38644786263	1413.97824536455	1625.81411193466	1017.66343865426	856.10675574913	1014.00569297417	695.910879336193	862.846660169641	756.049759934129	491.488852550968	634.352699690316	586.818774479303	519.529801184986	622.233859349846	542.044085086416	267.515259869645	379.625579675353	287.320282177828	510.15545963434	295.176262306583	326.271891897364
ENSG00000196235	1646.84287910232	757.403117657593	5211.12954578447	3025.04269284461	1460.53172601135	2379.44151232261	3305.78109602659	1427.719672449	2833.87693479957	2357.67720115323	1624.76910439981	1534.66209428112	1329.0539506539	2612.48612185469	613.562033131571	1880.82277177301	2131.53955570503	1800.37414806391	1571.34677270386	1703.84431523545	938.843736636419	936.235890612202	1198.53247646832	1079.87270784593	2371.81590928483	1279.52477628132	2319.14366202529	2338.83482881945	1560.21288829983	1913.6173562286	3159.81748643505	2378.41288982228	1896.68327521252	2435.00530910664	1601.80618808475	1933.84462662397	2136.23506013918	988.042465327879	1263.49469846688	1179.38073200627	1067.73741911143	1165.03220709961	1490.47285436253	322.321755020033	477.485517922566	417.316849728187	658.477195039673	368.577276822319	1013.51197665672
ENSG00000072736	583.181249595199	102.402111919176	1275.24761770692	1592.80196730543	1023.51482447335	1011.4727895694	634.824985630602	490.686027159051	521.702087843682	349.689779345561	678.943529784795	675.405441131549	1187.69514674585	1948.23429338189	1396.18330882486	1688.01755066354	2218.19022676964	1743.77645317924	1762.57136844795	1554.09143923979	1361.88348342896	1388.38065682984	1121.73927642925	1148.78993420883	809.940597646692	87.8942742580274	175.038128419709	173.418712004141	95.0400995037721	119.879606958214	54.0783107700525	247.73453094121	180.677625170954	247.096525802006	182.741476451747	142.2103645796	38.4808341178721	90.2434136842476	192.372750183548	140.68980439129	148.597664380668	105.232951592038	37.7980784801445	64.3551873992153	170.314793619464	126.304182187851	105.587377371625	79.260435699418	52.3962551068416
ENSG00000135506	9259.80218549858	3712.88224475724	11685.6798483443	10181.3646221834	5601.88558888159	3537.89251356748	4067.67672283017	3038.97453428346	3557.25073000775	2692.28659781936	135.979022007323	67.5686816814352	222.830832667885	390.877635141851	68.734068712599	249.49718440052	808.941329606071	439.639939780525	516.397042135685	220.156051587797	410.379233577384	536.032726303744	479.596707381315	355.687129709471	266.135083751813	288.063861408576	498.649822812964	595.318345739666	367.240358381528	377.39471030637	510.393215001973	425.902313616184	476.089288577094	497.592861457312	255.418086995793	248.474613890947	294.643942528167	511.734662146034	651.21404769531	586.396571014523	563.791859685374	1046.92634787595	641.094690941862	511.450486077586	599.859735858496	509.704763301857	1477.29433654736	536.789541328292	1400.30774228849
ENSG00000115944	2244.16741273699	1018.3481456899	5018.70203088568	5326.41574298174	3636.47272754337	2840.42735330422	2374.0356335	1198.39333852711	2353.36688235231	1432.37966125554	1174.46104238614	1000.53195969607	1931.14850246924	2549.57727416797	2461.00912744194	2613.0296959466	2180.10854984618	2345.90328766521	1702.41091500411	1385.35454323989	1708.21214148105	1749.17539318568	1066.69181638088	1227.22121952216	1478.312175097	108.526226492141	169.259218913599	208.294195689238	122.237611221817	168.131412570517	357.28868310503	405.614925435163	346.030394906959	562.463518487987	358.812439709212	334.762348551546	664.724697238785	256.164693647534	423.012283462672	413.288939815151	387.132196879039	295.361852201778	685.052453797752	120.307717780334	255.71142041234	145.708828883411	268.560658954815	207.821561612572	521.025341327147
ENSG00000185621	93.1137816538015	31.2381873745732	605.891364974158	220.295628401793	450.92348472199	961.251884808801	405.388457049299	202.927567273025	670.951716402306	256.371685517805	295.324698233609	390.05745568714	193.636070541814	258.193679450452	101.199943297515	313.63376501942	389.925360148892	504.889158696936	339.209936178047	249.617752619434	129.776619540868	85.8088994455615	117.160514260171	74.5027756279612	365.621021860146	131.354403295865	309.989790217786	260.806971643775	206.918186190828	241.658200174848	80.1706508478536	126.347263283264	116.573892370333	103.366419018919	89.2457109600095	75.1799601912244	21.8137442107691	103.526707238051	98.8795944508207	80.5108067604083	101.51020692322	81.7272709902482	20.3706984015928	24.1919914243735	75.5390700798132	33.5029435935246	123.237005425751	59.9505497495896	21.2877155110857
ENSG00000111907	1038.67691927789	710.297292232033	1624.29618389745	746.298884607592	1368.0916659469	818.616209131771	912.124902122703	458.610308327996	711.984555908271	1091.29002415559	286.430883677211	512.107981727496	5.35590181964632	23.9856028180255	6.97483111942637	10.0964623833245	22.5205368007583	22.3111706123636	27.2004200646722	6.10723063771604	1.86729292614891	0	0	0	737.057728453487	90.6707843043169	148.209653460348	165.45349439214	144.299804617472	129.06494588137	196.97587231169	128.765901964433	66.5591608287886	72.3287289388638	87.4500372393596	81.6776165812367	77.7065664564806	24.0142432973433	11.9944395002578	12.9422150856071	16.0379421493435	11.9701160730217	28.4490629212703	6.90897431766826	5.76814783305564	3.79501140050994	5.93031286327109	1.94461941645366	0.991039351465313
ENSG00000276234	247.66935079011	76.5194493555439	466.490678327216	442.964544105634	330.852012605683	352.816739877601	404.24491468177	192.168387148332	637.554039857109	339.778201039727	407.0491384621	442.548301603814	408.130653091426	707.023464728461	276.597143256997	641.390204770735	340.898724007789	284.686383816007	171.391277733434	142.916145052471	594.541870667241	383.977017401092	326.399696686548	428.05846432835	492.29178421843	699.947746687665	854.160874685287	796.864771427748	778.489748091226	757.49162105441	617.021425398727	350.041450300868	242.792307520481	244.35354265772	220.105186139713	234.993148123685	147.455007474984	203.568956504292	226.738614511005	210.217205416355	198.295967705648	243.543344216236	161.247039002108	168.59846689692	159.628465366631	142.365611544973	200.043733243683	149.350369388081	102.51177137513
ENSG00000180113	159.149159554101	85.9648711628814	473.847059063187	61.4880033171048	19.0800124853196	116.614340378177	144.604414683414	113.010818383871	217.964847450227	147.297318526642	13.0142648785699	27.191694579022	57.2045407593121	268.827855482737	87.8571968537726	1553.99313534159	21.0483455485216	24.8087975542961	17.0474178716364	8.95921892678252	578.799515301429	299.374227184207	360.972617020732	218.621068396809	14.0838135015872	40.8439144572219	78.5580501073726	60.6650771602332	45.9350306321634	47.5118070531496	33.8113105434854	28.6665680115403	11.7911011836098	7.91945414974057	16.7066718799335	7.81009075445059	5.24173700709601	17.8741122342252	9.90803115971834	10.8473399568316	3.96921493772935	4.9322716303466	3.14780295204013	19.9801244616507	39.3773936002736	4.92057611726012	85.3938982499887	19.7959371729787	2.11250842534265
ENSG00000157557	2803.19835670451	6458.67244316465	4468.89643864736	2416.51663790102	3208.99838693958	1635.89441125458	1758.57973145533	3926.62483865223	4088.00829402279	1791.73192506313	435.648024602472	562.670295167494	433.156203549726	797.689523542411	222.619784395538	405.040079208555	2306.37369178448	2271.20774497181	1773.79649847538	1466.04891849291	306.313140836176	480.158377022938	425.210498336399	351.059138818666	696.816445767962	898.035451798704	1421.7097600425	946.63295765626	1157.41331435705	1378.98277183773	1142.84958610696	275.277506129124	309.666531404113	416.697111627539	257.036059790212	243.849604877522	265.802680343103	1729.35853011764	2494.1021270814	5630.76307124632	1873.52938681002	1644.17495054678	2383.56581450149	711.766785963422	1109.78379611455	2444.598503757	1310.16488196869	1054.8971675564	2213.24565875079
ENSG00000146070	54.0626592072336	27.3012056921941	11.594474718465	5.11376042453683	4.01302551288973	10.6002261944591	4.12677913876839	18.5475330741315	50.2762912109073	54.6568359872537	426.059800054922	498.71096208844	264.012890487037	461.499351478796	224.19532383405	368.906920726938	1099.19496376489	910.376923455343	758.936372733958	672.141477927285	465.333821631121	440.734144501043	522.376355858105	353.847700893172	614.618999949833	522.555387390963	809.045826897229	980.186076330588	637.591590184111	944.091782384871	701.67568094784	235.724390865022	174.683396949406	163.052647836254	146.222651652359	163.210770535305	60.8253190401413	143.077236315682	172.327234464022	162.848495104371	157.646247035781	135.347349459713	102.710405303784	209.423554221982	550.702627326274	113.863578441853	284.547393639745	148.531222318774	123.133679366869
ENSG00000175581	375.453174817229	299.99393322229	1015.061149848	792.616632575672	494.966630358509	560.926761780735	500.061005775698	285.262184368636	540.276258846678	543.156377911568	426.805837679379	251.198296335203	1154.03409482766	1452.06588492372	1120.04151596994	1286.71168892283	1270.0998814186	1133.83785740295	856.10595473361	755.629662526097	1101.32310830557	1051.63919451668	931.066267947705	826.320921173177	582.390806947431	100.710374001819	163.646906963273	173.841201579305	107.300638877581	131.888880397283	192.160689366152	193.959161629162	122.822937902275	181.765652196897	139.756246456126	116.414421384297	168.774229611861	152.09436639977	176.752207444079	181.788356262008	172.751135975847	147.08140897461	187.852102222963	65.9064692455994	81.6511902764541	42.6033354256944	141.347960427407	50.4082769605014	109.055908536021
ENSG00000138795	13.3483439479125	5.30624137833712	376.042365302583	163.605937193587	209.783083635718	10.6430218112097	5.43770310034445	16.3051698311002	364.817425793404	256.269837376718	266.722459764595	201.213310836043	118.435428867184	184.012380748428	99.9768982701359	130.96367865236	83.0868880672175	93.3179546508739	59.8427339168052	38.0611339675625	23.8834949891503	20.8837845537828	18.7447948091283	18.7497635846329	261.969889249195	226.675939743259	425.584592600945	685.916155192945	375.511507705563	375.640667445599	463.781192506448	127.181267775224	80.2933831102054	79.0307770178877	66.3567014248053	129.721520460076	72.742223105416	58.7293210476918	84.6521588086733	87.5314462565509	138.148374954759	201.111821901286	91.2708087286675	18.364301724824	31.6187657047637	26.1348662254275	67.1842218229327	21.6568116431064	65.2377509524014
ENSG00000164983	256.240142839895	117.694895139968	1325.90851353987	488.510207864972	980.847291634094	5794.80655904897	2962.37460289322	2211.86973272216	1733.5057164485	899.258458130059	1963.91511261487	1771.42556991972	1781.26908056928	2655.79332575518	3642.68675689239	2749.62551244734	501.249661429329	597.477547406184	386.405572242176	308.458932710223	156.498846705909	152.934005043284	135.46313683703	93.5007349451319	1923.37118092472	311.206337057002	717.105961324615	605.043516791405	440.23108009639	544.167495649235	333.286795027332	424.242341731344	481.354707536045	594.149343731579	423.81246582133	454.592320062645	151.810778019699	65.9740118530123	97.8184195069987	49.3863787783197	83.0841630139789	123.411327170008	25.0237865134969	24.7666386583181	55.8992572930389	22.9079592052012	60.330518018129	25.4530790146955	11.1601505402861
ENSG00000206422	0	0	0	0	0	2.98385424033278	0	0	0	0	0	0	0	0	0	0.990180363587856	0	0	0	0	0	0	0	0	0	0	0	0	0	11.607446665976	0	0	0	0	0	0	0	0	0	1.01128330348391	0	0	0	0	0	0	0	0	0
ENSG00000103126	304.388681810134	158.024129937766	1206.36720798305	554.738123221309	435.685597811775	315.002955183886	465.175901076768	334.992174425297	606.847029036551	494.13668739036	428.716500985237	410.065415060321	411.380383047999	689.171831164148	287.564921713311	649.018879658803	788.784667893043	666.204288487211	582.653947084414	440.714709654389	325.318001231183	328.765737421508	381.490089258529	276.390373765637	508.518782348371	263.407956325147	622.158447461952	986.206787646497	508.44578877256	770.943424607421	1207.21356998266	395.057552332522	427.435195559112	710.78678024947	327.753983932416	526.688236234316	550.109344950354	297.162700687476	433.421243926178	544.056180344474	387.965628424876	712.127901979292	662.578561535061	131.850842215583	277.574612384621	258.163090054699	333.695267784357	284.816326602691	435.993283956388
ENSG00000169297	0	0	0	0	0	0	0	0	12.234503292141	23.7900389436002	107.272707301283	32.6533525740033	177.692752604034	75.621151589705	88.6345103362975	113.757282943038	15.0027311672604	18.157522902802	29.9758105577901	29.9909559921604	380.643965286879	3562.63073684574	1346.95750331428	3313.26261031884	64.8273787750324	107.305140673244	205.15252016853	148.189541086566	190.649139241073	182.839778743922	196.154202597528	6.82420565857968	8.78586591808624	16.7818515453195	3.94007586679888	5.79731702447545	4.03097153837652	0	0.99238115763907	0	0	1.94118967722568	0	0	0.996015711419719	0	0	0	0
ENSG00000145246	90.0016675770781	149.504266684592	2020.52138658166	1387.7726651735	1464.84408331303	801.657637601843	369.534943184838	452.322122487724	362.831507739325	281.24605552486	230.995569199055	268.296236759098	805.925368909617	1381.95002009812	1371.22581394904	1813.67966380615	372.789700270001	159.276994584989	244.391596071868	183.974693431109	433.011569697128	636.451278826938	256.351364861198	397.325092335349	238.032910557396	9.07692585001079	23.9342329981553	15.1334554296528	3.96751968372108	17.9625503692128	4.31826874253132	82.8913333454951	61.2230257895389	61.3463839382755	141.262268570511	141.240170025854	33.4112420576278	34.2173415748105	57.0565994561588	45.3436102708441	49.0982194822442	47.2436191960612	36.5655530362403	47.8981766360358	61.6354394856806	71.36605269264	136.031295272107	47.5280373341261	29.4052320560576
ENSG00000005379	380.545814731788	39.6714200460348	2432.69377582091	620.296567234637	469.519662185329	658.059298645615	830.760231356834	338.699020256941	3271.16034439068	3375.92074573228	5486.8062683474	6317.64869237688	401.687560348455	621.360961326863	261.489153201777	856.083871878521	869.965279028644	654.074710918212	430.925988927715	408.70347855504	312.407605329445	229.497071622404	287.878146798242	230.165117805531	6935.74722362352	161.19051033759	295.932486900116	230.386920882351	220.513006057563	255.73410129013	188.174254869682	0.982538908029289	0	0	0	0	0	0	1.01158745342829	0	0.997946966900544	0	0	0	0	0	0	0.980390153030505	0
ENSG00000075336	451.150523818687	229.250757459853	1662.70547330671	263.195243828718	933.53213088533	2882.17225501455	2291.76743921043	612.627444115136	631.741613655036	504.752004781669	137.082563722937	89.5495122392508	752.644540709913	1042.30720537784	837.845207591372	1091.60674253032	1025.78435392305	848.658005859216	692.983945809829	635.129200014258	885.223749902391	1049.48378752164	636.120240202325	810.264415960419	151.075336473595	172.243350074362	259.003959158029	309.861875703477	191.918368567959	195.087810792945	268.688366157398	384.178852457176	242.919251958243	275.692556556331	300.338022308457	279.704713085496	255.874331148481	391.615153706979	554.218578432119	488.354851862473	478.583085742596	322.487262977208	534.657543878231	244.033025217421	319.475553702922	228.9855473182	433.146879980902	289.923236572296	461.133616817702
ENSG00000120280	9.95667536783067	1.87784946332193	9.84942312498361	12.1808691639282	21.3331178763325	12.6474057216951	5.90222798375378	14.1684471241954	20.4374692415446	11.9229451112307	24.5235520160179	9.91290885764708	4.05480226832888	10.0548668852071	1.94390669491238	9.07049096460997	5.09840792983703	0.976814233839441	7.1215833446074	1.98332236325636	7.84773643838088	3.87047291721925	4.83247855927731	0	9.11020617289323	2.96863057470114	4.91008287521709	6.95828541704345	3.88624808194191	9.73317405559861	8.91474076516318	14.7762958691397	17.2808834920902	13.1515191628503	13.5444857595706	4.8164383966185	21.1366892092742	8.69373198679067	11.5557173306435	6.09287544833049	6.79620871575727	5.77777887763427	4.42148828101769	11.7283441470429	10.7633391773415	7.0506516533161	32.2793840629399	9.89267895817031	18.8332597382431
ENSG00000181458	3309.83327805963	10674.8335347884	812.565701067859	621.011772371855	406.100755802526	855.309592174756	302.341753308783	743.172798864945	471.503123980146	286.190912511982	0	1.04500225318523	10.373751363862	25.2125683371416	7.79351613243755	9.80940477328515	15.6666432648851	9.06674071400064	5.88390540700994	11.9345049888888	4.04207934511664	11.1606931517317	11.1724672013032	10.2363710214486	0.999259320509938	50.6772282428845	68.4537326346422	94.9559981307636	64.2219687857782	84.9209231872598	31.6609637575156	169.541156739943	173.360053504565	239.120245449231	89.0454471455645	59.248357306507	93.1832388429199	102.239118669235	103.396319514535	112.850853838662	103.12615236757	77.7009036598768	38.3310262978231	279.259942263365	321.835374745243	233.266750075399	569.89573535969	197.045676757659	98.6086331466082
ENSG00000166033	1660.39703235084	2665.37692958601	9134.37372206992	9718.31313390952	3012.76108150766	2258.5406706831	2000.4444868555	1139.32368373472	7444.18002638667	11991.2410914893	2959.38111023784	2225.51761358273	941.259287927889	1874.67687052715	767.637999586486	791.269951378021	766.133547619904	395.298540724806	566.30003466539	215.127533240607	1006.90902453467	1169.21311964863	654.170216407683	614.09989231692	3239.55668952988	332.504240320845	454.287619316465	652.682619075815	338.299367973006	364.403299680644	472.435302029342	399.712749126311	473.593324679553	500.159306931774	373.720544075186	274.581028723807	318.716833094442	494.765941877065	378.511515550906	302.70018021971	400.656897083345	255.41226536047	204.713457293762	75.2926723532753	80.9872175934764	33.0193252217792	257.618199176165	58.3622553451857	61.9758556954955
ENSG00000172889	733.761888275943	371.815984308659	2764.05173966415	917.481078783637	780.471402369121	984.561561086401	2325.55677724515	2619.29869850993	1054.25858320225	917.798427530262	121.675438155039	94.6502116715282	1924.10066943368	2126.5573475936	746.824644621631	1199.84379091565	1025.51813022976	485.874317089712	798.876040921689	440.987751638439	342.426593200971	580.183465525097	345.782430041951	277.648896516461	230.952582595974	20.9158052219779	44.7161858365825	61.3555570344193	29.059878092033	46.9584529112911	56.4590070899542	562.57678796578	536.752479990849	540.169281472853	218.837145008169	218.905666902171	648.46694411067	89.5865245644858	175.876402254823	160.019767905807	101.83256013659	77.8176469678511	186.489494753654	71.5481685879055	152.925343618382	116.034146954108	103.253185724441	87.8114952064491	175.860849259297
ENSG00000140545	117.658781861698	196.252565565599	2154.41028350617	1966.04963824182	552.45891012481	5929.70691006484	9412.98833356044	7203.36021873518	2089.74409233843	1713.34443611226	1138.69315491965	929.802428023617	5889.17132363396	8158.57625556311	3859.85419890336	7857.12826622268	6147.00020760161	4555.79874458183	4867.95529722532	4304.23074162536	2004.37015954393	1787.31392958398	2891.72462554422	2199.13366170951	2056.48116015948	3212.41906135776	5027.04030544772	6715.18756694278	3800.4372178273	4855.71712527842	5747.2558376305	4046.08690623997	4567.84174682857	6448.89495096013	2569.49981408974	3094.92478760698	4184.29576701455	1788.16407787914	2327.28900200438	2256.14154971198	2060.24475214845	2785.2240357245	2741.06099438388	579.876996460483	1010.62838604382	407.939177487225	1042.7451985997	593.535117844537	483.913543611241
ENSG00000084764	338.948421663301	150.282016080196	1395.47876102671	870.261741053187	631.462595174951	1310.58746788483	1479.85601155878	743.151590323109	5305.40093639627	2088.1378046273	1812.24095908487	1214.40120171686	740.011389749935	1091.18567094888	350.669876673422	3198.54995109876	991.229625940125	789.946770141566	738.171439234317	583.079626446743	355.602145991381	470.599156573679	469.857468991247	326.673511194258	2491.48382950448	2741.44199774998	4834.12297233739	5144.49740507871	3278.9616153684	4374.06737092719	5517.13023164226	1116.69470460528	882.320059547287	1216.74246160778	718.259573470658	1262.63984190958	710.429712347076	245.505307016035	334.607018423886	339.541315390083	318.109468674733	375.475930955611	298.252185373547	152.521497356721	311.208074886177	219.785917241208	458.991705770912	268.092516577219	366.722706896037
ENSG00000164932	2.97482867018282	1.59772494518734	26.0264073880957	9.07855630402283	6.78908002819766	49.1956413102482	66.587445245322	24.0658721637813	39.488771345853	22.0343780281028	30.2501938400933	19.8895485676571	74.3549799509491	53.5409839902094	66.8420917954758	207.978199918805	15.4541291555273	6.65528579724938	14.4001101160119	9.01650444738695	0.889155492352223	1.78327361353681	0	0	45.9822450967912	30.3796503646727	48.7624486781495	56.5543942600812	21.669728133137	35.9164463706813	37.7424069533408	107.764769064635	86.2982262243035	91.6727064467212	81.4368935056519	71.839204751494	50.527302446875	5.89208663776059	5.82510420544581	3.94900995289988	3.91857023287338	3.94265917800877	2.0703924019098	0	0	0	0	0.99281170105997	1.08516257057046
ENSG00000020181	203.850996972841	27.2933184745367	505.829566068539	951.773577518273	165.310279083656	876.982964703876	933.159726745037	615.747959116157	514.510599912761	441.058298487781	99.3124853248861	69.9431090699374	358.655327752549	628.697612580008	76.6922002600027	372.585922969322	326.299443845558	141.037398444299	263.028583141636	123.014973692244	146.359772881381	139.257288146489	80.1894897863184	118.153109904442	209.473267750979	22.0450580850219	46.566156596334	46.3463658366299	29.2963919906786	26.6141820954965	9.55551474479034	8.93607146028147	1.95952115322595	6.13717602553972	0	1.96700843808548	4.14719196422296	5.91297350081748	3.93566763511705	6.10222168719723	3.92662725045258	0.970013620512562	2.09868036863011	4.90719984459395	14.8109668221613	30.0672021804375	22.4306953707348	13.6677377525631	13.649548524059
ENSG00000186732	1100.78639027405	672.062939088757	0	0	0	1.24710753997579	1.26097122292692	0	2742.58783435838	949.253172346029	3580.19150335162	4108.10473050961	285.166611517185	705.379598848744	431.787122642528	520.169657024214	268.896931966197	251.304165440634	217.539977047534	124.509934585874	82.4738708003035	277.504051189816	151.903540508461	78.7419730228748	3855.14124562704	1470.16976949621	2317.56201578544	1717.23033660052	1967.53318813135	1971.71319488738	2464.20912065725	9.96986611364517	4.82297149031113	4.10470500991803	2.94580305924747	0	5.25416246253871	42.1353071226015	20.5608390731459	20.6672338599	11.8500109425093	16.9174607203776	15.7923962540727	1.97144622142764	5.93397758793363	3.0670047176263	7.88871392668554	2.9488027242255	2.09305566100577
ENSG00000169764	22362.9573350546	4422.44936547493	5298.35301949981	5047.35080782127	6561.16952314142	11663.6342047387	7563.55689148904	3584.26162486749	5984.28183709844	2908.24684528912	3400.40542732824	2982.97342371838	21388.4788528965	14285.9298338525	42938.6657670796	4626.74181394273	6102.16565561002	4434.47185231332	4788.43978975782	4187.87895044638	25802.9730601878	30650.0007534155	38874.7457504252	13639.5333643329	3817.18702103972	557.128359554441	904.006379208228	1097.5510593531	692.873115977952	846.077544719048	522.736665280588	701.416002368301	645.180581875839	785.446554409627	446.606582442888	460.37998140643	271.998498846561	1256.79734180526	1605.1603725323	1593.46740096172	1922.9382501965	880.91499103705	900.561539750258	2506.04612320678	6386.3975520932	3340.30607579942	6892.67172656319	1496.08916888995	1493.03145326573
ENSG00000115112	19.0117900504208	2.66070672774743	22937.8186663241	11399.1895547023	10085.003372213	20.2402393132856	2.80214608162771	6.55383490783074	84.9871006685131	100.624521593827	4.96271437149807	4.01655253117316	8.81529593632464	14.8792038493058	8.74857299668133	60.0774101258814	2863.3837213979	2024.61933924724	1565.88367248842	1166.39928356125	326.459989091833	201.568582417805	310.496355751749	152.995171246295	132.781659616383	10.1177973111559	20.2473200393265	12.1137713062988	4.04127733618463	11.1198371006373	5.00780478133477	0.993589701377294	2.97371862084421	5.95099294545025	0.982555819541385	0	0	271.396154728985	326.308639773106	446.166640972472	305.918110236362	194.238487736773	146.274548492914	2.98411679570223	10.9382173661128	8.88098079981236	16.0799701763103	24.9072097156812	34.2150474235168
ENSG00000182162	25.9209325846167	2.54517040380451	92.4044292945683	71.9031994215091	46.337331129624	93.0304518550789	109.505777055626	44.7388824434824	1.85381825392573	7.71359500236088	28.1082953278199	33.8804432398531	59.8813857529321	160.60209585101	38.495171236669	55.7601510884005	87.3730964313107	51.9905669906105	146.063452606098	77.8164608377185	68.3068416762849	32.1206645784037	42.2104252284815	57.6916725671454	28.0507955872332	1.01187936192891	4.04037333160351	0	3.96470493411783	2.00739153293055	0	29.5849405238142	31.5605060477867	20.4784214685319	4.96908727412897	8.83833817680723	7.18873503830385	20.9555279720827	12.8628532457515	0	4.95367438814816	10.7580651904805	1.04804897159651	17.8622556841016	14.9449067340283	6.0076612734332	32.5690406880451	9.86826093429666	2.12245433536518
ENSG00000172113	163.069376070119	93.9456425306663	423.941521336417	379.484487792114	388.838941420891	314.865323203904	307.803469803559	120.984072266654	148.52135082836	129.284763100516	131.080826619202	169.462977113883	235.548653428543	296.662904706562	104.242397109577	321.211598932276	270.152901434205	223.723259297008	153.57116959446	148.514987394906	169.886429516934	92.0299201053111	121.414097462838	83.9200749164591	239.386259536651	224.814834832771	341.559403469287	340.90548210876	219.437087953064	296.314539771563	282.582420344988	300.135914783642	225.07406976959	246.580069205332	195.757263452072	177.466890613286	155.573745994386	403.282727740544	667.574153901316	978.83253492789	362.415657984744	358.273789450991	357.82492582055	160.851501513757	298.577426482905	142.522001167008	414.271001047151	177.543614140089	177.249631513589
ENSG00000168874	1167.34564010441	678.938379560838	932.885092065762	520.596868650097	50.7853663466799	645.630954998244	564.373324676723	1661.43004594492	170.252184506187	275.587670977028	94.9153409172047	91.6689410645358	289.852983050325	646.942641133477	1571.03797779188	812.760240303271	73.6448639429653	26.7494607655083	58.7945792667515	37.6458422644175	538.834487187326	595.260326696368	538.520149372394	329.476550073767	148.122842299943	4.28284990317629	7.65676395601111	12.3105910535003	2.17828276419326	5.60404180164331	5.36550779365697	18.1236611066937	38.4819956249109	30.6271139757912	17.0296932922725	25.9869417532396	8.36629927295709	1.11500531982325	5.5748722738539	6.71482412210164	9.80385207619245	10.7915775821195	3.04952708140913	15.8487439659273	10.8791001594982	6.60342020023593	19.0271937906902	9.08687778090468	12.520422601822
ENSG00000186714	13.6927090191892	21.4076990826319	9.02702718654788	3.88086649007422	6.40324438661999	34.7824955957308	0	6.68901285476755	7.05530517066317	5.99622280698714	28.7596096187849	21.6540574356894	11.3389760051924	33.8242646513957	27.4514705969977	229.542844965896	355.252155547992	516.081663107672	190.754702699213	192.190501923165	47.2558618519928	59.4441997891047	88.7392740089412	33.4944628107278	31.5564885706286	1.96606435379629	0	1.98063959808635	0	0	1.03293450255676	0	0	0	0	0	0	0	0	0	0	0	0	0	0	0	0	0.956909688479809	0
ENSG00000105711	152.615468876623	135.246977633849	405.239870969941	209.880400282945	135.998618870973	617.376983910532	865.436926250335	705.746682253655	5665.01675992386	1791.52183301211	219.745881890708	132.749246755126	164.667361617139	388.141596225386	57.9259744817686	399.094921749002	238.434267020988	197.352381586009	197.22076148736	212.05019594253	66.2768904010398	35.6319057384909	67.4808802429945	96.6113266522724	345.481226672719	3457.39105364521	6237.75452868821	6793.33555286107	4351.25815775048	4914.70073328197	6379.36348707664	11.0525060755873	31.4336119962249	22.5692716333161	6.03636205340012	15.2806923990772	28.1723125986284	56.9740739007489	92.5183197902996	36.4213890181936	73.1742892044804	122.420155201959	48.7419216011674	3.07400811706298	11.064997911874	2.9503791199314	10.1936715236478	12.1863443207166	1.85804718619119
ENSG00000082516	254.647335548456	83.1883489725769	626.865443817378	595.488772761058	548.20017599017	969.688746678909	831.166298731465	382.627905148861	672.511407144258	379.529839271674	777.525314657025	883.686641834101	647.585678467459	970.75722223166	594.378292149847	1145.78707952783	1124.37130926798	1017.77062645013	865.415784741422	696.677719725328	648.250268760041	591.821470119748	599.402931318158	529.130136411233	891.738717334074	412.634352739415	845.840723355774	750.280570224561	665.814366704576	655.782361789346	606.309983878566	545.231067137924	393.941220892413	322.283709857417	421.918914975139	348.899987996157	218.921051518482	442.784958328498	355.951510843524	344.407217872483	367.93321069032	309.856765956039	299.63891169716	143.42888053373	307.675553934216	103.183480591767	492.601801446949	159.277927288723	127.335080309966
ENSG00000104221	297.49178143849	116.227671250528	579.732866057461	612.316171672486	258.982812150257	397.411850343991	515.04079481555	200.391737197185	479.0587019219	320.090418755263	139.051619048963	104.279171838962	79.3613061082481	123.696634491564	37.0279069199067	107.175063927542	153.582756129106	120.366280269852	104.68753892787	93.7470823102288	66.7066374499427	82.8987161058819	60.6690007505643	81.2505357399438	164.990131309033	77.5334223846344	102.255703743909	98.2911511261943	69.0895586902748	96.006420345079	96.1571557013711	95.3097078338605	62.108935898512	49.0224603411908	52.5024016574586	102.596053420541	65.9148630958249	61.1634371790258	79.327525632091	31.791036848024	52.0622995607113	50.6938743887477	87.898720122808	17.3562308432062	21.7935207032536	19.1009677273636	35.6131957508418	16.661563206115	16.2422746499979
ENSG00000172005	22.6266141887381	8.06765834639888	14878.2433740212	9472.3823794717	4285.65532653481	133.681732217336	109.545550453732	70.3897565684897	2348.36417398067	4667.45003820844	7.01093217714934	3.07041627623567	11.4194882910628	41.3020192587283	5.95262542746275	85.1930451716942	2337.09217833243	2018.47639663186	1596.2194347029	1074.77203904161	11.0745290021986	8.05344816605078	4.00494432474929	7.08228269589175	94.9004822879081	0	0.978379683752929	0	0	0	0	1.00648678054205	3.98882867905821	0	1.00507809971497	0	1.00108855972195	231.24596191476	264.383134164626	205.143208574191	305.315069300035	276.465831481537	118.835871707149	0	0	0	0	0	0
ENSG00000186976	34.0889396180928	12.2473217633355	202.010812140561	167.117767310834	108.103167909626	38.3389014527228	17.9479971863067	29.6706963375473	74.1431615984273	84.7627235767874	0	3.0639408538202	0	0	0	230.854905572534	0	0	0	1.99205309197216	0	0	0	0	0.983505437608955	95.2230057802351	141.484649766844	112.380945742133	113.579518339952	101.794488939779	95.2006598142042	113.665861080238	81.6489196850862	88.8847091867433	57.4325616072346	68.9403449868373	84.3454827093356	247.368597883221	247.053897295995	181.299811748797	211.013127511692	250.978398939481	140.767741242144	51.8144865159379	56.7374237696179	40.4090176607134	71.9585715018853	41.2342357622648	40.1267751972633
ENSG00000168675	1151.48299742666	328.685804755471	489.818407691246	193.804549777457	171.49205317166	1625.93259916812	649.165884484515	731.920925011827	2969.90774915041	2919.17909550944	354.253888916777	298.456834619691	443.83032391898	538.163848496856	343.201054127956	705.79631162998	182.739734400893	95.6813574459189	220.516186846107	119.130526058934	128.019923269828	659.011580570654	187.703461485615	518.823767484121	354.869039514476	491.930757705506	863.657842442343	1037.73932841907	597.358371906096	630.871217318327	1126.74132080721	384.272342754542	331.11411576826	544.262806102865	177.060560070975	193.698352409895	404.110184627948	225.104638641385	251.220510289988	268.831967947017	221.862539060622	237.460040282739	269.83380451455	512.459407326236	1101.81254114103	509.318672760882	1128.98516614021	1135.74449913684	4593.81818810827
ENSG00000009765	2117.46612037005	176.276308519697	1862.39519141042	2030.18099943838	2214.13153614496	9.28046356315077	2.98754246254943	6.89442226734295	8.01936818932121	5.60831898259286	11.7912951927062	10.8624370423373	1.98725519654823	8.04173322286627	4.92400313200142	3.03971455473848	45.6452135151531	4.93030720436527	5.97189691188315	36.0452409892182	1283.20780732274	2334.80332954454	969.032781056752	1390.91112668784	37.3934536329383	2.98863185515258	6.92550859167293	5.01593105385762	4.95543505075934	5.91313869056722	5.17221564276124	2.98359506239881	0	1.01693789485103	3.87464591951298	0.966379105110205	9.16076442521815	777.50195350174	606.397951011724	881.296992393365	1219.22975852043	329.425143552224	659.565717392874	450.348872174139	661.021664348673	422.566762792553	983.78986402348	443.933464929305	573.317289216454
ENSG00000174473	16.5327608354971	2.725078559755	7.40942287323894	0.916675986567694	0.918935093236267	49.8600967894147	5.5807007981105	5.0801878728881	217.018298219227	81.3924819916224	246.97759640877	317.281254744783	0.980490913810761	2.97785057463356	0	27.8280381500687	4.98472251513112	1.94596873649646	0.997892857189135	1.97728222105105	0.984594551990316	0	0.992776611188196	0	258.084893208671	46.7389311929158	108.491152735992	61.6517269949464	58.7395914212886	71.4454223035491	45.0056518658299	4.05642819397234	0	5.08359857125984	0	0	0	15.8870891862917	6.98192834405575	3.00688653393984	2.98311026641683	6.06568294061886	2.04989689894112	0	1.93389670731765	0.967256341341475	0	0.977546138698622	0.982004070113005
ENSG00000076716	61.5270968544609	60.214821579102	2626.98315665292	2880.69884014804	2065.48939956392	700.715035320971	385.044621088251	246.736770338927	370.233165077719	361.340084918709	683.253952109265	394.016662389607	1609.14386793456	2347.3956684241	1478.38471359442	1739.04244643124	3210.78740303293	2724.61427400266	2193.03886598031	1599.2087346418	4333.89156311854	3685.21556975337	3276.70513547834	3144.81841265261	857.965126791369	194.116801523544	287.302836375224	504.571550142016	270.333189759297	309.243357091768	458.897347225122	660.908112648594	677.48910062528	1276.90513606547	552.539816452394	357.219429696784	730.409161788131	353.245167549582	446.695078071433	380.09684571713	400.490878516601	444.530728241807	405.056037321213	1006.40460027511	1685.89898721583	1620.7026926982	1841.73534387763	1476.1958892264	2739.07198926376
ENSG00000170242	2300.34442031545	1267.12495773573	3024.18441164084	1358.49527972031	1981.95831394472	4061.66917496488	2688.57933011108	2259.83622649719	2548.95645370028	2399.62678906822	1290.19814748973	1692.96023193079	1557.36949476352	2741.09446920064	2749.37956469318	4956.4020755534	2457.56847413616	3426.94228354029	2146.35783163848	1740.40667022742	1357.30450594996	1519.64019440965	1322.055594379	1206.29532373845	1560.95456132304	1572.1371910724	2628.23329962012	2326.32549310835	1839.50414081207	1982.23218273886	1263.2669417331	4265.54593446002	2488.75524305721	3034.54648641147	2739.91856473913	2414.98485388026	1240.5720604131	2037.379719033	2276.03783950241	2192.20303258948	1928.74504059497	1916.23636602628	1378.55128147971	713.239819778595	1088.51727546537	611.797430082368	1481.30639502125	827.37513032246	581.200716335692
ENSG00000183378	1.07638415074546	0	311.226425296482	117.162525883293	104.942439314893	0.994713010463255	0.890143402608847	2.06744690777189	1.86653878379528	1.02463283689742	131.951149470359	153.897118174134	4.83656883200968	32.7020543840162	19.7646559647851	52.015070064633	11.9264415238906	27.9825301248044	27.8405238651296	19.9866112179846	378.946497895197	17.9474909532644	48.146311652864	18.0684724319308	109.311301519477	25.3664275197602	31.7180927103382	26.4819309208415	28.0547784999483	27.2773789839159	12.4144686554594	103.948237045783	83.7695071787045	23.8517634721115	15.4955547284669	16.4019719212358	16.5398828552481	1258.51298000582	627.040006712809	363.400175697257	374.580921109802	684.776611298484	311.803763574893	185.072620126856	166.899291200169	97.2953279217207	212.205593901429	109.061027516539	103.437833877256
ENSG00000111906	326.026792397044	176.309636009625	2478.467291412	1283.7847568145	1245.91482514529	1454.8666738362	1673.82002431054	662.755255058156	1428.77846659656	1595.85477737967	423.079011583414	370.518606420945	983.6280806385	1046.14633772297	1052.22690268218	855.295564250777	730.072840677172	819.466124626605	657.461170847384	474.616415217923	247.404750075711	215.219580463089	197.408738931062	171.908362955734	528.842436691301	165.851964443007	311.612840229572	294.290647051927	212.368007375354	240.238751451704	370.549260317338	593.516359850473	422.399884786568	415.068442895918	287.126291194843	433.021093894701	614.727665216204	282.408425555263	420.262353647612	273.29857950944	216.857769098025	384.14351311724	496.966943977674	194.945833921135	331.499766188431	119.756853717815	238.50114323655	275.258683349878	317.329821646425
ENSG00000078053	24.7349244528412	3.21253540085272	400.340602869354	203.856462098796	53.2899490281473	225.015354362635	94.6025069001731	134.366146790782	3460.08826450536	1068.61885898844	7109.62189623319	8108.53000641341	6.64049461678795	18.7664035626827	7.76268865460519	91.0514350967808	410.894914166293	345.803599553567	337.327830408352	319.89768786363	80.2888368278807	783.629247169875	245.601486836193	537.830666587882	8055.53163161292	1991.19215888138	3523.25389703851	2867.22427897492	2440.25264165303	2863.50298762758	2454.49400051273	1065.88144366601	485.563368526198	466.113768989254	804.804502365689	948.988492357269	184.339986264312	21.8899547362344	19.8534190513602	17.0635881252585	37.6305795549645	29.8100467028378	12.6461553983774	17.7324850102388	59.3189668131918	24.5457483243555	60.8697618732001	32.9818918918854	17.083436219373
ENSG00000242689	8.09632077596069	0	20.906818236444	13.079499472334	18.1770641344972	18.6001324736044	12.7584349840515	7.94910367812168	28.4012199951525	18.9033717331798	7.57586914016518	6.66035571412891	38.3519963358806	53.2820066600056	4.84257491394444	19.8815863232	102.026988346681	62.7441542270316	69.2859549332866	27.6014411322364	24.6005644194624	42.2423639182412	45.3290267279084	28.2716175709186	16.4088964875562	25.9924654047154	35.328897585703	45.6100037898904	10.0200121934665	33.1554741168395	13.5687405232647	21.0515067406304	12.074015156952	17.0048410458988	4.94872113529887	13.0528271365953	8.94865429984815	8.02134868255112	10.0299980126917	12.8684390218101	4.9697035747232	12.2589950303097	10.0773329467113	55.268164555125	49.7113301968208	33.9705217733664	35.4829989392955	73.9674208826207	74.4403063719135
ENSG00000154493	3.33255732968455	1.75411338301317	1.55949940109799	3.37225976281374	0	0	0	0	244.483939954594	362.689005839423	27.2013039307581	17.0949518723656	0	0	0	65.3520007391815	206.101148270951	207.552277288842	120.7980338568	115.559268491862	215.703543847563	242.680336655289	205.736929365064	192.037243355704	30.9779784669804	26.711904618911	61.7818263140997	49.7722816659526	30.4557335678932	31.1841894757854	51.28049687175	0	0	0	0	0	0	12.6811209303189	32.1054811708487	26.5455853452999	18.7460307701453	16.3506045893616	13.4992041828618	0	0.992134779902631	0	0.990445085457193	0	0
ENSG00000171126	0.974304517411387	0	48.6683536108536	17.4745994300465	13.3125673190224	0	0	0	67.5106618575861	39.38178322534	60.5243325472256	73.9370570525048	1.97824183764163	1.99662542340751	0.981416275795179	4.98225550780437	3.02437038630981	2.99356884985906	5.04458153805922	3.0095951711178	3.90564315626087	2.90849742384585	0.984217451143065	0	111.894304815394	14.9974344863422	31.5013484111779	25.5169138665156	20.5341171852433	20.4284190800996	10.1982724262469	9.81626210693283	21.2633882171334	0	35.6604933444058	0	1.76299512663306	0	0	0	0	7.44995556873521	0	0	0	0	0	0	0
ENSG00000151694	153.628064145753	63.9272566425244	610.571035819105	320.586351925429	509.224979877966	717.133836090942	355.336352473013	399.538675763232	782.140789777405	426.559591461511	1380.25638584914	1524.09916251366	1700.98206526605	2751.73656776694	1435.79504652479	1987.00949109404	2547.59406824614	2753.53199575323	1950.33202432637	1738.46660716834	1352.61966338999	1398.32444189594	1158.26576451227	1152.4712511037	1796.10287833432	191.312054695186	357.134833926719	406.667985796285	272.953126124719	327.651176661598	326.777164471433	403.651791087126	380.476219892634	324.643139996732	238.001124932949	211.440641930672	198.770356758883	397.893236507319	477.976315693183	448.300100789311	466.589666705409	325.609083739388	381.584063734219	147.706510893627	285.902525438851	186.817760809426	474.308621444635	217.516615216227	222.827872501744
ENSG00000145416	94.1575002143016	24.2663913390968	185.854017342354	59.2405216942127	128.556819381412	257.223199843574	69.6438743310084	83.3474905613899	1430.52382049902	803.245938955035	5359.30732014024	7917.13760251794	148.84836041337	263.502507022702	105.351612681742	227.139601063303	254.442281430693	115.136967652635	174.052704934883	192.859612065868	309.308283881936	232.025634399139	164.545542335454	160.984422380609	6029.90375699521	169.034824552434	333.611211356459	197.2073885881	216.251386233993	243.788552051217	121.83115934661	3.92655870421472	13.8282424072077	2.90346312039549	11.7314106392356	4.90429190711993	3.92137748169005	30.207945437228	26.0009790753405	4.91741233167233	11.0329747652581	15.2291377459488	9.11330323939652	0	13.8961235967688	0	33.2479401699202	14.0244874529959	2.03874201764592
ENSG00000147684	3094.30396110689	1649.11397252794	6631.35802105289	6401.76971819096	4052.94729145421	8047.66455169312	10150.144311088	2783.5973989081	2903.06433086019	2795.13074500112	1322.156236221	955.833478969835	4132.19004082881	4952.38198656456	2492.83163256327	3437.13857509328	3800.82977877709	3210.87404268064	2871.64285005367	2247.52952574461	1666.8944834533	2364.24958810314	1506.91842148716	1609.64160544125	1522.52308653334	381.923750614696	648.624760034718	786.068417739088	565.844266127142	671.08542471469	933.324974577239	2137.06637732513	1417.50429285529	1937.97339482073	1632.67219650122	1804.46764243008	1684.91201571349	1121.70852918181	1169.2821686607	973.631653528587	1101.1168338643	869.400005091054	1162.76381246589	414.970705596094	555.59902326225	345.009234022044	798.550123172597	453.386916809341	849.178807044986
ENSG00000075073	16.7176642030611	0.935516571793082	28.813505093783	35.3364135350795	14.0561966685799	62.7902362129921	46.6152084658861	26.9480293748517	61.2419708310417	10.8031355189652	3.07674032901914	3.9337837729407	0.969211066456701	1.98487368748127	3.91601682583428	23.7529214530246	7.00257132181323	0.996608902080076	0.995173281515417	0.998492011696005	0	0	0	0	6.03703919551142	20.8415173315399	32.7445867594314	30.2721751015716	33.4368875342206	16.6913124826514	18.5290621506039	15.8208676433808	5.89289329180776	4.09933574833443	10.8937125554125	11.7176744254713	6.53544098166704	8.91510149526524	8.850329569852	8.02477603514183	5.90655243849392	4.79863376967009	2.15290123381302	3.85359335229657	9.76390470191365	1.99116941539287	6.78534433119972	1.91866261094546	3.18939070681277
ENSG00000164933	476.601450770404	291.578715668083	721.101781594653	416.954850335701	581.368741858575	864.685981903508	417.934488452893	275.457466930459	730.204608565425	356.883646438394	498.084842640437	507.423438639551	453.782509847318	640.664106562662	608.707257477534	754.634736383466	610.711554936727	730.35665472744	599.118074842774	394.822819434045	327.778258847236	404.599717234856	314.031239371968	273.268678630296	496.440387771018	86.6876935436628	140.908558298455	131.932752796157	103.873717318884	132.885903905049	125.475444623294	109.101459808439	89.2825501343403	109.57162225338	89.9096146250302	109.030721637481	52.8231355696054	78.0136425532878	91.113344819741	108.259389763821	101.231086556567	74.5740864617845	87.0930642318065	37.8446712010787	51.8799615060475	22.4782404045738	93.8779395133924	40.8874413454239	30.8954994160249
ENSG00000170248	1459.02064565261	920.262554966356	5354.08460789237	3137.69564437315	4618.08893913592	6393.17442092586	2993.43174964941	2514.29518303918	3254.39246512618	2188.25299338704	4192.40477408708	4211.32366019526	2598.80560669341	4733.0863035244	3892.88729415581	4196.3418726708	8175.19682931797	7610.48515156889	5675.98735659578	4598.41815405845	3348.58327529448	2963.62586230187	3090.64667124107	2255.1082698286	4604.03880868608	1192.04099178807	2201.7506140193	2056.40765739743	1589.98809129239	2023.84590147657	1538.61751342907	3226.06759019971	2941.24725846415	2437.29532020075	2109.77045197047	2115.96166150934	1442.01095552264	3052.55200898031	3476.69612023354	3073.55703677431	2929.00272642271	3158.0555589873	2084.27692851608	1019.36312478511	1577.74979251784	944.64505605151	2511.52867451494	1206.10519352567	943.477619438188
ENSG00000121481	146.535931275612	113.989981230362	599.816869275964	434.544825360295	435.245714887834	476.368348235574	282.777146327762	138.122864169016	641.481257363399	285.342401321951	1360.64488341681	1490.11471817801	132.417164551725	306.298240117672	217.711682715572	424.788886755331	171.24490261735	257.082452724873	187.246537169359	155.443473339646	84.9812655371552	61.116992666639	87.3366426608205	43.7451812830702	1491.07328366503	394.526254126083	620.624298873131	565.484769219658	497.541472051673	520.058662756805	478.389126002013	506.079196212182	351.190523412951	458.980818177893	312.945899185342	269.905405405667	157.585184560343	152.378358923078	203.907058200992	230.821206385578	242.049119545878	167.234482292835	116.052348924815	59.880561735216	119.172909515151	99.5834884862939	186.293130735024	87.6741676710503	90.302763114357
ENSG00000132669	185.296266293725	89.0624035925266	1722.99778542443	1263.19490055834	1507.65026474153	963.05430106426	1141.25075081408	869.155660072736	644.460099210887	877.756435627624	641.57997013611	656.912433690335	1325.77294432347	2350.40855611237	1287.81883900505	1658.58787239134	1432.07511723009	1261.2827936672	997.655209154621	894.013787725732	704.712315978108	893.534689661131	697.651940684824	604.809077636871	767.625387910684	146.083065379025	255.094508091392	220.974380559361	167.533976811256	219.332757329765	104.943494333101	3172.28672032138	1627.67385966831	1779.44690010972	1824.11352440647	1812.16642199668	401.448350942509	443.742172057349	414.173119727585	301.950239817093	421.205652054213	447.37941765533	164.888679723636	285.637422051853	329.476951817913	222.026694320668	326.577641217904	414.487918020932	161.08930153205
ENSG00000118434	0.624033152405334	0	20.0171196270216	4.14407554219371	3.17039962475297	0	0	0	0	1.28611807635427	4.00597890343566	9.19524159301071	0	0	0	298.005806847833	0.958148138042077	0	0	1.00750167255485	0	0	0	0	5.98135870410297	62.0667794000323	69.0248673815456	56.1295012645296	67.9360416414334	55.2546216997788	34.6677108044356	128.921793871317	81.5326757495914	102.970594748312	134.623245210565	69.0570907232943	5.22162615072159	61.9574753930365	49.2991644051487	38.3982615203013	35.1307959069767	210.259404006047	14.7953563324423	79.7472732604417	71.9227719891557	56.2666913009474	137.366367823075	45.2724385140345	11.2526832604926
ENSG00000170807	0.971657838439009	1.7850394275347	0	0	0.976005059933275	22182.6253125901	30256.5834226784	6905.02514029202	0.988167079520596	0	0	4.92464558640489	3809.04727042196	5359.97634067696	9396.76672377719	5416.76799043948	1.98898835570153	2.98759242628386	2.99841784272261	1.99746995438899	10.9159924214555	0	1.97806744707201	0	3.02212849198804	16.100517910999	14.0495450611913	8.0194139052121	14.030638100603	190.56620204354	0.996304381911716	24021.4662092757	13534.6284477918	21595.3993195793	15059.6644280101	17219.7644126465	27969.5638211006	16.921403047267	29.8742633682692	8.13313079302064	10.0645273285221	19.8962905057159	9.87278558841456	9.00060622916946	11.9932097874284	7.09411419730794	7.05578434172419	12.9971812190796	2.01825375038776
ENSG00000213347	110.973456780736	56.8999823971377	183.085486596693	47.9977073753873	79.0538829842451	53.0029490105819	39.2786932398561	66.356966187446	46.093379547842	59.287256137844	2.2599426581775	0	1.94126957397091	1.98972010671917	0.960824948700075	0.979567264462371	25.4213947587953	6.89928578641405	14.268410421968	4.93701075824466	0	0.957166481423781	0.987910975114743	0.960225628920076	0	11.9420089006933	21.8159026489251	41.8235157638042	13.2770122813618	22.8602473143147	37.0039693967815	6.84636689538865	8.67249831820686	4.72452252831701	2.90236738837779	2.89596969089472	9.14233965052876	11.9311364896074	14.7990739521157	1.94122323558898	11.0439907899586	15.3854417156981	5.15043140061451	2.06211205365197	2.99963639743094	0.985086633776384	22.5404804741499	1.01505153665894	4.42489784040174
ENSG00000164934	462.989743577743	280.321979636723	1446.38071400393	859.120500215986	999.409870321951	746.472857189327	425.252982545053	340.815185688466	424.254390791482	342.541358336865	1341.66032252452	1446.07406957237	1889.30278893624	2337.826341363	1895.4381682631	1942.1245242979	2584.58201106296	2364.54921313324	1536.35810476782	1412.01022398214	1607.95078479059	1174.6090329485	1255.12670990297	1060.62820645173	1466.07491502331	217.353654246992	325.924034647521	192.885866525132	252.54541345484	404.005106244039	272.655555668241	632.540896710101	439.005165840522	347.288346150744	454.55772101107	477.154789039685	343.13964217177	314.323010812528	365.295242506039	139.016708664038	300.115711266192	309.126223902035	294.680956648313	199.862393025195	397.070507857143	73.4982797014849	451.701376912624	224.807585907667	190.380950059374
ENSG00000170873	4719.16726570745	748.265738536158	3725.05036957828	3083.33742329859	1782.6433142144	1271.26622544162	915.520845882162	876.004374547651	2482.31658760534	1715.95121478076	2685.60086214314	2509.86058571729	711.172859261454	1647.09793923881	511.90259065936	1009.23442696494	2834.57981824011	2988.3498021641	2431.13719209125	1872.11411771899	2344.81042671447	2676.41582941228	2875.87128650061	2351.13841613394	3599.18042023823	493.931750790057	983.904084087338	1169.09292013315	739.553188197974	776.35290258658	642.900021678307	308.508617970904	258.697258539607	248.658955286362	174.172372403605	182.750931391031	89.3226233628801	810.207284969467	998.791549487545	1371.28668649308	822.174154819891	719.331922142099	463.554044818052	456.918034609934	564.216445310238	1635.66735761366	589.082546723899	508.412740288194	987.161151886253
ENSG00000217236	0	0	0	0	0	0	0	0	72.6556937514612	26.9617075993256	7.52857287448301	1.9438589987269	0	0	0	2.09618037639095	0.983381928325852	0	0	0	0	0	2.16112003086447	1.52225824057007	25.1628138982522	17.2395932202501	105.338102506864	14.7038857796593	47.5218691787254	97.5664414186451	130.218560774148	0	0	0	0	0	0.859946600323803	0	0	0	0	0	0	0	0	0	0	0	0
ENSG00000197635	1342.85763966362	78.7585492975669	5312.31891671951	6728.09277253975	6169.36381776796	215.040407091986	202.749477015543	73.1096416184696	129.835733365277	62.1223192409908	223.296967662838	301.074442227198	41.5433199880819	75.3749757156209	46.2694564831916	228.370970834958	7101.37258540181	6563.73579360778	5782.46223991313	6658.26396980657	2083.95467851317	2310.16969627862	1389.0293090608	1065.75726245989	490.767358754407	8.00787484636971	22.9194170189064	5.07630193166092	9.85131670381595	13.8711321980423	5.24669918414661	21.5880399861322	39.9549669246594	23.390854624577	7.87999863681442	4.86536185965948	7.05839791090003	397.594959132104	473.926851355119	1049.46930765485	793.412323595934	316.420014303321	374.048522333437	436.916404078743	1214.62594682953	498.841070598253	545.767571201057	555.517499570372	171.026163328952
ENSG00000100142	1198.8109241737	866.720469231879	1145.39569373413	613.578306803093	580.681779672715	652.284863496251	1055.05406867287	568.099897285431	686.402541348573	753.485855779221	469.539754823976	460.19322522535	2076.83306801988	2599.1016458184	1263.96693285165	1956.17734640967	1115.28557565655	909.526650112532	869.097860522238	621.05837010872	626.009415309225	530.564134133137	461.580112272564	429.744837991043	618.483465917139	214.225548229069	321.671470795058	448.75891520048	244.350194029924	251.651782103497	476.616082302393	554.56065412798	352.005252620895	453.892076678246	305.712553990669	332.027591520806	466.351860417256	351.762217896406	307.228875422119	242.886812190111	347.626658244407	248.306159495851	438.950643343629	133.705212904529	193.070916730728	85.6533767373457	366.118765887551	135.310396255815	350.189741744272
ENSG00000173218	167.422144596015	48.0620052627702	882.640203924697	596.083230530147	795.625344356016	449.948022045041	328.523626945318	233.200539361738	79.2998731369768	63.0716755471523	155.353662912105	133.687866620212	224.396819459713	340.351980061208	135.491003050779	296.113310304179	962.915779792022	892.871313675602	633.999786480392	498.80176686071	234.340171127845	225.496523357188	173.334212479529	187.941116464975	235.953376377949	38.7978678757908	102.138824793857	73.9095788984365	69.8614073158049	80.743050711091	18.4508203264543	87.5693295294667	62.9238913585671	45.2584187080504	71.0420137332912	44.8640441247667	9.95901143304624	157.24101700272	202.046500954859	129.510890930509	195.759696550196	130.970771344223	58.0446593239269	38.17468517516	91.5720292685923	54.8820548947875	108.932050636277	56.1469508020461	23.4093355539339
ENSG00000134330	1175.52331408478	551.245940110598	1677.4822514912	1070.04684377007	913.352384145169	1413.75057785079	1339.33556877691	625.201347698923	890.448136069683	631.527459900498	184.926473371586	116.150952332049	269.608418775461	348.857694256105	150.321423626465	400.201319500898	788.650407249081	693.825588287644	451.464754205945	370.201523021227	203.998292925708	121.653456579577	189.270561146585	131.872858298492	261.633182965108	117.236885435858	124.520248002656	263.912490395474	147.818872950171	245.556222819693	128.269823977967	178.742845719634	110.336719709271	276.933360902546	101.889292105884	281.628006410993	99.0727949052934	111.787707340003	115.475214272349	310.240804676943	114.766021739496	522.29953341614	56.8795258884273	12.199841764813	26.0176340279309	76.9983559045273	37.5723341302362	70.3585352166582	15.5276501006507
ENSG00000120440	64.4435623960315	3.4095167916857	2.71481396694996	4.54408851723574	4.82340511044083	1.917175104769	0.879751158191012	0.885654088594415	8.55104614643595	1.18672208888337	8.01937375192505	11.5877110837607	6.68122434511857	4.95944471860272	0.997236057090368	906.612194022328	67.9009690133555	77.8225909074344	36.3352652123909	54.0549166770258	0.986016689966953	1.96914332907081	0.988956411128644	1.00521704873413	13.0158561803933	4.08548606562302	3.03352255194919	1.02536357772932	0	10.0648967415027	3.09031021948399	20.7767710399856	7.49744579358487	21.9198742468849	11.7967321473546	14.3494272328597	19.2850443145785	4.34209764015228	8.56482316395839	6.73780840173613	10.5291925200976	16.0462715000724	1.05754081094919	2.66457607527091	1.2892289985156	1.5403407177586	2.61710393444166	5.81858177434391	0
ENSG00000088882	2.13383553174519	2.782661794105	160.390363930667	119.690016572583	160.543013116353	144.29088094388	119.982759802731	201.803540588681	43.5548591902462	42.655398205881	14.3204971279807	9.27710234432761	45.2600341710092	180.818633881745	7.83734525977177	515.51869923823	101.590287524481	44.0944551262955	45.9179947569461	27.6339178743383	22.4624788413214	17.5608729862609	31.2181625605928	15.4193478093104	43.4867984954964	190.991173662147	278.075975503808	292.65749711917	153.10867692762	196.126602954768	333.220803902145	1234.28188209579	736.657263121301	972.97320004875	344.193457129072	604.086545582793	530.053381464176	408.162042890997	474.269811252197	505.949809819257	331.749601986699	294.302007426074	423.541940400331	145.920255258376	185.406791911253	241.38198589852	352.169483026616	313.370804253563	217.422953025285
ENSG00000152128	5.23947443414912	1.92670923404199	56.234879595569	36.280793984126	38.4964087703186	20.8271286835191	34.6546416578847	24.2657053750344	496.658564621235	229.426142528285	816.540125402218	705.08873046886	470.053229141276	623.00610456023	311.567595121852	399.413844107466	28.1665732556153	19.9119746064756	16.0870960372903	41.522239343397	3.9906247373191	0.99384142176064	3.97258305543	1.98553508079068	955.536737867519	128.331306924712	191.901848653006	201.164687182995	112.088768552607	152.797612651209	73.2407133361003	149.552310655601	141.830087375751	119.936547295091	149.585343096545	113.570245041237	22.8934625168999	2.94774495854335	1.94583417965942	1.02960866311628	2.93187131348836	0.958969733369102	0	0.953561385095014	1.90630007481164	0	0	0	1.15259845518484
ENSG00000170456	627.488065665582	289.641861636692	880.957378087449	555.15133600341	837.550678869666	2557.34291766015	1097.45581981357	950.238908275025	2069.96793403752	670.783020960774	1148.91771287677	1287.48663587657	1591.50776884342	2930.92175153071	2077.24319124336	2230.37428328316	513.663870955391	452.167955725662	394.916487802221	415.657148911307	537.726610351894	734.733822677019	549.715644611052	761.556611693266	1417.02740784224	1220.07711385689	2301.77219864841	2342.84957051166	1496.83975984376	1640.08607428973	1098.30113023637	1615.95996470706	933.259290710774	1087.44374113544	986.09659040076	986.789640538673	282.962937729823	205.903523791158	390.346120649715	387.399578163451	221.427903220312	132.363696388131	153.976438579943	446.454410723253	929.482732347582	789.631584629891	990.637593652355	538.401618919529	435.574071201261
ENSG00000109586	51.242656424988	13.103885970232	658.859853021039	197.095126986088	732.373784120308	452.794557043984	251.314670905318	244.782337134363	987.359105970186	604.543570675948	377.737261936402	345.247674512239	721.892584282966	1346.91912472165	653.999507390084	806.72860219661	202.994346426969	124.236732476432	204.718158950722	113.630726727305	106.506327674944	124.967384566254	95.2326186176393	63.7492981379286	328.421336334253	160.628726683128	260.753751043369	258.706335445192	178.013169987741	218.237451399346	91.4419443140138	290.661135010505	301.833913760862	200.349840576977	167.974691747587	166.196542067053	50.7142392352999	296.45004271559	336.155918498042	152.636531834292	380.862170460405	446.159481670153	51.3385793457645	68.65452377364	171.695999401277	41.1308343091333	166.417650302275	59.8802856704068	14.4549694358539
ENSG00000077150	474.13212293283	233.406836915243	1480.97303748772	706.890265972963	525.022658921094	453.979750401096	478.652499376358	651.668777913102	140.538591470615	145.621312651799	216.738986550876	160.431691912036	563.101226313874	1396.21121858101	270.198921493281	755.021400429444	1221.5572359324	871.636034466639	944.401477643674	833.402152909921	259.819928447842	296.076038318055	565.248339620545	265.511304023179	350.84303184406	324.840275673088	483.716245331147	547.03281254379	426.361930244985	608.622520246603	323.987248516459	1029.56436226111	585.316986502906	777.289984841959	659.962005404102	824.53820312444	423.192151015001	849.670762050365	862.22661958348	798.610933378949	875.182577817738	1097.62827944627	539.939246191364	333.183383063538	375.492535159582	283.920718348171	826.635990626124	550.256190205498	271.11939812091
ENSG00000169230	1989.75740857245	1467.80118477801	3349.62472143684	4681.58573544302	2363.73780674375	634.370538434718	620.066881177436	691.627229565656	1068.51209354908	908.076122230751	1302.64037546776	789.759134225358	1263.11509272668	1924.9173180454	690.980248275419	1490.39027791347	10436.7720388453	8191.44472791239	6690.81497084422	6218.34895192449	1806.11449250335	2053.08889804104	2149.27449783529	1752.44137220133	2023.61233775261	187.491275613916	316.58643808448	436.496796233097	282.322289107318	301.004263425911	567.725782622092	221.349155614683	230.250113527826	254.231775525531	146.11973925263	105.638705547794	296.056175831785	351.746772184851	376.685360733228	449.956847758371	425.318982667185	374.018876133096	617.596994984397	298.075718163487	482.735512775792	256.701371859581	814.1613305863	244.75268387319	793.009481795147
ENSG00000086696	10342.2532907551	7068.31012929136	146.880338912545	414.074900967171	140.115185828828	36.6703898282168	10.2528265961842	14.6768439140351	15.5491162319331	7.06382121602294	4.11736078427869	1.95804056545022	1.01026921695583	0	0	29.8534442812213	3.03754054624822	0.954896718956182	0	1.95883241061059	0	3.01668787284256	0	0	1.00359513585799	8.08464901340889	12.1519700174017	15.9867395806917	10.2704347259395	13.1764267924005	28.2145467486052	16.9424614611271	13.0881322797767	13.6570038424839	14.9924744261577	5.94070661511853	42.4732775027429	109.791558716305	499.610591181379	114.24477831804	55.3829060814978	43.096736192021	135.362309650546	0	9.78470969652795	0	12.9937862366273	0.992134052899614	2.81978517861257
ENSG00000143771	1045.13970566248	747.643365181103	2255.04266773405	1336.3917482811	898.599156574156	874.022103289073	669.323067961705	593.670997791037	482.658605097504	359.195813094746	121.738094828371	144.639769427445	113.430927492752	262.030272689164	108.194000985716	158.195204093964	767.939841049126	516.882689332212	405.345680284079	434.720678952999	738.539941739089	771.785676724505	639.401580771666	596.085485074496	191.544133423347	63.0458303892219	118.308108774747	129.787604142187	62.0246437242632	83.6066417156357	82.3098696660858	88.0644109352725	91.1735828358454	85.146405035961	87.9409038553456	76.8574550346983	55.1142614725757	113.670069106569	103.967009612804	86.5740949087521	97.110001801486	72.7118572786816	67.7409746898807	38.8438743265767	40.0624566173393	17.0294820847692	78.0072924127493	58.3926031745189	21.7967633425427
ENSG00000048649	404.135026854323	256.807852790423	1672.73187153869	410.321376987981	1342.88353989238	2134.54063924315	807.10393740437	945.827342801602	1430.43424771029	1044.91193192292	1035.71138301635	1602.79609613022	659.044364878473	875.267441798787	676.416454373695	1218.00685212778	1608.69149273918	1980.48706964365	1116.80103935678	1114.45599952658	489.603885857843	386.278680388293	383.879486078882	357.983333541907	1164.20051120144	257.532508454325	508.760137620123	534.76101988444	359.855487898388	429.366674783938	167.832731075858	321.218644444553	148.730570097441	255.875846660449	204.259217002538	165.43160886695	90.8303119463165	184.345112170535	209.69917860954	262.763173568671	228.613194615502	210.542415116194	142.26615641309	178.594679885823	203.218073655674	228.239515140501	325.109690957824	215.543411740233	186.614529328223
ENSG00000059378	509.865874682642	256.589001674901	940.769883457521	763.379022630288	397.977515817047	1042.21994604425	534.955282555379	451.989038540407	210.312684674507	256.495947762431	418.036377610015	265.700548419749	714.747694801578	1134.93648239836	917.613632459306	2495.44114264978	794.038936458769	608.872174696337	701.09582071341	541.950181427853	693.546289825237	913.983333426731	455.856723644691	842.621966940507	171.32144684737	64.412244574598	107.507415772164	135.917986767861	86.4166894004688	95.7138103695031	58.1130253658346	527.624846998931	341.4760282242	336.092200630268	473.600242115621	322.893157596714	197.757653647236	350.409764580486	234.50836241434	135.367135056102	262.056554177274	170.198170161307	90.7073146662555	279.996485994673	397.814625711942	185.632843105334	1216.82431971922	264.569991916684	344.369924405025
ENSG00000100146	3.62921637678154	0	0	7.56984133244807	0	62.5150778480459	69.3375936761147	91.7669168003667	2209.00628394282	3978.04017235556	1225.78337164569	434.922491745934	88.8984160790077	439.928276409905	93.0081832648727	177.284291746146	8.11944044577251	23.2519613684418	39.6208614860213	18.8297756405226	1.99989009639068	3.96634111437504	0	2.98013315348972	814.502490109187	550.547013387764	939.353847209154	1231.0670545553	625.379375854489	782.697302498776	997.035194271435	93.8996058343082	94.1388653352847	82.4185681789615	80.0803712627058	48.6908035748476	91.5610019416335	8.08288751353931	23.2315494692264	8.84295046625015	27.1433224194043	39.5022596090086	13.4001569600215	1.02273731040555	0	0	3.04280236585133	1.02426849695144	7.72029951549978
ENSG00000151552	5247.27195915085	1278.63900536829	4543.08548041597	5777.00696937522	5456.78414091205	1425.11709293335	1883.14898411909	832.900023117511	7345.95286336542	12993.7407257718	815.716738069229	892.135893640381	763.784941233256	1174.08407153463	781.100743292537	847.209981158261	2273.83854935093	2477.94714310024	1368.8102036332	1445.45241926598	5078.53320232378	6491.10660074767	4177.50548724792	4958.05770884623	1166.11811155769	2043.31511126798	2742.32959515002	3498.59230537103	2075.29762365793	2594.48396727573	1745.58547752507	372.326722695118	396.319174802	405.407606628649	317.95817960911	278.781888804184	194.069270746813	9136.82064761963	7890.02299601082	6734.42064192243	8126.6291331863	4131.91307458503	5849.07768008163	2097.92387029457	3156.82715969808	4251.31057753885	7398.46697447985	2732.34176313564	2676.15560261681
ENSG00000162769	67.4437632150716	78.8430577203935	338.189685759302	168.719493220824	519.339693359548	321.158518184332	144.736507047336	136.830044533808	356.104475306486	187.38206535459	279.40095760082	274.865625574209	35.6849692750681	50.2204740829968	64.6523208529484	94.8801896032394	173.946481665158	133.534046756884	121.562895555348	95.0978172229755	87.916734258705	194.702584673899	333.047177662671	155.788134496532	362.099012391001	35.1010030608292	89.8969162868347	86.6893659903942	54.4200325658037	68.852857683307	19.4385640263903	8.8667212680321	11.6045841892422	6.11599848477269	8.77901506343301	0	2.00359784972171	14.7970919942076	7.88047123485052	11.3075917590768	10.8787602003766	2.83075726660778	1.02382334943755	9.04004485794053	17.2147383639336	3.12674032717869	49.0730296729428	6.02426407109985	0
ENSG00000141314	3.57955457391107	0	50.422299112203	18.34916799924	10.0141441257244	27.5585121464151	70.4858964154398	111.329973536033	994.184038475728	516.991045265334	51.8902193814658	33.5248176565956	0.985966305963676	9.85612671117516	2.8552514675605	64.1585484169665	15.2825646646038	8.83552705558813	3.04386586130725	4.9843246017883	2.01554167332625	0	0.993322282196153	0	42.3674315255199	102.101236986046	229.170701588053	172.176028270504	140.196923808182	172.504070969947	63.7610902209329	22.8016886172852	19.8005520961845	13.8611496337281	16.8321919968424	21.8297387171786	0.977817951444094	5.94998979582208	3.97124715078922	3.9462442344568	3.97147805799405	8.02969438839094	1.97636540993948	0	0	0	3.01087917626122	2.02794381974854	0
ENSG00000145526	2.94990466140299	0.548483352781589	19.913872506213	8.9962828935863	4.37931123702779	8.42000835649917	12.6608487174568	0	953.049867488699	200.803605662186	411.78302112368	617.808616931407	0	28.2517855364308	0	3.98606209584445	13.9207824307791	1.01008882506408	1.99445043593996	1.00133216581405	0	0	0	0	520.557955853786	272.973694062696	454.069453033273	644.743807732886	268.322102368793	480.917743983564	340.115646165985	3.98903509449258	5.92298843411787	5.04899500931374	1.04830660757531	0	1.01954351080772	4.96464138161481	1.97489848364495	1.01386103046501	2.9934546200774	3.85900111462137	3.09265887858605	0	2.02527348152592	2.04215817555765	0	1.03232280717031	0
ENSG00000164070	186.13436724079	610.980613132557	1705.57137814343	634.342860129215	1781.38286330652	1134.33014830013	511.892386793314	283.900367705412	1574.31600079811	356.310491973722	5328.43384135527	6165.14602971677	2171.76868311435	2890.3847776738	3872.32820964362	5350.48333792916	4250.42469227345	3973.73250373874	6100.35595934444	2338.90874375147	2910.29030187572	5558.10284034603	1975.75268340221	2306.85745111005	5737.91210153655	1925.22392040483	3285.86681837125	3565.94122424562	2458.97756125446	2701.86670276755	1761.30522073502	403.468793293003	252.644590170963	367.130169512763	336.378960737244	302.884627084002	98.206066172583	543.650938518419	439.205917596212	552.724191137195	499.308599427517	435.733902897972	160.881249662253	81.018366582325	154.796596207947	89.1080777393954	389.312088895341	99.595645422558	22.6183376189423
ENSG00000103227	392.729678560756	197.672761412102	734.3418113067	582.307416277599	323.838141521134	220.043586837395	196.418855878587	125.665166878286	436.88066040057	338.154881126823	209.846158823999	187.712866165548	226.051684412275	311.710520199694	82.3274611685487	322.270717970846	446.279041770723	254.835242258646	198.298110756639	202.835905295468	1088.0531766013	847.337327045589	1019.29753648626	928.229786361747	370.386640133964	270.595714091825	412.73819844995	290.268055473485	331.588058123575	349.142356428295	216.102257897105	300.927066538099	276.934752576063	179.938318979574	236.197562254695	246.357635074835	96.2847162640692	143.049890588217	162.388207454207	99.7149394510504	160.453022536043	324.975963885046	81.1897362812845	143.280224467547	197.093199054889	126.136148303863	444.261524153826	93.6937797752368	123.278624897744
ENSG00000114126	734.62025567454	287.136401524242	1953.60002493867	2688.61966384052	2134.87456295311	3087.83003602002	1814.10234611389	982.446293946919	682.975894126286	336.671288347069	591.875184288582	784.399625504144	1130.62570107533	1729.9248612976	1779.90356986384	2562.38048035021	1449.926374769	1778.28826923267	1559.67012379079	1611.4112808591	165.268080110791	794.829965915134	143.756253463876	904.888305813798	788.055475625083	67.5522242247261	107.333982376516	95.1518389179871	71.5656437032013	95.6302161371382	55.9898957470003	110.287699638564	62.1900468619395	69.1371383397781	53.8760331152375	62.2032680696897	44.5211921681578	74.9494509710963	69.452501313727	62.8965577706472	64.7104570026425	43.0568136178882	20.3052365456145	25.9019972376411	50.5891553748915	33.098002010744	170.569730936934	29.646685694539	23.7473969873244
ENSG00000069424	173.269332350117	46.9757647439823	2472.89133667837	2474.94296608174	5676.6453591487	757.842193574667	1315.65444547404	588.76311553418	10699.2081676642	3055.13003847238	1877.24018524253	1552.83757043527	59.3621426265254	114.850563106779	24.9909187661158	123.593231229211	103.908407267888	34.8564207745519	57.027072264167	42.5334847651464	34.8597930963825	39.3038467837766	39.6614291732734	50.0615310143449	1890.70488914509	4.93300137407561	2.93513642252991	7.82324245125736	1.97157100793037	5.86504982904667	2.92060828552377	1.00648851735813	0.997208973528003	0	0	0	0	0	0	1.00069781349168	0	1.98896309186141	0	0	0	0	0	0	0
ENSG00000169228	438.734081207528	428.919111019955	1865.60084652176	1172.16135232797	802.933249859648	359.127225257621	709.852702424839	412.960485966795	976.667058892204	550.449264767785	176.345187920846	108.037981787593	178.60090130414	351.648441278484	123.257277874202	210.287735130416	366.464050002231	283.231201401147	207.37135441435	228.753931630279	81.9573934783536	105.128468293396	113.367572924913	80.6202806676133	259.351387209018	379.51550795986	638.214600461	668.052463183525	422.960090656284	524.420567760766	810.870648046939	297.924449504766	234.305108002657	284.225870092499	163.273043167543	197.815284978456	256.909574056506	134.530197887102	165.561172176337	153.502018633319	142.332945952915	168.383419147272	156.617201938978	95.4315715695399	132.556825856265	87.4999948356037	173.016568451957	100.545756087752	160.607300698233
ENSG00000128346	18.6781189498282	3.459280622535	94.9906059700675	73.3977607399084	95.1765683599311	50.8896468416078	41.9222357278533	31.885809820046	89.3053157798444	80.2055728965111	25.0523212782551	33.3978082504762	2.03306558722447	10.0847933044154	5.78604136179853	293.80180941409	33.7054150136855	20.3844467011303	22.6497110310695	20.9133116790909	5.9516271713304	5.88176704594599	6.95098859804191	0.981955010318707	51.2326808060799	22.0078003857329	25.0855079970593	22.0205998495564	15.9639805249668	22.0831303360844	30.5003215712432	19.8758977650907	17.8619891981648	16.838026225713	7.86483861037137	5.93643392643227	4.01163079657899	19.0750908140651	18.049076640826	13.1846941348946	14.0135612267313	21.4168407212628	8.94179625444622	1.99881597912174	3.9838854522065	1.00229468341204	4.00239846441537	3.01802145039051	0
ENSG00000128944	150.107476385851	129.00282243556	303.182141961619	176.777985632481	155.021607506227	228.460181526407	211.930638032066	82.3108391826802	238.508084730442	127.530599620642	33.6393628457896	22.6669284600984	34.7187294717442	46.2379305798733	13.9902230006403	661.70023978665	59.4616633981321	43.658863527626	65.8228305034212	73.7608624485546	17.2616861655169	32.0288691285496	28.794551600304	20.2271614524788	19.3552510756962	120.011580951694	141.158967905201	220.140269586084	134.365815138362	143.521852467571	149.390772100613	139.821172363412	114.463121841776	91.033190845835	97.031063102259	86.2181786778546	96.3810074713994	86.2341482233287	155.376065556673	75.4264037409202	101.72655334102	155.723817848031	77.9885381035026	56.901720835077	74.9135759525998	32.5337994320299	352.819795845219	87.5526806013935	51.3303614060368
ENSG00000110436	4624.46753604277	896.660833070095	54.7082846244995	32.2002338597169	12.4142773965317	304.742275640609	207.907874640825	68.1224896147791	73755.9535076003	78769.9907255861	13640.5979128731	22039.2928481936	31.9184137744253	100.597578796717	26.3727681030509	88.241605661051	30.5661164701009	19.1154164123497	17.7585727639638	10.7111967357927	20.9751624460627	24.978269282459	51.8756608706357	31.2931819328748	15852.9577128332	1161.47289600585	2951.68334421416	2009.21836052511	1600.21580163702	2258.62937385666	210.440851407128	1.99813569950961	2.93905100499699	0	0	3.89555920965845	0	1.98309314997423	7.9089998749476	0	3.97232230694817	5.88258795741394	0	3.92921977091886	1.97610390337202	13.087500710536	1.9687442617873	4.90854263547528	0
ENSG00000103067	1684.09983617603	276.428400834829	1749.89314751388	917.519661101188	879.3846597516	22.6352129445179	8.46425858901946	8.50081940901694	23.6800090784509	6.17560766575075	12.7055309171417	9.51736156287483	9.0548392252159	24.4246731674899	5.38578439637462	8.18501401937601	5195.18147314234	4564.76169189734	3555.40705263691	2762.78877274184	1733.91029735755	2818.21718576342	2072.73731419158	1883.5185686123	300.551705869451	0	2.02686370793376	0	1.01963353398646	3.06925831348289	0.995367996256222	10.937414523642	48.8973052602541	40.1340868378706	7.02698869057631	5.09399591320075	37.0282305421452	152.873538286644	273.644203590566	140.858205602395	557.94261493901	781.778872388253	95.8086744465847	223.034096640597	543.588708724623	385.133064060204	537.131915927189	404.301425552894	474.529836625833
ENSG00000082515	614.285325742537	432.611936169585	1035.71209136509	522.431553530965	681.409742606404	999.970236980849	1004.13574944217	380.563580291113	292.743707442506	296.33295813805	533.596086510599	495.6053303005	1447.56145243156	1705.84281814297	1146.70124511376	1026.12484636265	1001.87627620196	1145.69788544522	724.762705126481	640.959009646557	989.286839698134	811.929021650166	675.919725051373	626.655870735588	592.473238795072	140.760638860647	196.943510764565	276.747408324611	161.448753946267	189.981928506189	266.063039903406	460.650446266343	313.834624872182	403.325750023442	314.560780924865	285.262287576045	385.174806388022	330.976643545755	306.004594075968	321.763127850076	270.48384310315	203.330749239694	389.601263210906	156.530356492185	264.073351931657	125.759724133866	391.855554101809	144.193606596485	302.805294333562
ENSG00000170860	1118.67217924725	528.849525931118	2485.08906281331	978.817215070732	1338.22695400473	1473.07933321962	1177.48068535988	495.372981070795	671.282899057821	575.210768635601	216.425333481004	191.229090993069	420.715179748361	441.529354164291	397.237771068003	273.381269994418	602.714839762742	610.199992276835	443.059913408249	285.73816009007	361.652793886259	328.921969972078	221.38856604934	160.829171078039	223.524593749507	113.459208801645	136.972837625401	144.730051325925	104.493218592072	122.188413168092	142.136623580768	557.593852407788	381.929644157616	415.126932054662	437.208766862558	355.809558263237	415.451885746128	168.450952980185	163.618606516016	114.079664471287	146.670983010945	126.299246910475	180.750511709457	82.2620359483112	135.496314269183	54.0041142707934	284.837150047449	89.066236144424	98.7628571505154
ENSG00000164880	1515.89306839595	939.971096619331	3607.78152250938	1855.8579361018	1299.9229731663	616.368781169233	1157.50675372592	797.53986233876	1786.7926691027	1409.7579219344	1388.30039418381	1543.00289128026	788.587963216109	1354.98380769146	465.793449129	2254.85404855766	2049.33254278498	1627.83427104028	1324.60233384668	1217.1701013085	966.54995143824	850.470194011681	952.972464490885	921.059519183756	1923.7386353596	575.733287009048	1122.82087587924	991.197452012428	764.590293933867	970.181458348839	875.733505185224	987.044757897886	1031.3294876143	816.23727826422	654.431309980522	848.881351657394	529.502734088343	1013.21043513187	1392.81203469844	1045.29406956905	1104.27909453107	1298.26260506627	1158.93800303858	287.616257789058	580.034527342382	342.312011441683	533.564144666842	459.153393522221	519.924505036747
ENSG00000086504	1135.59013356494	569.079811846832	2552.43082491872	2194.66582908935	1233.87232292169	979.95360594043	1636.4436658835	557.094296628643	1477.63883332088	942.569041780433	553.470690702523	412.923099276853	702.927306027333	941.567659058383	516.052642437468	875.229574731652	1381.9102411915	1118.37893780181	821.038717419517	747.418441012839	1025.22741185208	1000.27827513325	889.893399257145	913.721181213127	780.691958245646	156.776241687395	383.392219542145	338.413975599655	238.958676965054	327.926772598385	452.032994354851	467.327692429405	499.6336722354	455.999455935472	472.136740763435	479.539719629022	528.622397272605	402.804606476475	627.985094236792	347.134637304516	453.167811875023	518.036504484586	565.446950626446	152.061667316275	403.542204049446	159.425983847753	414.632226196624	245.978961238997	421.400535593796
ENSG00000108666	364.946648535845	224.326159820813	968.041275422847	524.089908686518	574.244903981825	836.464598373325	732.726497050183	237.232236251653	629.676138148511	335.286050569561	760.296608629074	762.526694611159	250.016684985318	388.031475218656	261.873095872168	489.988282406155	897.379719546367	826.416563669101	501.1274289093	438.7155498488	392.755964548656	291.825266327843	310.654439675708	261.954761679251	908.819273833219	521.367562377558	845.982714068867	721.367255621659	544.422133930796	703.658220628933	419.768907723847	516.208353842512	281.712313393255	296.978561811094	309.835089938588	337.57668321731	114.83719248938	265.162895317755	284.839406615825	232.231469094533	293.428153568172	268.861055610468	139.88304766525	127.615391535819	183.060098218924	91.6584432897562	253.347823031334	132.077519942151	112.839980414848
ENSG00000135776	767.865745689708	317.669999853929	900.097610250985	315.111279636467	621.197193996517	978.844090537075	539.940215934262	268.903379096393	496.911467310786	380.377968288937	245.637305967008	221.990192917696	695.839215748827	838.432012767709	842.507959008413	901.898218908457	701.6374344915	579.417479627173	529.946479081531	397.602548306229	681.203737468428	732.193190201063	468.147913761033	419.43522136242	293.180651917264	152.650810969778	386.992626669092	337.842100366164	218.487551848195	264.700352081373	196.884394933033	257.944537459445	300.462006765898	290.983302103324	160.271504047921	187.719915283445	104.551338333598	215.975864505837	380.593507444239	265.076158135985	218.020116388554	194.447368666288	80.8728539356056	162.285762844701	294.407968923849	157.610316854692	261.679869799115	215.301187854976	99.920383513869
ENSG00000118432	7.52951610619868	0.916522052707408	40.4116041578618	4.87317571471064	29.5434898653301	36.2533094089559	6.48166608602033	167.09301604808	2607.73714024751	895.047237721772	9039.33364757632	10288.2183204458	1406.82561510247	2034.1936375906	1295.06363408671	1574.59970175498	609.797487309909	621.532801192835	488.380969930491	549.808033190337	29.0911470599821	18.0632215718567	27.9692607291398	16.1250469457849	10635.497008124	560.267419649832	1060.54843047084	806.619920103734	670.457716605063	855.583289095277	200.060772145864	2.96674215164774	1.93992289119772	1.98698487237924	0	0.976848803323031	1.05008126234267	4.92169337618187	3.91932703568493	3.00633127079739	3.95372701482813	0	0	0	0	0	2.90786372509171	0	0
ENSG00000154767	920.129975832577	244.406911936788	2471.27722929886	1331.74264073497	1487.45981709624	714.445215732077	547.967573934338	576.433451920352	874.973024461133	759.559238412872	669.37586389016	820.676136552492	704.088727044825	1392.12823024247	965.455690278785	976.134837499881	2681.51953464458	3460.26407697629	2528.13399695236	2505.65891428259	829.574019091341	1273.00519453763	1031.08524222737	974.123877980731	847.043768704963	436.575657247301	890.974703164038	724.018752447973	516.585409907811	739.239049716484	654.048605230069	677.860658085059	476.578106189049	393.548609502089	438.137886602821	472.059731439441	452.372890672639	666.686060795718	1317.18059271659	688.261613368479	806.356778099028	808.786721981309	989.651737879012	140.474904870336	367.285104680769	91.3666229836049	391.466916673544	207.773084780321	185.021673543906
ENSG00000134954	1549.22440312981	264.624707240558	2562.15388560534	1997.04608065661	1839.39174064823	2894.45879518674	2458.4879196478	4666.99797770504	729.69223777467	581.454151736421	257.243155544685	289.048768670165	890.346756774704	1698.39890815596	535.790620848464	934.148686295469	611.483029008306	412.959734572721	559.459588512672	500.949734347846	331.174429554671	315.697449939674	228.406404582486	356.833621854236	317.43805365669	41.8158579311155	70.134749127335	66.4009991593383	50.8400073989536	53.1094739137798	19.0749121438462	198.976173988872	134.050068056833	176.576049440171	117.723274188114	81.8360799579435	40.9978323764764	98.989146478523	182.165436926153	193.384420982825	121.44372060207	79.3495474280293	36.9936238014786	41.3929086579396	109.26210938827	73.2890998102394	119.640265218518	56.1554241621024	30.8432842314326
ENSG00000100395	706.53516628478	244.696623746013	1631.90308209268	1378.63402288032	767.798668310757	809.427893484821	775.466302951579	420.626711589917	1535.68364018203	937.806774099272	657.512377213741	725.226419776199	325.024992723774	578.052849406434	139.477112985999	594.696712927484	841.392127721003	757.667093192074	458.927978450043	521.205691904389	324.689269691127	197.331457860686	315.293492701043	222.681733421393	828.028964409366	202.850674023231	391.795613059527	338.123753524256	222.323637836626	287.857331447115	211.49406314738	248.193487950306	183.144172917198	189.584741749176	146.706517070931	149.326665431045	99.2349993886656	130.356003637957	226.757584815823	144.802770999415	129.632929439538	170.56820609047	113.83429105253	113.63087536128	180.254443005695	99.840685113169	192.851644714298	137.433496614402	96.1824291042618
ENSG00000120278	155.256038471365	49.5100635632758	776.026491948038	277.569902224576	406.924049751342	779.550707570293	275.172147427779	631.876398405312	509.013116755908	517.092870094865	449.820984051574	428.087478181405	249.353206043291	358.298225634828	184.313005812466	193.442122947655	176.795375361025	137.094028421235	154.300000215523	88.0039965394138	138.024421898227	197.827239170176	160.82042398681	148.319068581868	427.125818442726	158.923905977902	299.717707860683	354.196253681298	171.749178310759	193.706953442157	102.838305415865	89.1942439740789	53.6650381925146	47.2675914707803	37.427499470618	18.6467314629973	16.7543499387121	50.68079361873	51.4220766568366	30.5090261933073	104.009772956392	97.6256332888042	11.439217192561	14.7402239350119	26.3627894041394	16.9299577565887	62.3859500537196	42.8391885679862	18.5539552364234
ENSG00000174225	0.982936429516489	0	8.91513517965763	9.50057630744042	3.94693594814804	6.51389324848602	6.01409023167588	0	3.44724643628161	1.86882479555907	0	0	0	0	0	3.94479972873288	0	0	0	0	1.00656766502195	0	1.00590978576779	0.989030758366889	0	0	0.978379564037872	1.95580986110456	0	0.97750597692434	0.97353675809438	0	0	0	0	0	0	0	0.997673289214965	0	0	0.99448147512993	0	0	0	0	0	0	0
ENSG00000114638	4.73583860688194	0	201.571985976355	424.230700647304	50.7915119387421	40.9413558830024	1.91364060734474	3.43691058758866	3.48781044388266	0.928056796416064	107.959615994328	37.351623644167	10.8839052809605	39.5682993148001	8.64777334450882	26.8579855547275	5.06477610519086	15.5763704561774	10.0890336049969	3.95801151580448	1.01428825898979	0	2.00830761014781	0	76.4084870366272	15.3185757702443	24.2600074957874	12.3753969320042	11.9982337005336	8.04705540608741	8.5716334131039	14.9120223395861	8.79548607320781	13.4193258808194	10.8108629709843	10.7870754842947	8.40305163696072	10.9666439947344	20.96106782068	6.24074422012385	138.161895595141	219.079537771691	8.4145579042894	1.01867466434176	12.2896585027502	6.31301918402273	6.1269568841974	6.08632509384658	0
ENSG00000176160	14.7637863157891	0	5.84431746652223	1.03166335774647	0	0.98454211425962	0	0	8.27723405060675	3.00253699547842	6.29054967954378	7.94188511641888	2.95375515658204	4.00450134055765	0	835.81030750088	23.5249215332558	11.8387201761443	6.03892621753188	11.9434946756622	19.7525393395183	15.7793618080116	15.759360571788	27.4376125946657	2.03094291934126	0	2.02454746619333	0	0	1.02894636932911	0	1.93145095885658	6.11606287229659	0.89098147105077	0.988492849653901	6.08460246571412	0	0	2.03697318393394	0	0	6.60853064031827	0	0	0.97832887332597	0	0	0.998407587423057	0
ENSG00000126950	4.03437485290116	0	26.5651924545652	44.5944760045111	5.09423602508315	15.617403979968	9.73366845475949	9.71858285213981	1845.14291614145	628.420547968008	572.021399120145	441.872701837323	33.0359725565386	54.5544424424004	6.83647723781929	44.0094798823745	29.1411041510263	15.233608780859	19.0962729277612	19.438207170737	9.42297892360173	13.4522271477131	11.6671034340257	11.4525090736451	820.236595234539	178.081287094473	396.894318863544	429.44031711049	245.449670107541	346.455956162111	310.984824228719	5.88696729222839	10.3202854816445	11.2303393014015	4.01240144126309	16.4580317319203	3.62857675416477	0	1.02328836694192	0	1.01082780160112	4.33944645349354	1.81049759923914	0	0	0	0	3.06116369781075	0
ENSG00000165716	359.680988249436	63.128753972515	772.002703627631	623.678257269074	248.664735011546	335.006813575199	571.132787116861	250.301678729835	710.168721181233	339.296480458775	1856.23186554122	1621.97518000578	64.7801532773008	150.025479273996	49.7650625104151	141.317214295502	289.12542028714	236.065384209778	205.817560017244	189.413711520819	22.2565555555533	22.7086127778918	34.2148785292197	15.9449159643811	1965.73039440349	258.797488125253	528.404121408949	481.015923746605	307.538482954725	442.61432924562	630.183224008937	39.7122831413741	29.1562224584492	43.1967148259013	24.4761421499411	28.1355884339474	68.8727826813066	17.4294527828636	44.607263279974	60.5257770771723	37.6979375638278	44.6512306386936	88.8745305678329	11.3364605459524	21.9424684379168	15.3516085884256	16.1709923049549	10.1686575003762	58.6416917581305
ENSG00000054356	0	0.401175697594844	5.62695898264088	1.50353987074412	0	3.69352538196871	10.024088590006	0	4815.77055223113	1393.73891642189	3181.31456871632	2151.95126883098	687.424257308606	1328.4986730576	277.652562530772	1047.54948074029	1051.58046112603	829.032380804826	1074.1015356761	729.342209539472	395.609760389992	429.815653140207	537.187460926454	482.660795646721	6058.96569522924	6422.71074127612	10433.9990200659	9446.81518417291	7342.06698284479	9009.16874318477	15576.6461023015	368.821859446522	295.665100022822	466.596877699507	156.040397114222	135.76949895105	327.299077412641	519.892091336622	1023.68474336302	1030.22035474261	669.806911016901	810.588947690713	783.414645467094	176.229597956061	119.797211750053	476.923875976552	237.927922335688	228.721601574376	441.329880637341
ENSG00000078269	358.025043158767	51.7192147854485	610.976640060631	330.104161807267	256.276231150228	914.760145736623	512.014475105306	239.025814011567	3293.15797740422	2644.58296830993	207.817895759335	200.456851875329	167.074714015656	289.188770054065	177.970624904283	841.417473689597	1394.43058126978	1163.67060075288	951.409987662163	614.537674436225	250.883576192323	313.793667480357	294.587643886545	182.305826703269	347.86397186057	64.3894433280953	129.460089811231	119.647772293347	89.257138898506	123.587188063998	87.2265430713339	122.751106952512	143.065129490077	142.975713190837	83.0314191314032	56.9985763321006	57.7869593383599	393.496559357543	383.677189842473	456.138645227891	367.2732042634	257.58092645512	187.054181294492	105.380706872104	135.217534397433	166.867300109517	147.080728469931	155.302062627291	111.050119715808
ENSG00000102606	1042.71489682231	230.627039384675	3380.15941089777	2475.40838095306	1266.57676759483	2484.86890033075	1425.49945659086	2513.47535169811	5259.46878333628	2214.30673608488	774.221558354432	844.594606336883	1189.80632732117	1332.45722383363	1374.25721911522	1191.27837405583	349.516345260708	357.897612809474	269.404757105667	222.353236875939	367.281231015367	408.528238752516	311.352685552216	263.094598049948	788.843383935614	1302.33225067534	2329.11724789145	2469.59119340918	1629.42525275201	1647.90264219275	1692.48375272665	1388.82289796057	892.336702664324	898.618819367484	778.013587667154	900.701552995203	595.310051995342	448.12370935282	606.488211468473	555.121938868815	447.669514505605	514.531236854124	429.772954111111	361.854219476296	394.24981568879	317.746642613081	474.321845134944	411.385789561609	304.554852154062
ENSG00000108389	3083.11619487591	638.269162227991	2366.33110958504	2376.17751762304	1748.66732963267	1237.78350911403	855.820724925977	372.732267303305	3620.64869534366	1368.16332576051	1419.1656162422	1606.95201875177	502.964985336023	769.26375507356	324.846140654832	626.050911769851	2566.97842821358	1837.80294498536	1901.67733617535	1823.09245373669	940.249728195141	1082.19412360173	640.027469662827	851.211245762268	2023.36101366825	564.74693893964	1185.62384523963	1062.22931466347	948.614958494409	1080.518307096	838.215704639658	754.907511266713	602.610123720939	759.368427092474	570.492636666233	582.813911021693	295.685894965101	441.990763809773	661.112214628732	565.007931291501	446.689089531918	681.96666852767	328.388594137328	308.249315580922	335.948146318868	334.890098230724	393.72231309199	348.688103276302	252.844500507413
ENSG00000118017	1.04398522215898	0.933820318036438	37.6403379220006	12.7641890567	6.96072913002872	0	0	0.973996108679585	1.01121175729766	0	0	0	2.96292886141928	4.93783979817909	5.67967155520071	7.92049455419599	7.17513602543137	2.90980026201869	4.09781401152982	1.98170951096835	0	0	0	0.989282918098466	1.0151538233322	0	0	0	0.985787418831611	0	0	0	0	0	0	0	0	0	0	0	0	0	0	0	0	0	0	0	0
ENSG00000197976	376.267175471138	171.07993164983	1083.62024626426	586.455351522795	440.380452718216	360.220785423206	431.396518442417	343.057397694679	402.856490454747	264.305361197389	811.581387322108	874.448528373537	1004.2292199807	1597.70846140832	1400.71523173266	1477.84530166189	1384.49472129296	1796.64830487511	1346.15548497141	1014.43091070229	709.867087510359	974.364127262723	823.785984516229	556.819007581611	932.959122510612	90.7174885798489	145.114815365665	122.640641026193	108.683581708213	113.87946025571	155.573739925931	181.00934143456	98.4709951997818	115.708410155941	111.306657542068	88.6550628919611	72.3352579856274	83.5214789981636	98.1339351906657	88.2628544156899	146.439378710018	156.790471648353	101.52560297385	47.9234298570402	60.9549379831378	38.1173309061345	112.905192085271	54.2239848341848	96.2840862741493
ENSG00000147687	420.829933213485	211.345007040451	869.013990805763	324.333251386893	469.009322486435	748.504471614914	591.200282430895	260.962649969974	421.628589725085	385.67668379754	790.455155318606	793.597017084263	726.420312729485	1005.16253706978	897.226139290712	860.839599510849	1342.33945772178	1777.70201938513	884.421416309811	828.062580600249	712.119191314325	722.339418797044	587.519559507415	522.14855802123	916.519460059665	66.658324312062	173.079251566835	192.050820010999	127.117973605626	104.127654797008	94.3085578921812	124.744431845959	109.175550433304	144.437069927808	119.597203103927	74.092137993734	84.7623547758079	108.672469868836	91.5447631894336	98.9229979568771	89.3569860970845	71.6775974713782	57.9111875492764	55.285155713267	73.5402792048692	40.8815034447255	123.555716346356	51.3827699891055	52.1742930212868
ENSG00000100029	845.868297922156	573.982787051419	2231.79013634796	2003.19295102397	1123.73049030395	510.552692786082	570.03718910214	447.637947524667	1020.09767186123	906.696540741634	416.975972313768	453.271050581567	413.723117077097	701.720214360653	147.87119353248	489.151246140172	1746.32363557766	1322.60857513937	1094.1472501239	1114.54471461301	565.391221000145	354.316784261814	668.809261204278	468.712094491855	601.420431578026	574.91733805778	928.576773361546	1013.99003854867	480.329082428295	551.734360923075	1223.61714837598	1389.03066743813	1081.03721493752	1238.9849960609	676.438262525754	656.043193066929	1190.80691290138	909.14329741702	1182.61102680012	929.539842384336	857.206428634921	950.316506788325	1645.31582816681	567.655020818581	1122.23530930501	411.777622733743	1227.40988197821	424.197445121637	1295.98894231949
ENSG00000169851	23.4152947047486	4.1862187657141	184.865914625751	74.6618479539629	219.306375702367	3474.30624279067	1909.80411487493	624.555145630555	4298.03050269551	879.114824127553	910.353957004954	934.238630857254	155.363656423283	160.963332516678	179.235372111353	267.068642266755	67.9695711956705	44.3803786280897	50.310544862777	40.2327666806236	1.00528602432288	99.1896932053332	95.7552801954666	98.9152858043353	1028.74193788165	313.805159034788	1068.97564237937	1031.76908537363	445.97174443086	946.642597030372	642.817886273789	63.731713393986	81.8719783324466	93.6429514421588	43.5828665941016	33.5418222336475	41.3594585986297	16.7904754212986	32.9594374554278	25.9561410746144	24.8630974583669	209.559977129286	9.52475710303255	3.14109580673115	3.02299590379928	11.3492761059084	11.2696161517493	6.15957184978017	3.72515847381551
ENSG00000268279	38.0589125502547	37.0144732945253	4.12956891538045	4.88362933726675	2.8978845622111	8.13965354073019	0	0	2.64179665503911	4.03357301112825	432.834624365088	606.917816140603	534.661815452945	910.454721712081	816.550714630216	984.544360788854	971.81510298423	967.854079010662	690.01311576262	685.755767972662	440.767217635284	409.460360447918	446.248252410467	440.525546302827	638.758959935483	120.049751347886	189.067378090609	279.981942701645	180.485048360422	218.379636773839	129.756458984471	793.669919287939	714.904288551788	829.131781594499	590.049452706735	694.972031726922	358.443120958817	396.31432523416	539.500972780158	371.025596784027	446.271116466062	513.01273732356	214.917944541542	213.719760847722	378.987196287802	240.034808929052	566.6480925667	321.594777261859	186.276267230996
ENSG00000154114	855.227223211753	171.212195391987	816.830287084289	568.662816691941	586.165001510411	1231.3825106401	576.744648193054	343.544125206835	655.394802840659	411.042375901341	231.66273244747	206.474281691795	137.127301456887	202.803126212013	80.8407942554725	205.064284029933	296.715876226215	187.878590617722	185.755100863846	118.397831358886	689.315313235441	337.525227986585	662.084404882564	277.109518420084	333.575548649917	771.843561303052	1201.98368611047	985.869316240482	879.584754468301	1025.53401117902	447.815389008725	1728.76993040073	1195.30496996423	1078.63149065889	1007.92334870798	1291.06157148857	380.729547080336	557.043263981908	921.74384244124	568.601555595874	667.200999754637	613.462743591719	241.596701801217	467.315746894015	784.115142944875	392.180243337571	966.367695244144	500.932344377392	278.807350025052
ENSG00000198586	1479.3479042011	518.462943931583	2238.19489087618	1210.77720494396	1867.91221304238	1415.55706421057	649.233535525884	485.406958792287	2589.26030236914	1069.0100408845	2311.31491632084	2920.72136599744	962.186691946686	1514.29755778807	1437.57724291465	2125.68887137663	2251.36318604512	2530.24967808086	1556.07484594713	1282.71791793576	1115.91861085608	1025.12987544538	1025.9976079031	796.145703071465	2699.14293096169	1131.86290302335	1943.14285662746	1499.86102880472	1482.74865743968	1455.34834924559	1076.38811159917	627.087197828842	463.420686916222	538.959842055977	402.619470381935	393.959820887641	218.669135281538	708.047007891017	633.5642354116	699.102551034328	615.728586744735	408.275681028683	461.815823833583	224.633314535638	359.382534727048	322.126201556165	540.741295726892	283.241549376811	213.243416671024
ENSG00000142949	5742.8272748654	1255.15140475112	6432.33209893437	4783.04136786251	3150.33829088264	721.503920234049	245.912418962404	203.788208468592	5233.28828352935	2446.59387541375	2849.96435300559	2967.91077648333	1052.88083328124	1587.00636117945	676.383812193123	1365.33946745679	7587.00757082001	5936.78305853659	4420.70217612199	4219.13222329162	1897.04836252095	1232.00609960304	1662.2372919806	1241.08041148709	4133.64564293867	1524.45014449653	2705.18362676712	2787.31277656792	1835.01554323403	2456.46798505276	1693.58170745399	1687.28212181658	1415.0413363929	1762.23903164815	978.885095509253	1262.99205079599	698.393729511825	4616.65344332778	5321.43742392554	4937.6528134171	4895.08849223544	4167.55347449397	2873.60416545933	1140.01108171909	1975.18742267917	1588.27935340822	1890.09002478117	1237.4616779807	1132.63963557529
ENSG00000010244	1612.29958014492	1062.68948528406	5408.27971218021	3220.31596693319	2699.30489675364	4068.87674283973	2459.4204039023	2032.77576283283	3489.30287581252	1932.05057936754	2791.9333636871	2440.60186882248	3624.42292294626	4145.81201578153	4160.47905477497	3937.93252814232	4648.83947701202	3913.55349797272	3814.56171719085	2519.95801715752	2541.47077238224	2831.27664643926	2340.89260207776	1996.33217226539	3052.89845205117	603.205159172085	1240.8026592244	1457.51515515844	892.941721107604	1062.38767073438	1574.86555497985	855.556600330868	679.716562336701	1121.42946688169	548.177455449692	608.154381499486	806.521799033261	632.115657974916	635.818326311949	893.766006021346	689.509924575317	588.964777916612	755.673087583618	293.68110014434	460.884901609687	475.803204868601	768.15643434354	486.668790939106	770.163949361196
ENSG00000102858	1630.38105858788	695.137254056422	2521.22451831269	1929.95238781311	1597.01637081269	1107.72570874768	1104.67368562216	645.92141540101	2889.80344872504	1294.87410577925	1673.75975687047	1670.89452481626	728.727632773264	1222.45873238865	373.908845759705	1171.64553732825	2346.47080963182	2270.69405783195	1678.13534079393	1906.1901114368	832.938985379678	846.203317992564	783.240270582117	767.184349752132	2446.65305042943	840.613503831391	1586.97927736188	1210.07104796851	1024.78531359655	1288.02463011387	1703.36560786636	1000.54005237516	972.445588340457	800.300951216154	555.983760942302	725.017089658571	528.455728320132	812.896184472365	1250.48649715443	895.602006491368	842.96932289368	992.050401808727	823.117093432294	378.578805634172	579.701000991895	365.759486527465	556.178654174654	471.514167553247	727.68811397633
ENSG00000119396	4525.14507648891	1942.48385537265	5582.99076569872	4243.70664006772	3517.37566053973	3956.94244274605	2356.42547537359	1670.49770060266	5262.61803579159	3256.46929205381	6410.49853820127	5952.02173539593	2491.60591653914	3638.95484113995	2241.51539325906	2629.86821656842	7657.06173218269	8118.63138125275	5703.48436394415	4450.09563777457	4238.23707907758	3933.5176934444	3381.139936562	2983.38066732163	7147.33977383504	543.339464148182	1030.5403148284	1203.43007937074	722.038741445468	855.166602285738	1122.7940953346	383.662237767622	305.525116232532	417.213646151092	279.521784366701	314.622072820745	238.110225723642	332.778489151234	327.037281690739	457.584737188064	320.566789656418	281.410359573863	338.614773187283	109.962671818073	195.914232386111	203.530288965288	301.763815057203	167.062527421905	354.141739196281
ENSG00000099937	37106.4376018043	4721.50335071897	16.9097330800347	10.611971930462	2.9207064263636	14.8339068860853	8.25694122016177	9.74258330826378	65.6348564625578	27.2211473834599	9.88356853201386	19.6381130630386	88.1195178235298	252.529562034783	159.746794276612	21.1010029133564	78.188801055885	20.4765966450388	66.7797468695887	20.1528570566343	47411.6055114871	76610.8063803792	48913.8891113261	44669.5621624396	78.3808609528349	73.3918425852365	134.486942827816	208.107321671874	98.9466483473598	97.0556013486046	83.6723501113141	34.7559624093721	41.3573060298826	17.0211684244626	75.0240158375155	104.08157238973	37.265987014475	48.8008085961273	73.9276236578454	71.2497632290434	92.9105787973877	91.8006242599419	138.036063185932	16062.9316162471	21171.5178098813	20437.592168657	18458.7627844294	17800.6872528864	25625.9284497804
ENSG00000166347	22894.2101605926	13835.7350996148	16564.55375312	12795.1192904391	11877.0384325316	1823.00649712669	1385.07790812537	914.21030959428	449.452317518747	464.876855471708	559.149148052262	415.741684158022	1628.77596963483	2131.21898281509	2044.97970445549	1463.15817457478	32184.6345294379	34993.4813014424	28134.116974123	24850.2326706716	38314.8684423341	36040.4477508774	26588.3394084627	23910.2322763388	1981.14803618809	282.273963126719	464.721723155393	406.484016320004	272.171173716497	340.345305339646	560.038222645494	1024.74186871812	931.655951276976	918.346149392471	729.193653566893	806.287757186034	987.455946101255	2979.40522939675	7595.88776006597	6765.17578443813	3953.17873155505	3087.69487145244	7046.3643391373	3273.28336776918	5166.53105091674	4126.10477574121	6127.16886817809	4449.19015600573	9754.5749815136
ENSG00000169223	4379.8261237338	3536.86469312303	4676.97725488217	3112.17326247308	2938.16954600092	1476.53956619141	1849.14740893818	1041.36336335682	853.365923298224	843.119059834384	729.809716882746	618.695914316836	951.580886034011	1327.21557026877	408.101780360667	855.34200005501	2701.82240156367	2303.59347340963	1747.27586253498	1575.01000775926	1721.63755761149	1870.37438310242	2392.12488614983	1614.09223020938	1137.34975041069	476.911666829667	821.192998170241	847.073414440153	726.442249450501	753.624356797866	495.847128470566	1529.7345539878	1355.81578508908	1319.06616356711	1234.35560105194	1228.13988970127	624.94855376012	1045.9838750442	1211.66493060051	805.478727648411	1441.7922487159	2106.77909224038	605.871652470935	668.171367707402	1216.07895144952	667.633368506853	2265.89508871562	712.315765263945	545.039833236126
ENSG00000099940	1301.99902517476	932.920247843011	1257.19801012668	1008.61496275083	1038.38920420247	1199.94203019192	1060.36445351768	608.900128030731	908.492917216585	507.266862778462	2546.5936945098	2976.66462089845	2388.5379368398	3798.31293823993	4621.82421235509	2775.45326261982	3963.39556156781	4320.85150530526	3011.82815907338	2339.06036806343	2300.79704993462	2525.98795112912	1716.15526703572	1724.96516896622	2922.04197539819	495.162977643262	832.953099548245	860.844189774542	609.267289527301	680.945834518888	677.757383690135	711.603821775156	538.586678066942	795.518585748419	412.701579197342	469.758198233872	482.886688875039	638.941686290902	612.104380657962	559.542967217252	631.985493519462	468.501545239113	449.395045699552	220.998565449842	240.439253197387	259.8441627428	566.513900016343	207.990753738237	315.847285821742
ENSG00000023228	3998.80067626435	1560.46850171083	7263.71185031931	4910.65607294038	9636.42508992664	29379.1299592781	25861.3567303737	5024.15636558129	4339.42211473643	2008.33120032836	3255.7262584818	3242.88853695504	14069.1358536252	21939.6929005085	15704.1872978164	20414.224551425	8513.48773287123	7771.43242182815	6083.06455719033	6118.29398929952	5838.19100557272	5606.51086556596	3957.75394240523	5283.30504734634	3970.76777805689	1347.32846198026	2471.69228178322	2389.6250319374	1657.51764941246	1869.64537108414	1718.64171387299	13881.9247164584	8103.70856970154	9614.84663362307	8651.24127692168	9308.19470554016	5010.83247922289	3737.88116678533	4905.97766580557	3540.70192186604	4111.5376426322	2573.85135668061	2865.05061867981	1129.09832431734	1986.42787807504	1130.61831705217	2767.34293898339	1180.97285723304	1655.05910092398
ENSG00000067225	476.79888327115	276.130200376325	34617.0488916873	27039.243134036	16244.869879568	28505.8891515153	32565.4018813556	8717.3481109371	29255.3458877594	12594.9968135278	17966.0577046037	16360.8992852845	10500.9151537291	21095.1164757118	6542.31470144685	16429.6246541322	4684.94323878343	2696.1692841053	4036.68201633722	2497.3013798942	876.675724996365	650.851923848331	709.701582715632	431.834377578391	22469.0426436029	10525.0446422	16717.6309278053	19158.4377550198	11263.9580647516	12976.4095189891	13246.825205155	20031.0880751025	14057.787084403	22496.2973150368	18007.5097879502	19548.6145595771	9247.37197516016	1685.51215745865	1527.87614103596	1125.54988726861	1567.21887310107	1468.62575679218	1037.79125818172	121.149511813288	218.021953296755	115.041517292965	427.108801523973	177.794844879081	124.301036039415
ENSG00000108176	1111.99981323659	1051.56126544036	512.410811587768	326.069623626761	436.676071062803	96.1579454392576	89.700524606585	94.1378913094427	529.824560522955	366.175671211178	1291.55385697289	1125.03123858622	417.691317896992	681.618922296562	564.345146529677	635.682399775047	1109.29123944634	1260.5743079604	565.735554004168	405.672959867468	701.75672374646	1521.20303511648	453.339807184293	1017.92663897666	1772.10650167829	1008.51046400944	1648.6193858349	1566.07496430349	1174.98007991777	1035.30156861011	1778.06450106356	1479.68011693562	1259.65350889414	1204.21616867659	1073.97865794528	1162.02520513509	1002.57758539409	1594.50528366771	3467.02881506812	2513.05851109292	1992.45859578799	1332.83013252964	1872.62368609023	2058.71744222906	3207.0088186551	8608.34145121751	495.503240986332	3261.27030678958	10888.995000735
ENSG00000187094	11.5717808803543	0	3.08507963638137	3.03438700403186	1.16961367076754	0	3.95144486523706	0	3385.65506266975	1416.26974269682	425.781158044547	355.017542658806	2.91313429354644	2.99101663120241	0	225.395240483693	0.991716965064598	3.95135495594648	0.989357659616743	3.97295556837138	0.994340297408265	0	0	0.988758300275369	713.857329048172	511.183586618514	707.471981778749	573.60862871605	444.947461470923	751.069976998172	555.165962822524	4.9704456648041	0	2.01816541936642	0.994197960971974	0	0	0.993986148650146	2.970687103379	0	0	4.88473136819769	0	0	0.987266830397037	0	0	0.975387108235552	0
ENSG00000241973	1087.37548139956	522.79235800503	5465.09489636463	2947.54264281675	1805.8609454197	1040.55078175677	1796.74675355881	1396.33280857644	11304.8908570188	5452.05385128075	6229.7752924949	7103.86882848794	2969.9828108573	4700.57946158816	2838.95348132452	3874.01887517387	5005.96051113906	4548.85563924795	3609.4140146857	2960.10399018575	4205.61501049043	4574.78666498418	4258.00020070222	3778.66077671785	7401.35778723943	4519.62406271045	8180.01730939234	7856.76045592671	4001.67446789544	4491.26222984252	3789.14554114678	2738.88489886948	1960.01186490037	2079.5469584943	1324.14219635778	1430.7764813092	800.880775524485	1184.42647723547	1739.40173620991	1430.33807710788	1072.19762531596	916.043125165084	893.500236577883	660.865163628113	1079.73852930935	749.617844895204	940.692546012089	669.354772018259	698.424890176932
ENSG00000082258	772.178864318607	258.812722683232	1775.3248651006	472.141569091457	1118.63780076163	2467.66418290998	909.071701706437	933.239031385947	1941.22710786313	856.569237536238	583.75259366997	806.693074367526	602.091285239896	820.220564606956	567.980047273021	626.131394148533	1093.39780807289	1152.90463612889	990.039218783827	759.154707213703	445.721372835132	490.682181446659	477.905426990679	290.762874283544	816.878947103148	373.334083468379	642.264815014421	2438.26266736882	564.83071776742	592.734075879304	425.222265211145	580.045925140563	414.236262505575	693.155933795234	378.907657454325	409.168843609517	215.411238972712	395.636369813667	413.160812743811	987.590928087306	436.581000714859	451.002716019432	230.352597189878	543.592953632788	507.92313652543	1475.42738155195	799.370052863485	738.893080645314	390.724087269278
ENSG00000132485	1720.53687329591	898.346169584166	3588.0753383879	636.470383718858	1812.90430821119	5101.48631010118	2412.89530451921	1719.72747250651	4215.00128164279	2097.2819666999	2728.30019259689	3342.98968578705	2057.6076208972	2878.63517994504	2148.26034912405	2355.51499754333	2743.18487374689	2715.44268161312	1899.94917484566	1378.3764015365	1589.79255235896	1267.14483937491	1173.49203185893	935.040929574818	3315.36450456603	811.890022641034	1387.51502306465	1313.42910852594	1099.21915209029	1306.78152878305	936.687979715877	861.852607626583	457.891953575554	578.299020643161	591.261016590997	650.648766985566	263.58721827769	531.767561633515	471.813200246558	356.961134369989	545.238464320884	403.898109765171	290.716261043526	201.254082194803	244.300592887619	123.186394366193	412.957678814393	268.950297417202	105.751220445799
ENSG00000161405	267.263723098355	27.4361903232437	123.371542564397	151.445099395462	69.1351513075216	131.053140108953	60.2317676688605	74.3507490859269	62.1333885128086	36.5916086978977	4.1778453761183	2.86741426192762	24.1074396840634	62.3600096131286	6.86784257774167	31.0012357429565	73.0473099198782	40.9265494925858	58.1887983451822	43.5351378588258	44.2915299118786	35.1540652316761	44.5969060230836	38.0773036434478	11.3133890782689	0	1.00364915777931	0	1.00197256237705	0	0	28.8145550288807	29.0093790847264	4.99989603144213	12.9013301993709	2.00189577840137	0.987479947981292	25.1343395646743	21.1828168568078	16.1133621561851	23.1074283955124	14.349105151995	2.01773581320424	4.04050617637373	6.98033949176871	3.97112146313959	28.0680253086592	4.03821789933558	4.08732712893485
ENSG00000139445	1.53630316125014	1.63525373129539	14.7232253338777	20.0377169044871	14.0720960771496	5.14720220095346	3.18412232669508	1.72212112706459	4.25417055127439	1.4471377997627	4.0577117202891	4.93540173128952	2.96554514237573	14.8609517287444	6.77368825750656	574.244321146974	1.00095956221602	0	0.992499980228856	3.9425178345319	46.3989384059675	82.641742294847	15.027919432005	48.2167661247997	1.00042670467851	0	0	3.81226552021657	1.01153224917444	0	0	0	0	0	0	0	0	0	0	0	0	0	0	0	0	0	0	0	0
ENSG00000152977	118.566319894854	105.950576352371	1.03644790365831	6.92118394212611	0	1.05574096564712	0.535560560603858	23.6016068224228	873.76238274833	655.112834622923	133.466958392831	93.5493710780345	4.78411413633165	17.508195855108	0	1.24679423838829	19.4876847451421	5.9962633088732	7.90135809769674	1.34302973760264	10.6160584209519	0	7.89790584597582	0	275.86049661034	1192.5354025617	1985.90460785044	3317.90534732514	1654.96571075097	1757.07911865759	4173.23579182526	3.99744641844804	3.10810980789538	0.946905674983975	0	0	1.72350621840623	0	1.03713654573604	2.89283655508731	1.02998172349795	0	0	0	1.02228302118744	0	1.03902560842978	2.33073545696986	0
ENSG00000149177	1431.52141146628	159.429799203793	3154.84738985027	2887.03864054303	2576.90683825798	444.553512831496	321.788755105303	194.988994404816	1554.13670274265	845.527423352542	385.176527122359	621.738673751931	93.9015695895019	307.481716604646	143.268919551038	330.421701511594	3697.83813013126	4327.75121262019	3096.04737173337	2491.60351781868	957.110764053897	961.720244322887	885.835258391074	841.753917925655	699.934198377753	119.011893004864	233.287609261931	202.09598626217	142.659191526663	179.588398307397	68.799160396514	227.856531884704	226.957793847981	163.421103930931	124.675399395715	74.5897453304258	20.6872610314624	856.561493939476	847.074912507135	1331.76766624669	699.865041453959	479.318479077718	252.596450649324	70.0976145573007	188.603724762854	168.360703765563	266.868066394121	139.800886291857	67.1370511536639
ENSG00000151702	242.49197756811	66.7841124423103	565.31146032758	236.776053852876	268.890583260756	1079.10008709077	829.797981231538	894.8856321206	306.514750059447	502.354894854886	434.622848365642	384.332468692849	2020.60626817916	3344.93329817024	1905.28494908842	2038.6319410824	874.672463219414	580.307140344956	819.423492892513	697.44991443998	617.429665068133	713.612963893981	506.46470347902	488.799440588825	394.452835340838	253.763085863016	397.806220916402	290.726946882318	264.51040241849	342.053127882823	153.987453492269	743.582315096902	503.087049551085	473.203626224595	392.545754230512	416.344173731816	342.223399997464	242.579562143401	419.22547270714	374.07279050917	362.565828300619	250.861982676368	184.695050421574	131.819257126819	219.156956899233	135.510807680815	274.182534994855	168.558345529802	181.677330026327
ENSG00000183166	11.9688759829123	18.9129476427071	7.03805268484465	2.37008861161552	3.12515590887138	17.862499069861	0	0.76595416493382	2244.35712030823	576.543606042398	521.611537854371	502.305036052931	0	0	1.00676663544613	43.7942147099585	1.00625877403148	0.973004190778688	1.01957855030268	0	1.00671566462371	0	0	1.96836750892222	630.697001362931	153.514511810554	357.269217288679	380.12911287504	201.940934634841	260.289360941786	92.5987905657064	1.97205303182496	3.05180605866345	2.8582326188651	0	0	0.935008780960685	1.01212424202846	4.06299391606955	2.87576280647117	0	1.0598190857627	0	0	0.988356031866563	0	0	1.01498547331833	0
ENSG00000135801	457.393466501901	193.466359612535	651.770160223071	371.358239693776	422.934414616371	482.279191187267	439.849569176607	208.113118855628	559.899297941528	391.485553673343	262.74042124132	239.63737121712	411.807311324883	803.752067372153	353.079518579005	764.395941494875	353.011338737724	311.855404669097	386.017788014999	252.529209521716	392.544852132913	473.650293024791	392.83269729199	322.522821113345	323.146439112162	282.083258263563	454.328348540655	407.103313783365	337.204134497408	393.35117403056	259.25572688074	377.202689426021	244.107438468586	267.015522382156	268.006400852369	218.818376586625	95.4010529821661	291.288007933811	323.732378577427	315.865892097773	311.993492000861	271.985155430282	168.09277619946	203.074492764055	238.146387363341	118.844366226982	409.321614521361	196.572501916588	61.4055610469271
ENSG00000121486	674.394826175278	319.564284381782	1047.14182311021	503.100191074979	962.284856789204	1606.70646564389	814.296474559437	601.904737796145	910.741078094488	505.686972866385	312.605647619489	361.007339898504	286.000022265715	503.364240563344	366.324951986965	811.744166399343	726.462183423132	775.487467819033	448.711510724548	457.759198214262	569.222746060004	435.040172824464	409.275309666923	331.67139368517	335.44617771534	748.199996872426	823.541628452624	1227.44034535718	550.424301501113	1060.99990123849	1230.16818672382	1960.35822513876	711.289343722729	1201.70532675535	794.535551086345	1369.78514140256	1058.20060400814	802.569166159596	675.382563299634	866.521719552903	543.682579843908	989.656456314235	921.797362268725	413.404746647399	319.055021034513	230.969343674534	389.027232616332	573.392145440218	554.289644621549
ENSG00000163818	389.301231617152	170.791418086232	1252.81857168811	303.377907690282	955.096546953949	636.894254277153	303.55221162615	210.419740147277	1467.7123491546	507.959151201247	164.443938108234	189.020461992005	21.5992738321051	40.4551801281531	5.98758001784929	519.332289381657	134.018176374324	111.210168446875	71.1646811831091	64.4219411685423	14.8372475635774	0.991096360257358	13.0095805461715	6.08825417257863	196.186641564024	605.92989675616	1063.16521784944	854.113638089307	684.29813235183	783.58261364904	554.233991306256	307.481112916749	241.740232943492	219.989949821546	162.293225868409	181.917612583913	110.210824933275	647.149044787619	811.462370149136	502.908323019477	524.646901158483	525.462735067626	353.299712963276	107.770734548038	155.336472611747	55.8864624783006	201.156404185054	95.7281107230128	72.8055871037579
ENSG00000108239	281.937551316586	244.80855052134	737.512819504482	447.799944627362	314.394453866128	450.465682190339	228.928572940968	166.45105062332	1074.35985103696	2314.01399348386	1585.87868193776	1654.41881323054	421.877935334941	792.808616248525	570.352855106586	596.693868858603	1450.06108113865	1375.04385546448	946.839526596088	776.378024066652	406.038676866187	604.490433824504	438.333264661214	417.779923373906	1905.18714768071	1404.34092269677	2269.99554959044	1881.94962224704	1702.00421672709	1749.87847030098	1245.534063018	963.402499108141	849.874071344083	705.917636835265	609.711963919155	623.263127026127	441.874009137093	1875.72216610353	2461.43043825838	1755.31616712518	2095.7443841937	1585.2210869614	1461.76202148789	279.534135257675	414.12504143643	245.232882589852	507.295880551387	319.68566071585	152.744413486112
ENSG00000130589	594.446533893481	183.068249146573	447.556501934601	217.844987557618	255.136299372222	325.720287379445	416.486258078167	218.318526324266	102.88479237735	181.077773250156	413.872282844834	237.142902943402	405.428940323178	543.564277363334	233.121560709348	615.107478547357	556.531406328096	185.245128217889	558.973312174005	341.562439354193	1015.75066347068	1151.10626717598	910.152597970218	1116.07655773354	139.226389286271	41.0715573018953	91.6335062023177	185.403433932043	73.7698006125061	60.6205175897079	24.2553183654378	227.551477439716	115.777585211822	324.685944637445	183.38519430621	68.4795298670127	26.789811127521	456.514507624968	147.998874292833	210.277709021437	242.068908049772	64.5409077372046	57.1462487739969	164.134876098168	267.503593750981	377.834048579202	1538.16173687216	177.789154874399	557.786233178126
ENSG00000087502	811.758935859928	668.841058352099	1192.55168318428	131.379939532514	753.995062337424	2877.81451866924	1129.36411626949	696.341661028233	993.814544381678	638.323414390152	1120.43652423034	1328.71086029539	930.959011047181	1509.86795160529	941.529287560765	1189.34296117958	2670.56698967402	2692.80368671365	1725.95568436895	1691.93233892745	1946.01598572488	1975.81698968811	2013.68088664375	1607.38955318849	1425.15718692234	99.5795186360742	212.91122691659	199.370548885949	163.205335007177	175.834467027585	119.663296575941	366.559972942714	314.588163316779	292.095550714714	258.328306434949	263.875049810417	159.973062173459	266.126175437537	371.254965059865	281.890577451262	368.493469458203	504.162732216101	206.818417639416	175.319932181819	270.163355913328	116.128780794726	544.745695609811	226.914067396581	119.986475163872
ENSG00000153086	3527.56242003081	1871.81720768733	3180.5105009549	2742.89546201263	3037.80994569192	3.28325458823932	3.11917298173454	3.23810137886349	1.73079514662201	3.17485187815022	13.0407778164755	29.3353083135731	45.0721255100538	36.7087711370879	27.517606555243	59.760371234174	1862.29164512348	1828.17296341307	1754.09667285948	1818.93690008892	385.532372101804	751.586899539714	191.625434079729	228.340345337583	96.2915691808484	438.954387771755	569.001808717378	537.628735020668	374.751506060737	382.835097712747	306.567919113944	522.905127447507	352.282618661186	378.962455888415	387.899620841541	325.270949169844	172.614798860614	1934.74740222698	4425.35139551966	3637.12672453689	3267.96025869627	1882.45009513924	3451.70894462489	1810.68616614491	2870.62975297722	3960.44222500524	2022.81433548129	1800.9385776953	2183.27140261106
ENSG00000119969	48.7575871621765	23.3709328020494	406.931501901628	113.633062338482	86.1557118951168	49.4921899632994	47.2027086467449	12.4001044177487	63.5288537715113	30.8961650863363	57.3250289667615	139.962442419601	103.901225563102	199.859638560706	166.684687742233	620.820481112448	224.522903189918	189.454073708907	146.423558577702	223.683589764685	115.96577633417	110.206427276119	133.728599779383	211.363961085115	89.9103314928011	134.728582643881	177.721478389258	145.622513610979	137.447381885439	170.940011923118	166.82564018182	261.031644375975	246.419836298934	273.880211367148	200.36288316223	224.598715185617	334.68612696495	113.116589130834	112.735945771754	149.310214296054	126.758618776363	115.97245936127	105.962747824318	73.2017327629624	107.368716698138	117.13566367387	441.012943650557	84.0130279098274	69.5020972812634
ENSG00000120645	14.5637048841591	6.42541510600547	654.417261322384	427.325981616048	392.989193717618	69.4221662737161	41.2065984738089	83.8592370914726	2778.74000130531	1346.88651414933	1091.47670836277	1249.51826788125	1.99342860729699	2.98336815514145	0	22.8822072375882	242.83831031614	205.829314425912	64.1223467385923	60.7611562940489	89.8021531866365	95.3305726288097	146.138367073751	112.164558525955	1282.23419167418	311.185862156452	930.664630759623	1014.65024906237	502.334015336652	695.267249128711	156.365619376944	12.97350675719	7.02473841162485	16.3683333388906	0.992152302901103	10.007739629796	3.81674916377072	10.092018588982	18.1902682257727	9.66857127671727	17.0972662238515	5.21515826737011	16.5115548737209	0	0.99663696930268	0	2.03365325741856	1.01129820966623	0
ENSG00000276023	275.298406096645	74.933031238233	596.248222456556	321.757278848147	276.133943243581	498.434376448916	540.054547064003	210.894680730359	560.755678209238	294.507372586815	1710.52621946746	1604.84946732418	657.891903193291	1033.89967029189	427.797629413927	774.916805026394	707.902524817817	492.78389278883	486.673941265457	344.603449070723	202.301912184095	114.535570285312	135.946088941981	106.928289771159	2571.48581281034	24.4995161034274	78.183712491323	4.03584767380215	44.304530895862	59.9299501054697	99.8973524136818	1.95769022806838	0	0.908088122324002	0	6.2968576182369	0	0	0	0.920973151129245	1.03819972602751	4.48202786195359	1.66120340651637	0	1.0194428306896	0	1.04558363857806	0	0
ENSG00000136938	1570.54002836971	737.14840796221	3170.41919817475	1597.07678155177	1721.80645695128	2009.24482570917	1653.03286930246	1739.21627581453	1267.99290212857	2196.92184988445	947.721824265652	1065.15715879033	1829.25103089242	3057.4371043754	1507.96643834218	2652.81032264723	3163.76950465668	3777.13204753399	2658.02638360248	2502.61313339497	1593.34621507458	1536.92670588168	1480.31431039577	1391.68901909649	1162.2528049635	547.084552653401	843.004138950254	931.006083148933	618.686533877895	643.792748317567	1477.46704349631	1548.82325143322	1088.032088128	1269.24877271037	939.491088289746	782.477216153745	1963.28792207872	833.73209411939	1132.38562549993	989.48449127498	889.928106406017	893.250488147541	1677.56739707415	647.2778560058	853.680721209744	467.913830104013	1271.95584064443	633.467101506378	2026.004604344
ENSG00000135763	85.8685912034546	46.2454970585955	262.834654679506	125.035130725597	172.819640344855	248.521266812845	183.865208989954	121.576027856991	224.402667600872	130.145319467225	276.523412479943	282.78020477463	275.375310848195	375.443591320016	183.543449338612	383.702710188177	299.790198499246	272.115123787216	324.892697511214	207.333389060099	304.608542496395	293.057229480826	261.590633614267	226.450617578629	324.876874535069	117.894816492377	268.818773666387	233.907092817722	175.652930732673	189.309482034502	131.563997664414	384.529269226856	306.077176740542	316.114626998261	264.904178579478	219.2022629355	115.104293295238	202.84023461342	268.275567806293	237.277182579947	239.810484033155	169.952264467769	74.4737655437233	111.13388864574	237.728095625006	86.2256447147141	257.495723599852	90.0710824057434	77.7095701616109
ENSG00000177483	15.9675111706256	2.39139855473635	45.1524827085104	20.1748018222709	24.8957788208029	40.0896488766011	9.44413514970923	14.3286734641881	10.0230522638144	3.86575063388598	15.9811790928969	19.503434172334	2.93645053881005	16.9273388141663	5.92851320678776	678.506932730866	6.94021782950711	3.01296642503891	7.94048346470773	4.9908489434588	1.9819894596426	3.92507082383697	5.92064511524453	5.95982816155942	10.0726861350927	8.94210457457329	21.4478944626444	19.2146903605306	12.7228364017742	13.4491064311102	5.57982773192747	49.7305784335794	23.6891080250145	12.6135480604099	25.2908877701501	30.0525518455029	10.1543471845355	3.88188457986776	2.88582650930513	4.15997260253372	1.95618181848286	0	1.14006585215155	1.94225102961199	1.9410698990357	0	27.3816396736426	8.58171668805254	0
ENSG00000138231	132.679534509042	68.1137191651002	497.569746557996	200.77211724862	281.36841583318	414.210863909663	247.352327845847	117.556917180793	182.45444849422	225.41799863171	1287.50207395406	1284.26444133207	2098.39593557799	2505.68843206591	1856.34747494125	1976.9693284231	2750.70925920554	3033.84652208387	2031.71448278603	1562.41486453164	1740.40332265963	1565.74453884769	1459.12786712658	1297.42184599074	1378.59287435419	139.228868893809	195.733900048968	239.022057024682	152.234119863066	183.176043516359	145.814768026514	397.650652661635	303.954112204524	236.954904407809	229.944474145104	238.160745190713	181.124838802345	184.526429189391	227.284875658512	184.534573113988	171.244391047915	183.836880146154	146.876228459307	120.854528144047	151.287153940151	80.7128118262668	295.368095337117	110.784923364656	92.9324070229397
ENSG00000173585	4.13064726753792	0	31.3763642580214	19.9748687088847	5.00979924148017	0	0	0	6.90475962187269	1.955706425175	0	0.985768060503396	0	0	0	18.9881070364796	3.02895065510994	1.95781466830887	1.00099766327246	2.98475317156142	6.00672525939985	0	3.96962591161959	1.99426343828154	0	7.0334414007252	24.7933674283307	10.2574082557698	7.88529426088816	15.7704757621932	0	6.9689935958411	4.83812927620005	2.07562492281616	3.95335007333996	0.962972578980794	0	12.8154707839111	14.7937866007553	4.17882367240416	5.98574595044197	17.0573110513117	0	1.01954621741708	1.03634509418289	0	3.06206517069761	2.02581969166168	0
ENSG00000107872	209.154630927249	203.904205296508	658.234780731927	510.911205558633	290.364712896002	112.926582498014	243.119502326931	97.5826442521143	544.022481725666	205.512092754711	166.003662202337	107.86049426367	41.5731185943659	67.181332019984	18.9439667416728	67.3794701007639	99.4498901420367	80.5569630196101	82.9985956888275	69.3853267875808	25.9230808394735	43.4708690000658	60.6038212229615	21.6391756354457	250.987539344097	508.182695556776	829.415371600935	815.396208338944	600.322754827505	709.685412418724	503.281527891635	216.632429055757	144.489216233365	111.710711892771	144.388657837896	152.182695233024	56.9048897332626	180.107195711849	125.025949929695	66.4775151375879	129.428404918824	145.907016739825	65.7793341044965	47.466342942981	86.2950239516346	26.0990941540694	236.781110971298	36.6629805183925	31.4758565256341
ENSG00000170881	1043.98110006482	523.137533677193	962.025228062809	767.705366632568	734.080469186608	1184.72570189804	790.248455443862	425.701354193767	901.187113719075	629.308171748834	676.81906509918	617.442942908076	1053.38390329009	1780.32726936998	1423.05533889914	2558.85422828594	2027.6300106405	2212.06670684196	2005.16434080979	1350.95209942835	1888.95566385933	2156.46031856589	1468.94457791954	1722.92473417395	837.031820930072	215.947551505781	394.60395714446	382.209058921956	241.187477126196	322.992749367097	264.23351368325	712.204128656237	546.008126854221	682.565462020405	442.598658858305	530.251091814926	315.78596829008	843.153562230361	691.133002666363	1031.08429750303	786.499141894203	507.675959654001	600.073960249511	344.395617864972	455.911958382001	545.543411075373	874.125458550091	322.787273242205	427.502641486701
ENSG00000155313	699.563825207425	420.069267125554	1838.20276766134	824.013412626471	1634.30994969434	2933.80273751444	1546.84856966349	1012.23014612397	1179.74625139095	585.412763363937	1875.1965090275	2020.79203057551	1500.26792111278	2627.24062680025	2510.50338214825	2380.68271430187	1480.86019809601	1385.46136813213	1320.77301861672	995.089904141308	1007.61572348957	1142.27293994675	780.803489133976	1019.02657535025	1972.92915861452	600.390659111744	1077.77974920339	859.117165572086	708.802640167855	826.635247714902	650.288379831705	1189.37363773417	826.466326261754	867.632983209293	778.144387487179	721.284192206481	429.682681767079	549.214493991511	788.470348143802	575.44850289446	538.158212307559	630.38620653352	500.562364499092	248.280548850636	395.838813704071	290.566612043229	584.62914385758	254.768847765021	252.767074718871
ENSG00000121101	29.942099397764	11.4353689466995	56.2062245875771	31.9440913088479	49.0688928393531	8.11326672599137	0.738426988381086	11.1740565327066	10.6424190885301	15.5336689569724	84.1404385168105	186.871702802364	494.938284148658	710.441642196992	347.769521836245	1627.14093836136	122.909734233757	101.585622144555	60.1419523175167	69.7179823823752	37.0422640925836	39.7598873717891	27.935206210618	27.0051028611288	113.58838784244	0	1.01952270280656	1.00149924995595	2.01463085646011	0	0	3.93627693943657	3.05415658518002	2.94345900971241	2.99634399521832	3.01983590873267	0.943030255709812	7.10151290954544	17.3653558959761	4.94021270851623	12.1074245358845	8.52829587318516	6.84622274832032	5.05403214638745	12.0387723697874	10.7799147178846	12.1227993011035	3.06172644782939	1.9988721008921
ENSG00000059915	35.6189184644771	12.4909604136257	153.609379574818	136.763822933631	60.5135262343587	28.1760653130924	50.190916006291	35.5051749184357	5581.81194890766	2242.36631779471	526.903219562533	451.463330616088	149.193896955077	328.125432496571	89.4008844731429	281.049525810532	243.431597350786	92.7273995672357	169.146101747008	104.572327872805	20.7926612407558	19.6559556738591	33.7385802323547	15.6830377913123	743.331003880161	564.593408562905	990.440642672979	710.851926406604	651.152618042275	807.031118028292	913.093440499251	31.6526000890534	22.8112519102891	25.6572952667827	15.7099981107457	8.88807963498037	7.25354409599987	21.8197050423645	38.8115382374611	28.6422208093887	22.8871998629675	22.3279929830148	14.3656471383984	5.98132752939832	10.8951939434948	2.96029000184402	10.9463577638728	5.94832840447013	2.07475932736672
ENSG00000033867	156.452894363427	72.3489384679621	2030.61638930533	201.253853575153	531.773180451319	1455.89582490813	416.204070694875	511.315141987167	571.245835069724	275.132305393389	594.671023254532	995.984498189867	660.334236325695	1732.19043343352	970.200970921627	1501.56186480051	275.157317641297	183.348919604576	206.728625401132	147.448485932792	65.5479374604848	65.2245824264546	63.3439234822755	72.6813899757413	882.843202877045	114.657299942695	257.725746796373	205.973069565338	121.714261656179	214.009171713633	33.6621054067277	379.007589500423	181.167865551302	305.872619990282	264.472016408065	285.442413173353	55.7819852658418	129.18401341542	136.362964530923	113.490943136197	101.710174263199	105.282641905654	21.1359184239397	78.1150131858427	164.668904802861	114.84616839145	191.30144679416	83.1362876723531	23.5654526375198
ENSG00000095951	500.263138312433	181.31971410968	895.798133687929	384.697637738139	339.295599546796	438.875687356807	397.448560724893	277.71013908769	797.579008029544	459.501136108013	1769.37216187527	2049.74910121544	1744.05962628458	2601.99132633447	1705.25692012172	2646.74113529562	1939.72401951691	1584.42114729843	1629.41718820449	1184.92439737003	2218.5107374726	1762.22792908944	1334.38718559143	1869.70642439081	1927.50113591209	597.013723617574	1159.21168544701	957.9883030512	698.282169907445	873.627114287566	733.054915614272	530.800907988394	320.752959718077	408.684162627296	330.706433924304	293.077421161731	239.112125320394	293.289485550894	333.503988481981	266.002880549403	329.49725690817	238.880217049776	214.17705545184	166.759434137223	234.226992839497	137.653467627855	410.787084727771	210.677227249608	185.938235051914
ENSG00000169282	45.8633569822284	13.1861784096379	201.423374338094	78.4612152112486	70.1577693494848	375.670049761621	189.402682579503	293.907756561144	2123.27130244028	1012.18118290854	5232.38198932629	6156.24530374139	47.4425570579065	91.1969387518387	27.8771514642528	44.0838294407373	36.4216467988583	26.1217156552744	15.7351017416519	5.50675292397019	4.88290893226838	4.85189781142785	13.7016451390059	0.975586673571187	7054.36932018672	426.388879029608	841.847008110505	554.434674809303	527.353288543468	583.127713031967	318.881387102961	4.99908957027713	3.92790347811868	0.992617755014501	0.984701536148053	0.982113561483652	0	3.96125363742562	3.96430882196583	1.00825014825884	0.995255138100162	3.97557740188052	0	1.0106099600582	1.00047596855121	6.06062900648519	5.03365093511428	1.01338370778583	2.04735886672396
ENSG00000156475	69.1989175131785	14.7316612495101	337.995251962345	224.147183282584	282.776046086827	63.0143971031465	6.0503734678783	10.0343058326436	4694.56540062943	3449.58181406835	1449.81177635375	1186.69940672299	450.906791489999	653.660445797177	208.186081706507	313.277579731145	157.09852751756	84.3183037384236	114.179864237048	73.6418051791826	44.5460316573315	69.2030400364126	74.0694659431588	52.5886791285195	1741.71815903579	592.208323901296	926.411463264325	964.05018280499	727.6304974524	886.281219312587	596.679442544216	4.9170838646483	8.84800570952768	1.97758786253765	3.92506589664186	1.96362459593342	3.01224482784637	12.0542728390446	41.9921451951946	31.2106219309317	28.2470722663835	15.1418803833554	7.05629737748935	3.87082928100588	3.87974246410264	0	0	0.976212626068975	0
ENSG00000198576	3.72478968255164	0.82539951364716	74.4726215608032	31.6860244260247	24.2190819563878	1.70263445857613	4.3762223587757	0.851314549302594	1252.87514546968	481.121974291578	1406.37385364608	1341.71624974194	1.02793574335631	1.00980703305958	4.8383922111727	7.06384866315424	1.01748995586903	0	0	0.983574673657421	0	0	0	0	884.333948509591	487.922239169235	897.285577083982	292.381093651	448.586406927282	549.608569655388	640.058415007251	3.00686106698099	2.99838655966017	2.88464853802619	0	0	0.952568013238946	0	1.00790345801316	0	1.00742632115353	0	0	0	0	0	1.02067397162814	1.01380096649854	0
ENSG00000167470	476.362323843004	487.476576869517	3464.88111637373	1385.70643604191	1184.65784224019	1145.55494033329	1628.12084098244	1171.2694363627	944.126472023847	677.40327600472	223.793151611124	134.91902509409	266.241729637466	431.063943655024	316.362212772728	224.929265464867	515.408727169895	493.873661381765	585.472478506626	267.907416851716	153.16714310751	287.955516130605	254.32045912325	96.1642782607965	297.372119335958	12.6070111219	90.5444152070566	106.202406292918	26.498847192512	61.9080350896711	109.854468626657	25.8951088453563	90.0958501942218	176.502129055465	14.7883559638188	42.9746614109918	78.0390335506102	24.3079381513263	84.5321063152941	214.6506847491	15.0236759504447	51.0188857100839	146.94212598518	10.0949046610016	79.474811457494	65.7525443167455	24.777620184872	42.7900803617591	210.982203652857
ENSG00000138433	588.393740169642	298.752953656128	1098.72134154912	137.735729814805	587.389153967607	1136.97217260448	594.726043321882	449.569293223817	920.372198113342	571.005334399355	1061.55422603717	1030.97374706157	1095.28176398016	2085.33758922445	1540.24462712897	1812.14694746518	1440.66112418899	2084.68081953439	1431.26418777691	1169.50714650596	747.645517511993	1031.82886364351	874.513644289367	655.799711833059	1061.05556918415	842.525103719965	1211.84824011456	1351.55318138849	970.317336915634	945.204285168678	1626.56570567361	1206.53555789738	782.188969871556	873.951167972985	805.368140234718	741.224251295241	1029.86788138427	882.449707049358	975.407219868518	967.358705246509	879.986844617939	746.245380114144	1799.55778071947	529.328949317743	699.824429891761	533.27311650031	714.066698869649	629.462403739578	1663.28393263381
ENSG00000149262	391.226576215802	126.769094053961	868.683065310483	566.244236827093	456.263048162612	569.248172590633	323.238777805648	293.368341834769	317.206447485595	396.379449922387	680.605890196347	649.996410968208	513.656994915079	1043.39280028229	436.417085015362	899.932565960544	2431.71641814532	2898.58644168829	1991.42714268084	1704.84911053992	917.339087769714	1006.59270767187	1163.91736916772	921.193967769317	932.295217130276	91.5511236262834	187.62237020893	134.149744398104	124.875016789	138.659841976169	133.20449000621	355.737018963646	245.894985592831	196.870765766568	229.547759812118	231.350085232396	88.8895028548576	116.433879735651	140.047586729884	104.612070380179	139.113067092702	138.991948746576	61.502870581047	49.3320469916017	94.5992866703883	43.3384209010055	146.883743182892	58.2048298422252	56.3832838475387
ENSG00000175575	351.474563152466	194.702228712135	950.652330744151	1145.5124122774	983.39795458935	605.661215139824	407.981725683038	226.588052828319	1384.24831985578	1321.49892101722	226.735324802184	217.143505880337	190.480124083568	294.808030275337	116.111994211606	242.603495762538	577.377066708885	439.998968664229	438.558614061073	436.479792037977	248.527215031258	163.497873914449	195.258711493702	156.175066814771	272.382755286467	168.793971803171	291.612763428506	260.136824808649	193.568360144991	345.350172284714	350.832876419987	376.583226087664	342.230865432618	272.169877375653	281.029890276294	382.634915647647	226.561282709979	270.187069795862	314.121316955871	270.543360803085	278.915469321956	375.400776773355	233.037706178074	107.84433544802	154.000311465422	90.5340755562901	194.646572837776	183.501854098038	171.187433401127
ENSG00000125247	588.610320623159	127.944568871488	1235.95913717992	566.604236158817	768.231026900663	355.913922863154	236.425993361993	91.855928791222	1379.67176895666	1883.54848264523	587.411704756687	632.085476243096	126.733654451857	201.172077000225	125.382418139933	158.397864976239	595.374759979484	558.368673508315	372.405324711692	336.100848860311	443.378219969643	283.603001008992	470.436364120397	407.134216239884	685.205253313963	1021.19743011455	1821.70727158564	1042.56646758253	1257.80541006977	1665.23617319715	1113.76814533822	286.878148996233	273.322395421613	238.007075444656	156.632320654016	193.952264810205	186.202537465173	314.585203713956	561.872433221841	278.70883578216	533.203014156654	917.967653147735	180.424848379132	230.111038232799	360.93131655496	128.252409926256	358.107957434666	225.793806209762	193.761399128729
ENSG00000143494	24.7072861433694	4.70408057997022	45.8575761456441	67.5188982278164	19.1351676556295	62.4064580219938	37.2423512962117	29.0572435276303	62.3338171934425	51.5518194590359	79.180481436505	91.9676611195917	48.9361860660595	36.1227562597028	112.876075849052	460.907293162199	47.4289395593449	34.2949924555392	31.5125214648944	29.6443723631795	19.8234648364065	20.0376217136403	35.9888488925276	15.9558980216938	101.189502871314	668.721115720635	1110.61708331596	867.483887001374	847.598513748198	947.430885295023	475.844102179038	106.747354204727	71.1631920580779	82.7081966548299	65.3336630067233	65.6133005015396	27.7731313403424	64.3497588318857	86.4050721121627	69.7086934672414	84.6777639567081	82.5602052970031	28.3104653191379	32.6225067649662	68.8604436128828	39.0310956212648	140.682838789534	44.7448876502731	10.0921646247265
ENSG00000143512	2.52857991619551	0	4.3730613508268	0.857586235778626	0	3.22506938659935	0.844178973056596	2.3779719421198	11.4006551413736	0.859254778418344	16.0447113188466	14.937382046402	56.9585718153943	55.9165793416856	40.5874211224901	69.0051641450081	39.8912232808951	52.5752571827146	47.9283095588585	27.8283653200494	27.9958519279864	18.8738538753493	7.95244813922324	10.9746891462822	30.1063093179272	9.96676307660032	10.9790128118833	36.415614386038	11.984787663279	19.9871867209611	12.2771459250921	22.6924376782449	21.7820119933985	26.746090788187	7.9229920798128	9.05961391631855	9.44531917363678	7.95748837559001	26.8604745663252	20.7033109053271	17.9869450340921	12.1013946430074	13.5243320499264	17.0008752205463	36.8722947569337	2.0941976816592	42.5039415205619	185.24955196021	112.593798004121
ENSG00000123094	188.748076160178	73.1607472704276	2712.3286137474	685.188816509021	1548.89769171796	1423.79494190725	499.63883973202	609.686382928291	927.695371160465	705.077934145424	3.02237333204893	3.01675602021939	41.194349861452	71.0553417585791	20.9594991720951	93.0770684182498	38.6437757965601	32.9289742517778	26.7340005719282	10.8645599397865	4.01309993131981	13.0906554815959	13.9145897297754	13.0025243062848	16.9878592786052	219.22071352689	432.56766570469	354.162307782379	304.529266756766	357.921636960842	205.139329083435	909.553799149112	531.953502992112	773.894583611361	746.199462089983	597.378185751012	241.641518660804	123.123115970097	136.754794896313	157.805355315629	176.487799835759	110.36807206688	118.286641341965	41.7224967575794	92.2969449502353	136.233337982906	158.319501496473	87.5050585022467	116.315521974378
ENSG00000078401	37.1061828876655	8.68923267275858	346.540274677841	37.2879100512719	126.613813694225	75.2200832943393	27.4030319848406	294.483689157807	126.106749285867	185.374933970734	11.6206155898049	17.4194003420069	101.194460054993	95.2814619832271	64.693297297291	34.525161629814	48.3177903462947	20.9376713649319	27.5085177865119	34.7941004097997	16.7852967712944	2.96438944870608	7.13010419892081	1.01372138287603	22.4078622662153	84.8827970009255	92.569105845614	110.660637667954	59.4232302894613	94.7102088008627	53.5467955724573	567.138415561301	226.533098323093	317.416253752756	360.243501872784	327.316003540267	175.165478606868	116.654333483336	115.847939035077	141.460721458605	174.982873216484	203.38948668251	85.0632477835925	30.7201610163443	26.0439452573101	33.7151118758166	76.3995284024142	30.3601674610144	7.41331050302637
ENSG00000169683	401.679330800541	74.9734892795223	459.000309302947	393.816608077129	157.39157835167	77.26059180235	105.695586320849	89.039500553687	258.792288732224	129.558514708026	359.97715508031	390.501184890406	323.352814055958	513.372562801767	221.343270606517	705.324951113811	711.716779179135	681.326148329767	465.333867493331	404.493198398259	392.664977240439	458.029217811459	437.639351127478	350.333254936408	454.504421985527	231.398800718907	404.467986756332	447.683490504047	323.948004496116	388.15637099369	436.334315739504	499.234967597726	286.502536700231	543.254268891238	307.78244972153	306.503846395966	166.232209553438	236.742429830344	214.965089542077	392.142693107464	202.244510928355	191.12494887426	138.950166693494	90.3929970689987	105.557810742493	82.2622993753051	180.440081702996	90.5825471327176	135.513609278532
ENSG00000133706	1225.76016650984	410.086916007295	4094.85526190882	3109.94467526154	2440.85791713676	3953.45626981122	2639.96942249473	1852.04469324832	2654.65296420114	1832.29111372106	1504.6309818363	1902.38921826063	1504.58738247525	2350.90382075842	1445.22632112927	2821.419030036	2285.27910468298	2242.47472665418	1519.75666535184	1513.79223631857	1414.44617856378	1213.81460760061	1296.19442633607	1095.27987759804	1944.39252433166	2804.89900500389	1101.66689031175	2487.43352492115	856.470952853406	904.537158538418	858.708388304011	1725.21475683739	677.221222117342	994.23719054769	665.225055870511	547.709576401714	402.514367743956	1264.078418158	750.989380816771	985.570440237058	758.926884104026	609.007966267793	699.659929270947	473.996258974799	645.275562818762	341.117189159099	849.828728536386	266.285993358885	307.607571633964
ENSG00000198561	3652.20016038866	997.586616891247	11996.8883770305	9634.01478415171	7950.35980348778	5217.83787072823	3386.07471606709	2789.69012260605	3325.80531888495	2274.54964656747	475.653472008127	384.734714078392	1782.9030323951	2490.48521753237	1059.44135251512	1900.98720881021	2849.45846568861	2232.95791837835	2377.13911622867	1880.6334835651	1933.55468111229	2336.67527007047	2256.42219438938	1864.36600850869	609.84059475409	862.889862945058	1395.62794232878	1956.99674040995	1160.91925388996	1288.57275898378	1164.23144631888	8225.10957719141	5731.49789063528	7949.03242304077	5528.62107681541	6487.66726505766	3934.43079866007	3051.20666181587	4443.04453004438	3593.95994063554	3682.82753356256	4266.87647023266	2545.88228414963	2617.61626599866	3618.63338424894	3068.84762093227	6964.50432444306	3547.52911071201	3311.96384190971
ENSG00000181045	241.495789791802	61.4853710730561	1325.10981382844	511.074942618984	409.111181181154	177.042877381979	191.71315030191	145.903558097645	537.003470019117	447.835949516578	40.6716982408111	26.8514934516101	101.834836994016	121.033224308824	22.7962812310176	97.4656826340018	318.431194292753	182.503787133014	125.533856393132	141.081044647923	71.9148681030104	101.841467458571	112.623421573101	97.0254378679804	56.8714002025184	74.7889474969087	147.441332859385	173.276668634321	104.508769458206	131.17396350436	165.13869927461	97.8711050131622	92.6315683533418	90.7543136446663	53.1178189385973	65.3046960488279	56.9949801473867	207.242749571156	357.789472006197	358.991968483428	316.790209609663	229.950828656406	299.519230836292	88.9147169495727	214.58090178455	60.4073063556641	158.139742856565	147.112114786882	104.150369205166
ENSG00000168676	9.03222968223677	0	50.5319127022457	39.6081432590988	11.6283045467337	12.0745459082305	2.74246887416754	1.12689223653428	7.56196883921908	7.39139324764804	8.02218547800229	25.767847530382	2.92246211019078	4.98931563383231	0.983543771301193	1220.83836196793	0	0.99728830870556	0.993704920158341	8.96440975638052	0	0	0	0	13.0831788708181	188.430514723922	422.969304035635	203.932436745054	326.427339030495	479.907166938602	633.339419352844	3.01605507654385	3.99654335513825	2.72885028443212	1.93344439043199	0	1.91279821895615	4.15622942064946	3.12323777119845	5.69495885277258	1.04691883547084	4.41614375044128	2.89476206220255	0	2.00337208828188	0	2.06496974427015	2.04977089767134	0.960948896877801
ENSG00000141519	26.679258842892	4.64514883565983	672.412138112345	223.425477365575	272.838122140486	187.547273951791	130.054475987499	95.2908872639066	151.955301612028	82.1675475474857	80.4418827311019	127.672374039903	18.6155928528294	16.7973629366303	9.7219858996865	2095.28411282679	78.1916424689932	63.5039784949858	20.9706270897209	45.7935481259367	30.1914809247604	16.0315925919241	23.1067163699303	6.02579296977091	114.007044021472	155.893273575898	277.048266924565	217.829735195078	226.062986118195	210.479539933471	328.67247590913	97.8832259057476	92.2643417720385	74.6097661192606	55.0152478837886	46.2407767714827	101.484577206096	267.776640537407	183.593228461459	184.588216031631	173.995763811206	245.045062568216	139.711836969583	16.8939561894183	30.548502611549	13.0450663478221	29.7800430927484	23.8318853241078	8.99749235795965
ENSG00000163485	9.78471399343115	0.715997499124644	600.677554402947	278.673075715323	286.28438561168	228.741806600816	357.272692580838	72.3764769181256	2277.46909418133	1913.12819991718	445.212094943047	278.258084723011	58.1276770757558	128.87987056115	66.2855391718421	80.6064889927322	28.7535433775324	28.677519682155	34.0314114744044	23.9468966001318	0	0	0	0	591.689823633877	86.5663749214029	160.635475080507	280.504511488591	105.53140962746	125.682673308816	243.214853618413	106.638054143569	86.0992481793433	77.0877917034024	66.5630635527521	99.9038996781218	55.5044367332078	199.514502309531	255.789115354427	186.879309330203	159.629019945038	142.221284762664	250.886804810126	0	1.01021562887555	0	5.0176207047781	7.10552347359768	5.96419379662424
ENSG00000113578	8.89691924376103	12.6855714421317	8744.31609578312	3722.02004033669	5105.62863275069	1981.53001844468	1343.40555644726	1011.31674480178	4989.77618237785	8434.13075027206	551.566978775665	320.817136459285	730.852125949555	804.693916275973	308.623922665045	394.437383584645	24.1889002661305	15.6075300121274	25.1481712152729	20.7151541992263	32.0394409733793	8.96054212241557	8.03594352220976	27.8038302490185	757.170175512436	348.832069085471	572.893699089776	958.358312674818	334.140249144211	344.045045525335	461.139855663779	57.8498960300257	69.0302896336813	74.9672695273809	39.5126986313399	14.5629089780513	21.1944047891608	30.5904135705199	48.1578734727186	31.8002625078493	36.0358009638913	77.9503053643133	28.4843662210146	6.98744678925377	7.04399947903725	5.16449406369328	6.9804039954834	2.00706694370611	8.383965209392
ENSG00000131013	364.04356140668	288.834320191126	991.199761102135	227.837855519349	615.876266665318	1014.75307306718	492.281343113924	357.524972714708	475.217524599639	456.951122174087	345.37872979067	561.75073079863	439.10910290853	674.045851284238	490.540082875547	614.844836196671	831.477556608051	981.748254473022	567.404366022546	521.733401256514	663.348940546977	553.63181258041	623.423424008392	501.071471416574	418.57974533349	150.352851079583	236.551548007057	218.404384472119	187.248380054261	186.924455982442	235.955837641035	306.872366808352	214.755837847318	242.143166591521	206.043733028408	232.4977997087	216.531216245817	140.791368854626	179.615999986432	130.067112469975	140.723639352539	137.856831270387	150.682107293397	68.4907019814958	98.6986705421462	49.5349180873806	143.104295325755	82.4236707947899	90.3395581664872
ENSG00000108561	1544.95783776659	1104.8604912484	3443.28316137767	3090.7952287605	2272.38020745305	2728.14692684814	2921.22479454631	954.977873564042	1380.71854312855	1197.67523190958	1629.86086326018	1254.07500386709	3973.99354080592	5900.05964527754	2722.68023755027	3696.30341560278	6007.22543874335	5842.42087874371	4852.5707691978	4333.2203968386	2312.25453776774	2449.71641346811	1934.39272477546	1955.89645425698	2335.36674987161	3503.99196517006	5437.33738956258	6731.37143591218	4010.63508310446	4694.96623643743	5716.78434545339	2447.5084124795	2663.58230800093	3230.8773397994	2342.07026814435	2436.98224203761	3810.4821241005	2722.09850580283	3814.94260049149	2779.75034000786	3338.1819828151	3010.63748215156	5692.15922802215	1005.74799672236	2139.17076521745	1214.64535343969	3276.00392298858	1436.61006503548	4446.24992693116
ENSG00000150768	372.116865881739	291.441333373235	3383.33924487093	1267.55579958576	2544.90186129224	7814.73817642287	5672.8385648516	1565.18889440152	1604.98799936741	745.4861452419	948.367276593657	960.409539060421	3092.10845642132	5207.88700362275	3174.65916727871	5622.18498874516	2080.3367565311	1748.00051456919	1438.63584854687	1308.30475684108	3180.15858723242	2074.70864988647	2273.1936718198	1760.89749920583	1242.76392910675	1077.54994589528	1938.174902194	1896.30092976281	1297.59157399269	1906.81028317201	2063.51446955751	5109.71221288029	3958.54262744379	5073.80547542585	3790.0410088852	4510.6646793481	3681.87566908917	1778.60579816053	2089.85986854083	2081.39009693252	1791.76453636443	1557.92918281842	2089.93233821078	828.477667576902	1461.18252320808	775.116816538272	1859.51056056032	1099.71074146348	1495.96330586581
ENSG00000108669	1666.90556123856	264.827961130449	2090.69409144751	1431.27417040001	978.029593626631	1582.1270452967	1223.3514818893	979.164798584035	2731.96164506092	2850.15558243675	813.648470422881	761.338092713419	1960.2799616234	2435.14545813313	1218.4950789361	1378.60000835575	1823.5567770312	1008.79298589204	1284.56109062004	837.039427768124	1133.72900848355	1263.16059178986	832.817105284019	873.550083150434	1019.14301502035	466.169264660787	805.381930074457	1100.46052725234	583.822322233619	669.176999675128	661.590376063932	457.376466635166	387.282880256911	462.960725558132	219.850467876251	216.715353750961	198.393556023359	190.778574580929	300.302408034328	213.247329028405	267.001009994261	294.303944876809	151.991627837845	107.919273857771	199.916135840183	101.125846773435	321.893400731262	151.412309235569	157.389685388785
ENSG00000075388	0	0	1.945079109748	10.0152978467399	0	0	0	0	0	0	1.07240792038842	0.980030771509976	0	0	0	0	0	0	0	0	0	0.964752907186132	0	0	1.0062512699201	0	0	2.94066052370103	0	0	0	0.9860973574806	0.957146250083909	0	0	0.957873599834945	1.14768104581747	0	0	0.971446488403283	1.9971039443353	0	0	0	0	0	0	0	0
ENSG00000143774	3229.19675185871	2182.96944645344	5390.19700769651	3927.39001917972	2623.20169246498	1287.83624819781	2504.95670249117	2009.41890643923	5946.74428268688	4671.75276858181	270.803016819493	233.677332798897	156.108174496814	221.736075118571	128.115209890238	177.013471142005	511.814279781996	556.838214497363	364.103709786459	312.649753803413	306.319495873109	272.34582698774	278.830105089851	165.675276143498	324.837566672114	84.6078807805853	122.374088558887	140.343694088275	98.9834245617837	122.323932430564	306.319833025471	82.6313221034037	75.025926573853	84.0678665857778	48.4172301881175	60.2074906968831	119.869526137084	154.495492695239	184.942581052201	206.239326343401	154.262881267502	174.77995174546	324.913548202082	68.0602244623271	76.1832721521348	45.488061694208	103.307486093117	68.808971937018	132.98523777437
ENSG00000167874	11.4851226402036	6.84113287309778	339.208356792003	139.708233634605	166.565118044264	165.629588159555	490.149081457205	298.964910071759	48.7396501555654	71.7078128750689	745.859322877202	143.197067632455	6.02369522339736	9.9033436489294	1.90295277384717	12.8289383582904	6.1340255451788	18.2565555487768	33.4431401313166	18.6581841287386	2.03404960041713	0	1.00135303108444	0	494.6188227964	2.00762723530221	6.18534833318583	18.7528949919325	3.13877730389953	5.20601211691009	9.87843237849162	595.813124978537	814.562073365209	895.746148311549	465.561588614903	653.060581944539	888.31304014396	109.548607816888	206.802033897136	217.137549554354	125.198290351329	116.110446574155	284.94465170232	83.3542443648596	328.433918703842	297.363462830741	239.788372808637	296.011343116761	430.947668449251
ENSG00000211456	1112.39587622735	569.733901098023	3387.53630830381	1167.36586591043	2110.04514354688	1746.25381942534	812.73295138774	814.813056077942	1749.86001338941	1051.9125525291	747.984100692558	918.081098730841	374.838177589642	558.734204282763	421.760871792622	628.381377900516	1018.93582375938	1078.21574627211	1022.07605635406	800.773859320009	834.26162735306	1081.64336404305	983.034344699993	827.424164407586	927.39085964959	1539.68079738519	2489.09771523925	2450.63013953852	1787.08107560643	2088.12276967357	878.507688153586	1211.99621424252	932.761464291732	942.479398391408	878.765893290518	893.183301289758	281.688123644894	914.96363332743	930.260082108478	816.495933347115	844.153634973709	789.724909908571	245.113082298254	279.422625068318	445.984218051448	276.447585004273	884.647719630557	373.548384893882	100.748984992338
ENSG00000167941	1.01481115115337	0	638.70380309432	772.956485667334	466.833498115956	40.6348312935867	1.96662349656389	0.976528173575379	12.3782492639139	8.02741434243741	80.3065777865833	88.4944708423055	5.90483031026652	9.88670542698324	2.91732334707817	2.97188703186316	2.0212866294724	2.96791853940428	3.01166423335556	2.9771398443665	3.00232936082328	2.00178353647969	1.97893841928996	3.99189984407858	100.840593950959	9.06690297572582	31.4077681865575	13.9950298468977	15.25603331685	25.3651348467754	10.9223426679505	443.920334429042	216.872634706378	106.306859045696	137.922825771449	236.413259359978	34.327199513049	20.253833727442	9.16917590744668	3.93022469168154	11.1757822691396	19.6542140394007	2.93883129062489	15.4743416293953	45.3647879281428	18.165978209368	44.0409946807438	132.177384216563	6.07321540706123
ENSG00000109814	2184.50271480755	2159.49034909159	1907.22080923851	850.573295672625	2094.48463562951	481.055850760578	227.857629876446	343.594783227835	408.849754184251	240.369604155678	541.179647513425	695.282202643558	652.506952156009	1274.1934813472	964.356988739169	1458.75667801366	3266.4686971562	2787.43881328981	2448.25808034191	2355.61035096533	13392.6695536609	15553.3882798827	11439.3103809335	10051.0237709117	586.634815968308	52.321183256032	106.296098222304	92.44862031768	57.4101621732078	94.6764132176588	44.8119842480991	74.9768042301623	111.868368221422	142.302346404854	48.7411234567412	36.1548439412873	45.9418570949434	1017.51041066566	844.201901576661	1170.95692276635	792.090774463374	336.601134895645	554.766062005249	934.214367854115	1073.07231891664	1159.82019806722	1843.35435019054	764.112912132939	346.688243732004
ENSG00000162851	723.992806282167	472.738608983291	732.159718845573	459.030640520021	648.835036828775	618.358571479841	459.195227768136	141.991635561019	160.378760576659	120.62885192429	528.451742957124	614.148024222492	1252.69552963783	1788.79487334347	1770.73197284739	1998.3356688259	962.177244934755	885.61420489359	675.758473474892	522.964895089395	589.869905050607	430.183368591624	400.617805027807	341.452568418537	700.364835849798	265.233242214809	491.6323905173	426.697526734974	341.393323245976	369.68871138864	403.769500992312	773.133145020231	675.14810926533	903.119972368236	907.273945108129	711.953840868582	542.655514181065	446.54508652337	470.9917465709	578.183583492721	365.795932548974	314.474110326644	320.31487890903	224.526457939035	504.532720823301	147.177891177684	687.198523905145	179.910405642627	125.786654104492
ENSG00000153395	272.589953164393	143.78059179061	1580.09932416073	1400.51952576525	490.629755057087	496.004905677113	430.166328217148	641.428944625109	1348.58627039674	820.836596825124	493.320909657717	543.931706561642	202.207675179302	311.927360445212	255.573732029096	646.578169629681	241.974321759994	207.733495283685	185.786470701215	144.689539434021	162.89389314545	191.647087679503	132.92861541552	106.33952207021	635.382369659239	13.0552018576709	68.2623768623123	28.8888127244295	20.2874078296448	12.0130247925147	4.05010599434583	6.95515712616064	6.89692595590297	3.9203473893848	6.87056051097925	4.91442750013838	1.99542485906829	4.01388966394094	5.01020216760976	3.94176267390721	7.04821240723468	3.02178145634298	0	1.01180091989059	2.96362518103838	0	3.01951803491531	1.00059512299793	0
ENSG00000125898	51.7179631092047	22.4258301808799	212.434990305568	149.024754278292	69.5685650541616	25.9941615517268	29.6711206240678	58.1882325685288	53.4652477087233	48.6047726801529	1.099565983104	0	11.8947983043254	32.2608963640048	2.95354851762792	18.8194743831854	79.5646540975383	67.7465251562981	65.6546883317052	10.0189074378809	50.491087042731	34.0818584994876	40.8467887617857	3.81565153877224	3.11040879343875	68.6279733802085	208.249065337281	112.55207974272	105.691835666841	129.131306506959	186.625152979446	10.9333189584614	7.27116849772473	8.43814515287827	0	5.14060046946716	6.42971421986859	55.784594218556	74.402969269468	64.4068610044276	61.2015537337282	71.9581192400942	28.775186071114	31.3584527923085	47.1498767806803	60.6357804059384	64.3056810549123	36.5814107026718	64.2167306120796
ENSG00000167881	1287.5801608507	835.182585872015	2785.56981800575	2379.66403368577	1643.82860835795	1985.6343340071	1752.58132490167	1067.33589767087	1982.25172896185	1425.25612360149	1214.71199402828	1179.77364132267	1663.8351618266	1976.26322518309	950.373732943404	1649.02083353995	1854.39093106092	1650.98754934062	1208.62418177235	1036.07418898667	1277.01951100131	1112.3170374739	1226.78915097894	932.470802869414	1456.52638860754	448.818251645596	729.664403107688	717.724299001692	567.959960249848	612.977801686042	561.17887191764	689.057094860153	519.093712674059	615.970850274636	539.591186902364	451.719676108528	230.779841347995	542.036616190832	539.158982111883	539.496281018358	525.752218647019	546.519788611624	278.720975252261	201.231846596393	350.64958556188	261.894355763195	610.884975750716	242.734345283665	210.584825156167
ENSG00000278259	547.782289235978	207.4554359666	2508.39714597468	720.758714127893	1382.82601323949	520.855825706016	353.218809625805	288.076957960554	404.263355701379	369.802814270793	276.618175897329	472.87967142367	452.670535460716	546.868315648999	351.688828789938	511.857948195121	1787.9889515118	1967.23030147292	1671.48396455329	1224.61368617462	380.380721906816	372.886185401383	289.461863166731	345.460416826639	375.558337002583	320.143291836369	595.835649917207	618.582681592669	424.461323730055	563.334604904998	383.40235054494	537.522614145702	446.706061952448	576.959116487726	385.982586361694	599.386362940545	267.755914505543	435.74691998785	737.703447539918	524.801343002896	513.252922401932	556.528685240996	343.372265415566	287.085988266769	443.366178348994	213.789110031642	516.25977418653	345.187983185226	265.239098292228
ENSG00000101074	10.2469835616896	0	18.9417149421792	17.3502090710359	7.23872839889005	0	0	0	2.99729191346837	0	4.2836771504951	2.80843903980162	0	0	0	2.90004733075731	1.01809995780093	0	0	0	0	0	0	0	4.03365075676519	3.96866031772553	1.97095411826633	7.9788677409247	2.95811096735636	2.9557482536115	1.0434050269	9.90337297273639	3.90301314853393	10.9783199427666	9.81798618806661	3.89128636585874	11.1906021717685	17.7811609818825	68.0549545419231	9.07499533776301	119.815555999019	16.7093472032779	41.3995606982241	64.0852985946577	207.494915283904	11.105629843659	299.05480096938	42.0176953645331	68.9723723561499
ENSG00000118492	4.23978210855086	1.60180412093485	27.750449102782	18.1565065496722	18.7168317415435	24.6310178609523	4.18069091634172	15.9869093104681	44.0927947847966	37.8368764807726	108.864513900957	139.628457013152	9.47900711687299	32.7908564251689	25.059474553974	816.095346662239	24.2319470001525	19.4058646609387	19.4854639586659	16.0489665215998	19.8175953208091	28.6950093102673	13.1128618877458	9.11252406526812	119.329814375657	99.9544506432016	154.775101566299	134.76749105921	113.496467826335	93.4248771607174	105.118767247816	150.350035445758	97.4575670580636	100.828216323986	73.599320632063	64.6680697141454	66.3793004108447	180.841397513207	179.930795816376	134.275883526219	135.713184510958	94.3362346986295	50.7970756998706	45.6436392650468	52.7619793147284	46.2116450193078	71.7562560810601	52.7770771155183	60.9545231119112
ENSG00000160294	1307.23121256483	416.011188162256	3796.40907968147	2310.25421255586	1444.97976095618	2077.58740470157	1665.79833624321	1094.65580552474	2072.95599283746	1505.41597433927	1236.00001649611	1458.79750050908	1077.98758663183	1643.84367260734	894.197942813388	2664.4566667468	2201.38181242829	2547.7112671254	1594.46121835245	1431.87642940274	1284.34981532666	1302.16782602957	1478.73867261627	1074.25966055977	1669.16162423326	621.519586735029	1122.96451873533	1027.7310910145	811.072808881916	946.541192055507	590.445053517838	1364.90311163508	952.594782401552	991.460283614917	884.98950861509	865.525876878432	384.077576178665	876.462525746188	1060.06666325073	985.348300539774	1141.62224284011	800.998817350923	638.017462082262	411.406543427996	577.853465944753	395.248332109897	818.891534109959	497.35715623704	277.426283266473
ENSG00000185420	113.099902414573	85.8010348778	493.311847096168	470.324435730909	251.896767571179	207.189833997645	196.176773721532	115.347634061247	314.099019877416	195.429721475905	35.9578993250151	59.6516578617135	31.3508288525807	22.6973850058973	30.6577147859441	32.5231278985481	152.667978084827	154.887864955355	71.5926371438992	61.5136268212453	86.4782200599058	28.6230110417406	49.7908800920881	26.5788594231391	54.343165036129	14.7989728520082	15.6541324032743	20.5359977201209	17.744134482229	14.6625729340912	19.4707525967555	24.1557139866016	15.9552931894687	26.8787784116805	21.106650544093	12.0273720095414	17.0185252989804	5.98051257517135	5.98603403962095	7.00489004887482	4.98880980598085	5.96688678360365	2.99585435419485	1.02827270270828	3.05630293360695	1.01894528210033	1.01727450784084	1.02374981118753	1.00778461959597
ENSG00000103353	903.090123226081	510.756524052437	2377.40859742012	1645.45257412085	1276.12182968481	2571.68158788147	1722.55609250342	1196.63178052792	2025.74668765911	715.091989512889	185.612028025195	144.135973106046	432.42247334542	643.94505342566	418.544932165175	735.132661060695	726.706206255445	569.790791979688	479.477964442236	457.164786999506	626.407640873621	639.777350108643	521.108366596007	463.355376374002	192.938615796524	278.12487836264	435.124598513527	429.859353395665	284.444098685202	358.662673614621	308.463868301056	488.377405384018	382.781308880671	375.351244988976	341.152288605915	418.49259376176	249.266320589022	215.238553187969	266.811315060342	180.315925445977	223.874934294537	354.643414569562	168.044622831929	148.923171840187	164.192136294256	96.1960166441697	279.502541305572	166.182492870714	218.430622957848
ENSG00000103855	996.083563501594	169.622636170069	977.794877286559	726.629662004478	369.858774764967	724.22367970924	958.941961524794	508.442527320795	452.270245758698	242.120572525268	152.96604803077	151.176541126254	210.689687885382	381.265539222732	75.6969597953087	280.444840581445	355.133910219409	247.454260687675	183.335659926754	182.857666577812	176.859676371983	97.1638109405197	200.049117619171	145.287852356649	264.806715469259	562.756652491948	870.729897389674	936.472576353734	751.887517521275	855.554369247372	1185.39647563642	1538.54089758058	1297.99355000049	881.477429980507	935.05858627898	1328.48428685539	663.692148425049	855.163686497908	1076.31177096774	990.819883995195	905.087757095614	1065.08596926176	656.507271185967	554.88790174283	761.045775266003	624.009583032687	1082.22170449281	703.369238425162	660.911212690678
ENSG00000006071	0.753558291382721	0	43.7586834784394	18.3599000448428	17.1187109704305	30.0616041427733	66.6547919455419	54.2775348167652	1034.33285806525	689.203893608917	1337.92265946745	1521.47091541505	1372.89096545488	1864.9064659417	1721.39904424725	2130.31487198351	57.8670833816831	18.7955583392757	11.025892323927	30.8993821838157	335.473449520532	102.484043038276	440.254817917516	223.008655659944	1423.56503801832	294.165818601215	586.749077471376	674.551491627413	422.348820753318	508.594634113549	498.869496201084	2318.61437139045	931.203846727292	1102.71598611109	1046.6534284343	1430.99212512325	795.531996711395	169.956074531726	139.012143841246	100.407717773285	101.198288503058	149.7922299758	157.702478937858	378.991050014092	357.536914000882	195.365591093499	633.783092508694	494.443698263388	428.3710984413
ENSG00000101166	554.748896777304	396.84371528505	2105.11517593569	710.058487842368	1418.9745328923	1992.22817194943	956.206043933268	611.529296692014	776.317481577479	805.835571095379	1790.49837479999	1890.48064267771	1589.88949690915	2506.07299261968	2433.68411638952	2327.52221805241	2742.36590105224	2922.50769285279	2706.60489178115	1758.82220704051	888.071564870322	1742.17100815504	1144.85640697342	1049.36907646234	2036.12789987346	92.9024388025168	129.842069679377	103.182684174082	119.725913517544	154.577138830903	110.298421689918	24.7275150250409	13.1690180615602	7.89209246862579	7.05249666450597	8.07797612663848	6.30585158568764	0	4.07481603095391	4.04460554682138	3.05319204141765	6.12563951019208	2.79975034765876	0	4.16579281845496	4.00985564848777	3.0760320685127	4.17265240037567	11.025209640282
ENSG00000101134	6.32498987583386	2.58510354947954	155.364986178094	122.813050716503	63.0711129492776	141.985820559919	202.798721081007	57.5610628022284	491.558090859967	353.80317043992	663.004774823184	791.869181060894	24.3655817077399	105.43954380752	22.6864082479438	71.769156648195	66.8542214275854	42.0312926692224	74.7869994449836	58.9148070428352	0.993618332632859	4.969382857737	12.959189271016	1.98896325350751	919.798734479902	154.891555685873	279.407529010807	427.565265780973	256.793322065055	226.018043233036	451.990470166112	337.132181713233	161.040088086399	397.678907189327	214.549675134355	230.398284058394	266.216593761351	15.6265411583363	26.5702860672739	12.8471832016862	13.8055027561873	10.977515886744	15.8638453477554	2.98040623735049	13.8160088147416	1.98780785566445	9.84600913715872	9.92562487472974	3.155735496973
ENSG00000222009	82.2564632172392	26.5514738861205	249.303444770074	86.6890143314469	122.923708171758	97.7229919227254	105.142072485511	101.778211223183	86.9614818211869	45.3634890913043	13.9775480466003	6.86144396448935	17.1611129329101	43.0200008883743	2.87666138126262	19.7475933286068	49.4773416176095	31.1458244252786	24.4091295846019	26.8793397189647	3.93931597120337	0.977149611298202	3.90155304014975	3.87404745120831	13.2253098569378	0.996794425008964	3.01919090386893	1.98383260364459	2.99691033574722	2.02941738465671	3.07789156341938	5.93721366468974	14.093484398851	13.7499948394488	6.95939402182234	2.02248951902876	11.7933427840533	8.0557607782924	5.0420398446129	1.94866037459679	11.918079904579	5.22368561418668	7.01501201260322	1.99284650760526	0	1.91616539205407	7.93171422275578	1.98592549604054	0
ENSG00000107560	277.386001031517	125.068249884505	1405.0891173817	378.096413548896	1209.89090686473	1125.81354649072	478.894529111592	412.109354623825	2213.67489149583	916.139702307023	2860.64808499613	3785.58293616545	254.484066854555	589.322749064442	270.501885033428	448.540856553182	1399.07281148299	1436.9586269965	865.914079450414	1028.30430785069	311.710537911354	289.639957032106	316.473439784083	243.772626066716	3308.28063902922	174.386792096482	323.57377741186	246.021220547643	256.534933067035	249.25003127393	134.305734264672	169.648631017535	79.968080239746	110.985569656874	108.072321505578	95.9110761587673	12.0356071450517	252.22406960204	203.317002182873	232.818556995291	210.802097240674	185.762742148643	79.8166617429208	39.9022576251664	66.9088626935536	55.7562635250755	86.1454183297488	62.9702343426619	16.8168727716063
ENSG00000119686	288.101698690737	702.103335985892	548.307733962107	939.460869076403	435.71264265542	73.8849073669562	131.872762475048	57.308987377671	84.8357262549765	67.4975822877962	27.7327878011186	16.6335400282554	14.0428385679185	36.1169019977006	2.92613914203368	55.7808732273538	163.901074828151	167.484403446418	138.397868238312	81.4141378088164	16.6342422933851	42.9740895973325	28.5604069207205	24.2988112835458	27.6658256048009	25.9255524568154	48.6600126077998	67.0345194575559	22.8951199050632	48.5293151707647	21.0168217633108	33.6111502483949	19.7069245517246	34.2210475880414	22.8092745372893	15.6828289125416	7.15881777422143	41.6606277277355	57.3593537538252	40.9617323018392	72.3731675197535	55.680165341425	8.28757381063368	130.00215549592	278.053880874657	387.304589827127	292.598781646886	123.786774267878	206.682531741117
ENSG00000131437	46.7848207457589	20.5208229584569	846.471670121623	250.598591306431	597.787993748141	1130.3810300617	371.729434164531	369.629036868308	6591.26609268795	1226.21140937503	4154.37345728623	5083.15265020524	707.294461282753	1135.18668507274	731.112159158932	1774.51858935979	1012.44970377797	940.093977732919	639.202728024645	649.456270619169	380.171117257745	261.58095553741	312.935493656402	217.027071642988	4979.37650506706	2305.90409161061	3799.14662866237	3526.95771509544	2921.44225310335	3062.9945332738	1807.33928264901	814.656151780497	603.135047287558	587.211344313697	427.672063403131	500.356902422489	224.89811551405	442.371692019762	603.314332793536	428.383237485116	525.838820515417	501.648215619678	187.953810606656	196.945323054756	311.470822418793	203.341591169306	415.01367832876	281.281599050205	107.980215613205
ENSG00000261308	80.8658612404636	2.72410989753345	336.417136017326	296.516258302858	223.767488723211	8.37831845964222	13.7635761772557	10.0821823366439	48.9111347544801	12.5726618726638	4.30605539994732	4.80490623587573	36.067556420271	99.1424020220387	10.6358664625324	67.2880418946763	19.2687645989647	7.77728357188874	17.1688886734128	10.8643765657774	21.7326160782482	18.6959024301746	12.9060402782286	30.5160124595687	14.2707003494478	5.94018406052658	23.2046083441158	34.135475893113	7.00559395423299	15.2698215606827	4.59247173407578	25.4793061619987	6.10672018728454	15.1368888214979	14.8174355156293	13.1805834320347	0	0	3.04549803664041	0	1.00382278463371	1.06967334598298	0	6.13728987445611	13.1683305646265	26.9194741865883	13.2476191798043	7.25879919880327	0
ENSG00000165802	1058.35884807467	90.0812533104907	3944.28710508116	3092.56512196235	1988.41670607967	462.824294243513	341.764357355019	509.347819174737	8792.53397303926	4136.76090378732	693.506852088958	1279.76427929448	125.546827165419	718.090469454932	177.050763886596	281.494255876868	222.276793976789	52.7694374519763	132.665551307187	177.324219435333	160.587878780401	217.284346772062	23.0241909588625	240.620595516586	1117.00262679836	315.075466021415	521.97091462885	432.494552270802	292.110033999289	352.904654096563	169.925976836787	686.760476243846	305.324166986333	437.959197577188	367.220485734784	359.90068706506	192.868553283154	97.2481543123633	96.7922188346986	138.278892380748	87.409639834464	60.5343109436508	58.5033003479094	84.3554003550495	55.2511678581222	69.5649984916661	53.4837980049202	64.6879161484114	82.1786756085441
ENSG00000104863	57.8273202896164	16.9147529722028	259.943721835446	76.813724732922	52.065681348457	140.368860972818	229.653278526714	102.161881725735	318.653961633396	217.374077862208	66.3673706827719	53.6495599987034	45.6144442034725	63.0456378215999	26.0619357398612	49.1258437544652	45.7890779244699	72.8670019835643	17.9920967747855	17.9456038249272	10.5243699175644	14.2579205497116	24.382410477541	10.7673624044273	119.842706008463	542.387073360169	1002.39567791955	805.564700340317	687.527894716905	839.518672571666	558.841390767457	5.00958265935112	12.5754823639969	11.3169241889944	3.01639281053519	1.03973647571591	3.31411665861398	3.11605180457456	25.2111715796565	10.46518640396	8.27361064604937	21.2155653721398	7.85739273220655	0	1.02698610496821	0.963311993001511	2.09850361002255	1.06282271388419	0
ENSG00000196843	994.182532888494	343.941116062874	399.010231816107	318.970670583428	302.045144202299	335.440475554967	533.111542472529	942.843386824897	388.900636692578	340.348789259656	65.0381130648026	36.1813673413044	156.17358653122	222.079342632222	87.9668612084079	152.45391615122	156.944493137487	155.020380669251	235.627879857668	169.499918563659	63.8556815230903	171.919604218607	175.311197651869	118.28011068177	110.352459298702	28.8794128860785	46.1604804078165	69.5011942417245	21.597328139951	44.3006762860299	44.994572039467	230.323658905642	183.748251572295	225.741425053784	106.115297300479	165.053678948334	181.670817469579	34.3594135457419	37.0042601561356	15.4858222713114	24.2393447987213	22.7569804848772	17.1578895564497	18.3907394263225	29.5277517565716	23.2080533588011	29.4143850424543	15.827556102101	47.9468424435434
ENSG00000104848	4.74165310900684	0.915593913930946	13.9250608243987	21.8146739024239	5.06714329446429	19.1314534128666	11.9978299138574	4.99524006741894	16.5839446242735	8.31064552801474	2.21068150999814	3.75827495494347	12.9932421465929	18.9355430739519	6.75651327395477	95.4102356955697	15.3725196757073	10.731832975078	3.08035738454592	6.97840094669745	1.95347553811759	3.91845133456266	0.973805977578828	0.973377457131723	7.30148435120711	0	0.999002506978653	0	0.992786179141295	45.9409482037249	0	3.0030987067952	0	1.0138731724963	0.993804882894778	2.98402173763698	0.981989167409704	0	0	0	0	8.92398488853013	0	0	2.01743861213474	0	1.00639870855629	0	0
ENSG00000142959	0	0.932313303155054	10.2645958490052	13.85049533576	6.03009178524424	6.73912858946721	4.92139208951035	1.93743132943037	22.6249673287098	10.1742462249264	2.70072218575063	5.04978150622476	23.3526020185128	31.3538754849293	16.458726459503	34.071477354565	17.4330993187214	6.10432879228012	11.5117456969626	4.97275246354873	3.77267054350055	3.76228009592923	4.35900479467872	1.73581544701834	5.25268697268118	106.222243009553	114.760655065289	150.879099483367	111.377426352634	107.900072604815	82.5868334209956	137.085257320845	66.9635101686123	122.745077745522	80.4646533401614	64.2214775157179	38.4059856809282	36.6157872945782	60.5298316041194	39.3339960087089	54.9160511158671	41.3660359073984	25.5635763647393	22.1584930638149	33.9465965194031	22.5400810817783	123.500996666627	53.2024580278764	13.0252888760146
ENSG00000163812	972.288882592306	346.571483963292	3743.52850192672	2697.38122220754	2100.18092878904	1579.05046721541	1469.17535742897	1187.92757411307	1446.54725639872	788.487690946915	1354.69286940405	1424.53729285774	1215.62570529456	1773.25531218644	1099.13545076632	1250.6355093225	1513.05579814134	1444.02813587335	847.029436045264	985.522543970172	473.202616823438	358.446826191882	442.043671812387	369.916559040316	1754.49424957537	133.99269082521	244.40534016082	238.059768255532	162.62105084874	172.917723015305	159.189175671173	171.804847167458	147.005957525744	168.748907940252	119.939705402094	80.8337071836141	76.5275895972382	160.098259735172	148.314592529717	165.908233021937	174.958377807807	124.319933099329	89.2412892620739	44.4799720904709	125.484917648734	51.7088792554057	186.673142011335	52.8981222141657	62.1863679972586
ENSG00000240303	4529.04678908883	1553.24171848553	3925.94257306399	5205.87487150254	6954.66868837344	1796.63756429858	805.721238647614	981.303259658946	676.631412196662	636.282429606879	265.296874650476	240.256396270215	539.421256876029	835.427427951461	617.941872276667	825.294051670431	11767.5277435211	8958.59987510759	7543.75210641065	6387.83805887657	8642.73807913131	10490.4203255204	3365.50341591006	7587.1229511994	723.406133598856	162.440634051917	254.795170805155	291.1622169149	127.353761500453	202.416368932499	133.095363680233	943.17917437944	567.820553028376	599.050659029172	348.334414855994	659.44225922132	472.7313106822	1516.984700211	3458.38849404023	3689.5384501047	1024.48128344653	3130.69842163672	1595.72220821281	1054.04585893459	1103.15415066448	1102.52617220607	861.160406073981	1433.74600533175	1248.31055313568
ENSG00000213619	1841.49224293828	999.850870428834	4192.41169388228	2817.78221718402	2362.95981115584	3788.97611068801	5136.65969468979	1323.54836623045	1823.41548686542	1544.24957755324	1427.65293891923	1347.17060363531	7914.97868388818	10783.496869826	6388.24515401651	9045.11999466548	2638.74849626187	2232.72875137969	2074.85345557714	2073.57543842735	2346.54599539921	2104.41510485933	1100.48748505008	1964.97350612563	1749.46079048862	466.506882786708	795.626753289369	933.737961355398	590.642452130915	711.676740612223	1165.91669909433	5513.35785294032	3926.31915616875	5884.03819800149	4471.47540381735	4173.24077674632	5047.91839695635	1070.90481008226	1182.18851320158	1193.00997228945	979.907184556966	725.156863431855	1244.31654397771	326.20202117286	693.19349921117	303.907595824832	722.909324138703	472.357360465784	577.296522660752
ENSG00000044115	2871.93156820695	1900.13483670507	14622.2423831169	13281.6040837946	11433.2114609709	13364.8853968675	9791.0147084701	7716.94419960504	6059.78445353066	5858.90966077372	1150.28624219573	1210.52891535171	6506.30054307537	10238.1973563071	5934.95555652482	6945.32797380785	10379.9728427143	8702.08003146276	6468.98120770568	6613.43571928345	2943.68170395888	2659.23823010105	3061.1770981219	2488.55368648225	1765.7877428311	543.196910374303	905.645555161714	1069.36453883531	679.596705535309	727.347696862424	738.525190809069	3920.87252836582	3218.21161106067	3051.31878261763	2623.48089154578	2357.77099648919	1955.27749664469	3653.57197475356	4036.17788027901	3540.96543272875	3824.49741224574	3338.72926687118	2490.60705289594	1123.19355043134	1607.30676504463	1177.85138602788	2743.69645000464	1247.69451653777	1191.68612613066
ENSG00000112319	11.1874448336534	0	452.54913332303	200.430450786386	343.95608083004	1174.58850005523	259.569059938205	202.877311375467	166.103873948439	121.569611547892	41.9961105888415	87.6003401070509	37.0489270114213	48.9334959222929	17.7431487118603	44.4807191598711	40.8325600023324	14.2612846489531	8.70717180973478	8.07044931565697	6.05957610542157	0	2.02964655514423	1.02744305381072	118.592846217837	37.0111441522296	58.8758259720315	74.6431725544275	35.9896918129034	47.9327353426654	18.1869555933022	304.5237696968	171.103829680449	158.252176883597	171.344967331574	137.851119803664	33.7241227860605	4.00514662435949	2.98725452737782	0	2.99867528414517	8.02523352124618	0	1.01446791403798	1.00550097724633	0	0	0	0
ENSG00000163864	88.8167273327752	29.9668413339709	301.294678826581	438.928225974302	344.138449085211	273.381172123668	340.478329559179	109.991040588882	200.508910366213	132.875527539489	5.86642990090869	7.25591459500367	182.062047788375	231.760968124571	189.731568380833	136.731069859368	27.1679315866318	73.0552248446101	16.5838670917478	16.9937008118395	0	0	0	0	10.8579291767773	2.0260537127407	11.1590710002617	8.13716747267356	2.00403541851148	7.13219532352628	4.94456556490926	259.974269587714	119.616280403623	149.800348550369	174.052917756968	222.917728385921	90.8302661979328	58.5351418196892	68.6656782944384	64.0416441674319	43.3962910178766	50.7938983734771	44.8000723240036	11.9587316682044	25.9466984558902	8.96942210521498	18.9413220091433	17.9833142974329	21.8787524679556
ENSG00000090861	2673.67475969047	1280.61352344571	5874.93502855226	4503.98288011258	4064.60384154094	2415.00750486434	2957.07531170867	1900.7566182481	7621.51517469791	4290.28202895972	3688.64187960695	3766.06604880076	2526.41539057343	4598.93237286401	1104.83659701925	3210.39199724513	3621.6464145596	2742.97041003572	2522.19617561431	2518.04451247299	6224.72547424776	4420.53648653324	6374.37998114815	4754.64014365418	4673.61686067781	1462.43998006549	2494.57612838592	2671.64995843567	1604.67764219492	1891.48745570401	2185.30194083166	1080.28605484121	834.339287968384	967.262605866424	734.937694407979	673.563756171555	555.565852199513	946.571113932124	757.891865009842	810.997061730849	694.793884464714	583.351495502021	660.34961377142	431.349252735254	1361.43538011668	829.861402227005	1275.22079530425	604.538407950104	684.789254475179
ENSG00000148660	530.716193097307	79.525100810567	2122.42611567905	1623.79314867524	1503.12623431417	669.389322869542	534.520083054326	374.749699469749	7302.40737776472	3275.16282027239	660.993625789512	573.12015325893	718.458827542567	1400.33076396603	1058.69579092367	1293.55468756112	176.202257705659	152.206230698765	202.703656904345	141.48914549261	72.0507627175845	107.9261378934	39.3522496591181	64.4187827731412	634.776487706378	1712.44851577589	2938.41970438274	3628.16360158752	1922.32306768037	2318.79765375455	1798.99713512588	2436.75172891154	1304.12080753119	1765.91627434315	1332.90315559098	1767.80635138378	664.933395681714	204.988922517258	237.189847742846	248.267026712717	310.608942130412	1008.49140227235	96.9047360261204	37.1023862128861	69.3644418001256	27.6633392445639	82.7467059095898	99.6539878058713	43.4425747489709
ENSG00000156508	197498.710039359	63951.9067094917	408497.825814692	553040.689962607	254037.096502297	65639.8340721691	27557.5863314675	81252.5520572531	52201.2225885989	56608.0213708624	20933.5627056664	24371.732970196	24976.6379306169	44899.0597926931	25285.9551779931	35242.6192298011	187507.977293492	208193.178687667	139215.509805668	102555.839150917	101299.78522727	114628.070876477	104265.749615343	73970.4166932417	36470.8142939743	17574.3883325081	27808.1895090683	21478.6044199069	20697.6313352693	24170.1048476559	18129.9214882772	161447.091179201	111289.353188229	90174.0161412794	92328.8435665211	96854.6165983652	61029.9088281324	98782.9649548335	152900.823469905	119141.607134264	137778.787455959	171877.403397567	81627.8775350091	55197.9919214345	91394.4076448322	48034.6964233538	81040.9053517573	72188.2309942968	47138.2520261032
ENSG00000120526	186.929598266171	142.410196032428	594.528292688332	211.13327165241	414.531042666711	598.766586876248	313.911785689396	262.039796054277	346.366494533926	200.802284508484	366.340771852046	450.75279620434	249.707605515812	434.210356145345	369.972060179225	596.596694904449	412.583741299086	449.863169422095	280.948336699132	272.812584105013	289.175768647911	279.281113160159	307.541764518532	293.260468786438	402.656542194543	310.431792614276	498.228830040033	528.651599230094	393.755246178525	421.149637252055	298.164536888434	432.317302946842	357.781179597731	307.014492276563	323.233890825201	314.142769760952	145.077734245403	568.794123569558	550.979762970627	463.929753108916	549.599059158217	406.943386862169	325.606609136355	250.845196784226	343.42966229097	229.109528360035	569.94306182707	231.683620246051	144.329275378981
ENSG00000066827	154.24535997759	32.8097582336425	965.866460360214	1556.0353928868	805.520811008401	176.018981006293	141.266686035723	139.302141133155	149.000677580821	139.358361478795	334.321706496286	381.588847755651	159.093565701559	266.062242993262	158.114668107964	371.910779489938	481.463692313561	471.973928684587	302.408097271012	307.234658902916	205.989169021772	190.923539304425	167.327594970718	179.479039856042	318.565543496228	172.863365000429	347.489305049017	270.41593230653	195.51674204485	231.235071984918	160.508552120471	417.850877090473	304.879616384662	227.198285531338	188.789673528172	214.820888452048	111.928426509528	366.309458559029	476.160721340393	326.388342543111	265.308825870106	265.093496826654	214.865738736875	207.271992817571	301.173621612137	187.138970520505	227.084916231273	233.851019061592	117.462539232613
ENSG00000187164	1059.11797205881	502.482236663681	1662.16251156463	611.287143047924	1689.67405289689	228.7652275425	125.514031908525	127.216388979345	6558.18591649299	8134.73366748147	691.424289561096	827.000462262551	26.0736316076293	61.3828789806641	14.7944322420685	285.958317575474	49.1562051353035	26.0379398295718	40.5160900725857	35.804793999124	857.474068198602	554.507295423865	439.928781109556	513.140221166539	766.235824600236	359.442129869021	604.558966976015	538.915322725017	302.492975827945	378.255720409815	142.134139381194	43.9110497099571	92.1690500102341	33.6839523193914	27.2830777844239	39.7317860316167	25.2347079953494	645.956531195099	871.44463881222	703.017186783532	898.035528878367	700.448976522074	409.306688455193	1092.62134885472	1522.27875967393	837.800367517106	1739.94802421672	1076.57301659302	451.938324460186
ENSG00000169641	171.972437110574	36.2278884413137	1722.48515550009	1576.5517883479	1517.28680860622	2140.67231452941	996.407884730111	766.088933318801	3217.93114022909	791.604018656096	624.38104866338	509.668953476076	116.53139893267	383.840747932459	238.260294058506	354.140059326276	260.434805450538	312.184131063311	261.367633202808	161.563763095944	135.4054413952	259.049233036805	171.153692501193	139.368345442397	447.742147744912	254.480987254993	633.471215744496	701.299641597566	372.155660229638	417.312312801686	91.6382690675728	144.643836063848	76.4202388297678	105.626315571457	62.3936232921538	52.0270602123444	11.6947875733396	206.101742502396	332.592470202465	241.655378323038	231.22447764399	99.3988858648172	52.0154539913751	19.6516288886364	57.6187037847851	30.0443431102643	69.1610193103565	25.2463541935035	3.28337240481534
ENSG00000184564	170.95145181278	2.90027622067962	10.416005042565	10.3738168995903	3.08293716171014	100.369323186212	25.2696709831474	15.0901406112945	23.7039945047751	4.91883427410495	11.8176168352499	21.8896181604596	1.90034896684336	11.8547179586065	1.98546068781762	3.98846710882465	212.094830280692	85.6332278306579	179.268216770903	146.042455713056	9.01656647306239	8.02298346752702	15.0078821867913	4.05406672727325	17.8778976702801	124.113263475624	200.630886645561	300.574200693381	183.677167458753	192.43842457736	157.970636263425	1.94990276551345	6.7268041605051	4.02389139704089	0	0.961610375048674	12.9092923608825	39.7050381157485	35.8730583153491	27.325542719933	52.5795452663833	27.7652050984105	15.0888129493733	1.97938676419866	10.9998734849486	0	7.91366829916646	0.99336735433088	1.09785945179609
ENSG00000154342	0	0	7.32496320290846	5.7169421089719	7.78904506180231	0	0	0	0	0	1.02965147916647	2.89784974344734	3.0503963062071	3.020973846208	5.81255011752073	6.98875307963664	17.2010607371624	15.536300104825	4.04625868069454	3.95597291211075	2.97376298951394	0.989338785794798	2.97911500290056	0.984382337409809	7.11932781957539	18.8410622365276	60.965100199911	59.3320595382749	41.8895978216142	51.1539608360769	9.73787312207063	0	0	0	0	0	0.929499357356028	0	0	0	0	0	0	0	0	0	0	0	0
ENSG00000103404	559.313737189709	46.5895380925261	977.986501887261	714.322213295613	701.367821934052	1492.20929892694	921.909856706507	948.589008218349	1805.47515546125	798.77706890995	2566.1864255357	3098.29498064803	984.831438893314	1467.07425780487	677.61455233575	1535.10417048924	1556.98297662616	1251.86741314909	1009.88170794651	971.568747662059	787.44636786589	732.621026598589	945.853295769153	782.419069582751	3367.88028479194	1136.34185899571	2089.36365814996	1560.19816740449	1505.70582176886	1628.87927917307	833.518016609951	1605.21172389839	956.086716361923	1042.46913327683	819.119957479142	892.683250509633	336.879687135088	703.612029316849	970.450056895717	811.409719514063	765.246479477071	902.135378779567	375.603515660724	497.560794808192	692.410822285209	623.494001496953	816.961046432437	618.123032055007	416.13583143163
ENSG00000182979	752.195969541873	123.913281467936	1646.34922928501	812.848209041842	658.589022000033	1290.97396616544	1578.61785425939	909.442476947953	1158.11387226703	523.536638071669	1850.1848279559	2076.77712276327	965.587794676648	1687.97702220483	1017.97557086394	2583.13696676943	1594.41786737324	1528.89008391707	1185.28908049538	987.796625006168	503.655274525707	452.051747869828	524.85005274311	345.179604609013	2506.41191861685	4037.1825815831	7596.71832268274	8490.11444432416	5226.35183043347	7021.38143356698	4176.41238726564	4266.9714660284	3051.13378571593	3750.68736015224	2580.94281483378	3651.69154313552	1705.41850087237	3978.53688634907	3587.14028749308	3744.05313543406	4216.67155651552	4278.19901608223	2013.91718244547	2982.43368311124	2880.88063992813	2711.64473625264	4499.02691042998	4049.2598320481	1498.59114647695
ENSG00000122254	4.27269006386711	0.952577135219336	12.3491347669625	1.97123293837752	3.01905938532077	11.5111582462644	3.92664315292134	30.33009564871	878.199188940189	206.313601141974	209.296310689437	153.561337184284	4.38818061071418	8.75165425331843	3.1849800490163	32.840537853556	7.16663183841257	3.19815637924972	2.68876450911474	1.08876201050752	4.37110133890372	2.19562328865462	0	3.29079042517954	237.626049404744	671.136272053398	1195.66683187508	1132.99861088889	982.665790942943	1096.41839736765	967.200288541432	218.705007364087	405.674663351337	164.033501396475	124.198338140453	151.843783401023	106.806648015182	224.14431456648	495.0423193245	723.0831403337	369.667777799319	303.382067190326	361.556129489038	178.781136965807	216.548435021047	304.179123263471	324.408840832439	299.572687352518	79.7773776909921
ENSG00000103769	1589.06821478442	1187.59057290524	6056.80138394012	3653.53400071097	3447.85280926812	3912.21034654034	2690.13176100784	1944.1405474302	3239.46376699072	2035.47651336321	3741.98176897324	4015.32918212242	2132.47768930735	2727.4181832527	2167.35363464846	2767.08020562057	6664.18285084312	5845.61086395454	4719.67235462381	4112.57194349615	3019.96083563943	3001.65428379596	1742.27829312352	2325.71809226151	5013.74821028167	886.531503898537	1400.9252376995	1749.6396727321	987.942641958557	1215.1693115051	1392.14605796547	606.141430883787	496.008961021488	617.06835645885	378.677566410753	431.1081295964	329.736485650588	773.151500949069	664.470744870847	828.448172067218	722.213104955442	655.264728453237	680.100944472819	149.297459912054	262.725186397107	285.418353174919	537.989384763927	215.439462997365	325.996295871354
ENSG00000096696	3130.22072556565	2581.70164826876	5777.92305540779	3816.02014632775	5713.02484228991	21158.3000303849	12627.7530908414	7899.8963560901	191.975700255387	140.690510527862	637.708445081959	428.301136983591	6790.09185522352	13716.1183208094	10274.7192570267	10628.812322778	506.125842413301	379.023876581602	416.303845212408	152.005313135887	320.006370435275	770.749415265671	947.76321540522	1225.1058272933	1347.53711613708	161.734397314248	369.714559903585	395.477502490934	244.382218122446	221.03828152259	128.338713202544	1160.18743580901	1213.54077072362	1074.62365385645	1041.78717825289	435.324395710761	451.610439834456	2945.20142397792	5997.61024925763	2483.40523467224	3967.19977025483	4009.5225289259	1980.33433216706	1811.1119486478	3297.72461715773	1929.56434953094	2509.99044310813	2671.1795205599	1652.40862631906
ENSG00000120705	1252.46571379593	764.052076088572	4390.40973824416	3757.77935173347	3040.41258670512	4568.49413794534	2688.81034688609	1697.07638208283	2671.68635701355	1217.05496884413	1439.97223995824	1844.28942855981	1753.8354636276	3081.10451237327	2505.97715235086	4016.57174551073	2234.09013230055	2190.66411838345	2011.56577132245	1664.50711800347	1749.25858654912	2169.98551794564	1568.61582257866	1734.6898554191	1714.78941029473	645.94932501508	1124.44185705308	988.287682865306	847.138817646171	846.839626723399	637.478928736458	1356.65415980411	951.534485582321	1096.01080479689	868.207753288596	761.267478227712	496.361712371506	1367.14255840654	1216.96026466301	1499.27951872711	1400.54036093081	1147.68892367597	924.744190985731	322.30623209789	588.38161118135	296.003935897201	1261.52690897624	292.653093701725	316.479569610673
ENSG00000180616	81.3645495394713	38.0300027637759	1027.57712264247	576.117438079018	880.480491034953	63.3991003432152	45.5047023043408	110.518328965822	1410.54555403874	340.067904160418	255.762568769581	330.189490658808	16.3586295092564	27.1705478798225	0.967446570266334	66.9020045043072	13.2852649734521	15.4648432745957	17.3093510025994	14.8879137652148	0.99756474303044	1.97955796497764	0.986261603550241	2.94293218292334	533.025484192289	69.2090893873881	130.412816860743	95.4348292093854	74.2206126059719	102.479235877313	89.4123389467807	2.00390779778709	6.13846452976404	2.01714435016151	1.01080329421592	1.02361290626409	0.942621911336738	10.1079515950267	42.6733408414957	14.0318686373944	23.0782271018624	16.5585575534398	15.4072573608704	42.7242745629087	47.2680882413104	31.8819626729984	57.5816037107356	46.4418501921085	49.2315989446379
ENSG00000103429	981.925593337426	426.137784122177	1761.01738688569	1514.10582728679	1389.00247611456	1224.63801149797	1037.99745381763	701.421054236785	680.128959619993	518.517908593314	124.972641740814	102.251263791596	179.94384433276	233.652924358873	175.577529044361	209.05766731649	481.867403925232	428.202775447457	314.418846277043	280.989969441364	301.794074102248	285.264121952411	214.872227287883	204.679421181663	136.245485201579	708.322044594581	1274.77487408707	1288.10025180892	882.088445426944	1119.74092345087	1246.85568297804	934.458098251246	1952.99089608559	1363.88044525854	697.961651378827	740.997319031449	1031.94050916451	1647.39799082193	1378.24847725768	1303.99817995181	1654.63723861566	2097.173827538	1820.34564955831	510.896327016174	852.473232538738	625.201193735049	1332.15233170081	636.265301307269	804.366260968591
[truncated: 9,902 more rows]
