# Supplementary material for: Conserved microRNA targeting reveals preexisting gene dosage sensitivities that shaped amniote sex chromosome evolution
Source: Genome Res. 2018 Apr;28(4):474–83. doi: 10.1101/gr.230433.117 (PMC5880238; doi:10.1101/gr.230433.117)
Supplement: Supplemental Material [file supp_gr.230433.117_Supplemental_Code.zip › Naqvi17-code-master/human.chicken.anolis.genetpm.txt]

SRR5412183	SRR5412182	SRR5412181	SRR5412180	SRR5412179	SRR5412178	SRR5412177	SRR5412176	SRR5412175	SRR5412174	SRR5412243	SRR5412244	SRR5412245	SRR5412246	SRR5412247	SRR5412248	SRR5412249	SRR5412250	SRR5412251	SRR5412252	SRR5412253	SRR5412255	SRR5412254	SRR5412256	SRR5412242	SRR5412144	SRR5412145	SRR5412146	SRR5412147	SRR5412148	SRR5412149	SRR5412150	SRR5412151	SRR5412152	SRR5412153	SRR5412154	SRR5412155	SRR5412156	SRR5412157	SRR5412158	SRR5412159	SRR5412160	SRR5412161	SRR5412162	SRR5412163	SRR5412164	SRR5412165	SRR5412166	SRR5412167
ENSG00000012983	2.7845704	2.439472	10.8199455	5.137561	12.497088	13.149424	4.953659	9.0973728	37.93635	27.416717	42.84362	43.75620741242	5.47247	6.3819	5.0403139	9.9196	12.85540121893	13.96712	10.444429	10.2605	7.76177	6.69516	8.28593	7.48761	35.92761	38.1542	53.2321	38.9447	41.7051	41.8692	31.3191	11.0883	12.5506	10.2887	10.7645	10.97	5.73627	13.214	16.403	13.3509	15.5885	15.9378	8.73083	8.14435	9.65671	9.81122	8.77885	11.3041	5.81098
ENSG00000151748	6.734136	5.112432	15.9608022	9.716061	23.076617	20.60766	10.920114	14.554828	21.294271	17.714284	14.7028	14.4177	15.4192	19.7846	12.6581	31.469	22.7534	21.2967	20.976	20.1314	19.7208	17.8731	28.7929	23.726	18.6974	21.7384	24.2886	16.7569	25.7667	23.4598	12.9853	12.3536	16.9514	16.0007	12.4732	12.4797	12.0173	19.3103	18.1986	14.1416	18.1695	18.3905	13.9818	13.3263	18.0896	14.0247	16.5767	14.8794	15.1283
ENSG00000149292	6.19798770829506	2.6600823	13.966364	16.8688961	18.484044	7.996119047	4.42847849	6.1543583	5.9269970384963	3.21408812776	2.45933	2.013462	0.23434	0.2477674	0.070343645	6.24957	6.01247	7.77312	5.32827	4.72878	0.551782	0.266	0.49218910564289	0.189236	2.534389	3.19703	3.66227	4.28516	3.92865	3.26806	2.78274	4.19865	4.7424	3.81176	3.56254	5.28125	3.97334	6.98026	4.59125	3.91936	3.43338	4.83614	4.46467	1.64937	1.18586	0.260434	1.92753	1.12211	0.79718
ENSG00000112941	4.3972096	1.19294	6.924051	4.806911	7.799044	5.153337	4.3217957	4.4887506	13.273767	4.101014	14.3313	18.0256	4.03225	4.6632	6.25921	6.80853	6.5526	10.9375	8.88721	7.75369	5.28351	4.80493	5.09986	4.36029	12.8845	16.4737	17.6155	19.9608	21.8727	17.6146	10.704	6.72287	8.0248	5.18209	5.63063	5.32016	2.15914	12.2312	9.00144	12.0341	7.31854	6.3231	5.0094	4.80119	8.46263	5.58121	8.69887	5.58316	2.07283
ENSG00000262814	48.6846	37.2069	51.8574	84.7768	86.2914	53.3728	102.535	28.4576	43.3038	21.2995	56.2001	24.07754	145.472	136.283	86.1797	117.008	135.174	143.058	117.748	100.537	69.8392	73.7811	72.8263	82.7903	63.0137	28.1527	32.3189	28.6973	30.0143	29.2306	34.1149	49.3281	49.8003	46.5237	54.219	46.6222	49.6448	73.9754	75.1311	61.7915	69.4667	63.2684	66.839	48.74	85.0769	28.4465	66.5132	47.8236	46.0222
ENSG00000165684	1.26333	0.256406	2.30312	2.94469	2.529491	1.779471	1.18816457	1.115547	4.849972	1.79353	17.1597	19.8506	4.63644	4.29039	3.9572	5.28415	6.78826	7.92484	7.18174	5.5978	3.97851	3.23626	3.80359	3.39354	14.3167	13.3841	12.8394	10.0294	17.5899	18.7814	4.8246	5.49033	2.72829	2.70288	2.77215	3.7837	0.986373	7.48855	4.73345	3.05589	4.87878	7.03295	1.61862	4.10922	3.98375	3.31227	3.79283	3.32832	1.67037
ENSG00000183475	1.6277635	0.9594777	3.3458249	2.6883811	5.762519	2.8000883	1.5128358	1.7814801	5.910034	2.61758	8.42986	8.73673	2.14979	2.53055	2.50209	5.794915	7.880014	8.3665353	7.109672	6.480276	3.90681	3.85272	3.87349	4.827932	7.167197	7.39805	9.02701	8.20816	9.66511	7.86688	4.54841	3.58092	4.09603	3.36692	3.96023	2.87292	1.46503	3.79782	3.58481	2.58364	3.60033	4.66467	1.35817	3.30198	2.97354	2.19536	3.97694	3.54994	0.838012
ENSG00000108559	37.5578345	43.208945	39.401382	24.233944	30.307021	24.9544262	19.93998	20.095109	23.6540302017	21.5801141	20.33286	19.82041	17.61908	17.82887	18.15432	37.29699	39.62156	46.49103	40.11929	36.63886	25.16506	22.30638	23.25818	22.58775	20.13095	43.5314	44.7257	39.6692	44.0605	44.1114	37.6465	19.4383	23.094	20.7303	19.5717	19.5341	15.3025	28.7734	30.5275	24.351	29.4501	34.8527	34.8153	19.7812	19.218	14.1926	18.7636	18.1931	23.4873
ENSG00000153823	27.778728	21.106886	3.0069158	7.175684	1.144454	6.672368	4.9863857817	8.306088	26.649635	10.756564	14.6994	10.3141	6.20501	9.2313	7.97719	10.7321	11.8052	11.7383	15.8052	10.5602	1.48567	1.72319	2.93181	3.32985	11.2022	64.4902	65.368	64.3553	76.2497	61.0519	35.3704	6.27029	9.8259	6.92794	7.46486	4.9743	3.65277	16.1468	10.4961	11.09	12.3351	10.5455	5.52428	24.6558	26.7842	12.0903	22.9614	32.1391	14.805
ENSG00000174059	0.8591381	0.295618	24.673251	30.903275	30.610901	35.73269	35.291576	54.24746	8.438841	7.7164810955663	9.57207	5.74888	33.263	42.6879	11.4123	21.787	6.02426	3.04332	7.24279	4.05302	0.678959	0.570288	0.547227	0.516826	8.015	9.4777	9.08505	12.9398	9.50525	9.68378	8.33422	32.624	32.2405	48.7898	32.3998	23.2001	24.4589	15.716	16.2674	17.5751	18.4558	12.0643	9.78603	5.87663	4.02708	3.63641	5.49058	4.85989	2.25138
ENSG00000186318	9.4976083	1.5631878	13.028355	17.580265	14.457429	9.45390410273865	6.016499	6.05815992	72.695767	47.166525	127.75543	136.51799	8.142512	12.7115	4.67421	19.269822	15.887158	11.054	13.0048	13.3875	9.7244	9.26332	10.8568	11.717363	127.71432	28.7416	41.4684	26.8474	31.3946	43.9655	16.6024	3.6823	6.6429	4.42438	2.87959	5.07627	1.499	2.43847	2.22397	1.66665	1.82114	1.49248	0.427108	0.575346	2.76646	2.94177	1.88029	3.64743	0.632039
ENSG00000198888	10450.3	4949.61	19128.5	23326.4	15718.7	16222.6	24568.9	36405.8	20506.5	39895.4	13897.8	10372	30598.1	31764.7	31795.5	26235.6	16249.5	15084.2	17082.7	19041.6	8639.79	8362	10264.7	8999.44	14682.2	13483.4	11056.7	13550.8	13242.6	10652.1	20423.7	24770.7	22195.1	22336.2	22702.1	20509.1	32833	10984	12464.6	11527.8	10481.2	8575.97	21000.5	8888.58	8859.63	10824.4	8799.3	7352.47	18295
ENSG00000198763	11624.3	9152.83	20403.8	14439.2	25954.3	16488.8	21842.3	36396.5	18377.7	35956.9	11944.8	11498.4	22150.4	23860	21270.9	26262.5	11836.1	14244.4	10433.2	18511.1	14388.5	11712.4	14219.4	14641.9	15056.3	15628.3	12715.5	15193.8	18055.1	16613.3	20636	25751.5	28947	19052.3	27641.7	32118.9	25819.7	14136.9	20804.2	16645.9	20393.2	18778.3	22061.5	14700.7	12676	10638.9	14308.1	17397.6	20022.4
ENSG00000198804	25879.5	10752	17641.2	30600.2	5443.62	63660	93555	76904.5	29053	61544	43635.4	33171.6	75617.4	80835.6	82971.6	74563.3	49714.8	46121.9	46123.5	51789.5	30852.1	30346.7	31540.3	31854.3	40766.5	54362.2	46655.8	53434.5	47087.1	46764.3	43371.9	103110	93475.1	100117	88072.5	100723	80501.6	46003.4	54347.5	73007.2	41162.5	51206	44958.1	31950.3	29646	30941.6	25695.2	27477.3	27182.3
ENSG00000198712	25075.9	15127.7	53004.7	43911.1	28020.5	40288.8	56496.6	53935.5	33288.4	73386.9	35389.4	31659.1	91218.4	75263.3	61333.7	66245.1	44797.8	40993.9	41456.4	56146.6	37486.3	30446.7	27834.1	30998.3	39600.2	72865.1	68059.8	85964.9	68725.6	65642.1	128356	115473	120576	143652	121409	125926	192487	74597	101506	112115	83314.6	76667	152655	60702.2	64547.8	64324	56955.3	63110.7	119639
ENSG00000163431	0.69991	0.342558	4.8714	7.6722	1.41346	8.1085	3.92074	12.230196	5.24129	5.01042	0.429277	0.488744	1.49153	2.36393	0.808482	1.67686	0.989448	0.874041	2.58176	1.54227	0.586721	1.02394	0.871154	0.582405	0.451929	9.9697	8.59756	7.30707	8.7629	8.63245	4.59539	9.89641	14.4259	22.32	8.08223	4.35443	6.49466	16.3271	14.3386	8.60179	11.9395	11.2179	3.27646	7.95159	9.68935	6.17585	7.49925	8.74166	2.51378
ENSG00000170549	0	0	12.7534	8.92496	2.25778	0.140901	0.178402	0	0.376565	0.0218643	2.01766	1.72175	0.8011641	7.94324	0.426365	3.421649	20.69564	32.52436	26.78531	25.68523	0	0.0800185	0.0582416	0	4.813814	7.87854	9.03264	20.9557	10.2482	8.87255	20.3563	0.37668	2.98285	2.45518	0.427651	0.776352	2.0898	6.19227	6.17734	8.26231	4.9108	5.67905	13.7392	0.0502888	0.274277	0	0.203252	0.0813441	0
ENSG00000198899	25076.8	19341.4	55405.8	29969.6	29543.6	60509.5	62579.6	71369.6	28331.9	56869.8	49967.2	39809.3	69841.5	78026.9	51318.4	71746.8	42646.6	39566.4	39971.4	66290.4	29526.2	25883.3	37051.7	37617.6	60214.2	36644.9	31660.1	36500.6	39898.7	32607.4	56936.9	39965	39624.8	40961.8	48903.3	43700	55501.2	35292.8	33728.8	34682.7	38876.3	27074.3	62124.2	29729	24416.7	35671.5	33501.3	24548.8	71592
ENSG00000198938	24135.8	17615.6	59718	49605	25596.2	52398.4	59510	54656.4	28264.1	57890.6	35734	31823.6	91029.9	76114.4	64058	63666.4	52514.1	46268	49524	56053.8	28340.6	27388.1	26390.1	26829	37249.2	38966.4	32969.9	35558.1	38647.7	32925	29331.5	67069.5	56581.4	60511.9	71660.9	63852.4	43316.1	36732	41981.2	48331.7	37894.1	44330.1	40979.3	32609.6	26095.1	34160.8	29980.2	25887.8	23368
ENSG00000129667	1.7284501	0.98715	6.0283688	5.3773664	5.0474222	3.4772102	2.5492763	7.183042	6.0249944	8.9230692	2.18524	1.64204	5.18627	4.55267	1.49124	3.61734	4.76881	3.39737	4.50636	3.68069	2.27533	2.06767	2.21179	2.31843	2.85999	2.75863	5.32912	2.31126	3.45801	3.78083	2.65	11.9231	21.3099	19.8589	18.9796	14.8163	13.1884	11.6208	10.6093	7.41915	13.0119	10.1101	5.68164	5.54302	6.43647	3.2219	10.2906	6.98954	2.27177
ENSG00000198840	23066.4	10350.1	47067.2	36399.8	19193.9	28002.6	28614.7	32726.5	14134.7	28469.9	10085.3	8298.7	24610.7	14173.5	16144.3	10989.5	11033.8	10246.2	9874.06	10732.1	8065.42	6513.61	6584.73	4873.78	11191.2	6484.49	6791.02	6539.8	7988.2	6028.16	14433.6	9123.46	8303.9	12332.8	10896.3	9031.88	22176.1	3239.48	5992.19	6194.35	6269.96	6610.66	15884.6	2897.47	3866.64	7894.48	5414.19	5088.01	13488.5
ENSG00000117834	4.948892	0.1794471	9.309262	16.1813161	12.008974	0.3308742	0.1763691	1.09916194	0.5148284656	0.5821121	0.894072	0.757787	0.0543089	0.013222	0.0209129	0.103075	26.5376	23.9765	11.4464	17.1819	0.201681	0.0174635	0.282005	0.0491971	3.00815	0	0.206048	0	0	0	0	0	0.135898	0	0.0921059	0.0401687	0	90.4697	57.0616	63.7769	74.0589	42.968	30.7091	0.256432	0.841173	0.303598	1.71372	0.210498	0.0468782
ENSG00000170482	9.6952475	2.252037	22.0094998	61.939653	46.03648	0.048185686	0.0229774189	0.035221402	0.212297059	0.232742018	0.0576221	0.101759	0.0920095	0.238933	0.0656486	0.1624173	112.078000009486	121.427226	96.15878	153.879	8.95218	5.41254	11.0239	6.8883181127	12.9251	1.70506	1.08996	3.1922	1.8055	1.68541	0.705343	0.303547	0.347755	0.157631	0.245975	0.399617	0.0274379	139.031	239.544	155.932	186.25	111.512	83.0394	4.7799	5.01855	3.42005	8.6523	4.36109	1.12287
ENSG00000198727	13188.7	7896.69	25424	15851.8	13600.2	29218.7	26159.6	41974.2	12541.8	26657.6	17807.8	16397.5	32981.1	34963.5	30387.9	36015.4	14402.6	16771.2	17742.8	24793.5	14902.3	15664.2	14103.4	16549.3	21000.7	25629.5	21374.9	21359.7	27686.1	18300.1	21778.1	34225.3	28073.7	21882.8	35697.3	24618.5	26925.3	18388.4	24577.1	22814.7	27940.8	20241.7	29442.4	18512.9	14945.3	16069	19563.6	14818.6	21013.4
ENSG00000116962	12.87065	5.90225	9.26405	10.34769	7.64261	13.92654	11.2682	32.0345	2.339544	2.085254	8.51724	8.07609	7.38871	15.5606	8.41987	21.6505	30.2492	35.7077	35.888	54.3355	11.2784	7.47467	11.2058	8.89956	8.78209	4.64582	4.55629	4.45884	5.86142	7.22332	2.26456	19.0212	26.6603	16.2726	20.808	18.8953	9.96864	22.1218	16.4877	12.9495	15.021	12.2883	7.48052	18.6734	26.7927	21.0609	25.8051	20.0682	12.1262
ENSG00000160185	0.2135539	0.1449534	0.1842384	0.32147217187	0.2429901	0.1561588	0.120806	0.1145945	0.0460099	0.0484121	0.696799	1.09275	0.62864	0.982599	0.496382	0.86636	1.21242	0.883421	1.86249	1.70794	1.24559	0.490584	0.601397	1.13669	0.498045	27.7066	24.466	18.1462	24.0086	18.4479	8.36871	9.32892	11.2446	5.63149	8.86977	5.91773	3.77354	14.362	8.65121	6.63351	9.98335	20.8478	2.19561	15.1248	12.0609	10.1525	17.4314	8.63572	10.9028
ENSG00000129951	0	0	0.00913588	0.1033796	0	0	0.03853640696994	0.03148346	10.70072	3.5917526	1.491509	1.26627	0.553373	1.3048141	0.132412	0.3632895	0.5427583	0.468227	0.387584	0.169055	0.240149	0.243556	0.564248	0.239117	3.09299	8.33138	11.089	4.79184	9.29486	12.5395	5.26581	0.54866	1.22085	1.04314	0.963311	0.794206	0.473572	0.853167	1.21038	0.287605	0.41454	0.901332	0.191202	0.0894835	0.329212	0.0355478	0.151004	0.280107	0.0810432
ENSG00000197889	0.2707875	0.3904601	1.810935	1.104614	0.318361	0.2765611	0.434623	0.272578	1.24217	0.724713	0.22211	1.42494	0	0.142619	0.118243	25.7003	0.0985485	0.239217	0.126905	0	0	0.189029	0.11223	0.135747	0.872078	26.3249	20.9846	16.1747	22.3419	19.5689	15.2544	9.17647	8.39544	7.36434	8.68557	10.6454	7.79576	18.7253	13.5847	17.0298	18.0203	19.5751	20.7644	11.0441	8.09813	7.87716	10.336	8.4573	6.16436
ENSG00000179044	0.6146886	0.0989296	3.1082404	2.306243	3.135427	0.952602	1.486876091	2.235135	1.709026	0.6609781	19.1915	18.3229	5.48705	10.177	3.08934	9.35234	7.9628	9.61874	10.2808	11.0844	2.79951	4.29059	6.61898	6.45842	15.5345	6.16966	6.08453	4.61028	5.3389	6.31187	2.17768	2.7118	2.27044	1.75831	2.76497	2.12681	0.883671	4.47787	4.09579	2.85204	4.27252	4.72984	1.73736	4.55929	2.95222	2.13285	2.92808	3.41073	1.52349
ENSG00000187510	0.049172275	0	0.3053369	0.42329	0.196131	0	0	0	0	0	0.496178	0	0	0.0393747	0	0	0.661754	0.123871	0.282574	0.811805	0	0	0.0613725	0	0.097404	0.560135	0.872957	1.10315	0.547729	0.582498	0.750757	0.108105	0.529429	0.157573	0.0790308	0.067287	2.24052	0.335523	0.961195	0.391564	1.0551	2.83714	0.981122	0.0708601	0.0499372	0	0.20533	0.0580501	0.169947
ENSG00000116353	14.6033483	10.460806	19.946648	30.374459	33.089335	17.1073862	25.365831	13.3262361	37.354437	16.175554	9.299841	9.417311	7.201295	5.984788	3.323036	5.7737315	14.47689	9.446673	8.435089	11.541004	7.773686	5.734673	6.129052	8.955036	10.011408	36.849	37.7911	39.179	36.3403	39.5519	24.5639	18.7261	15.9259	17.2446	14.7496	15.7736	8.91507	24.9527	24.2947	17.3466	21.7613	25.0106	10.1853	13.1988	14.3098	9.95208	14.8893	15.0277	4.89221
ENSG00000137707	0	0	0	0	0	0	0	0	0.214384	0	0	0.0959086	0.0401307	0	0.187626	0.30934	0	0	0	0	0	0	0	0	0	23.9362	0.902124	7.07306	0.992591	0.408162	0.523685	6.4108	0.243449	3.71818	0.495524	0	0.211046	11.7166	0.243594	3.10234	0.451074	0	0	7.51727	0.154066	6.10678	0.128974	0.544122	0
ENSG00000196814	1.4646264	0.1833304	1.9646733	2.831898	2.1730614	2.7436507	1.742331	1.8889931	26.154372	21.5021343	56.59445	54.63601	14.095483	17.3938	13.468262	16.224	34.65237	37.4441	22.715	22.6784	12.76181	5.74225	13.8192	7.391282021	55.56538	45.5216	51.4876	33.7672	47.2353	52.7239	35.0897	14.9835	14.8393	16.5707	11.505	12.3912	5.40347	3.90349	5.51586	5.00056	5.82784	2.4642	1.84439	3.54446	4.91614	4.12148	1.44524	2.08968	1.46029
ENSG00000158258	0.116799	0.180683	3.6238901	6.78383	6.8629021	1.10665	0.445822	3.0497815	18.9271	2.1505463	32.847021138	49.24813	0.153418	0.136249	0.101161	4.974126	1.6242	5.15450247	3.8040674088	2.52857000499635	0.181151	0.236668	0.200914	0.287231	24.40871	3.90033	1.32449	1.42093	1.30651	1.08565	0.603179	0.069912	0.0506739	0.0401499	0.0261792	0.155712	0	0	0.180008	0.0278631	0.0953502	0.228463	0	0.0476163	0	0.0426333	0.0546717	0	0
ENSG00000124191	0.891693	0.37509373	1.6694504	0.908954	0.632662	0.3700619	0.5717826	1.0218275	8.0896793	3.962473	7.4210400188976	6.89619	0.59711	1.2730748	0.391085	0.841739	1.536933	0.56459553	2.09444	2.257725	0.782136	0.545429	0.599442	0.850518	7.62222	54.5607	56.1912	45.3348	50.4271	49.0439	59.8148	10.3357	10.9299	9.0365	7.64948	8.68337	7.17111	41.3363	36.0809	44.2086	37.0725	28.1408	45.4215	5.20677	4.53579	1.78335	12.7039	2.56781	13.8608
ENSG00000144744	10.160176363	7.93967	28.5864384	15.7804244	33.45473584	63.485901	36.356090431534	25.1188170087007	53.475241	32.19919315	123.72657	137.60328	36.476442	41.556411	50.984418	42.001959	57.5303	63.25589	56.16206	51.844225	35.22635	32.842355	32.0634	33.0745	111.35543	34.6693	38.7993	34.3788	40.6333	37.4605	24.4401	13.2692	13.0541	12.6174	13.8049	11.6876	7.30444	13.0404	6.64578	8.22904	10.0807	6.38288	5.51344	5.11795	5.74918	4.03361	12.7903	4.81707	2.97552
ENSG00000198846	0.209581	1.47938	4.59214	1.60025	1.81477	0.96482	0.381069	0.354133	14.2039	4.45826	10.598545	21.00856	0.3925438	0.5915774	0	0.3859934	0.4949699	0.3827865	0.5286992	0.490573	0.3659356	0.395322	0.275968	0.2245236	16.91691	19.3065	16.798	14.0532	18.9782	17.5255	10.4395	8.16227	9.32258	7.74842	9.21958	7.89022	4.6838	8.24895	11.5938	12.1883	8.50805	11.0164	16.4861	1.1594	2.04341	0.915541	2.58196	2.58181	1.43455
ENSG00000053254	6.5385444	2.7358903	5.7263233	9.746274	10.400365254366	20.4348524	13.5418366	14.9116222	17.38693	7.2765874	11.156503	15.0757806065	8.778158	11.030571686	13.2578755	19.2500502026	7.1793761	8.824129	8.667748	10.10062	7.235036788984	6.05746700062025	10.17520169	9.0244141229	8.952303	16.0057	17.702	19.1831	14.145	15.2079	3.78053	16.5469	12.6531	13.8618	11.0664	9.72637	2.27231	4.68735	6.34364	5.67961	3.81072	5.78289	2.37396	6.09676	10.3249	10.5063	6.98825	8.1095	3.4441
ENSG00000021852	301.80705	235.06825	0.063804	0.0954651	0.0258157	0	0	0.021913	0	0	7.40312	8.3751	3.28721	2.95433	2.72632	2.08764	6.21198	4.55434	6.69218	3.88744	218.051	307.898	402.352	365.241	7.31582	6.98938	7.65649	7.06332	7.23325	6.41145	4.37871	0.158317	0.2781	0.0601668	1.01634	0.133882	0.0650007	22.6243	16.4678	18.9879	19.4576	8.65294	14.1326	317.251	322.659	265.263	328.723	301.769	74.3197
ENSG00000187486	0.1905019	0.137583	1.7003389	1.4768051	0.965749	2.0363825	5.0691302	3.0014552	9.465199	4.3814748	21.8772	16.4507	1.86603	0.922214	2.25418	2.73875	0.0217702	0	0.0557015	0	0.023293	0.0800918	0.165362	0.569125	19.9999	1.86763	3.69597	1.97264	1.74723	3.83109	1.65564	2.15072	1.24635	1.4513	2.11974	3.88008	0.508907	0	0	0	0	0	0	0	0	0	0.0569641	0	0
ENSG00000155087	0.185499	0	0.0285143	0	0	0	0	0	0.322525	0.2946128	1.05167	1.74705	0.808647	0.0820926	0.254914	91.7718	0	0	0.0742108	1.22263	0.12561	0.107511	0.0620901	0.148542	0.399592	0.465947	0.587914	0.136945	0.887487	0.657995	0	0.1703	0.244842	0	0.656209	0.21694	0	0	0	0	0.24294	10.601	0	0	0.382377	0	0.104979	0.223069	0
ENSG00000100284	17.6334854833564	20.5725636	25.8063023217	29.51448140004	48.17504565	13.2005304807	16.47414892	16.2342104377	27.34950568398	11.80546219	12.39891	8.95654	22.10438	29.83856	22.30558	25.11326	15.826966	12.35862	10.37634	14.80793	6.181634	4.74152	6.437311	5.354881	11.16405	20.2421	20.2746	20.5657	18.4153	19.4543	18.4117	16.881	19.1477	18.6861	14.6825	14.7053	14.6218	53.9375	58.6232	54.9755	53.8287	40.6249	52.5996	13.8931	14.3505	8.61934	14.2231	14.0435	9.49211
ENSG00000167083	1.0098937	0.121882	2.7280978	2.269642	1.178015	1.1084767	0.712764	1.357646	1.39084	1.94217	5.24906	4.75057	6.154	6.92441	1.42264	3.84388	12.2594	10.1915	5.70445	7.32991	10.3224	4.83539	9.92669	4.2424	9.02692	1.99795	1.06498	0.95037	1.10308	0.865208	0.750728	1.02315	1.21637	1.45763	0.747408	0.220246	0.436632	0.292272	0.237723	0.310821	0.200122	0.225301	0	0.669277	0.261283	0.540272	0.510437	0.435357	0.158872
ENSG00000162885	1.1279762	0.34697	3.0936499	3.683264	5.774685	8.024118	3.8484611	3.5954659	6.814886	1.8066409	21.8289	23.9086	6.31828	10.5998	10.4247	14.678	34.8374	40.0486	27.805	34.7477	6.63903	4.96652	7.33154	7.93677	21.7641	30.1457	37.2603	35.3001	39.2356	29.5463	13.339	8.0497	9.88278	8.60716	7.962	8.01766	2.41082	16.0081	11.9857	11.4998	13.3226	12.7076	4.39558	9.72931	9.84565	10.8212	12.4784	8.74906	4.20615
ENSG00000099617	0.970639	0.371336	0.0520329	0	0.553187	0	0	0	0.635687	0.334274	4.45597	2.76656	0.374371	0.163028	0.334229	0.835652	1.06461	0.168359	0.875601	0.770939	0.0792578	0	0.401921	0.0947563	4.93553	0	4.40062	11.1935	4.47228	3.69336	7.90329	1.04043	0.74831	0	0.77683	1.99576	0	1.08504	0.747813	0.797839	3.69111	0.832643	0	2.851	8.91573	6.32212	7.31542	9.31116	0
ENSG00000175329	0.00800849	0	0.0579263	0.0769781	0.223409	0	0	0.0126945	0	0	0.352021	0	0.0502237	0	0.0582986	0.0486136	0.103149	0.0578839	0.0664838	0.225984	0.168549	0.047616	0.113469	0	0.091017	0	0	0	0	0	0	0	0	0	0	0	0	1.73489	0	0	1.47544	0	0	0	0	0	0	0	0
ENSG00000165868	0.273897	0.0750312	13.7472613	27.085853	18.690526	4.8932744	2.8013759	4.5417332	80.630224	17.894929	142.531	164.365	3.55742	4.86786	4.62236	4.15728	1.13268	0.931883	1.67784	1.00502	0.359529	0.20707	0.387877	0.14693	128.11	30.0682	55.66	61.5769	43.1303	49.9361	12.282	0.263327	0.353626	0.48692	0.262771	0.227062	0.30775	1.02847	0.418641	0.268023	0.515131	0.36763	0.0635565	0.418499	0.537175	1.14393	0.548376	0.440013	0.0607508
ENSG00000160325	11.6352126834	8.568791	14.890437	21.679779551974	21.1322010335773	1.794706	4.356594	2.56075240060928	13.919203562	6.07779460897693	8.46045	6.19894	0.67888	2.447	0.641124	2.78135	7.5881	6.59983	6.15916	6.7427	7.75688	8.55294	5.95841	7.61181	6.84555	7.41129	5.6365	6.39107	5.92039	7.25822	8.86152	1.47411	1.54449	2.45812	1.28772	2.16399	2.25761	2.89621	3.22489	2.89296	4.63418	2.37174	3.54734	5.17495	5.55536	3.54839	8.25634	4.81713	1.85096
ENSG00000135083	0.195466012	0.0328624	2.074397	2.494998	1.958443	3.316289	3.5782451	1.89038	1.46743	0.448915	6.61456	5.29057	0.402875	0.650155	0.466669	0.424635	1.94335	1.92075	1.31334	0.785589	0.231368	0.120078	0.184343	0.451776	5.71516	2.926	3.23136	2.05492	2.48816	3.16484	1.71308	0.238871	0.398957	0.163069	0.156151	0.134259	0.137931	1.17377	2.3661	1.06622	1.0031	1.0347	1.27095	0.395708	0.37762	0.0323382	1.95899	0.178537	0.0386072
ENSG00000250821	0	0.112995	0	0	0	0.0456664	0	0	0.278086	0.269631	3.89681	7.86737	0	0	0	0.224585	0	0	0	0	0	0	0	0	3.80792	0	0	0	0	0	0	0	0	0	0	0	0	0.38457	0	0	0.330669	0	0	0	0	0	0	0	0
ENSG00000141298	4.6033813	4.0876853	8.2724169	15.7841646	12.0046904	10.9712962	8.8549811	6.7103732	11.660672	9.4800107	7.39598	5.68139	3.35215000800042	6.30408000012818	2.45145	5.760675	1.86900000084176	1.6549600206593	2.046180963316	1.518170779712	1.37524	1.18267000109118	1.37180000037667	1.50909000009706	6.58639000011884	6.74106	8.15781	6.1468	7.57547	7.99282	2.75414	12.2755	13.1655	11.3165	10.5812	9.0996	2.41464	2.35042	2.5559	2.47281	2.70577	2.58329	0.736043	1.69856	2.78045	2.22471	1.93206	1.94677	0.606318
ENSG00000143001	0	0	12.5269	6.31202	7.56874	0	0	0	0.197291	0.0761704	9.45319	2.25672	0.28426	0.799311	0.33147	0.717234	7.3319	3.82865	6.41287	3.08749	0.31077	0.133764	0.367881	0.125692	18.0003	0	0	0	0	0	0	0	0	0	0	0	0	0	0	0	0	0	0	0	0	0	0	0	0
ENSG00000198554	0.2902803863	0.458792	0.356805	1.09692263	2.074737	1.7431302	0.8752813	0.394508	2.3623913	1.512286	0.261388	0.510565	0.624379	0.643454	0.947506	4.02412	1.09126	0.408952	0.683777	0.957751	1.00951	0.72649	0.63656	0.979302	0.179122	4.15049	3.7492	4.41575	3.57235	3.31742	1.97784	1.65959	2.41295	1.69498	1.72565	1.49143	1.2321	2.21336	1.04361	0.935233	1.39337	1.40061	0.677336	3.21986	2.14128	1.7652	9.35966	2.63428	1.58534
ENSG00000137818	601.795666	556.360031	792.55271	1221.42932	772.7215	624.537153	860.3054	930.30151	432.388855	508.453603	235.58431	129.46259	595.74683	710.29611	374.77245	606.038864	964.09715	1011.259017204	879.53979	532.13315	546.35967	666.90604	740.90311	655.74024	399.831595	408.108	572.67	554.916	425.627	641.905	400.143	882.971	1913.26	1157.04	1446.63	1417.35	844.915	2790.93	3380.85	2079.62	2487.45	3867.74	1495.25	1760.86	2848.25	1182.2	1733.14	2626.88	1130.72
ENSG00000158234	2.0835537	3.9125808	23.87017	3.7221533	19.7452650108794	7.1597913	4.6360583	5.0379771	24.153988	23.337168928	29.1923	40.2973	13.9888	14.4036	12.6714	24.0027	34.0832	31.0572	22.229	23.8429	21.3137	15.0587	10.438	18.1062	23.3497	123.778	146.305	109.864	136.576	122.412	113.972	33.5944	39.5158	34.0364	42.8593	32.3047	28.2848	64.3577	51.5733	45.7918	59.3506	43.6766	51.6975	54.1135	54.6118	34.8343	67.2807	46.1238	41.988
ENSG00000185666	0.16538602	0.1156762	0.352708	0.6546026	1.064354	0.3023669	0.0674472	0.3973043	7.515008	1.427664	77.5758	33.5614	0	0.163198	0	0	0.227436	0	0.291211	0	0	0	0	0	87.839	33.7036	38.276	36.054	38.8783	36.725	23.1327	3.09798	5.05104	4.18043	2.81134	4.04982	1.92592	2.25806	1.74247	2.92593	1.77039	1.35585	1.82038	0.46973	0.658667	0.414295	0.404002	0.286835	0.485913
ENSG00000100234	9.89649	5.85449	219.835	210.608	155.278	187.758	90.0655	228.009	49.2252	51.0728	35.2745	23.1443	33.8679	40.7904	31.2105	40.4944	76.1466	46.78	88.0696	43.6709	30.6026	81.0785	22.6172	81.1476	40.6546	52.817	55.9186	70.966	63.3034	56.5497	33.8768	57.4584	65.2511	73.1548	57.8073	35.1572	30.2763	48.3523	38.2566	69.2661	63.2537	37.2601	21.6326	21.3498	15.3114	18.802	29.1706	17.0797	5.70173
ENSG00000099821	36.0516236	17.7201846	53.1283075	48.803564	42.069346	14.7762030005902	24.850357	24.8142	43.82093	34.85235	13.1364	14.7941	6.775003	7.347606	4.1038	8.7141	12.0202	10.83144	10.4668	11.3451	7.01225	5.95774	7.20486	8.1572	15.094	11.879	14.1216	14.7782	17.7547	15.8186	19.9571	8.87432	9.86356	9.77836	8.7414	9.51746	17.3882	16.2772	15.2805	15.7679	12.8317	11.6422	20.7215	10.9763	6.93633	8.74599	10.1653	5.84036	13.0955
ENSG00000118496	0.694369	0.516437	2.53661	0.826112	3.41212	5.81301	2.9791	4.01435	4.48591	2.36215	28.849201	34.657755	11.185651	14.62344	19.864628	23.078073	23.558469	29.655742	29.357904	24.73804	8.530672	10.312969	8.308267	8.83319	23.654104	21.6637	23.1808	20.7264	23.1939	20.2004	9.50718	21.6916	20.6401	19.9934	20.4166	17.8199	5.61639	13.1654	12.8167	13.1673	11.5616	9.58863	4.17255	7.5164	10.355	8.18603	12.0102	10.3418	3.09281
ENSG00000088367	2.2981596989	0.7671938	32.5045228	54.936868	67.972696773	8.3789599	6.4682265	10.0250763109988	106.7393294	34.0002806	94.32373	92.325902	37.1533679	43.756461	40.0821628	32.4028964	31.541619	46.011665	28.079317	34.508262	0.980705	0.8182113	1.306351	0.750369	89.63407	178.895	206.728	191.177	178.338	163.028	142.834	2.83856	1.85875	3.06936	0.657228	1.16453	1.491	29.7716	27.1748	28.5978	27.7964	18.8587	14.265	4.0097	8.1706	7.52198	6.23812	6.1859	2.61678
ENSG00000090581	32.608782	24.935035	67.436137	35.879249	85.437215	11.986426	13.472996	17.399613	86.77922	60.591698	40.4034	35.1339	14.9476	14.8524	17.2702	14.125	33.0588	31.2167	27.2205	22.4395	31.8582	27.1209	24.4174	23.7794	33.7179	27.8476	32.4506	28.4265	38.9069	27.8357	26.3957	14.8812	13.2505	12.1711	16.0951	10.8858	7.43121	13.7594	12.5461	10.1305	18.7985	10.8499	8.62408	10.5538	12.8219	8.41951	17.6157	9.10128	6.33194
ENSG00000070669	1.09012088	1.880542368466	16.836965	8.614687	22.2631424433	10.46488939	5.8708859	14.4190594	96.942491	39.3812604815948	56.86214	68.3647	3.165975	3.878991	3.222141	9.75064	14.856630302897	11.61333	13.82907	11.71532	12.59744	8.82148	20.101552	12.10705628	45.690021	14.6156	13.1529	10.3883	12.8822	11.7619	5.33988	5.8235	5.03342	4.07677	5.03005	4.52755	1.72456	12.8323	6.71172	5.39424	8.23354	6.45082	2.51973	35.7525	10.3593	11.6645	12.7054	5.39614	3.67161
ENSG00000099822	0.0133985	0.0452073	0.677421	0.466472	0.883239	1.34043	4.10853	0.121618	47.4438	23.2914	22.1824	20.1922	0.488059	0.731998	0.21865	0.718078	0.195489	0.114786	0.267438	0.188527	0.0955167	0.047114	0.0835225	0.0498465	25.7954	9.07806	13.6448	14.2523	9.21829	12.1665	6.20663	0.759617	1.18245	1.25138	0.866987	0.721924	0.282845	0.470239	0.572505	0.311937	0.262173	0.338064	0.130596	0.467465	0.622267	0.266759	0.226547	0.106228	0.191315
ENSG00000070778	1.901583	0.787057	7.0096432	5.4575434	12.3889045	15.3065981	8.4217586	3.9785167	6.038047	2.6623171	4.44051258	6.02365	3.86598326261	3.767636	4.67871	4.67505	6.045412	5.061416	4.961288	3.99198	4.742697	3.23885	4.51885	5.419987	3.63359091467	2.69493	3.41453	3.21537	2.63379	3.50879	0.728735	9.65621	5.4793	8.01779	9.43578	3.8878	1.43216	2.73908	4.67583	3.08639	3.11959	1.847	0.787443	3.08981	5.33564	5.59684	4.62779	3.8546	0.710663
ENSG00000081019	1.82343	1.414690395925	4.392645977	3.46408793354	5.9047222765	4.762590313447	2.744756343143	3.816258572672	15.07216	3.4666412107	15.5989	18.5171	7.945774	9.56755	8.37	11.762	17.598654	19.9721	15.406	16.4378	6.89563	6.74998	7.4666	6.89919	14.4474	12.8253	18.0555	14.0931	14.9118	15.2037	4.20048	5.27312	4.59488	4.31748	3.9642	3.69285	0.773104	4.81663	4.44618	3.33306	4.69666	3.51053	0.810451	2.60761	4.01962	3.74668	2.66815	2.419	0.334358
ENSG00000137700	81.133193	102.0933563	89.7454274	130.6300748	152.062078198796	2.1885095	3.06645795	3.375332	9.43233410689	4.55653847	15.86973	16.75213	6.425134	7.39777	4.16851	13.44661	367.7788	213.3631	223.4433	307.056	126.35591	137.81191	105.10718	205.84372	34.9642	38.9124	45.5094	50.6603	44.7271	50.5222	48.2014	12.849	20.7605	13.7363	14.9818	17.3107	11.0946	78.6516	94.4484	68.8028	83.9349	80.0105	105.047	129.191	140.88	91.515	156.117	121.63	172.153
ENSG00000074603	1.4654803	0.8029224	5.8656765	4.9894142	13.404967	14.849294	6.41851338	9.002796	23.04915	7.883412	44.0494	61.3819	9.96649	10.33876	9.53096	19.5564	17.49796	19.09719	16.14025	16.00622	18.0081	13.66149	16.28854	19.29171	43.8148	32.8857	31.9359	32.4474	31.9578	32.306	28.7421	10.9169	12.7589	10.8615	12.582	12.2559	8.13296	17.7827	13.0505	13.4749	17.0039	15.5571	14.8892	12.156	11.2952	9.4727	13.7271	9.85844	10.9276
ENSG00000164430	0.333663	0.153996	0.7567487	0.4484855	0.610555	0.905007	0.53268	1.0228	0.49611	0.819635	2.50834	1.24256	1.72352	1.72037	1.6222	3.65696	4.14851	6.72626	4.53234	3.90057	2.21599	1.7393	2.6603	3.16899	1.47491	1.99121	2.72068	3.34606	2.74114	2.46567	1.10132	1.71847	1.90102	1.43573	3.45976	1.53381	1.16604	4.24775	3.76142	2.76097	3.64032	3.14132	2.00859	2.55522	1.55076	0.780299	12.2501	1.89111	6.09571
ENSG00000073584	19.9935117	15.125466	45.0527220011796	25.213836	64.274647	49.817057	29.813774	32.830669	45.507084	27.5026684	89.2256	123.17601	49.50583	51.03493	47.39453	65.21047	74.53171	77.11707	65.30314	65.155064	31.644809	24.895299	33.031474	33.174949	89.05742	56.3053	52.6428	50.78	59.1944	51.258	58.4214	27.5343	29.5317	25.2777	26.1924	24.8719	19.2221	32.8692	24.3042	27.1302	30.5336	26.9723	23.2047	22.9939	20.8209	21.5849	28.3476	19.8217	21.1557
ENSG00000128581	3.87786629697	3.05913225	29.277155	55.848667	43.144038	17.6834464	17.4062981	11.5053377	31.406474	14.395286	26.4982	32.6804	3.68546	4.93498666	2.51316	18.6151	22.96921637	30.409743	16.108831224	20.864400140406	7.0947000187556	9.38487	7.6320700325087	6.201580029239	27.960153	21.0865	25.6678	22.999	26.3003	31.4568	41.0447	1.88931	4.89554	4.44623	2.57877	3.89425	4.72222	24.737	21.1377	17.4788	19.8458	28.7661	20.5742	4.02387	3.96191	2.16997	4.04558	2.7178	3.33727
ENSG00000054983	4.1733004	2.584275	13.2827482	15.6466232	19.8044371	14.776716	7.7570819	8.3122087	30.0371037	21.6796908	7.63156	7.40431	0.420677	0.39703	0.257636	14.6492	6.7045	7.51731	4.8983	6.4267	0.637339	0.431666	0.216824	0.20546	5.03836	30.6651	31.3054	31.0767	34.5459	35.0165	15.2511	16.9528	19.5573	10.9106	13.3955	12.8575	6.14381	48.4483	48.0314	34.6435	42.5399	39.552	17.0267	20.468	20.3333	16.5975	22.7777	17.92	6.26002
ENSG00000167106	5.740718	1.180287	22.462087	24.935796	29.193334	4.075746	4.695111	3.246063	54.832391	41.992567	20.1097	23.8274	5.420627	7.190846	3.963642	8.4217	9.183345	9.020636	6.672099	7.364468	5.202563	4.307982	5.143221	6.976143	19.4962	13.3394	20.7805	16.8254	13.2442	18.7842	5.52945	5.47323	9.83464	7.41768	5.13818	6.39946	0.879771	13.5853	27.4962	25.0337	20.1544	27.5212	5.88259	6.88446	9.47899	6.38517	3.7529	7.29677	4.05884
ENSG00000185963	2.238734	0.9819296	9.02211	8.2878	9.81803	9.554337	7.104683	8.304555	14.5804	7.94113	71.6099	88.2003	31.5367	51.4046	61.5972	59.0039	20.9677	19.4737	21.356	19.038	6.34742	4.95616	6.4069	6.49001	62.3013	45.8378	55.9388	39.5863	55.6515	49.342	30.1702	26.8853	26.1625	23.8458	28.7859	24.8734	13.2127	12.9373	10.638	11.443	13.5326	8.14925	6.71453	3.45799	3.62143	3.32114	6.80929	3.00682	1.72597
ENSG00000133275	12.51223	7.358897	31.4508	35.105959	40.450233	9.75924128	9.8997145	15.5562253	59.72676	19.331391	36.3404	41.2524	23.4616	27.0089	14.2339	34.2718	52.4152	45.1594	49.1495	49.4166	25.2481	22.8898	31.8028	33.528	44.4751	27.0502	22.3806	18.1783	24.2862	25.0816	33.0818	9.95788	7.46156	11.2381	6.93606	6.41588	8.8614	14.1364	7.62618	9.42827	11.7457	8.8279	14.8525	5.57874	4.3378	7.77767	7.9838	7.97516	10.5515
ENSG00000107807	0.2112004	0.0316199	0.0116539	0	0.0152528	0.0173079	0	0.076614	0	0	0	0	0	0	0	0.281911	0	0	0	0	0	0.13453	0.0532306	0.126714	0	0.328138	0.294033	0.790807	0.283898	0.378416	0.455693	0.0186891	0	0.0402627	0	0.0487686	0.334242	0	0	0.0559886	0	0.0355818	0	0	0.0360227	0	0	0	0.0236419
ENSG00000108352	2.3691725	0.2862668	1.4458665	1.894103	0.9720578	1.6646752	1.3927153	1.6773808	53.136013	11.685115	25.2206	15.1764	0.371846	1.04869	0.367307	0.838042	25.362237	24.690686	25.610744	22.8401	19.77736	19.478178	28.025263	25.113108	34.5954	35.8243	49.4286	12.8435	50.2317	42.5649	20.3934	0.134174	0.253662	0.197457	0.183779	0.0789586	0.0245398	4.88289	3.33049	3.86013	4.87503	4.25611	2.04538	25.0737	20.0078	22.5494	25.0346	22.1157	9.02212
ENSG00000137168	6.9147	11.79276	18.87329	17.69514	24.38166	51.0309	37.1645	35.5613	36.184	19.80404	32.6038	18.89555	31.7558	28.5985	8.38457	32.8004	44.8281	29.4932	33.0109	31.5299	15.9395	11.5362	16.8641	16.9834	40.38602	66.0273	56.5177	63.7512	52.3013	60.1605	51.9893	40.4132	46.8812	50.0695	47.6946	34.1757	49.162	116.921	90.889	121.961	90.1858	61.5542	90.1591	53.5841	58.339	50.6978	97.7721	30.6253	35.9044
ENSG00000143164	62.1849894	23.5559471	45.412917	53.199701	50.852728	133.108786	107.2981879	68.94985	101.759456	29.5821361	102.572	115.433	87.4206	96.5692	196.334	149.629	36.3362	38.1147	28.8377	29.6084	18.9112	17.0438	16.4509	20.7608	94.5934	59.3674	62.1261	51.34631	62.75527	59.6897	55.60465	57.5239	52.1525	48.72049	55.5752	52.019	35.27674	33.66352	22.47594	23.03638	23.91069	22.15932	17.76888	25.85792	27.02796	26.53987	29.49058	24.77179	19.58125
ENSG00000116793	3.1671961556798	0.8795494	7.87651372	7.562231	9.136082	6.6300031	4.0755532	4.3841852	17.427887008143	4.80037150113653	13.3005	12.7164	7.56026	7.59125	7.39936	18.7867	8.39594	9.07223	9.31608	7.92307	3.95405	3.14223	4.64821	3.07123	10.2358	14.0279	18.4925	20.9262	16.9054	18.9468	13.0255	8.63329	10.1026	7.5209	7.24221	6.33383	2.96434	16.9905	11.86	10.1472	13.0886	11.7095	4.23915	8.69332	9.92344	4.84704	13.0685	10.0163	4.04395
ENSG00000276293	4.5552322	1.01271	14.3430427	20.48223	15.577543	15.759138	11.2178354	13.030927	113.629089	32.268869	98.2223	111.42843	10.51943	16.10334	9.02898	20.56817	15.29114	14.90726	11.63228	11.392093	7.440216	4.80177	8.685324	6.868201	88.23352	59.4071	67.6215	54.1	80.0257	58.4517	38.453	16.6526	16.8847	15.7422	18.1295	14.4189	9.35531	43.2976	33.214	36.597	43.4026	27.7684	29.8293	16.8835	15.3415	18.9429	21.529	22.3902	12.2054
ENSG00000167716	6.5815707	4.6101738	8.84704324168807	13.363586533	8.9900890126048	1.6400747	1.9426458	4.5420204	7.3379594499	4.341549168055	7.23473	7.4916	3.552477	4.22579	1.757141	8.45607	7.77615511155	6.14458	7.05421	8.60842000019348	3.788981	3.269232	3.997025	4.464213	7.30663	4.35457	7.92813	8.99938	8.77964	8.13899	7.63892	2.58859	3.70479	2.22125	2.66995	2.94295	2.26492	5.06491	4.65532	2.88926	3.59735	3.84705	3.58099	2.42901	2.89143	1.69928	3.3865	3.37515	2.97094
ENSG00000153885	2.38244526	2.5998622	6.9130015	5.325776	4.545799	4.8450297	2.734486	11.08207	18.024849	7.19059	14.739777	21.09864	4.7803	5.541286	4.704585	5.959869	8.588605	6.793382	4.995473	4.676478	5.853052583	4.0068041	6.4069054	3.240251	17.37448	10.3593	10.6474	13.6943	10.4328	10.6327	9.114	2.55196	2.45369	2.83625	2.57473	2.05887	1.58441	2.76438	3.02172	3.00221	4.46616	5.01825	1.83404	1.74806	1.6431	1.44826	3.1028	2.07838	1.04863
ENSG00000165775	29.368815	187.277208	120.271273	157.998754	127.542297	231.625769	251.397459	175.415952	101.889571	65.231103	122.97	128.558	134.345	152.307	150.078	196.227	58.6217	48.0884	69.0761	43.8556	32.259	28.5404	25.6556	28.0603	129.255	213.571	221.666	268.66	274.474	342.144	123.549	227.706	197.567	247.458	180.809	207.993	68.1508	60.3094	59.7502	66.5189	70.5242	52.0655	15.6229	24.7603	24.0897	35.1399	22.5894	20.2163	2.61961
ENSG00000064225	32.5230829309	21.901112	19.9268940040364	11.69730041	25.4215507003885	39.980653	25.661399056	18.841737	23.745509	8.945955	21.3353168316	19.55285	35.54773	41.54001	89.513079659	51.91906	35.323766	56.90801296	42.329801	38.5348000311549	3.119699	4.48562	2.35647247	3.275973	18.86601	12.3188	14.6128	11.1034	13.6798	13.4262	5.7268	10.2152	18.8475	10.7466	10.8141	9.97688	3.37488	26.3771	36.0357	14.8011	19.6817	25.1316	4.96415	91.5372	90.6795	109.693	86.3202	92.7902	19.6365
ENSG00000099804	42.602562	55.709807	32.627441	34.47061132114	38.414175	30.311606	59.613809	40.211336	85.5394434	45.132316	20.3725	18.7984	15.1355	12.72	7.26359	10.5545	12.5162	11.1996	11.1836	9.89511	10.6571	8.44625	13.3232	10.9787	17.8145	130.068	111.67	102.443	107.907	113.696	157.813	53.6698	67.8628	75.6486	52.3521	60.3305	76.5098	74.0259	70.3064	79.6562	82.1493	78.9745	74.8335	49.8127	57.6947	59.964	69.6558	77.4688	107.912
ENSG00000064270	0.0818666	0.016204	2.4658833	5.1545542	1.3303162	0.03321919	0.0359593	0.0697991	2.2288085	1.905619	0.514572	0.659205	0.483357	0.838824	2.4516	4.05862	4.569187	2.747394	3.955863	2.79344	0.051321	0.0147068	0.051686	0.0836966	0.581085	15.4202	12.5428	12.5276	14.7741	12.2261	7.42137	12.0845	14.192	10.1191	11.5088	10.4117	6.95229	17.1971	13.2729	10.0087	20.0096	22.9043	8.21757	8.66448	7.33875	4.58826	9.47863	5.65329	2.99581
ENSG00000117016	0.0506743	0.0125063	0.454468	0.738788	0.645966	0.240878	0.113146	0.244437	89.0394	16.6879	7.51877	6.07659	0	0.131474	0	0.423509	0.0461595	0	0	0	0	0	0	0	14.09263	26.2956	44.1981	38.4222	28.5903	34.3246	11.4465	0.412814	0.490213	0	0.177659	0.197322	0.412261	0.322437	0.533457	0.170151	0.108329	0.85063	0.588116	0.082349	0.614654	0.199798	0.0940558	0.331787	0.611538
ENSG00000137502	1.0229877	1.110404	0.892518	2.356732	4.0354338	6.617708	3.435481	3.463974	16.286098	7.3346954	48.6275	52.8304	17.0864	16.8481	26.737	19.530113	7.10831	5.410901	8.155912	4.81241	28.721305	26.7949	26.114186	32.6475	37.1738	46.6739	49.2091	47.027	45.3865	42.5473	23.985	15.8235	12.9172	10.4107	8.14713	10.6573	6.36569	11.2136	9.1696	11.4113	14.8569	8.03422	5.33243	4.51948	3.76171	4.86064	7.43378	5.86643	2.05093
ENSG00000104635	96.1889213	196.3144817	27.3885635	27.5969149	48.3599582	42.9284485	37.7555555	40.970661	12.742269	3.542349	12.205796001864	10.5754	2.936241	3.829016	1.042091	3.426677	19.377445	17.104258	18.003391	17.503463	17.847311	20.919177	27.57899	24.95934	13.62238	20.0921	23.4555	22.6284	17.7824	19.9312	5.27743	24.2496	16.8422	14.0488	16.4911	19.1032	3.36064	15.7137	12.6401	6.27503	11.7485	7.10414	2.01845	38.3955	59.3886	26.6421	35.1793	35.5676	6.14262
ENSG00000109610	2.259574	3.139241	66.419069	114.685614	63.3894	29.7384806	28.6391	54.0331	12.335671	11.21159	4.32574	2.50132	18.8137	34.9949	16.2361	23.1806	77.3232	44.5177	56.8929	66.0514	35.9002	18.3949	69.1164	25.3821	8.24763	37.9117	23.0269	28.5816	19.386	44.0027	39.4393	42.2694	41.4662	60.1244	24.7902	42.3546	51.6863	40.0247	31.9123	28.6806	67.6711	157.671	38.2586	459.114	130.609	209.243	270.384	361.096	477.98
ENSG00000137819	0.164963	0.08265133	26.452693	39.174603	52.270699	0.579779	0.186169	0.3657946	1.895765	2.092901	2.53808	0.806236	19.3625	15.8462	13.8862	12.6656	68.9469	48.8017	52.7062	39.339	0.99517	0.631129	0.931309	1.12209	7.9408	5.45827	5.97561	3.86076	6.72183	5.64281	3.1202	1.29195	1.52993	1.25276	1.15418	1.30043	1.30371	16.101	19.0698	11.7007	19.2435	23.9072	16.4461	1.23136	1.12613	0.542601	1.46936	1.21937	0.554754
ENSG00000079950	6.1679529	2.413739	26.55289	31.525893	87.310004	37.050575	15.455343	20.140122	66.244985	27.18235	91.2966304	108.694395	19.599215	26.167527	42.191622	21.8524263	73.95605	83.15605	69.89549	83.83975	15.718491	20.619803	17.832909	22.205499	83.49673	99.7794	116.293	96.2651	105.19	100.479	52.6827	33.5212	39.5446	32.1727	27.4679	29.0641	13.182	125.011	101.311	91.2175	92.3243	76.2142	45.9476	27.2172	31.8145	28.4399	56.6491	30.0698	15.7681
ENSG00000143320	0.0881703	0.0938165	3.506597	8.43923	6.39264	0.723845	1.1071544	0.5909056	7.826876	3.868580125564	12.0654	9.68862	4.01434	1.55243	1.12066	2.32751	0.343781	0	0.655789	0.986867	0.775832	0.169493	0.58762	0.706031	26.181	25.8968	29.0751	38.0184	31.9038	23.5758	35.8444	2.11248	1.83152	2.44284	1.53058	1.50017	1.63125	4.97596	3.96303	3.57287	5.45921	13.5271	3.61674	1.58562	1.32239	0.539632	1.81393	1.21232	0.902773
ENSG00000139537	0.2840728	0.599808	2.5552	5.07501	3.557262	0.549778	0.5373625	0.133401	10.21649	1.474178	0.536627	0.418669	0.362648	0.354729	0.0320037	3.9036	0.883284	0.720392	1.04811	0.364153	1.80519	1.48603	2.46696	1.80817	0.419289	18.9092	20.9626	14.7402	17.8452	18.0265	14.6167	3.07276	2.04121	1.95515	2.24734	2.14835	1.51045	4.3699	2.65528	2.50963	3.19967	3.55303	3.3252	1.36269	1.68883	1.39015	2.82533	1.52525	1.60792
ENSG00000143977	90.0717228	101.467105	149.150575	85.179712	175.1591	112.358941	96.8638130249088	69.936872	59.75029596	61.5155169	88.383	64.2183	130.562	94.9118	73.5465	88.3576	90.8315	93.7271	87.8962	54.3802	44.5898	48.3296	53.6643	53.9988	65.3288	190.904	176.03	196.611	153.018	167.251	134.211	235.577	176.211	208.057	246.248	166.695	198.036	298.088	176.094	187.874	167.15	143.282	262.486	253.908	260.19	194.679	323.913	151.091	125.21
ENSG00000107643	8.0834874	3.20445240463945	13.03463635	12.74578	31.800588563	14.5759845098	7.62283772973	6.836689	54.44329964203	11.03271873857	82.8863	105.571	16.94591	21.46936	25.84109	18.3688	35.72295	41.60334	26.24755	28.33424	20.43074	17.84175	13.4698	16.40325	73.27025	58.9265	68.417	57.041	62.1327	64.799	54.3666	20.1079	20.5049	17.4503	18.6701	16.6682	11.8301	21.094	12.4145	12.2556	13.5795	12.5584	9.96052	10.2327	11.9911	6.85982	18.827	9.0794	8.32127
ENSG00000182022	1.448522394	2.887361322	2.234348	4.978949	1.7787238	1.070374977	0.67504732	2.1645516	15.040118	4.420036	20.1896	14.1931	16.5947	24.5397	34.715	19.9255	31.3594	30.47	47.9278	19.6935	15.5813	18.1476	13.9172	12.6706	17.218	35.4195	30.7798	21.6922	38.2502	34.5651	21.6264	23.2245	31.7369	17.1597	39.9623	17.333	12.28	49.7435	31.1696	33.4092	43.9692	24.8112	18.3904	34.4496	29.9919	30.2777	58.4674	34.2843	13.413
ENSG00000139737	2.1213686150904	3.0670642	5.334805776	4.986127276809	6.311844565	3.8957320503	3.09127	2.4534209	177.676002	189.896616	38.14167	26.955486	0	0.0459623	0	1.59264	0.0320852	0.107834	0.0821135	0.0470559	0.0702199	0	0	0	25.97493	36.8417	50.2562	43.2433	41.1055	43.4931	34.6344	0.016841	0.17122	0.0368522	0	0.0431831	0.0184149	0.0357704	0.147956	0.0252843	0	0.197163	0.0230675	1.05804	0.221358	0	0.290152	0.563933	0
ENSG00000165516	66.2462560010261	33.06639	75.211079	106.150343	89.002299	84.82658	56.317876	48.852317	78.638631	41.375707	215.1854	223.4526	95.6985	91.1102403	100.0864	106.55845	89.8797	87.68827502	90.8957	78.17257	38.26447	43.9138	35.434	44.53417	181.6615	58.2045	61.2855	76.2495	64.5074	62.3711	67.4918	38.9394	33.2542	45.1254	28.9759	33.8179	30.6184	18.4709	16.8691	17.1149	19.8035	16.0193	20.2347	14.6509	12.9294	13.2905	18.6174	13.0536	17.9054
ENSG00000176087	11.211713	5.6990306	34.896778	39.62472	48.565093	18.59649	22.19393	15.152362	19.562608	12.658781	16.08971	9.793496	14.83058	16.40413	6.42281	16.08424	32.64389	25.32399	33.17243	20.48401	12.20444	8.8525	13.07168	13.16064	21.2574	28.5083	37.2375	30.4325	31.6192	34.4971	18.6843	19.6755	23.1864	16.6151	16.8586	20.4957	6.33154	13.6157	12.7485	11.7716	11.5067	12.3359	5.02133	8.4252	9.65265	7.44681	13.4205	9.7152	2.26906
ENSG00000162736	21.20241	14.1873973	55.5351675	61.77629	73.240018	34.2768653352	34.10963293306	33.630355	47.541796	40.91701	32.8052	33.1064	8.98637	9.21366	6.14108	10.7215	25.5425	21.5045	16.7332	18.7584	22.6755	14.1731	16.3188	18.9853	31.8587	30.7967	36.0903	35.1753	30.0471	34.5835	33.2177	13.8966	21.1942	16.1535	11.9152	14.7865	10.503	28.0771	22.1578	20.4353	24.4192	21.4563	22.4579	14.6477	23.8408	19.6317	22.7304	21.5654	23.2991
ENSG00000182004	72.45501	45.498869	94.82154	71.155649	103.16676	75.067361	46.773935	39.6118663	62.53081	43.889599	39.46917	33.45627	46.78312	42.61256	35.62121	34.04624	60.9288	64.9306	50.7908	43.5847	28.145	18.13126	22.5679	21.19145	36.8885	168.209	193.714	144.598	176.529	158.461	122.071	125.347	132.532	87.0648	111.987	108.232	85.2213	162.004	101.643	76.4029	135.877	102.028	57.113	123.299	95.8857	52.0792	183.296	77.9003	38.8239
ENSG00000141522	65.4214826	78.498118	187.1052508	174.967764	201.436701	45.3377682	71.442418	93.296793	185.778030002224	150.430144	141.562	131.735	65.0604	73.5995	45.1682	67.8162	160.382	142.403	147.213	160.57	94.0203	89.8789	92.8743	114.236	144.407	103.511	106.3	110.722	113.485	99.392	121.166	67.6552	74.4337	81.4171	62.0272	50.6774	59.8718	139.936	92.2407	110.217	143.606	91.9139	92.2193	51.4017	68.4331	74.1568	83.8532	62.659	66.2835
ENSG00000139970	0.279336	0.3320586	3.2170158	2.018455	3.624947	1.7049497	0.8075143	0.2853737	1041.03203	238.669774	2168.5776	1946.0522	3.46645	4.931088	4.328218	6.915123	1.246437	1.394877	1.661089	0.3572155	1.008714	0.0860663	1.108993	0.082038	1873.9391	550.599	528.966	545.325	534.604	514.127	399.474	1.58743	2.12378	1.40505	0.971318	0.645991	0.681372	4.08308	3.51478	2.26843	3.21756	3.34343	1.1873	1.83619	1.83922	1.97383	1.70929	2.30196	0.423925
ENSG00000064195	0.0349571	0	0.211294	0.14667724	0.0517941	0	0.00963552	0	0.0783942	0.1800315	0	0	0	0.0247443	0	0	0.242157	0	0.0891008	0.0993411	0	0	0	0.0446336	0	2.4711	2.80348	5.03189	2.62389	2.46758	1.53924	0.730872	1.88132	1.50076	0.731094	0.866048	0.620637	9.31885	5.82066	4.97644	5.69797	7.56592	1.85027	2.82546	2.19125	1.28696	2.89353	1.55066	0.646513
ENSG00000156453	4.0626031	3.328341	22.64694388262	15.769032	27.163289	4.005365	4.667211	8.311911	28.843469	7.06767	45.3778	51.2122	7.57707	7.54837	1.727	5.28067	7.36263	3.01193	4.53598	4.48296	23.6265	21.1067	36.7002	28.3088	52.3597	3.68721	4.54208	4.42078	4.81414	3.21525	1.67094	0.304913	0.619614	0.362955	0.435478	0.365216	0	0	0.213691	0	0	0	0	0	0	0	0.23557	0	0
ENSG00000108219	4.9747186	3.731574752	30.562242	26.2382182	22.67081	11.7042668	12.3180072	27.886145	24.051564	15.355675	10.1175	12.858	6.00312	7.04136	5.27214	6.88832	8.57752	7.66994	8.80866	8.76146	3.70823	3.51296	3.06895	4.55459	8.98174	12.1359	10.4617	9.17989	9.77753	8.99228	2.937	17.7748	29.2146	16.7434	17.6231	14.0185	4.08851	28.4611	24.9354	16.4555	23.8561	16.2939	5.17903	21.2091	21.3345	19.1558	27.49	17.0073	2.81201
ENSG00000100767	0.6483198	0.2968640140698	30.8512811	28.670685	63.533893142736	2.1709518	1.0489293	3.6175726	7.679683	5.3783761	2.248677	3.119729	0.37556	0.6215727	0.1441951	0.914503	21.792408	19.919301	18.582476	20.426618	11.911143	24.07125	3.217939	26.348408	4.260332	17.6543	15.7834	14.1812	13.5681	15.7639	10.04	2.73774	5.54477	6.64978	2.53828	2.11688	3.14363	1.24799	2.67347	1.13316	1.34467	2.17899	1.1302	0.294899	0.693164	0.431941	0.960795	0.647317	0.33266
ENSG00000055208	15.4908365	6.13998	21.899052	21.513692	30.752217	31.294431	19.143423	19.4378212	25.714423	15.906419	33.063046	36.23519	14.83076	16.72157	19.37016	23.20666	44.89417	44.17752	39.20501	39.99191	18.00046	19.4252	18.16889	21.73379	33.40681	20.5023	21.3711	16.6634	19.5227	16.6753	10.577	10.5455	11.6565	10.2283	10.0906	8.77836	3.93866	12.2765	10.1242	10.5816	12.8806	15.2054	5.65544	7.46816	8.18742	7.60429	8.62026	7.35581	3.71896
ENSG00000071246	0.7665238	0.0862517	2.833229	2.243354	1.84897	3.207852	2.7817518	3.869164	20.07808	12.215357	25.2113	7.874	13.8341	17.9893	15.2111	22.0705	10.7242	7.02511	12.9316	11.0661	13.6998	15.3966	10.0596	19.6146	17.0589	14.2748	19.9762	13.7663	18.443	16.9237	18.0282	1.44382	1.65154	2.41471	0.924319	0.861367	0.797095	1.14532	0.793472	1.18809	1.04643	0.634241	0.582824	0.226625	0.23228	0.194239	0.967114	0.547091	0.341625
ENSG00000040933	0.8623642	0.338705	3.7422739	2.8943296	4.278202	5.3704986	3.2112995	4.767774	35.529416	6.8803385	118.1515	139.668	9.09434	11.22547	8.07869	17.49878	9.50557	9.208968	8.96719	10.35323	7.31496	4.83762	4.31833	5.43966	99.798	45.9159	66.9296	49.4465	54.0351	58.1337	11.64771	20.76732	21.21797	13.64662	19.23709	12.69919	2.240178	10.000022	8.02217	8.278662	9.87108	6.54423	1.206625	2.190177	2.69947	1.98403	2.657001	2.46808	0.915536
ENSG00000105605	0	0.0978895	0.0157208	0	0	0.0556328	0	0	61.75341	30.79786	33.2031	21.9664	0.383509	0.394778	0.250501	3.39076	0.948416	0.606954	0.64589	0.798307	0	0	0.121753	0	34.3014	38.9367	47.9693	55.5855	41.1077	45.8204	44.6505	0.231733	0.168117	0.320255	0	0.295924	0.290213	0.121876	0.92445	0.175581	0.103988	0	0	0	0.848391	0	0	0.124819	0
ENSG00000166847	5.361647	2.875043	19.8750392	44.603502	30.697993	14.7460988	12.1723147	9.5979197	23.098004	8.855115	79.9433	75.828	12.771679	16.42622	13.294238	28.87009	28.59972	27.64885	23.73173	29.14255	21.48975	17.34013	19.75409	19.52169	71.3675	115.434	139.772	153.382	123.203	124.145	320.47	57.1303	66.3473	70.9638	66.2874	66.157	98.3445	77.1117	60.9071	63.2026	75.6936	50.2996	124.619	39.7881	45.983	39.3361	41.1774	33.9164	74.073
ENSG00000162373	0.4771051	0.501449	15.293282	18.544458	15.641981	4.493896	2.761714	2.595574	32.88254	14.5543	21.45785	23.93884	14.4742	13.83613	14.68846	12.57221	12.93912	18.93035	14.56501	14.47769	17.40487	15.95036	15.36401	18.91644	17.03261	13.61052	14.64783	15.15056	11.89441	11.92557	14.21411	5.2992	5.72038	4.893899	5.77027	5.002029	5.88455	6.31622	9.04891	5.16942	5.59209	6.19459	8.44955	4.2018700858934	4.46546	3.83429000318096	4.01584579204	3.11719	3.533840134047
ENSG00000183605	15.454638	18.276746	43.03751	50.17107	45.29411	30.85761	24.472857	19.738939	24.614725	18.5791200030382	29.0797	23.8041	24.1501	19.6753	23.2146	20.3133	27.4202	29.0241	19.8282	18.4291	17.6437	11.8365	13.3118	13.5254	27.5553	35.6058	36.2433	36.9416	33.6443	38.0163	28.2548	41.3982	43.8942	38.0461	50.9974	47.7322	32.0648	60.0977	62.3748	52.5663	63.8906	49.8712	46.9066	107.565	80.0962	106.543	127.296	122.938	93.4375
ENSG00000066739	5.1368842	1.19598	7.0459086	5.2067380300553	14.046738	10.012363	2.847982	5.238568	17.311784	4.951099	22.620436	30.5623	7.616553	8.2659525	11.57937	13.868258	13.717249	16.678932	13.3251996	13.178211	10.378502	9.394359	9.83689	13.0297	20.374572	23.3068	28.8819	23.4456	26.5329	22.9335	8.85134	5.84079	5.84153	3.99383	6.38339	4.73164	1.56717	7.28146	6.785	5.32722	7.30844	5.83343	2.4299	3.99503	5.21604	3.96096	5.41575	4.42888	1.42788
ENSG00000067829	12.291562	10.71813271903	50.765213	82.4698237	76.8183294	36.211512	55.95726971	27.037087	82.486582	33.6642	18.64274	10.80517	17.744977	18.256203	7.601526	17.536323	19.14561	11.886181	15.05821	15.007228	4.590152	3.8903024	4.269985	4.689772	22.92084	31.9296	35.2047	23.8461	30.6374	30.1608	35.1036	57.5761	58.0762	52.3898	51.9169	51.2693	44.037	55.8067	50.0169	35.1247	49.3677	40.3298	40.8231	20.6605	23.4233	14.2059	16.9462	20.1312	21.8834
ENSG00000180879	163.0259161	256.2449606	171.956642	236.062233	157.96184828	56.861022	78.928822	88.365349	89.973037	76.714933	42.1726	23.5586	36.2815	42.3331	12.4832	40.8856	69.5828	57.3799	60.9559	61.8623	45.9668	42.1689	64.6415	63.7184	48.8892	75.1672	87.8601	92.6727	81.7834	93.896	112.616	97.4131	183.338	97.2965	139.727	115.201	145.725	298.393	258.875	163.907	317.841	401.456	251.108	345.657	461.148	196.332	457.314	327.643	258.866
ENSG00000112309	0.2258292	0.1405001	0.4664107	0.4040486	0.344097	0.646647	0.281787	0.395088	15.23102	10.176116	50.2347	40.8684	0.632163	0.616045	1.03422	1.27624	2.56528	2.19272	2.58765	2.09107	0.860561	0.509777	0.598581	0.512288	50.8153	100.9644	109.7335	85.116654027	114.5362	102.319499	74.395895	8.00472	8.544202	4.84634	7.236081	6.42876	2.739812	12.7929	7.814601	9.290739	9.688582	8.68872	5.02298	7.258887	8.69019	6.7821	12.20537	6.2531	2.797797
ENSG00000120318	0.9651499	0.1787424	6.5931043766	4.538913	4.952792	5.6094485119	6.6289	10.462729	3.152757	2.1516505	6.14323	4.33831	23.67838	22.32599	8.11468	15.51242	6.06321	2.85175	6.63401	4.204682	1.955889	3.248303	2.548417	2.52019	4.057488	2.20082	3.26893	2.59838	2.61465	3.56098	1.72781	6.385	5.38682	4.69931	7.9464	5.12492	2.37433	2.68504	2.66006	3.28272	4.54884	3.01378	1.56719	1.54503	1.4173	1.7025	3.14214	2.49174	0.75299
ENSG00000147642	11.41021933513	14.423016	5.6284932348896	2.981801	1.6228170479799	1.8017310237338	0.83154461	3.95027113659714	64.93578070816	18.3992051695	123.216	161.514	2.57748	2.88946	2.93772	5.55546	0.943302	0.628878	2.17649	0.771371	7.61039	6.93428	8.70165	5.78573	106.684	154.03	163.737	155.875	163.15	145.193	116.449	11.6563	8.53142	18.5889	11.0304	12.6182	6.36023	10.2311	6.99493	14.0474	20.9987	44.1126	3.02547	34.0741	23.6657	42.4257	18.9518	40.7567	14.5227
ENSG00000165629	230.6724204239	170.097165	378.599402	393.102795	632.32774	668.717161	605.280525	239.92138	221.31494	131.334491	310.00272113	264.383200015155	692.539836	675.24017	967.955089353568	699.86623	334.37876	413.93477	350.294326030541	328.6467342698	320.105558	305.676	243.74701	295.45982	286.39016637	122.716	149.144	118.265	142.809	142.399	122.282	275.55	316.411	214.861	322.617	289.361	219.23	250.669	229.324	122.279	255.676	235.876	136.047	96.9248	170.058	69.1886	200.124	106.588	87.7131
ENSG00000123977	0.3957386	0	0.3813028	0.7084158	0.1994537	0.864984	0.1698012	0.2629125	10.069011	0.9591707	6.29901	7.92775	0.141721	0.301978	0.0852522	17.7031	0.470934	0.371456	0.379054	0.258529	0.456153	0.0931787	0.080923	0.297489	5.54031	11.6761	10.3812	9.73	11.8174	10.7809	5.90656	0.482626	0.80173	0.480944	0.279348	0.209345	0.243534	3.39468	1.7494	2.08196	1.59803	2.0691	0.91548	0.456435	0.458506	0.457865	3.38897	0.361639	0.10866
ENSG00000166189	1.90994	1.18143	4.22547	4.86387	5.10477	1.71125	3.24323	2.09744	5.33647	2.29405	7.62668	7.92025	3.88402	4.62813	1.4698	7.51383	9.49489	7.67872	10.8203	9.92832	3.07995	3.24519	4.58424	3.85265	10.2387	8.18127	8.11884	7.57749	7.3918	7.33435	4.38219	2.43084	3.04792	1.6394	2.27123	2.06242	0.9404	7.52447	7.49799	5.8011	6.8092	4.83401	3.42091	1.66945	2.79127	2.40576	4.57038	1.70331	1.4405
ENSG00000185009	5.5451852	3.4507342	10.042551	14.50348	18.579801	16.277511	7.46352	10.557764	15.604683	7.539187	70.6161	66.9499	42.8748	39.963	38.9407	46.6893	97.2502	146.2646	99.69872	103.07	58.443	77.3093	48.8785	79.4489	70.1781	18.7913	18.5712	20.4016	23.8638	24.552	11.0956	16.1176	17.0872	16.8574	17.6961	14.9948	6.66763	22.506	15.6938	14.5547	22.4256	15.6014	6.25013	10.2096	15.8439	9.66789	37.6173	11.7545	2.86494
ENSG00000172893	34.486966	41.7786534	8.979301	7.6108243	18.16770635573	10.8257494	6.561522	5.8324449148382	34.055564	23.4722661	39.23513	51.14723	3.625022	3.75586	2.73145	13.85731	9.601567	9.034685	5.10264	6.099971	14.69546	44.3886	99.1304	61.514	44.35089	36.7309	47.2202	32.5487	37.4679	49.4828	31.1905	8.16518	11.3034	6.88567	5.96596	7.87285	3.10533	7.48579	7.54555	5.64261	9.42118	8.76892	3.40592	1.47668	4.30656	3.25703	6.44471	3.84119	3.04402
ENSG00000106665	0.3958082	0.193894	4.0803984382551	7.0308003	1.776061	1.519661	1.8436609	2.872203	48.98134	34.046244	45.5445	50.39803	2.36777	3.570602	1.76433	4.63668	7.009353	7.00907	5.47471	5.348728	0.827938	0.948418	0.810273	0.606173	45.96156	20.8993	27.2602	20.9132	23.1802	25.562	9.06722	2.26586	3.08614	3.13114	2.16902	2.45876	0.468428	1.51547	1.71336	1.36321	1.96739	2.15402	0.640183	0.339585	0.357544	0.315401	0.562311	0.69571	0.451992
ENSG00000077585	3.3600108	3.80969	37.354462	78.900296	108.126088	17.3268875	14.299838	11.970666	33.354052	28.1383021	80.8039	83.496	5.86521	8.61116	6.71941	9.09157	22.37123	20.23406	20.03541	23.04686	8.3133	8.7327	7.507214	9.06906	72.9992	10.8875	12.1496	12.4461	11.6367	13.2082	8.02549	6.39075	11.3349	6.75274	5.50171	6.89917	2.87749	18.4933	14.4837	11.1881	16.7022	17.9984	5.44712	6.32423	8.06739	5.86108	10.7146	8.03754	3.85635
ENSG00000149557	11.0369073	1.3837586	5.5240495	6.6846858	3.4198518	35.986773	38.7871219	18.02179	655.684194	718.137477	524.2605	448.6318	30.535107	29.7726	15.794598	32.82798	7.92688	9.96875	9.85075	7.47563	0.593807	0.590356	0.965094	0.730271	485.3897	376.702	394.225	411.063	375.946	341.714	349.12	2.61087	5.60707	2.14997	2.36266	3.0017	1.35573	1.39342	1.68541	0.516736	1.49687	3.49239	0.124074	1.53612	1.45046	0.296811	1.60393	1.88863	0
ENSG00000198700	8.4892843	5.973577	13.565491	14.971458	18.44361	6.183787	7.4722446	8.618527	26.789925	13.4692988	23.1647	25.5789	5.54416	6.22354	4.55555	7.12538	11.9037	11.2168	9.60045	10.4426	6.2922	5.00438	5.94623	7.02457	21.7548	27.544	31.8545	29.0736	33.1139	32.1312	14.7028	14.4491	14.5009	12.1985	13.0651	10.4099	4.82442	23.3516	16.1424	18.2204	20.762	14.6442	9.71436	7.7652	14.3447	7.20888	17.2147	11.9215	4.73706
ENSG00000049541	8.9713	7.940992	9.2787849	13.959393	15.0893640066	4.9230883570461	4.1179190610851	6.5040679	15.427411	9.436471	20.48373	19.046886	11.695555	11.254837	13.1489	15.84859	31.643916	29.10757	23.944441	20.405815	14.052606	10.3211	9.8409	12.181745	20.617029	11.7688	11.3979	13.7849	15.1484	11.9761	18.428	6.75652	8.45714	7.10175	6.77303	6.12892	7.46385	12.1988	9.26962	7.98855	7.92782	8.81415	9.39292	3.90217	4.32738	3.73317	11.7495	4.68779	6.00131
ENSG00000147383	8.111459	10.026899	11.55672	17.26278	14.6955200592783	14.24562	12.32999	5.847207	16.34597	9.86263	13.1469	18.69725	0.689858	1.31697	0.555315	3.574077	22.3347	27.4515	12.1564	15.7511	11.6824	35.3206	155.87747	56.3842	18.302861	3.97237	4.08833	7.06769	3.12452	6.30336	8.15597	0.215738	1.61245	1.08433	0.290122	0.251847	0.500359	1.01299	0.949435	2.49832	1.25106	0.357796	2.96881	0.236896	0.287954	0.156128	2.47378	0.192614	0.908716
ENSG00000130653	3.023292	0.7093116	2.773562	2.513894	2.6667073777	2.4146349	2.846473	4.7523358	5.476991587931	2.6433867	10.4987728	8.52255136	20.9558366	27.3668921	26.0572796	40.847692	58.2349401	51.207165	43.786553	52.0741373	34.693672	27.876278	30.002017	34.638969	15.6269633	3.70895	4.23093	3.54566	3.07331	4.54801	3.36003	5.52107	6.29655	6.01882	5.66442	4.51507	8.31111	10.9333	13.672	9.35902	9.16626	12.2462	13.6615	6.5206	9.28704	10.4622	7.88629	9.39533	16.5551
ENSG00000132388	9.176644	6.503783	16.801796	24.561333	32.57204	40.5156559	31.6698336	20.255223	44.2453412	21.400192	107.28267	110.262	63.1571	89.3483	119.6573	84.6087	96.3521	124.2024	109.198	85.5517	127.2011	140.4496	81.8226	117.6587	113.8785	95.5225	106.31	101.539	98.94	94.4934	67.8731	58.6578	71.0189	53.6349	52.3626	55.5337	31.5942	67.8858	59.0671	61.5084	70.6783	58.6065	40.9732	36.1995	58.7261	45.4215	53.1017	41.6904	22.2927
ENSG00000204219	70.298824	25.278246	46.777141	58.126138	55.843891	38.065197	45.149952	27.230354	3.2945739	3.5176621	0.347305	0.313206	13.2769	12.4306	7.62229	7.6223	32.6463	33.4492	26.2516	27.2821	23.0193	19.2273	24.2812	18.311	3.93557	2.41485	3.65462	3.07097	4.71642	3.03707	2.34791	6.6439	8.94863	7.69029	3.90315	6.69158	9.47785	51.7666	64.4038	64.7419	73.1635	92.6009	70.326	41.6672	43.2212	43.7271	21.2622	56.0895	37.839
ENSG00000144668	1.991673	0.937081	2.476565	3.6639445	2.368886	10.909	7.43449	8.552377	3.2053792	1.091589	4.51563	6.03052	3.55483	6.60832	5.41855	5.1471	2.66989	2.0451	3.7725	2.31994	0.933473	0.998278	1.4297	0.811885	4.84121	1.32022	2.40577	1.69917	1.82315	1.67444	0.354054	4.44746	4.38422	2.6507	2.43173	1.98102	1.23602	2.32997	2.67154	2.0198	1.2351	0.791871	0.356202	2.43314	4.10534	3.22902	2.61438	2.69803	0.568518
ENSG00000127241	34.4529986	34.7459382	1.8942136	4.1108022	5.3271414141503	58.0031207	66.04653399	26.9641363	5.455856	3.8716931	1.971049	0.539895	0.567503	0.5175293	0.4117281	0.4501287	27.34874	23.87829	23.73616	15.49582	27.07436	28.29044	20.00401	22.44966	2.897004	16.9841	14.3526	16.4866	14.1586	13.3487	15.3892	7.79997	6.70012	6.20826	6.07866	5.57944	6.53774	18.5338	20.6158	19.9042	20.0708	22.5144	37.4161	56.9436	47.7889	36.0763	43.0203	48.415	42.6523
ENSG00000165458	7.881597	2.11418259	46.605978	56.030326	48.119171	32.519653	33.092865	29.641175	27.613726	21.192991620846	0.514278	0.389498	0.596556	1.24401	0.132871	0.610959	2.35436	1.30086	1.43147	2.4275	0.878024	0.692065	1.20589	1.32997	0.530954	5.7339	6.63305	8.1381	5.78441	6.94939	2.54738	3.54064	5.22226	3.57938	2.68788	2.99443	1.02058	4.21383	4.50704	3.42174	4.94028	5.20123	1.10977	2.52811	2.86073	4.13787	2.65777	3.74792	1.52335
ENSG00000182050	0.04853665	0	0.3820922	0.148405	0.1257741	4.804187	2.0763465	1.4750148	5.74779974	2.58695845	7.27637	11.3603	0	0	0	0	0.02853735	0	0	0	0.03180945164	0.054981202674	0.16011175866	0.0393538459	4.67593	9.91144	11.0521	12.1927	12.0594	11.0835	6.45413	0	0.244231	0.0839379	0.0362414	0.0154251	0	0.280851	0.0525849	0.11506	0	0.0383707	0	0	0.0230917	0	0	0	0
ENSG00000120805	19.201019458075	27.255933	54.347377	45.997486	86.110338	67.5809638	40.746511	28.5911806	64.137579	25.0920342	285.5998	328.6679	88.6321	88.3141	87.3809	82.855	177.7405	182.3632	132.3315	138.8183	120.7455	72.0155	90.4643	92.4435	293.7286	175	186.46	202.033	178.498	173.758	185.706	73.7748	73.5962	71.2312	70.1375	67.8833	54.9757	67.9795	49.3527	52.3093	61.5007	57.7295	43.2795	40.6188	33.5495	31.888	62.0515	31.9508	31.7985
ENSG00000116703	0	0	0	0.0428537	0.0612568	0.312141	0.131648	0.0526264	0.250196	0.101391	0	0	0	0.0224177	0	0.0294803	0	0	0.0395773	0	0	0.0585287	0	0	0.0549375	2.08771	0.435278	0.408128	0.29494	1.45845	0.430709	1.62401	0.286671	0.681844	0.446819	0.890349	0.650845	0	0	0.315111	1.0729	0	0	0.796083	0	0	0	0.645775	0
ENSG00000183379	0	0.012437	0.11534136	0.232185	0.0526945	0.0300165	0.0193724	0.0298776	9.99223	2.90036	36.295	31.4945	0.231678	0.546777	0.111454	0.416172	0.0168364	0.0182938	0	0	0	0	0.0360805	0	37.9529	28.6173	24.7503	19.6874	30.1387	23.6429	10.8439	0.0241023	0.311891	0	0	0.0918237	0.0870469	0.25465	0.244536	0.0384132	0.172925	0.267498	0.0360992	0.130646	0.0462057	0	0	0.0536635	0
ENSG00000174231	67.0180723	55.627661	124.165929	84.29582852	65.892495	32.090511	53.809174	72.6960799	97.936366	93.725119	71.3919	83.2024	20.2933	26.8834	19.271	34.5755	38.0753	40.9125	35.1431	40.8221	31.6448	26.1318	31.0356	36.9023	69.7317	29.9359	39.6007	31.4529	33.2854	37.1144	27.9269	12.9696	17.2703	12.3423	11.7412	11.2057	4.5069	20.2787	15.4098	17.0806	19.5738	15.3395	10.322	8.10616	10.5554	11.4403	13.7831	9.78601	9.14843
ENSG00000257108	0.07533270259465	0.0136716	3.4629	5.4741	3.96374	0.0890661	0.20374	0.178936	0.308622	0.440229000813285	0	0	0	0	0	0.231743	1.38068	1.91224	0.996534	0.242951	0	0	0	0	0	0.47566	0.202715	0.181813	0.274833	0.228448	0.3593	2.1646	1.49934	0.626769	0.683472	0.832432	1.90889	0.494823	0.135186	0	0.166087	0.157544	0.647266	0.632118	0.0852626	0	0.430249	0.404582	0.379636
ENSG00000198909	2.2374315	1.3024343	11.7451006	13.194526	11.293504	9.725113	8.6398071	16.007739	11.399827	5.060925	9.22099	10.9609	5.90237	8.28782	6.68742	10.5306	8.67369	7.4748	7.99037	8.45496	2.86843	2.15202	2.50689	3.09982	10.3644	8.64765	10.6065	8.06735	10.8301	9.9337	2.13532	6.54529	6.18962	6.89752	3.84686	3.87352	1.23679	3.1998	3.35449	2.77351	3.30548	2.09489	0.497419	1.4302	1.62996	2.00742	2.3219	2.76006	0.601921
ENSG00000168994	40.932665	52.468565	21.483635	20.590685	23.280081	8.385249	9.139887	19.197533	11.107073	14.227974	17.2298	17.137	19.651325	12.938129	27.6174	13.075425	9.55398	18.0793	17.950339	11.8665	24.17265	24.99032	22.299097	25.1294	18.9064	8.58024	10.9621	7.89183	11.5019	9.35909	4.63308	8.84985	7.60788	6.8374	4.86925	8.31999	4.28559	3.45959	2.7704	2.26991	2.1191	1.60237	0.71382	29.6142	26.2978	17.7168	20.4266	15.9139	5.39677
ENSG00000239305	19.018231	9.982956	11.1405589	10.483617	18.187759	27.6615	19.6261859	15.498487	40.94663	21.488762	53.0806	48.4718	25.8572	26.8183	41.6037	29.7201	19.2455	19.8795	18.234	17.683	27.2626	20.5897	24.838	22.8875	43.4554	52.1739	55.1929	45.0706	53.3161	45.6849	28.0839	14.3338	19.6122	11.1095	16.0048	15.8916	8.2124	30.7103	18.4782	17.8008	29.0138	24.2589	9.3227	17.6967	18.614	12.7633	28.2311	22.6341	9.01138
ENSG00000156206	0.0692748921	0.1207056	0.0948873	0.3573600820238	0.48894502951	0.756351	0.0740233	0.263372	0.6114254	0.319748	2.7868	3.80626	0.40158	0.81982	0.050341	14.7136	0.95528	1.34484	0.695912	0.944906	0.225202	0.077409	1.00427	0.501191	1.56133	5.22485	5.9058	2.7085	3.78327	9.69827	3.62424	1.06152	1.25132	0.342138	0.716137	0.355744	0.532929	5.62974	2.41613	3.65097	8.14033	11.0711	1.81083	0.254897	0.360698	0	0.146292	0.416242	0
ENSG00000153561	19.2296	4.08523	13.576393	15.879848	14.50139	34.88983	24.199398	20.69619	54.0071	15.0444	77.3753	90.9703	67.9326	76.943	93.89789	94.0986	61.38077	82.5142	60.76431	60.46524	45.74817	32.40467	44.74779	39.13069	87.5782	33.077	31.0589	23.1287	27.5343	30.0655	11.7827	15.949	15.04	10.1608	13.7511	13.1744	4.067	15.2896	12.5033	7.17104	10.6943	8.8119	5.09125	9.05355	11.5046	8.85784	12.6167	11.0808	4.61568
ENSG00000100523	0.6247926	0.3273568	1.8726536	1.6553716	2.876949	4.902814	2.46183451929	2.2144305	18.382033	7.990253	20.9317	22.4775	6.50605	3.80105	5.68751	10.8597	6.74714	6.8621	6.67814	3.86596	3.48243	4.01524	3.40884	3.47349	19.4625	10.0226	11.3273	12.2666	10.5671	12.2925	11.8708	5.93117	5.67222	7.15429	6.78372	5.97078	5.25393	6.05845	3.41822	5.84444	7.00019	4.46713	5.17498	1.93081	1.76199	1.8427	3.66022	1.7746	1.75029
ENSG00000179562	3.34666	1.5303879	4.526916	6.173455	5.089648	2.1513149	1.9358327	1.7973952	4.155554	2.859957	7.08709	6.63103	2.18421	3.68398	1.5763	4.49317	4.77889	4.83098	5.97989	4.48902	2.87491	4.47205	4.10698	4.15373	8.05685	3.15729	7.7942	8.399	4.09638	9.13484	10.0385	0.994593	2.24424	2.35857	1.38441	2.83789	3.6442	1.86872	1.96994	1.86554	1.28982	3.71931	3.73371	0.687681	1.49773	2.7079	1.76316	2.35227	4.18133
ENSG00000141295	20.2086374	3.1920528	64.7369	83.271987	105.795948	8.984773	15.653052	11.167196	17.212159	10.287509	8.911412	4.833135	4.400288	5.410024	1.395273	3.918526	44.53235	33.65801	37.16571	44.34218	11.56335	8.23991	12.0049	15.46874	12.6739	7.91137	8.26916	10.5019	8.90842	9.07971	6.92257	6.59151	6.48858	5.8904	7.14181	5.34175	4.42576	15.8132	20.9126	18.4557	23.47	13.3768	26.8045	25.7187	22.691	20.7262	23.949	21.7143	28.2982
ENSG00000184588	1.1743087	0.806972	1.7510112	3.132632	2.486282	9.9494812	4.03463	3.3017391	45.275312	25.705455	81.431	76.7716	42.3091	27.0857	54.7763	26.455	2.34895	1.25932	2.81044	1.9233	4.7582	3.7296	5.88365	9.83636	72.4517	41.5706	53.0544	33.271	44.2073	40.7307	25.5916	21.189	25.9478	21.8785	24.1883	14.9282	12.4232	3.78161	3.37962	5.22859	2.69845	3.44932	1.92898	11.876	12.6198	13.6548	9.19124	9.34581	7.9169
ENSG00000140406	1.06074	0.84207	3.04817	5.4976	4.07172	2.10849	1.69964	2.99506	3.7906	1.73456	30.0504	22.0023	35.7913	38.1899	24.4232	26.9294	15.3821	11.8762	22.0391	14.6046	12.0685	19.5191	16.5614	14.8988	22.1583	6.63404	10.4011	6.61872	8.39183	7.97913	2.46697	2.17838	3.10947	2.5701	2.26188	1.67176	0.363932	2.45296	4.04577	1.79473	3.56261	2.94243	1.18578	0.506274	1.10799	0.310592	1.00265	0.709367	0.130179
ENSG00000183814	0.5527783	0.2370204	1.547422	0.3394867	1.628938	13.413021	6.677562	5.827181	2.329849	0.894187	4.77545	5.46542	2.00565	2.3449	2.81206	6.60149	3.68782	5.90496	4.01077	3.40848	2.76857	2.05986	2.23644	2.21463	3.6067	6.861494	8.68572	8.07004	10.14899	7.43341	6.53012	4.35658	4.80538	3.61518	5.16784	3.41926	2.165704	5.17249	4.2067	4.1432	5.91267	3.93644	3.096442	4.46344	3.86083	4.061951	8.90198	3.489449	2.686819
ENSG00000136891	1.921763	1.028298	6.522753	7.067241	7.647208	6.681792	4.052405	4.21961	9.50431	5.022604	29.82747	31.278279	15.16003	14.24866	10.884483	22.78256	19.76795	18.513354	17.33228	17.277	7.21463	6.973688	8.450886	8.04462	29.834122	31.5306	36.2327	28.1072	31.934	35.2675	21.781	12.1864	13.7953	10.9351	13.8379	11.8919	5.68507	10.5259	10.3098	9.77761	12.8347	15.1628	4.11922	8.46791	9.73173	7.13049	13.8099	7.8605	3.7499
ENSG00000117480	19.619017	5.8054901	32.0664379	42.38666	29.1689	1.2981707	1.4835996	2.4760837	41.44108	24.336348	8.173218	10.2211	4.62376	3.8912025	1.57489	3.789924	55.518941	57.599225	53.75038	48.027021	61.694561	55.949667	75.666474	81.995986	15.618207	12.1588	15.7997	12.3114	18.2271	15.5419	13.5068	1.30134	2.38095	3.22748	1.58377	1.17479	1.37227	59.112	21.2841	17.7403	33.0071	15.9499	24.3683	15.4505	18.5141	8.41412	26.3893	10.9836	18.7709
ENSG00000196104	0.18521	0	0.0493034	0.11667071949	0.291362	0.0938824	0.4407497170606	0	124.971279409	95.004010291	74.008445	81.7491	0.591629	0.814838	0.765347	2.41966	0.173591	0.203464	0.40212	0.155578	0.228811	0.033296	0.229005	0	65.6708	225.549	238.367	174.434	241.789	224.518	112.815	0.980611	1.81209	0.762618	1.06628	1.92935	0.563325	3.77259	4.46389	3.94059	4.18664	5.29685	1.71032	0.0687342	0.194627	0.128918	0.357779	0.341032	0
ENSG00000059758	3.0612359	2.992761	6.943119	4.4040647	10.814802	16.11364	4.57099	13.757897	66.820374	27.88647	239.921	351.791	25.0139	31.6937	52.6321	38.5378	20	19.141	17.3652	16.8991	12.5698	13.1504	15.2871	16.5508	234.499	154.499	194.771	83.1939	177.217	176.909	123.01	10.1198	8.98627	6.67343	7.6564	6.89108	2.86747	10.7614	10.2127	11.46	12.5332	8.61182	6.00509	5.16171	6.55755	6.80625	9.70316	5.83041	5.59179
ENSG00000115902	1.5158721	2.0088	1.391597	1.690249	2.304324	4.559157	2.3354997	1.3824186	38.301782	22.524552	29.649	34.6672	0.98134	1.32636	1.07539	2.38598	108.25	73.3204	71.9246	59.6154	1.2031	0.756189	0.950713	1.25027	27.4072	19.8454	30.2599	23.5935	24.0943	27.5046	4.23573	8.6652	5.32418	6.13134	5.01611	6.51839	1.59449	27.2282	42.4711	37.5702	45.8492	20.6035	6.33545	2.90433	10.0644	11.4032	2.55735	5.64303	0.419605
ENSG00000077514	2.369833	1.403708	10.5787685	25.470815	27.54383	4.408508	4.264048	3.287639	7.374633	3.235783	18.615688	22.204082	7.007289	9.368984	7.430321	34.04337	19.03754	21.473221	14.52403	16.769213	10.806997	5.776306	6.279992	6.975427	20.321674	24.9477	21.2051	23.629	26.767	23.6746	19.9331	8.46401	8.37785	5.64034	8.19389	5.75976	7.90635	15.3944	14.5025	13.0563	16.3251	17.2848	10.2245	11.1396	12.0088	11.9589	12.0876	11.0449	11.2297
ENSG00000176769	0.00631926	0	0.01728056	0.0169553	0	0.03153323	0	0	6.2414827	1.55465	17.549227907	12.15115	0.142807	0.193338	0.0556527	0.273096	0.76075	0.7948330253682	1.41062	0.752072	0.0790684	0	0.0532199	0.0321454	10.0731	34.6275	35.6585	35.654	37.405	33.2091	24.6671	0.139785	0.201179	0.179802	0.207827	0.177771	0.117763	0.169999	0.0873956	0.0627562	0	0.0973073	0.116847	0.0540011	0.0751764	0.241194	0.0623805	0.0884424	0.0867084
ENSG00000112182	0.37898763	0.31316100200498	0.43936726	0.394871145703	0.2851540444	0.54589853984	0.7130760789	0.5569916435	2.09595	0.7951236	5.46506	6.91869	0.630109	0.783173	0.614155	0.849979	1.09779	1.22446	1.03887	1.1342	0.449193	0.261686	0.537565	0.562156	4.89938	3.73563	5.06128	3.16306	4.69155	4.61343	1.24454	1.42902	0.598578	0.620703	0.848912	0.428234	0.268257	0.788154	1.02924	0.42754	0.459062	0.260766	0.236464	0.213334	0.259076	0.0945414	0.461745	0.13034	0.147316
ENSG00000144837	7.984246255613	6.10668	9.37917	10.632716	16.625458	1.16541	0.883532	5.2555123	1.589156	2.67608200934249	6.19595	6.43993	9.23904	10.1088	7.85872	9.98551	54.7543	68.6078	44.6056	58.4761	56.1725	65.1265	80.5447	49.7987	11.4117	11.373	18.3774	35.2097	18.5823	20.0939	15.3644	7.53316	9.93641	8.64313	8.84157	9.11519	4.1308	2.54276	2.46685	1.7685	0.861813	1.89416	1.38858	27.9303	30.8045	20.197	26.7373	31.2082	22.5423
ENSG00000065882	19.675215	6.1514104	117.1664515	183.851927	199.93850967	58.8276198	40.048685	47.2542999043839	22.8457	17.4718506	17.29853	23.489468	8.511802	15.1325488	20.0223484	21.962337	17.65719	21.29792	16.031466	16.433965	8.84009	5.8895862	5.531975	5.131945	20.721698	3.23355	4.69437	4.59924	4.31841	4.39682	1.27472	6.09902	4.73212	3.82936	4.5151	5.10403	1.06681	5.53313	3.48097	3.60384	3.78354	2.27077	1.12222	3.68583	2.32151	2.67545	3.67103	3.05832	1.41516
ENSG00000146374	2.546532	0.774592	1.798203	0.7905529	0.640133	1.578606	0.257166	0.737642	4.397156	0.52426	57.4792	132.028	0.898964	3.47631	0.301401	1.15088	1.64824	3.12143	1.38519	1.06778	3.77708	2.4618	2.62995	5.48015	70.9419	4.04383	5.05901	4.362	5.29133	4.93689	5.57283	2.52836	10.4692	1.89846	5.81105	2.93655	2.04671	1.57125	1.40049	1.1854	2.44706	4.65668	0.646966	7.15288	3.9677	7.74613	10.8395	9.1993	6.35645
ENSG00000145147	0.1770922	0.5418257	12.8628001	8.1630337	17.684138	4.2545121	1.3650087	2.3306026	17.197648	6.1079347	4.49859068457	10.5414400199131	4.1884679	7.377383	4.0575468	5.997958	7.467122	7.358772	5.850866	8.38133	0.730441	0.789164	0.713042	0.7282057713	9.298837	39.074	35.9474	35.9713	36.698	33.2766	16.1097	4.52406	7.33399	5.88684	4.31083	4.85609	2.6425	5.06215	3.45505	4.63611	5.42155	4.5955	1.57655	0.135631	0.26649	0.172455	0.403975	0.132913	0.232165
ENSG00000115685	30.634504	27.31862	49.988769	100.01086	70.0630203374401	77.0482761	57.0154587	43.172921	144.731578386431	66.0601031	316.118379	328.42922	98.9988245094	100.710129	126.6335054	259.84755174	96.419923	86.382623	82.421404	84.659444	16.642279372	18.3330660012154	15.7101886	15.483946	310.911044	101.091	107.558	97.9886	103.564	97.3172	104.432	40.8422	39.2015	33.4756	41.5902	34.9677	27.8969	42.0481	35.0902	29.212	40.0477	24.2057	33.3011	12.2044	12.3715	11.3457	19.5191	11.8695	11.6432
ENSG00000088543	1.8113612	0.2739282	6.230608	10.388634	6.645379326405	14.156378	14.78711759	7.006313	26.595151	9.119243	101.461	121.135	8.15022	9.55146	3.68759	12.8741	11.8316	6.78915	3.63384	7.16234	5.35346	1.38457	3.00057	5.97033	83.9773	28.6735	31.8898	33.3077	32.7678	17.8098	17.5927	2.17951	2.13519	1.54573	1.92204	1.57671	0.646486	1.77372	1.94818	1.44628	4.93724	12.0443	0.772449	3.88516	3.0485	1.82583	3.76072	4.76341	1.27893
ENSG00000127022	118.9381778	71.43531188	203.3373266	208.721652	326.985278	157.927238	104.350536	92.724235	196.606195	127.136318	222.74	262.9	63.0842	78.3093	102.506	99.2538	193.044	194.463	181.717	182.927	184.149	183.456	168.156	190.62	196.361	225.904	234.319	211.42	218.105	207.908	126.716	66.2335	75.2842	60.6376	74.0685	46.8933	28.645	154.721	90.9432	67.7485	154.926	78.0036	73.0701	69.3369	75.9489	72.8022	205.382	37.7494	57.0621
ENSG00000140943	14.4797444	8.6106269	34.2789927	45.520955	32.422939	41.34975	21.577249	31.96373	39.951341	16.79394511	11.3477	12.5593	8.44637	9.27483	8.32524	10.8733	19.6749	19.4009	14.6187	15.367	11.0977	9.40519	11.0405	10.2395	10.8246	35.8822	37.4428	31.962	35.6796	30.9777	18.9153	11.2447	12.2826	9.84359	11.2994	8.56777	4.35274	18.8592	14.011	11.4477	20.6422	19.7859	7.35198	12.5247	16.3084	10.9769	16.6885	12.5949	8.36797
ENSG00000118200	1.309624	2.091991	6.5219673	3.1667668	9.306887	9.133766	3.066495	7.0216903	52.304047	13.1403083	88.70547	125.079	11.9644500070259	12.188104	19.7611791	20.96259	13.68897	18.676606	16.8268083	15.94475	7.630281	6.264495	6.465355	6.71495971332	76.41857	30.1407	35.6062	24.1812	35.8937	30.2102	13.625	1.6546	2.30345	1.77951	2.0268	1.9382	0.530493	3.84614	3.78362	3.55715	4.79739	2.62422	1.14808	1.9048	3.28903	2.18539	3.76999	2.98026	1.0247
ENSG00000103888	0.2672805160767	0.18566678	1.212025428313	0.573843000179722	0.77951500196818	0.566136	0.23370246	0.878559000300242	7.92752802	2.394938346386	5.91305	9.96243	0.210696	1.08791	0.214013	0.81662	0.849667	0.862504	0.556668	0.305168	10.3982	11.9169	4.19599	15.9942	6.66417	3.44245	3.8419	6.47973	3.64025	2.87859	2.72869	1.09509	2.20544	1.01011	0.710786	0.466884	0.661397	2.11627	2.14452	1.2585	2.7324	1.34368	1.57523	2.29485	3.90559	0.477851	0.601997	0.361139	0.0185358
ENSG00000134744	10.4846727	3.7361222	24.5510936	8.7410452	22.464755	24.591822	12.8540391	17.512738	34.729573	20.6991873	15.8415	20.1622	9.20495	10.7536	13.1482	14.5978	13.0643	14.8826	11.8252	12.0849	25.8267	29.5565	21.8004	30.5695	13.649	28.3597	33.1803	34.3701	31.5452	29.717	29.4107	25.305	24.9007	24.7677	23.008	19.065	19.518	37.0983	31.4516	37.973	33.8402	28.2132	32.9242	21.4254	23.2355	24.1729	28.1071	22.5582	26.6527
ENSG00000133030	25.6589433	10.3978681	66.9048697	72.3123119	55.2098063	88.418127	87.194388	84.085715	106.329806	81.1118853	77.014610824315	87.92036	22.41573	29.94594	13.71418	24.455909	35.9032629	36.74311	37.29628	36.4433200009671	13.9272881	13.90818161	18.3015	17.93291	87.64499	41.8248	64.8979	32.3464	51.0692	55.4808	16.7838	5.39753	4.54039	5.57721	5.2583	4.03911	1.58094	7.19446	8.61478	8.29771	7.64288	6.33079	3.15969	3.42401	4.74161	6.3998	3.33554	5.61911	2.02332
ENSG00000189233	3.376259	0.696175	1.14182	1.634	1.8021	0.158733	0.0377098	0.119996	0.499597	0.317974	0.159819	0.470807	0.762699	0.699313	0.0785612	0.52073	20.2616	9.08581	7.33351	16.3227	1.66972	0.31096	0.880588	1.42593	0.553363	0	0	0	0	0	0	0	0	0.110815	0	0	0	0	0	0	0	0	0	0	0	0	0	0	0
ENSG00000131944	0.403831	0.0638043	0.653218	0.90382	1.234948	0.191727	0.2037952	0.13392153	1.201832	0.8836894	1.6742718	2.574567	0.7971161	0.866546	0.493353	2.898056	2.59152	3.5755450642868	1.691407	3.272342	0.752875	0.45451	1.097004	1.57784	1.73151	0.366513	0.22794	0.144605	0.413121	0.339876	0	0.141201	0.199827	0.0405933	0.0523482	0.265226	0.0450192	0.074019	0.303351	0	0.0630942	0.220119	0.218405	14.2195	12.3049	23.1987	11.9292	12.0319	13.3097
ENSG00000213079	3.2606470796113	1.74873	8.674909	8.301374	11.374219	12.436302	6.33672	5.932288	16.04843	7.073888	21.2253	24.2765	10.0708	10.987	12.2486	14.0152	15.0674	16.2326	13.2288	12.5448	7.23128	6.07133	6.21163	6.59127	18.8219	34.1798	35.9003	29.9949	32.7794	29.7468	26.0963	18.0533	16.1924	16.4465	16.3626	13.4761	9.04342	15.4948	13.869	12.8408	15.0861	11.936	9.67692	10.5986	11.628	9.74855	14.3026	10.7249	10.8374
ENSG00000166260	24.418782	11.320808	46.130259	43.276899	67.349093	40.23609	23.691561	16.374076	56.7431058	26.051387	21.5615	18.5945	14.1785	11.9979	14.6273	13.0568	20.3476	26.3834	18.7627	18.6131	8.37465	8.19767	10.6632	9.63373	21.6103	59.5082	60.5629	52.2957	52.8869	57.0394	46.8676	27.2609	33.0694	43.1655	36.373	29.1596	23.4926	32.5144	32.8748	38.4816	31.1689	20.2778	26.2047	16.107	23.8396	17.6862	27.7805	15.3756	11.8507
ENSG00000138744	29.9811085	10.762371	26.492219	24.585595	22.336289	9.0276143	6.6047831	10.161429	16.5206372	10.214824	72.6642701	58.417300593931	11.5380168963	16.50794	12.858662837	11.22876	22.4309	12.1390118056	16.50436	18.42980377069	27.3346671601	20.9387	11.04170207403	19.9598553544	58.007792032	10.0042	9.8014	6.67369	5.5771	7.82577	2.59988	6.52461	7.24436	2.29389	3.82844	4.81009	0.762248	7.25936	5.37961	2.70717	5.98408	3.21445	1.46147	11.5735	15.5903	5.19115	26.7791	5.6972	3.07915
ENSG00000137692	4.925782	8.773989	13.791768	14.79682	15.196814	23.573099	20.059895	12.540286	25.5267907	9.656061	49.9466	47.6401	12.1791	12.2829	17.8016	44.044	22.7672	25.9447	24.7064	22.8952	18.5754	13.6251	16.3363	18.9025	39.3201	44.0741	62.4005	52.2061	59.1999	45.6327	20.5676	8.61331	11.7388	10.8389	11.8892	8.52276	3.5782	23.035	13.8312	15.2485	19.926	13.3352	6.03128	8.7722	14.6626	13.6415	29.8726	16.3218	4.62307
ENSG00000134183	0.1875732	0.0649494	0.020982	0	0.043292	0	0	0	0	0	0.81715	0.914469	0.0755049	0.12533	0.369515	0.371445	0.127651	0.0270524	0	0	0.0269492	0.0392084	0	0.0320446	1.273772	0.205426	1.28487	2.39807	0.692672	0.572275	0.527141	1.82625	0.913384	5.26854	1.21595	0.961061	0.398541	1.48401	1.69104	17.0346	4.67332	1.32651	0.580279	1.93621	2.32601	18.3691	1.3814	1.81255	0.291169
ENSG00000160051	0.5102513	0.114894	1.54575	2.385793	1.538979	1.002784	0.531067	0.5382130105148	3.373697	1.483048	10.4525	9.58969	5.22373	5.49695	3.31686	7.12389	11.6371	9.87588	10.1366	9.27087	5.76895	4.85947	7.01508	5.44409	11.5105	14.8402	12.3799	14.1886	16.1858	17.2318	11.5327	9.87051	11.6036	10.3205	8.7055	10.3714	7.66982	21.6804	18.2012	15.5521	20.0195	20.1452	12.8308	12.2476	8.9356	8.07554	15.6241	12.6265	5.69409
ENSG00000102271	0.097132	0	0.286142	0.1555974	2.271709	0.292701	0.151049	0.275113	9.33613	5.8341	32.961	42.1369	0.312571	0.578001	0.0284339	1.86213	6.92761	4.19387	5.21535	5.08046	1.83752	2.22391	1.37095	1.96558	27.0043	28.2883	32.853	12.9222	28.9685	27.7151	19.5314	11.8939	12.674	8.10723	7.69766	4.94292	4.03596	1.51079	1.82092	0.831706	1.58783	5.11577	0.633691	0.717953	0.670645	0.921686	0.975263	0.289275	0.236828
ENSG00000151322	0.0595383	0	0.6638713	1.0168544	0.4225918	0.2791383	0.2168245	0.3452016	10.2048995	8.5541341	15.35251	16.576132	0.1708752411	0.727019664	0.209247	0.703184	0.562687674	0.814486	0.409884	0.3678777	0.120435476	0.145483307	0.18164	0.192655	11.9708	18.6292	19.5368	22.8241	17.7971	19.5734	12.4893	0.4518	0.487156	0.909859	0.368319	0.430284	0.238774	0.52174	0.391302	0.694264	0.363357	0.148383	0.0328356	0.0603575	0.041933	0	0.174107	0.0977104	0.162071
ENSG00000115091	14.698315	8.448438	38.766245	25.94623	82.29637	41.282482	26.349139	24.903136	72.53306	30.28405	111.588	123.704	29.1114	35.0005	38.608	31.3025	100.448	119.292	107.948	86.9097	60.6881	53.652	49.0967	52.4395	96.2623	61.5426	66.4525	41.9194	64.9522	57.829	47.1633	19.1323	29.3739	16.9929	22.2946	13.3596	15.1021	77.446	53.076	43.0536	59.9449	60.1606	35.1423	35.7983	39.5694	23.8475	55.8029	35.9923	19.9531
ENSG00000169180	17.4565487	8.974322	35.8226741	45.500915	37.5804141	23.7086083	13.3779639	23.2550558	94.476843	43.075572	43.5685097	36.538255	14.8690435	17.297029	7.30351	15.340804	23.083997	22.073576	20.65518	23.999279	18.493832	11.102221	16.205647	16.0799039	42.793962	27.8972	33.1173	22.6045	29.7351	27.6549	16.5016	5.45425	7.13504	3.97619	4.26996	3.45712	2.04032	15.3342	13.265	7.87837	11.785	10.9492	5.37045	10.863	10.5031	5.97491	10.9188	7.71735	3.70293
ENSG00000116984	1.7106788	0.564756000059261	10.766782	3.386246	18.220619	18.639305	8.1320300103012	9.039958	8.849148	3.679996	12.2234	13.67715	6.236203	5.652448	6.42731	7.83461	67.4183	55.20086	26.57057	37.54834	32.22763	15.19072	20.18078	20.14244	12.07138	10.1162	13.4908	11.3255	12.8974	12.4254	7.06065	6.80129	8.8323	5.63988	8.38829	6.42667	3.09688	12.4401	8.49436	8.32392	9.29585	6.87934	4.03873	8.79716	16.8388	6.25749	12.1362	6.54313	2.65574
ENSG00000143815	10.7440335995	5.71104	16.2592827	10.362121	22.0087919	10.970817	4.56341	12.188995	10.68849	8.3887184	29.5481	31.9084	14.7257	16.4202	17.0267	52.3997	40.021	41.6088	38.2058	32.9215	65.5796	59.5194	76.6815	72.406	25.78	12.6728	17.3273	16.1627	15.5517	16.1026	2.87186	12.9662	14.7787	6.58878	7.86783	8.35855	0.439873	21.056	13.7958	8.73614	8.67017	8.04587	0.501568	7.86345	7.29061	5.62567	8.59347	9.00484	1.13717
ENSG00000112200	5.2138367	3.0865652	8.4234908	4.6796624	10.377052	14.280181	5.4927401	7.8361241	17.3461480460364	11.2317808	23.21069	24.1143	5.274058	6.757265	6.563236	58.607225	17.134121	18.877003	14.687871	14.7714	10.315696	7.833964	9.12813	10.164144	20.4367	14.923	12.3168	11.183	12.6996	12.7015	5.75143	4.49723	4.62469	2.85357	4.11678	4.05836	1.40715	7.5991	7.14623	5.36592	7.40641	6.45115	2.21591	6.68429	5.84675	3.32842	6.84162	5.14203	2.08059
ENSG00000111144	20.112637	12.4064431	46.680186	64.1152099313	47.53505	27.505387	21.643571	25.510785	30.0475108	16.4600372	56.188411	53.217343	25.616017	31.68814	23.243727	32.937886	75.616862	66.007076	61.701785	69.416955	41.539141	38.919898	31.596988	45.32273	46.05023	40.9599	46.8144	39.6931	46.1994	41.5564	25.5146	33.8811	42.4444	31.8123	40.2708	30.4449	17.0488	73.9999	58.0704	53.7806	68.6737	41.2449	34.9449	55.8533	72.3504	71.2413	85.4113	57.8661	28.8935
ENSG00000166889	6.522017	2.37252	11.541913	9.37042	16.916968	11.154365	7.069389	6.438173	9.719128	5.21647	5.39119	4.25281	4.215104	5.967002	2.208501	5.084225	7.03928	8.07343	7.60921	6.842869	3.777326	4.20875	5.30543	5.63058	6.83324	33.5558	39.8473	40.578	36.1532	36.9167	33.5968	31.2461	31.8207	32.7082	26.7635	24.1833	18.2152	30.2358	26.5475	31.4831	32.1349	25.8169	24.2751	13.7143	18.8639	19.2075	21.9631	17.9203	16.4407
ENSG00000134684	17.997467	14.894236	19.987627	31.26664	38.043145	18.383047	11.0695048	15.722363	116.182491074976	42.295756	48.35324	63.1511	9.72596	12.2892	5.98409	15.6736	12.289186	10.7188	11.88598	14.17033	11.599755	13.256072	15.060131	17.5024	51.8948	65.9026	62.7351	63.1696	68.3339	55.472	62.7431	15.6834	16.0124	14.2577	15.4768	14.9059	12.1101	25.1214	9.33061	13.2605	17.6086	13.5613	14.15	7.49258	10.1408	9.92436	19.899	6.85098	11.5741
ENSG00000071564	4.1226117	2.3387902430035	15.2059533	14.826693	10.4535429	6.178281881	5.39558367	8.43684432	11.3371404143175	9.03474275	21.366939	21.132759	17.592284	20.916004	11.556592	19.022285	15.668798	12.497907	14.068673	12.783516	8.554585	5.0872075	10.288717	10.667736	23.223337	7.89086	16.9431	16.5005	12.0896	15.7701	18.7962	5.80376	8.92251	9.29312	5.80646	6.56423	7.4913	7.13465	6.38803	8.3612	8.15445	8.57902	7.04692	2.00572	4.41847	7.16812	3.85126	6.10737	4.43634
ENSG00000113100	0	0	2.915019	1.0081354	6.661108	0	0	0.144046	13.890108	3.138063	19.9239	33.5406	0	0.0682567	0.0220087	0	0	0	0	0	0	0	0	0	24.697	53.6938	60.1791	36.7359	48.8327	48.224	28.6126	0.0726476	0.0831819	0.0333481	0.0215364	0.11004	0.0541759	0.153383	0.10534	0	0.130679	3.41329	0.044497	0.0393914	0.11091	0.036072	0.13596	0.160938	0
ENSG00000183798	0.101266	0	0.534409	0.842512	0.223491	3.36012	3.86936	0.531588	3.51193	1.59256	0	0.0801971	0.366458	0.644135	0.060389	0.482984	0.0181691	0	0.0232834	0	0	0	0	0	0	1.02307	0.724901	1.22097	0.726159	0.85712	0.397153	0.381508	0.401358	0.229538	0.256631	0.244847	0.0214391	0.220419	0.151715	0.0265666	0.125045	0.058181	0.104748	0	0	0	0.0270661	0	0
ENSG00000119514	0.0691192	0.1252159	3.238049	7.82305	4.83723	0.3583305	0.3845426	0.433838	2.9876	2.110674	9.13499	8.76102	5.3981	7.06202	6.20176	4.58933	7.83254	6.39687	6.20768	6.17	3.21195	2.97218	1.71112	2.66782	6.19261	9.77938	10.7859	10.0624	10.6013	10.5728	10.7205	5.28956	12.5149	9.36586	7.56101	5.47208	7.17501	38.8831	42.0874	29.7515	43.4402	38.2159	26.2375	16.1602	24.1712	13.9508	18.053	18.7109	7.89342
ENSG00000100036	0.0367378	0.0604961	1.1624683	0.806833	0.7427158	0.5129739	0.7043562	1.0067247	3.576263	1.6597142	1.09649	0.99001	0.292297	0.538761	0.51051	0.550174	0.592651	0.329267	0.928594	0.215329	1.43402	0.136514	1.13797	0.194224	2.35891	11.8081	18.1111	12.5405	11.5803	14.7774	12.8701	1.5694	3.75622	2.2819	2.38385	3.10964	2.17457	0.601831	1.72095	0.891609	1.2787	2.08158	0.99395	0.296191	0.401996	0.474684	1.07602	0.430542	0.222476
ENSG00000077522	0.38771388651	0.151356038798	1.4519702619383	0.3674388	0.348134597131	837.7049	990.76889	520.098035	45.29714	21.613112	5.925156	11.50765	1431.3483	1851.0911	3313.4615	2062.3572	3.962372	5.871422	2.394674	3.569736	8.302988	1.0916632	3.3996782	2.22195	6.893876	2.38609	1.53334	1.05756	1.35487	9.97928	0.436521	839.054	761.106	810.183	894.232	694.829	384.154	1.24144	1.3367	0.263535	1.2216	0.82952	0.0867302	0.547714	1.11734	0.316374	0.830134	1.46334	0.0890389
ENSG00000172057	222.512963	108.8216776	61.2160844	90.90046	45.4302010872	33.3982907	31.17951585562	22.336467	45.980739	44.67511	21.8301	24.2807	14.8634	16.3753	11.982	17.703	19.0507	21.9483	20.754	18.4275	18.4492	15.5589	11.797	18.018	22.817	12.6554	17.1552	14.0204	12.9679	13.0855	5.91768	7.7805	5.74636	7.97816	6.31808	7.49177	1.26959	9.6781	16.75	13.1778	17.9392	4.0425	4.61882	18.3224	39.7816	23.4605	29.3097	14.2532	9.02411
ENSG00000166313	1.98672309	1.22673828674848	32.732385502235	26.40264996	25.8097039602216	19.3882651	26.440834	26.414036	232.5268814	117.39363212	29.3381	15.5956	4.22497	5.47536	1.63499	5.55952	8.46178	7.08751	7.95787	4.30349	1.86328	1.94969	5.43834	1.52913	45.0313	3.75349	66.0636	66.8037	19.6161	74.9809	451.314	0.350854	32.8618	31.0218	6.86574	33.1114	124.868	1.98433	29.3204	21.709	2.0144	38.9394	85.9152	0	14.5776	12.2489	1.4124	13.75	52.649
ENSG00000165138	1.2022975	1.1412237175238	10.1033540015464	12.0461697	10.79520958	1.701455	1.558731	2.1757088	8.965992	6.24933	11.42275	16.60432	2.13467	5.24472	4.338826	3.1389	16.44738	18.99668	10.21699	12.02864	1.639786	1.30356	1.827055	1.757223	16.47508	6.77302	8.78199	8.57605	9.48859	7.65573	4.64635	2.52033	3.44922	2.35929	3.05756	2.31839	1.23743	8.43267	8.72643	7.51487	8.87769	6.19876	4.62391	4.59507	5.49267	4.09184	5.97615	3.60319	2.41287
ENSG00000146433	4.42595	3.41463	6.48189	2.65835	7.91569	7.19997	2.77286	5.13915	25.8119	10.4553	57.9217	61.2102	3.22609	4.50964	4.46259	9.24149	13.2503	12.3687	11.1998	10.2916	25.3059	18.7406	15.2525	20.631	53.2772	69.7898	97.9787	74.6819	84.0087	88.4554	88.268	9.61401	8.4256	8.73588	6.10087	7.3041	12.8032	18.7349	16.9281	17.3558	16.071	14.8893	17.5832	21.3198	18.7877	23.3341	20.9803	19.8447	46.0864
ENSG00000091138	0.1440107	0.4977872	0.1188486	0.1081832	0.101765	0.0230074	0.0913063	0	0.0226551	0.109654	0.0416088	0.0414352	0	0.012931	0	0.10062	0.0716129	0.0203841	0.0229154	0.105712	0	0.0168178	0	0.0237179	0	0	0.100421	0	0	0.0558125	0	0.0227408	0	0	0	0	0	15.5312	0.363392	0.0365832	0.123358	0.937198	0.217523	0.125132	5.3414	0	5.10569	0.0511378	0
ENSG00000164463	3.0525703	1.86261034	5.4492853	5.7601314	9.5267775	7.9252745	2.49024653	6.271383	11.6202019	5.1152028	16.498426	23.147858	11.94426	9.703748	14.627073	13.49259	21.2706	16.7249	11.937598	16.31730113479	8.90674	3.36287	4.18829	6.72578	13.4614	17.0803	20.925	19.6575	19.5653	20.2132	3.11345	10.1748	7.27682	5.84679	7.27785	5.52708	1.16571	8.45544	7.87751	5.46864	8.26429	3.83541	1.77145	2.86628	5.78789	2.63735	3.96725	3.65591	1.04284
ENSG00000163399	39.9130104	30.281498	1298.113823	1145.06883	943.304355	92.000254	62.3115151	112.57169	482.117894	158.433797	45.3768000058366	48.1406075	330.832	442.130022002439	508.503	571.3195932094	1001.870205	900.818131	1129.92790400423	1139.5394161	100.0524191366	160.52200135925	92.46960619602	127.493314102	111.252108997	23.3797	25.594	25.7382	25.1667	20.16	14.239	169.967	248.594	173.172	254.209	211.395	101.661	756.87	357.028	790.871	534.202	294.509	290.922	41.3494	54.8635	100.855	82.5478	44.3268	30.5813
ENSG00000136457	12.65032	0.413435	1.79577	6.50896	1.801627	0.39643	0.203557	0.301233	3.735176	3.041045	6.37544	4.19105	0.343363	1.52024	0.601858	1.44417	1.06035	0.926635	0.760148	0.673817	0.538579	0.63351	1.34814	0.672604	5.35521	1.79447	1.58881	3.69944	2.48493	2.69845	1.89414	4.74803	27.1131	25.067	2.68844	5.80138	7.68514	0.117643	0.0810443	0.0659693	0.0501529	0.0678085	0	0	0	0	0.239795	0.0311914	0.0610144
ENSG00000176148	0.817082	0.8727405	3.553586781	6.5133274	5.843337	2.914727	1.3308765	2.901693	18.6390147	3.619325	91.4076	109.453	7.02354	7.12614	8.35643	17.3888	20.4984	27.6682	21.932	20.7843	8.31219	6.35171	9.59309	7.6464	72.8566	72.2995	71.6978	68.7938	70.1761	61.8338	34.4265	7.56816	7.68489	6.04952	6.10426	5.15704	2.45779	6.80345	4.20407	3.58501	5.63395	4.32384	1.53432	3.53654	3.22562	2.12409	6.25669	4.65159	0.914466
ENSG00000198055	3.00891785	1.3651294	4.822094	6.232444	5.19955	3.162929	4.4473925	4.2184492	16.25976	6.227499	4.022943	4.6532323091	1.275997948	1.708951287	0.6084697015	1.674929203	2.812109	2.68587454	3.05472093	2.74514651	1.853926	2.023388	2.340899156	1.9409130389731	5.29368	14.995	14.731	15.8414	15.9757	15.1816	7.65614	4.66393	8.21246	6.71884	4.4783	4.11953	1.1899	7.05907	7.8165	8.48048	6.40228	5.34017	1.48299	4.3926	6.40669	10.7722	3.97691	7.81805	2.30164
ENSG00000096717	7.64082100022562	2.8697946	8.66366600740592	7.2160637	10.4120093010328	12.59193	5.746164	5.686123	14.153591	8.6074300192058	28.98965	35.668358	31.28343	31.11126	56.18394	39.82642	33.36426	37.28055	34.37004	30.16925	22.561	25.03145	14.44515	26.05381	28.62284	27.8347	26.7736	27.0351	29.669	25.6307	12.6388	13.0032	15.0974	10.3928	12.6803	11.1528	6.21177	15.2213	12.7132	12.8707	14.5666	12.6936	5.76926	13.5922	12.0321	10.8473	10.4958	13.0926	3.5495
ENSG00000232258	0	0	0.0554297	0	0	0	0	0	0	0	0.194199	0.766944	0	0	0	2.32721	0	0	0	0	0	0	0	0	1.02555	2.23653	3.10584	0.260209	2.64095	3.07496	1.66719	0.191195	0.417218	0.432276	0.141964	0.0820138	0.188271	0.684837	0.567913	0.301245	0.922852	0.328028	0.510547	0.1731	0.490498	0.0783213	1.2883	0.145609	1.07035
ENSG00000198836	10.3955655644	8.17137981285	16.571999936	14.083280199	63.6554369260017	76.8139003421	28.1323245964	17.72624153	60.6082010004171	23.14506878488	63.300389	88.2071	13.30432	17.653132	25.33349	30.165316	21.008838	26.487425	16.95213	25.14823	28.244405	17.663904	16.75212	30.59466	51.303265	38.0279	42.8481	43.565	37.9038	40.3655	56.2684	22.6228	30.492	28.8008	25.1419	27.2705	24.8945	21.8097	19.6237	20.7172	20.3035	22.7147	26.3509	15.5285	16.2457	16.2551	17.4486	17.466	20.7991
ENSG00000143862	14.7539904	12.291445	49.730465	39.125855	57.432869	21.9655527	23.863024	30.096787	177.336956	94.683388	117.642	93.359	20.0415	22.4794	14.8535	22.8326	16.936	15.9683	18.0305	16.9482	10.4558	9.99859	12.6345	13.475	121.739	271.952	293.491	261.113	301.813	285.339	473.737	70.0924	80.0982	67.0821	60.3861	72.7206	71.8062	25.7068	23.9242	25.4901	26.7149	26.442	33.3853	29.5773	38.2304	37.142	46.4973	36.1146	46.3869
ENSG00000249581	0	0	0.0325498	0	0	0	0	0	0	0	1.22581	1.98711	0	0	0.0523815	0.579459	0.0847462	0	0.0543406	0	0	0.0401284	0.0476836	0.058433	1.00124	0	0.882343	1.41217	0.294201	1.23756	0	0.396296	0.146827	0	0	0.78246	0.117763	1.06185	2.0428	1.07651	1.42962	1.67535	0.148877	1.3132	1.29398	1.60143	0.604668	0.434547	0
ENSG00000134160	0.01675039	0	0.1704448	0.1479483	0.4601492	0.00500564	0	0	0.3266046	0.0152974	0.50635400190206	0.881049	0.1135199002677	0.085074	0.23574100540168	1.03297	0.1207104	0.103281000251332	0.114142	0.0895843	0.878286	1.58748000052627	2.640878	1.488720101763	0.235058	1.13593	0.85695	0.988309	0.988937	1.00266	0.536036	1.18649	0.970118	0.626593	0.749757	0.520982	0.568248	0.596536	0.842863	0.720229	1.01556	0.607066	0.29447	0.487512	0.326885	0.272318	0.659664	0.296008	0.403297
ENSG00000176040	0	0	0.0105004	0	0.111721	0	0	0	0.247821	0	4.80686	8.92519	0.206617	0.56248	0.490835	0.318558	1.2432	0.682787	0.575237	0.534608	0.198326	0.0857589	0.278528	0.242886	6.72608	0	0.105445	0	0.0704008	0.117918	0	0.168069	0.0346248	0.111467	0	0.122311	0	2.8439	2.19348	1.40879	2.23914	0.15398	0.672943	1.83731	2.71986	1.01963	1.80552	0	0.360653
ENSG00000155966	0.00651265	0.00497427	0.0581102	0.0771114	0.7763789	0.1001496	0.0324078	0.0837546	4.6000192	0.6709809	6.13034	10.7873	2.44812	2.31313	3.54757	4.08874	4.58393	4.87795	4.59901	5.80658	1.93489	2.15196	2.01509	2.76898	5.6186	5.01691	12.0806	8.14627	6.12177	12.0259	1.89134	0.168204	0.149709	0.106768	0.0168632	0.131828	0.0608227	1.47734	0.979121	1.03286	1.04175	0.992284	0.653638	0	0.0834049	0.0251453	0.0527966	0.074015	0
ENSG00000168542	19.54336	4.5692	19.1996332	29.11341	15.54014	56.572774	27.28515	17.102901	2.705201	1.56217	47.576305000275	36.022239	125.526472	150.97432	130.310397	224.573198043877	44.374589	34.130586	68.112499	46.254874	38.3514040037408	38.051531	60.7947529	47.934189	38.909327	5.81513	8.94556	5.40594	6.75679	8.14746	4.5909	36.5385	80.9448	63.2726	67.1491	39.0325	35.1778	40.4019	55.4144	20.5873	23.7434	37.8525	12.943	5.49614	14.0334	4.97738	13.8397	5.21706	4.58951
ENSG00000118217	5.656391	4.31893	9.645327	17.23005	14.0641	7.671923	3.88636	5.04976	12.2369	5.9112	21.3423	25.9536	9.48342	11.1679	10.1487	13.6222	12.5236	13.0014	11.6331	12.2778	9.02355	11.0487	8.38069	7.91543	23.0981	18.6508	14.9677	15.6855	21.2269	15.5288	10.923	7.2267	6.85259	6.89588	7.69579	5.67304	3.20111	16.1876	7.26751	8.53685	13.1515	13.4888	5.76832	5.29273	5.34709	3.7565	13.7569	4.05199	2.27926
ENSG00000114942	349.704373	217.875968	336.459531	590.915243	413.512448	248.910177	220.499226	220.140819	263.92382	238.653448	357.8091	302.263	878.924	766.9898	879.8587	562.2117	1094.051	1154.435	962.294	753.6665	792.908	599.585	574.3038	468.9766	339.44484682	423.1276	373.328	388.244	372.925	386.7184	507.4886	1137.1195	1320.0859	935.6332	1371.4577	1017.0683	1245.4532	1565.741	1491.7146	1189.6412	1558.7068	1848.0046	1659.9369	898.9685	1053.9905	655.5061	789.2634	939.8694	1189.6049
ENSG00000151704	0.0337103	0	192.140797	143.263547	102.83732	0.19436	0.083659	0.1293841	0.200169	0.107498	0	0	0.0409779	0	0	0.157509	56.7256	36.7465	47.0892	41.9737	0.184291	0	0	0	2.60245	0.176886	0	0.102762	0	0	0	0	0	0	0	0	0	23.8154	23.8136	33.6672	27.875	13.5184	22.1637	0	0	0	0.0786299	0	0
ENSG00000108387	18.6052919	10.46553635	12.3378844	17.687141	12.828354519	12.72421909	18.1048490201901	26.6680944109	491.360417	729.788623034148	22.8674	17.1367	0.930879	2.10892	1.3227	7.91971	0.695194	0.34498	0.708283	0.655884	0.349264	0.258286	0.19793	0.593591	17.853	29.6495	28.1265	34.6871	26.8332	26.6443	27.7572	2.65569	1.75097	2.40958	1.30783	1.39915	2.55491	4.34206	2.96547	4.73251	2.69596	2.84926	4.95183	2.7676	5.39769	3.99023	6.66092	2.0646	4.51656
ENSG00000087884	23.704041	18.883863	48.9407976	54.3792500017271	42.427187	87.044853	130.877408	78.750921	21.987419	21.768008	22.224019	21.916408	18.892132108	16.64676	36.71699	25.61842	81.8866	62.01971	47.3706	55.78607	14.99576	10.024078	8.301151	8.698602	21.12003	2.33169	8.49485	4.47754	6.06069	2.83788	2.84877	21.1879	16.1642	20.3623	17.3178	21.0828	7.15287	32.0316	17.169	10.9553	16.435	12.7352	4.85005	15.7041	15.4846	11.5599	17.9886	9.8794	8.31986
ENSG00000156427	0.0382169	0.0694598	0.328963	0.244619	0.256354	5.85155	9.32649	3.78464	0.927921	0.264442	1.92922	1.90357	1.75401	0.46041	1.0282	5.141375	0.0918108	0	0	0.13401	0	0.0856614	0	0	2.12678	3.91769	3.32088	3.84847	3.47592	3.41641	1.35464	1.11663	1.16244	2.072	0.65649	1.12875	0.759015	0.199106	0.0915232	0.0737185	0.0564917	0.178118	0	0.252487	0.0891345	0.152181	0.121628	0.034844	0.111142
ENSG00000140262	5.769737113	4.1229745	14.6090792	15.2580031	28.7819279	21.7145768	6.3989444	14.3801644	42.1324174	22.328862652831	146.381838	173.025564	65.966493	78.041286	103.400608	79.298024	56.238025	56.277647	60.598741	50.266952	28.389087	23.263362	27.176815	26.043218	123.811317	14.2681	17.9164	19.1839	21.3072	21.1334	19.6962	7.64761	11.7794	10.0545	10.6561	10.3782	8.29593	8.6614	9.74889	7.45921	10.4164	11.626	8.33837	5.49385	7.40575	6.15147	8.027	9.2834	10.008
ENSG00000075618	2.6184	0.417856	5.5933456	7.7399	7.669437	3.426505	5.710207	2.9149242	97.279543	70.6211	68.8545	70.3506	5.02693	6.31394	1.27724	2.974473	3.624081	2.42422	3.857353	2.27484	0.875385	1.89708	0.819255	1.684911	71.206849	60.9318	83.1221	41.5872	74.9914	68.8682	67.2505	1.56398	2.64543	1.99054	1.64669	1.18866	1.31537	2.43834	2.49952	1.29186	1.47033	1.6111	1.20784	1.82553	2.0156	1.24617	2.20066	1.73155	0.823936
ENSG00000172260	0.0821501	0.03363675	2.771161	1.926285	1.543881	11.844014	3.051609	9.355068	60.3011	12.93137	77.1785	77.30293	1.24783	5.597183	3.15843	13.819096	0.206059	0.303531	0.226913	0.08962151	2.78471	1.06274	0.539776	0.2385162	71.7375	87.2271	97.5718	68.2206	90.4233	89.0638	27.4171	0.221618	0	0.494491	1.31045	0.140308	0.539496	0.230879	0	0	0.589165	0.176366	0.670419	0	0	0	1.53108	0.242107	0.324468
ENSG00000107614	0.3505426	0.5941025	1.9480563	2.098437	5.1552649	4.598571	1.5512874	2.3966524	4.398964	1.4280054	32.14642	37.44601	9.68602	10.17253	13.00395	13.05091	14.26357	17.609	10.883	11.42902	6.055881	3.510291	4.778564	4.799326	29.41822	10.9468	9.25792	9.34954	9.23509	10.5179	5.01964	3.99614	5.46363	3.9447	5.46591	4.60194	1.75309	6.03495	3.4755	3.39204	6.55225	4.1843	1.48509	1.47935	2.13131	0.762799	5.18283	1.48707	0.609674
ENSG00000182810	2.00565	1.37233	3.67816	5.57527	6.59374	2.60782	4.28808	1.30008	4.67272	1.96471	16.9851	16.093	9.09897	9.96169	6.25108	8.86928	18.4911	20.0508	18.3662	27.2285	15.4913	16.6984	18.6695	22.9579	20.4461	6.4166	7.26957	5.83674	6.13334	8.0928	3.24889	4.59198	5.19469	3.6034	5.66974	4.62168	3.27681	8.86109	6.57207	5.17024	6.72628	5.67628	4.47507	3.75869	7.04348	3.66519	7.70585	3.38799	3.58446
ENSG00000166415	11.96567	12.98351	58.4271934	41.1352082	174.517327	0.1081427	0.0434174	0.1188633	0.105481	0.0129376	0.0344128	0.0732633	0.0415012	0.0217338	0.0178908	0.114476	16.16716	21.59176	16.96719	16.7867755	0.0496036	0.486844	0.53562	0.411247	1.861618	0.0333608	0.0859388	0.0569297	0.146559	0.0969726	0.0541265	0.193041	0.188364	0.264246	0.130421	0.165371	0.138853	3.26951	2.41883	2.40751	1.47956	2.75875	2.19849	0	0.0905899	0.043364	0.0458844	0.0433007	0.0644378
ENSG00000250067	0.3862264	0.0561246	4.383321	2.97061	1.8553774	2.29025	2.872939	2.813145	30.81871	8.82241	13.2012	5.3546	0.614474	0.622737	0.175935	0.504401	0.156941	0.0860243	0.503585	0.113851	0.325767	0.28246	0.164664	0.198519	9.94268	70.026	109.419	73.1787	106.536	105.784	127.744	0.0575633	0.0855472	0.122513	0.342066	0.0744893	0	0.487955	0.168616	0.433104	0.516992	0.389361	0	0.314766	0.316154	0.256199	0.538187	0.125356	0
ENSG00000136630	6.338253	1.4846769	0.9724019	3.070096	2.728501	3.104209	6.858782	12.06116	1.1742994	1.246338	0.363096	0.630904	1.23952	1.64882	1.40313	0.865472	0.633762	0.451393	0.651564	0.334327	0.308511	0.497314	0.373174	0.594263	0.466278	0.253583	0.643708	1.30383	0.445151	0.814031	0.494908	0.661027	2.49168	1.31681	0.55041	1.60889	1.71411	1.1062	1.84583	1.29501	1.40731	1.75128	1.21822	1.58541	2.3896	3.06036	2.55388	3.47943	2.73222
ENSG00000144827	17.677036	15.241162	30.865586	38.876484	45.65357	36.336244	21.028741	14.766876	39.125552	17.233795	6.78998	9.389420105111	2.191152	4.214806	1.64032	6.27473	7.53351	7.83557	5.03675	8.06087	6.84364	3.556319	5.58966	6.33885	8.81307	25.5672	25.0718	29.5659	28.894	28.2347	13.0302	10.6234	15.2475	10.5481	10.047	8.90772	5.65635	74.506	67.2878	81.4977	69.0184	47.7192	67.5199	69.4795	75.007	75.2604	82.5888	68.0384	63.5318
ENSG00000198729	0	0	6.40231	8.99231	8.74675	64.8783	52.8133	32.7963	17.2149	5.20899	55.7698	38.1943	30.6974	29.3011	82.5593	49.8731	1.86204	4.04779	3.03604	1.84777	0.164345	0	0	0	42.6191	208.455	212.16	309.451	265.372	155.233	227.152	192.926	188.711	244.844	138.284	226.977	104.584	24.1437	11.0933	17.753	20.5331	6.17582	11.1188	0	0	9.3784	18.0865	8.63276	0
ENSG00000111863	0.350253	0.246158	6.9133580841076	6.409694	15.616441	0.1652921	0.0151248	0.2138708	3.281243	0.4086289	15.011	9.62703	0.970434	1.13223	0.648377	0.731978	0.707751	0.894189	0.418598	0.328369	0.299181	0.567621	0.182229	0.407945	6.62454	16.3335	24.2667	13.5675	21.0169	15.2409	10.1263	5.74488	9.13976	6.46844	7.02882	4.49252	1.8608	15.1304	12.9254	8.19426	12.4006	5.62474	4.99327	16.5421	21.3244	12.4588	27.9364	14.7416	6.68262
ENSG00000143507	8.06406	2.192715	0.838774	0.672943	1.067359	2.3366	1.623162	1.122893	5.92396	5.71735	11.0888	8.05722	10.4442	15.2152	14.8655	12.4063	11.8288	12.8641	14.7481	14.0626	3.04633	3.75108	3.30144	3.93579	6.77579	10.3998	11.6337	10.1986	9.93465	9.3197	6.64343	13.6545	14.9283	15.4064	19.3117	16.6597	8.18678	3.42129	2.41982	1.26155	1.6697	1.95663	2.29775	1.29868	0.937784	0.447183	1.33371	0.408901	0.459815
ENSG00000109956	2.3294058	0.26855251	0.7750312	0.8127387	1.158072	0.1589713	0.08923601	0.0830057	112.90158	71.625771	43.3657	49.3696	0.194859	0.496632	0.0398548	0.462831	0.144382	0.0195817	0.160833	0.0515454	0.0579885	0	0.096475	0	48.5183	27.951	33.6699	29.7486	37.5912	33.6464	17.8464	0	0	0	0.0798265	0	0	0	0.0394559	0	0.0481837	0	0	0	0.050923	0	0	0.0602519	0
ENSG00000108587	4.9920393	5.3226634	9.98999	18.321442	23.5120862	16.0246915	7.953116517	6.832386	15.98681418	8.499643	36.5426	35.9061	13.9423	15.7804	16.3111	16.6515	27.6539	30.652	23.343	24.6585	20.1778	15.6638	18.3957	16.8562	30.7564	221.776	227.296	268.637	256.664	254.354	612.32	173.161	180.371	226.008	124.83	76.3578	225.174	236.628	163.085	183.152	243.608	172.027	593.618	114.533	79.5937	145.131	93.2961	53.4368	164.452
ENSG00000070371	1.66623366	0.5396885	2.5674902	2.846614	1.24152230012209	3.329909	2.819404	3.0276921	12.69909	1.980081	91.5380209887	91.38506038	26.93774	36.0096028	27.3811065	40.760207	250.49572683	229.331780629	184.5519323	227.3120908	487.695411	317.273014	474.964214	368.1662138	115.654470785497	98.4481	99.7155	119.191	94.1701	86.5195	73.5792	17.8138	20.8061	18.2628	17.5345	15.9642	10.6569	12.3225	7.22925	6.75675	11.2176	10.0036	6.25996	2.68733	3.17661	1.48362	6.58172	3.39006	3.01539
ENSG00000106443	10.211654	12.2850607	14.75016995	2.4642912	14.14212	10.664727	6.2540461	7.841385	36.521971	13.305495	48.4759800778674	72.61331	5.989272	7.56831	7.376064	5.988147	10.943472	17.666589	11.493317	11.786085	5.857419	5.987937	6.243908	6.7537940479438	49.7301600128701	40.2523	40.1445	47.2178	45.3929	37.917	41.9997	8.34977	9.67719	9.35822	8.63942	7.42853	6.66195	13.988	9.36379	11.7929	12.7945	9.60111	10.5861	6.63319	7.48936	7.79373	9.8483	6.95116	6.44785
ENSG00000144834	0	0.0434853	3.6160842	4.005488	0.78163	0.3835116	0.2638873	0.104353	377.395548	110.82931	507.758576	484.49522	0.2237323	0.585867	0	1.269012	0.609852	0.2667666	0.617092	0.423597	0.426486	0.2045901	0.626273	0.29322	436.42794	357.905	417.792	315.319	379.443	331.246	320.772	1.32861	1.91854	1.26848	0.763287	0.775624	0.494394	24.8168	24.8157	31.0879	28.5153	13.8	31.2761	2.82583	1.95478	2.0252	0.322	1.38344	1.71037
ENSG00000114446	1.600451	3.660287	39.774415	12.55747	49.507233	20.41025	8.642477	12.35984	44.36114	12.266912	55.1667	73.0738	7.77675	13.6415	13.7263	25.0696	20.1755	35.4437	14.2904	25.9465	7.24673	3.71276	36.4408	14.4642	50.8927	9.47117	12.7921	10.6162	11.941695	13.0054	7.10806	2.426545	2.34559	2.54264	2.27344	2.12381	1.25062	6.533371	5.081208	3.90924	4.179775	4.35767	2.3747	4.14658	5.235375	4.314002	6.78059	3.0494	3.57921
ENSG00000108641	4.4150161	2.0795667	17.6778720007096	26.7545395	21.294365	4.278474	4.6963426	2.591759	28.808655	10.159211	15.5529	13.8773	4.74963	5.63084	3.76309	8.38415	13.8549	19.4799	8.63606	12.3129	6.01957	3.77804	5.54281	4.65972	13.1884	40.8624	27.8513	33.4197	18.3599	34.5361	37.1767	16.3732	15.3601	14.6612	18.0715	9.55864	10.906	38.6046	22.0014	26.2027	23.3608	19.9396	23.0778	17.5562	18.3007	19.898	12.7913	13.5379	16.5104
ENSG00000198739	0.1098789	0	0.195538	0.0106785	0.013945	0.0474252	0.00740283	0.0117094	21.92837	5.76387	19.7717	25.5715	0.0774536	0.089785	0.116486	0.0393674	0.163367	0	0	0.0836397	0.0150018	0	0.0153166	0.0187795	15.8037	31.143	31.0659	21.6691	34.1662	28.7168	14.4264	1.05052	1.22168	1.07263	1.40051	0.670376	0.695743	3.68301	1.42564	1.72914	1.82938	0.904364	0.342123	1.0759	1.25775	1.32227	1.26856	1.50412	0.391345
ENSG00000108821	2.271439	1.4616495	6.5274609	7.31331	4.537335	13.6233909	11.5769059	8.501121	3.08968	1.6706486	0.60652	0.157013	5.25827	8.76823	1.07396	10.33941	4.33547	1.135506	5.81458	1.358158	1.056092	0.937148	1.403733	1.485231	1.1969711793	2.9933	3.61063	4.06523	3.35392	10.3474	4.09371	5.75858	20.9219	16.3103	8.75022	5.26655	10.2882	11.5484	13.95	6.34631	8.31118	16.3757	7.12718	2.04206	3.48984	1.86884	6.19425	2.0511	3.09021
ENSG00000183230	1.329639	0.267534	0.16233783	0.4724989	0.2819332	23.276463	8.306354	10.6835444	4.701204	5.966	5.0199	2.25695	78.7489	151.733	221.273	101.498	0.0615047	0.135062	0.197327	0.155492	0.0788732	0	0.114371	0.013979	1.96544	0	3.32584	0.899163	0.639325	1.05519	0	121.365	75.5777	65.7377	93.3931	96.6718	8.54409	0.917434	0.31175	0	0.386265	0.33963	0	0.582848	0	0	0	0	0
ENSG00000148516	1.9330332	1.6578235	4.0694418	2.5725449558	7.3358691	28.9609897	10.570878913707	20.33572667254	26.157997	10.4365286	35.800999	44.438688	14.6682	18.5693	34.5224	22.6291152	5.73402	5.88685	5.34044	5.45932	5.45572	5.63349	5.92618	6.07419	29.57972878	41.1428	39.7205	33.1511	43.9274	40.2069	23.3991	46.9171	40.6084	32.5474	39.6884	37.4769	16.0363	16.8931	15.0589	15.8717	11.5918	14.3163	8.02384	21.3208	11.4186	9.94936	11.87	17.9966	4.71626
ENSG00000132294	11.382972	8.14925	15.2901979	8.3220662	33.4418710294792	27.229534	10.591359	14.509226	75.577737	18.43092	70.56911	85.797	11.92433	15.37914	17.36497	36.8848	28.3693	28.2084	29.04851	29.14302	16.14627	20.94361	12.90299	24.9926	49.48770141	51.1733	48.8645	78.6896	32.2657	41.7608	27.1814	9.38818	7.41779	11.8008	7.7524	5.72404	4.86607	7.54368	6.18205	9.3567	4.30816	3.3133	3.00435	4.35044	3.81845	7.46961	4.70126	3.1907	3.77132
ENSG00000135334	7.507356	5.34758	15.44482	21.45475	16.21339	17.7429	19.367068	14.1236	49.14924	22.6635	161.467	138.565	44.9801	43.0193	58.9873	88.1111	79.5434	84.3505	76.8196	61.1533	34.0797	35.0177	31.5718	27.1968	156.428	46.4762	56.5981	41.5674	52.7973	55.9429	51.8273	16.5235	20.1812	18.5308	16.8967	17.9909	14.5446	16.8072	14.9368	14.6973	15.0939	16.3658	12.7805	11.6501	11.5962	11.2003	12.8051	10.542	7.66923
ENSG00000196235	16.424639	11.3871603	48.1848826	45.5134903	29.21814652	27.8215850222885	36.5082893	24.4302656	62.681903086	40.184119	35.96048	34.35141	12.692674	18.253848	6.968776	17.086924	20.672177	20.115901	19.526816	24.473801	9.926954	8.56105	12.752661	13.942283	40.22406	57.6975	66.0492	61.6407	59.7589	61.0421	81.2123	31.1356	36.0484	35.8778	31.3567	32.5097	33.1339	27.2414	23.9868	23.8155	25.0108	24.7055	28.3341	11.3173	11.7596	13.116	13.3258	10.6131	19.2076
ENSG00000072736	2.75396294	0.72896744296	5.583214707707	11.347006134	9.69497464387888	5.5997922	3.3195734	3.9755737	5.463798	2.82204490026547	29.256488	29.434120694489	22.083617	26.503079	30.874162	29.857104	41.883823	37.933441	42.644283	43.461308	28.0360844	24.717526689	23.237941	28.877305	26.743165	4.45152	5.59902	5.13338	4.08851	4.29496	1.56107	3.64247	3.85687	4.08914	4.01788	2.68511	0.670359	2.79453	4.10187	3.19086	3.90944	2.50638	0.807039	2.53791	4.71112	4.45854	2.39996	2.56336	1.11528
ENSG00000135506	111.288022	67.267079	130.20749	184.594038816	135.045137	49.848778	54.133595	62.663601752	94.815363	55.2960926883754	4.90947	2.46721	3.47148	4.45523	1.2735	3.69752	12.7979	8.01314	10.4682	5.15859	7.07843	7.9958	8.32446	7.49132	7.36268	24.6683	26.9698	29.7961	26.7123	22.8619	24.9119	10.5882	17.1839	13.9233	9.49542	7.9326	8.67887	26.7942	23.4782	22.4874	25.0798	42.1613	23.1446	34.1035	28.0559	30.4226	56.7756	29.3535	50.3976
ENSG00000115944	58.1875351	39.802987	120.6427947	208.3409963	189.1267868	86.3418923	68.160955	53.3108581	135.3261937	63.468655	133.8375	115.31031	94.958	91.7221	143.9185	122.2266	108.862	134.956	108.9254	102.4561	92.9972	82.3532	58.438	81.5811	129.0852	126.382	124.49	141.771	120.911	138.505	237.149	137.128	169.843	214.024	181.397	145.335	266.261	182.396	207.393	215.527	234.188	161.753	336.319	109.091	162.639	118.267	140.358	154.542	255.003
ENSG00000185621	0.4121457	0.2084334	2.4863762	1.470983	4.00348	4.9881233	1.986927	1.5410596	6.586362	1.9392478	16.2702	21.733	4.60316	4.49061	2.86113	7.09248	9.41312	14.0421	10.4927	8.92496	3.41569	1.95314	3.10307	2.39438	15.4346	9.81162	14.6243	11.3861	13.1282	12.7692	3.41321	2.73983	3.67012	2.52286	2.89398	2.09354	0.560456	4.72818	3.10952	2.69307	3.93877	2.87085	0.641474	1.40706	3.08171	1.74424	4.13125	2.85953	0.668284
ENSG00000111907	25.4282142	26.2132107	36.8668365	27.562153	67.181327	23.495186	24.72654387	19.2628601	38.656584	45.6564359	37.16225	67.19573	0.2998413	0.982425	0.464387	0.537692	1.280324	1.461327	1.981451	0.514238	0.11574	0	0	0	73.27482	25.3314	26.1517	27.0164	34.2427	25.5074	31.3658	10.4437	7.83759	6.60268	10.6063	8.50703	7.46732	4.1021	1.41079	1.61919	2.32753	1.57267	3.35071	1.50297	0.880141	0.738979	0.743556	0.346922	0.116364
ENSG00000276234	3.0815061	1.435183	5.3810745	8.314281	8.257005	5.146395	5.56940828	4.102176	17.592408	7.2245819116377	18.465276	20.303346	7.988861	10.125335	6.439036	11.9430011	6.776311	6.519564	4.365392	4.207537	12.884877	7.196513	7.1182935	11.327643	17.112074	45.6958	35.2194	30.4057	43.1692	34.9828	22.9595	6.63425	6.6808	5.21251	6.23811	5.71938	3.3112	8.12583	6.23199	6.14577	6.7248	7.47712	4.43792	8.57056	5.69174	6.47803	5.86111	6.22619	2.81268
ENSG00000180113	1.7732183	1.4438549	4.894759	1.0335065	0.426417	1.5232563	1.7840751	2.1603268	5.385944	2.804653	0.259433	0.548201	0.492054	1.69179	0.898767	12.7156	0.183858	0.249663	0.190805	0.115908	5.51217	2.46563	3.45937	2.54229	0.215128	1.57888	1.91798	1.37063	1.50826	1.29924	0.744964	0.321706	0.192114	0.100031	0.280365	0.112554	0.0696967	0.422466	0.16125	0.187777	0.0797042	0.0896636	0.0512987	0.601402	0.831367	0.132576	1.48147	0.488656	0.0343207
ENSG00000157557	19.2734604	66.941248	28.486653	25.064591	44.256123	13.186341	13.3888	46.319819	62.335458	21.0525806	22.5704	29.4819	9.68333	13.0468	5.91877	8.61358	52.3591	59.4023	51.598	49.2935	7.58155	10.2777	10.5907	10.6099	27.6626	36.6742	36.6699	22.5948	40.1482	39.8375	26.6016	3.26362	5.33021	5.56039	4.55694	3.71255	3.73372	43.1815	42.8817	102.975	39.745	31.5764	41.0366	22.6334	24.7531	69.5828	24.0125	27.5095	37.9868
ENSG00000146070	0.942936	0.717813	0.187487	0.134552	0.140396	0.216752	0.0797021	0.555025	1.944758	1.62913	21.5779	25.5438	5.76953	7.37864	5.82679	7.66898	24.3934	23.2757	21.5809	22.0921	11.2588	9.22196	12.7186	10.454	23.8515	34.9577	34.1834	38.3247	36.2296	44.6777	26.7546	4.57801	4.92544	3.56415	4.24656	4.07045	1.39962	5.8523	4.8535	4.87856	5.47834	4.25802	2.89669	10.9089	20.1211	5.30912	8.54298	6.34503	3.46197
ENSG00000175581	15.1686364	18.2703939369762	38.020536	48.30798339	40.1111101	26.568075	22.371107	19.773181	48.408783	37.500934	51.71648	30.783165	60.33842	55.54584	69.64612	63.997357	67.43657	69.357344	58.244067	59.42173	63.753235	52.646959	54.23709	58.408339	54.073467	22.1246	22.706	22.321	20.0223	20.4963	24.0612	12.3701	11.3727	13.0476	13.3286	9.53435	12.7533	20.4296	16.3477	17.884	19.7141	15.1952	17.3978	11.2739	9.79688	6.52337	13.9359	7.07145	10.069
ENSG00000138795	0.3112923	0.1865403	8.130421	5.75579100712596	9.813173	0.290984	0.1404204	0.6523909	18.868357	10.2132726	12.4283	9.48215	2.38128	2.70686	2.39065	2.50487	1.69646	2.19513	1.56563	1.15099	0.531666	0.40204	0.419904	0.509654	9.35351	12.9692	15.3789	22.9371	18.2491	15.2036	15.1242	2.11248	1.93629	1.47748	1.64818	2.76696	1.43156	2.05451	2.03909	2.24269	4.1059	5.41119	2.20149	0.818139	0.988045	1.04221	1.72512	0.791239	1.56871
ENSG00000164983	0.833493	0.577108	3.99856	2.39714	6.39962	22.0982	10.6701	12.344	12.5054	4.9988	114.054	104.042	44.6369	48.691	108.561	65.5456	12.7556	17.5167	12.5996	11.6258	4.34198	3.66944	3.78204	3.1676	85.5898	49.1634	71.5498	55.865	59.0724	60.8124	30.0098	19.4567	32.051	30.6695	29.0656	26.7731	8.24919	6.37253	6.50586	3.4938	6.81815	9.16845	1.66657	3.04653	4.82307	2.52236	4.27735	2.56767	0.740968
ENSG00000206422	0	0	0	0	0	0.0967447	0	0	0	0	0	0	0	0	0	0.0524859	0	0	0	0	0	0	0	0	0	0	0	0	0	2.29963	0	0	0	0	0	0	0	0	0	0.126831	0	0	0	0	0	0	0	0	0
ENSG00000103126	1.800366	1.4089656	6.6152627	4.949773	5.168964	2.184289	3.0466547	3.3994491	7.960293	4.994659	12.0581	11.66433	4.992625	6.119315	4.15058	7.49287	9.72134	9.4593	9.20121	8.04459	4.37125	3.82035	5.15833	4.53481	10.9594	12.6161	18.8204	27.6073	20.6848	26.1207	32.9558	5.49311	8.62878	11.1238	6.81485	9.40444	9.06276	8.70234	8.73971	11.6691	9.6526	16.0399	13.3786	4.91727	7.26106	8.61822	7.17283	8.71097	8.77631
ENSG00000169297	0	0	0	0	0	0	0	0	0.433435	0.649444	10.4216	3.20827	7.44889	2.31929	4.41888	4.53635	0.638667	0.890522	1.63509	1.89092	17.6666	142.996	62.9095	187.771	4.82586	7.81341	9.43471	6.30663	11.7914	9.41796	8.14084	0.144256	0.269642	0.39928	0.124548	0.157373	0.100959	0	0.0304221	0	0	0.0664715	0	0	0.0396105	0	0	0	0
ENSG00000145246	0.583464804	1.4610409	12.1440299	13.572111	19.048181	6.09279	2.6527318	5.0309907	5.216589	3.1158532	5.51299	6.47584	8.29956	10.4122	16.7941	17.7675	3.89858	1.91902	3.27488	2.84957	4.9371	6.27562	2.94128	5.53168	4.35303	0.556882	0.927418	0.542653	0.206754	0.779576	0.151003	1.47637	1.58315	1.22979	3.76238	3.23047	0.70507	1.28356	1.47374	1.24577	1.56475	1.36306	0.945744	2.28817	2.06528	3.05171	3.74548	1.862	0.758202
ENSG00000005379	3.5732147	0.5615321	21.177509	8.786512	8.843088	7.244032	8.637769	5.4564186	68.11951	54.171498	101.9	118.661	3.21899	3.64305	2.49214	6.52609	7.07971	6.13232	4.49348	4.92607	2.77182	1.76092	2.57028	2.49357	98.7004	22.3985	25.9719	18.711	26.027	25.1382	14.9036	0.0396361	0	0	0	0	0	0	0.0591798	0	0.0720347	0	0	0	0	0	0	0.0869929	0
ENSG00000075336	19.936084	15.271224	68.119113	17.545324	82.745743	149.31433	112.140544	46.446866	61.91208	38.117366	15.1813	10.0297	35.9661	36.4409	47.6162	49.6221	49.7785	47.4463	43.0899	45.6485	46.8348	48.0187	33.8675	52.3457	12.8201	55.9327	53.1204	58.81	52.9359	44.8146	49.7306	36.2175	33.2482	29.2527	42.3395	33.8615	28.5802	77.755	75.7696	71.016	80.7301	49.2474	73.1941	61.7045	56.6611	51.8273	63.1252	60.119	62.9341
ENSG00000120280	0.15912	0.0452393	0.145934	0.293666	0.683853	0.23696	0.104448	0.388485	0.724361	0.325627	3.08727	1.26209	0.220261	0.399608	0.125583	0.46871	0.281245	0.0620792	0.503377	0.16204	0.471981	0.201309	0.292468	0	0.878801	0.889585	0.929291	1.21869	0.989173	2.06325	1.52262	1.28546	2.18263	1.28773	1.762	0.538072	2.17863	1.59288	1.45787	0.817619	1.05792	0.814216	0.558569	2.73661	1.76158	1.47261	4.34111	1.893	2.37188
ENSG00000181458	30.718953	149.350294	6.9918813	8.69491	7.5601792	9.306509	3.107221	11.834003	9.705153	4.539234	0	0.0988174	0.418534	0.744221	0.373952	0.376481	0.641879	0.427969	0.308894	0.724203	0.180556	0.431139	0.502209	0.558331	0.0715925	3.24031	2.76441	3.54859	3.48793	3.84109	1.15385	3.1471	4.67203	4.99583	2.47171	1.41232	2.0494	3.99702	2.78336	3.23129	3.42529	2.3364	1.03324	13.9036	11.2391	10.3957	16.3536	8.04537	2.64987
ENSG00000166033	31.32607	75.8049	159.7747	276.5985	114.0136	49.9557	41.7921	36.8793	311.4787	386.6202	223.684	170.123	30.6987	44.7329	29.7752	24.5494	25.3745	15.0835	24.0329	10.5528	36.3591	36.512	23.7707	27.077	187.625	11.0948	9.57381	12.7287	9.58813	8.60143	8.98496	3.87197	6.66056	5.45316	5.41354	3.41567	3.65799	10.0941	5.31731	4.52306	6.94464	4.00785	2.87969	1.95623	1.47592	0.767923	3.85783	1.24354	0.869122
ENSG00000172889	12.373427	9.451649	43.213186	23.3397894	26.399144	19.4643943	43.4245695	75.781196	39.427525	26.44896	7.476594	5.881938	51.015877	41.25196	23.54961	30.262707	27.61234	15.07189	27.56169	17.58592	10.05211	14.72903	10.214591	9.95232	10.874137	4.98536	6.7316	8.54743	5.88337	7.91775	7.6702	38.9283	53.9236	42.0697	22.6441	19.4519	53.1649	13.056	17.649	17.0802	12.6085	8.72263	18.7393	13.279	19.9079	19.2768	11.0451	13.3653	17.6168
ENSG00000140545	1.8087687	4.5479817	30.705938	45.5950957	17.03557	106.869821	160.2359397	189.9920364	71.247448	45.012155	36.2571	29.9416	80.9128	82.0101	63.0698	102.691	85.7647	73.2308	87.0279	88.9446	30.4897	23.5123	44.265	40.8475	50.1744	141.144	139.5	172.444	141.832	150.921	143.927	51.6092	84.591	92.5834	49.0107	50.6948	63.2365	48.0378	43.0498	44.3909	47.0223	57.549	50.7722	19.8386	24.2519	12.4926	20.5614	16.6526	8.93581
ENSG00000084764	5.323773	3.5582594	20.320969	20.620575	19.894432	24.13321	25.738255	20.026493	184.808373	56.04947	171.287	116.083	30.1803	32.5592	17.0087	124.092	41.0527	37.692	39.1734	35.7663	16.0569	18.3767	21.3497	18.0115	180.442	128.112	142.679	140.512	130.154	144.598	146.952	15.1498	17.3788	18.5792	14.5715	21.9975	11.4195	7.01483	6.58319	7.1056	7.72222	8.25164	5.87586	5.54992	7.94302	7.15876	9.62631	8.0002	7.20252
ENSG00000164932	0.106009	0.0858277	0.859865	0.488048	0.485277	2.055278	2.627525	1.471377	3.120843	1.3418625	3.12866	2.08043	3.31831	1.748168	3.54768	8.82938	0.70038	0.347488	0.836222	0.605210000941819	0.0439336	0.0762002	0	0	3.64411	9.1684	9.29454	9.97555	5.55488	7.66779	6.4922	9.44168	10.9773	9.04	10.6695	8.08268	5.24508	1.08724	0.740125	0.533699	0.614318	0.559561	0.263415	0	0	0	0	0.19133	0.137639
ENSG00000020181	0.744671	0.1502978	1.713133	5.245057	1.2112937079	3.75583	3.7746902	3.85919	4.168343	2.75343	2.200823	1.56756	3.429535	4.398349	0.872161	3.389143	3.168521	1.5778236	3.272727	1.7692	1.549501	1.274991	0.8543108	1.527404	3.5569763	4.67721	6.2399	5.74713	5.27959	3.99443	1.15553	0.550407	0.17523	0.425463	0	0.155584	0.302653	0.767056	0.351548	0.579777	0.432763	0.0967834	0.187715	0.810689	1.71626	4.44627	2.13581	1.85173	1.21711
ENSG00000186732	7.63235	7.02441	0	0	0	0.0101373	0.00968131	0	42.1728831	11.2477	197.75034	229.48297	6.796516	12.299869	12.2389699	11.793377	6.508124	7.007346	6.746455	4.463265	2.1762873	6.33269	4.03363	2.537142	163.16326	75.3023	74.9728	51.4078	85.5999	71.4415	71.9399	0.148249	0.104121	0.0686974	0.0655023	0	0.0925677	1.31957	0.443376	0.474046	0.315293	0.407496	0.341009	0.0786268	0.166001	0.109492	0.181339	0.0964477	0.0450565
ENSG00000169764	378.5323422	112.8447361	83.14763805	128.884952	222.768108020974	231.457264126623	141.7664811	104.091445	224.648393	84.1262370002694	138.2635	122.666	375.261	183.38	895.962	77.2208000032921	108.7226	91.025200001116	109.3192	110.5118	501.228160508	514.890946	759.909	323.52203	118.92999	71.6099	73.3873	82.4522	75.6453	76.9297	38.2959	26.1731	34.9528	32.9877	24.9204	22.0606	12.0254	98.7708	86.8614	91.7188	128.392	53.2475	48.7987	250.814	448.33	299.248	397.603	122.795	80.6534
ENSG00000115112	0.0498258	0.0105117	55.7338	45.0682	53.0158	0.0621885	0.00813197	0.0294692	0.4939714	0.450673	0.354055	0.289803	0.271372	0.335118	0.320297	1.75932	89.5138	72.9185	62.7244	54.0053	11.1268	5.94131	10.6494	6.36732	7.25873	1.24592	1.57472	0.871853	0.422701	0.968654	0.351482	0.03552	0.154343	0.239448	0.0525259	0	0	20.434	16.917	24.6036	19.5688	11.2483	7.59364	0.286131	0.735656	0.762241	0.888656	1.95855	1.77075
ENSG00000182162	0.150512	0.0222783	0.497449	0.629845	0.5396964	0.633299	0.704095	0.4457047	0.0238729	0.0765427	2.24349	2.73487	2.06233	4.04676	1.57674	1.82682	3.05581	2.09487	6.54571	4.03087	2.60461	1.05921	1.61967	2.68615	1.71556	0.227905	0.574749	0	0.758484	0.319833	0	1.93445	2.99607	1.50709	0.485863	0.742128	0.55692	2.88582	1.2197	0	0.579572	1.13948	0.0995139	3.13261	1.83841	0.9431	3.29211	1.41929	0.200909
ENSG00000172113	3.3957931	2.9491043	8.184837	11.921415	16.24189	7.6869988	7.097674	4.3225357	6.8592277488725	4.60089791	7.86693	10.28582	6.09991	5.620772	3.210515	7.91297	7.10452	6.77829	5.174893	5.78461	4.87095	2.281934	3.503099	2.938052	11.00871	11.3432	10.8845	10.0532	9.4044	10.5762	8.12657	4.39633	4.78651	4.06524	4.28786	3.33819	2.69999	12.4413	14.1808	22.1165	9.49888	8.50106	7.61129	6.31947	8.22795	5.0121	9.38079	5.72033	3.75865
ENSG00000168874	15.815074	13.8658597	11.717506	10.639918	1.380093	10.254613	8.466657	38.6185	5.115428	6.380548115923	11.6004	11.3307	15.2859	24.9614	98.5343	40.7738	3.94401	1.65042	4.03459	2.98601	31.4616	30.0574	31.6414	23.4903	13.8717	3.43901	3.88309	5.77749	1.48568	3.18323	2.45563	4.22482	13.0239	8.03571	5.93635	7.77927	2.31073	0.547423	1.88463	2.41453	4.08933	4.07505	1.03231	9.90924	4.77109	3.6957	6.85677	4.6593	4.22528
ENSG00000186714	0.17534838	0.4132635	0.10717473	0.0749732	0.164479	0.5221993	0	0.1469657	0.200376	0.131225	1.571442	1.19661	0.2673412	0.583459	0.769742	5.14827	8.50572	14.23563	5.85216	6.8153	1.233559	1.341939	2.331033	1.067618	1.32122	0.4923	0	0.289866	0	0	0.14742	0	0	0	0	0	0	0	0	0	0	0	0	0	0	0	0	0.153006	0
ENSG00000105711	2.02265454	2.7020626	4.9793264	4.196237	3.6153942	9.5926094	12.7008359	16.047729	166.510597	40.576231	12.8908	7.8757	4.16815	7.18813	1.7438	9.60987	6.12896	5.84446	6.49587	8.07301	1.85742	0.863587	1.90308	3.30609	15.5294	298.633	340.29	342.951	319.238	300.298	314.064	0.277148	1.14437	0.636978	0.226348	0.492057	0.837003	3.00893	3.3644	1.40878	3.28324	4.97267	1.77488	0.206747	0.521993	0.177621	0.395152	0.672153	0.06745
ENSG00000082516	1.56629	0.77133	3.574725	5.5255	6.76348	6.992437	5.66102	4.03786	9.17382	3.98938	17.304	19.8897	6.21879	6.82039	6.78827	10.4669	10.9648	11.4347	10.8139	10.0624	6.89229	5.44165	6.4131	6.86945	15.2069	18.13164	23.47426	19.26882	24.85051	20.38438	15.18511	6.95527	7.29602	4.6273	8.04846	5.71552	3.30883	11.89625	6.58496	6.77706	8.39838	6.40295	5.55069	4.90742	7.38395	3.16016	9.71431	4.46923	2.351558
ENSG00000104221	2.745488	1.6169582	4.960298	8.5248211	4.794171	4.299803	5.2633219	3.17297	9.805073	5.048283	6.52811	4.95116	1.60767	1.83331	0.892082	2.06532	3.15946	2.85272	2.75951	2.85632	1.49613	1.60793	1.36929	2.22518	5.93527	11.7586	9.79458	8.71246	8.89999	10.2999	8.31189	4.19629	3.97012	2.42929	3.45667	5.8007	3.43847	5.67158	5.06502	2.15908	4.10152	3.61551	5.61987	2.04959	1.80517	2.01906	2.42394	1.61357	1.03526
ENSG00000172005	0.640852	0.3444533	390.683527	404.72717	243.474461	4.43888	3.435632	3.420497	147.50989	225.914596	0.600866	0.266132	0.422304	1.11748	0.261803	2.99701	87.7681	87.331	76.8104	59.78	0.453436	0.285162	0.165012	0.354081	6.2322	0	0.544838	0	0	0	0	0.257631	1.48237	0	0.384716	0	0.30361	124.666	98.1415	80.9996	139.84	114.635	44.1726	0	0	0	0	0	0
ENSG00000186976	0.41733738	0.226026625	2.29289241	3.0864652	2.654668	0.550271	0.24331199	0.62322248	2.0130864	1.7733936	0	0.570794	0	0	0	17.4551	0	0	0	0.238144	0	0	0	0	0.138819	3.23567	3.03643	2.2319	3.27818	2.44688	1.8438	1.12128	1.16938	0.986886	0.847213	0.873331	0.985824	5.1394	3.53431	2.75878	3.72466	4.01057	2.01652	1.37094	1.05297	0.957035	1.09736	0.894717	0.57305
ENSG00000168675	5.4419311	2.34164543841	2.1461787	1.381734	1.62568916	9.0086811426	3.39722978	5.9347339	31.128342	23.576682247155	37.32244	31.80057	20.17665	17.89932	18.55531	30.52228	8.43621	5.08892	13.04432	8.14547	6.4435	28.6851	9.50703	31.8862	28.64802	77.0664	85.4544	95.0187	79.4889	69.9146	100.609	17.4768	21.8636	27.8604	12.0419	11.3128	21.7759	21.5621	16.5694	18.8599	18.0551	17.4944	17.8211	62.5123	94.2742	55.6132	79.3768	113.618	302.462
ENSG00000009765	10.616038	1.3322466	8.6567147	15.354855	22.266267	0.054548	0.0165857	0.0593042	0.0891669	0.0480513	1.56279	1.45601	0.11365	0.336477	0.334905	0.165369	2.6509	0.32988	0.444403	3.10045	81.2503	127.849	61.744	107.539	3.79757	0.727602	1.06489	0.713728	1.02474	1.01837	0.717711	0.210874	0	0.0808972	0.409511	0.0877106	0.767129	115.736	62.1541	96.0818	154.192	37.716	67.695	85.372	87.8944	71.7041	107.49	69.0152	58.6614
ENSG00000174473	0.12249396	0.03043638	0.05089662	0.0102459	0.0136569	0.4330974	0.0457859	0.0645789	3.566015	1.030576	15.3175	19.9009	0.0262392	0.0583042	0	0.708427	0.135466	0.0609269	0.0347488	0.079586	0.0291727	0	0.0296005	0	12.2649	6.65121	9.75097	5.12775	7.10008	7.19221	3.6504	0.167582	0	0.23638	0	0	0	1.38233	0.4183	0.191618	0.220519	0.405928	0.122979	0	0.150307	0.095938	0	0.088831	0.0587315
ENSG00000076716	0.330323	0.487327	13.0757	23.3311	22.243	4.41039	2.28906	2.27273	4.40824	3.31524	23.32249	13.60208	23.700872	25.29564	25.8967	24.36605	48.02455	46.95055	42.03051	35.4271	70.674	51.9713	53.7709	62.6204	22.44055	19.984	18.6806	30.36	23.639	22.5209	26.9269	19.7525	29.3971	42.9532	24.6942	13.71	25.8643	22.2352	19.3607	17.5231	21.4174	21.5213	17.5797	80.6746	94.7927	116.292	85.0924	97.044	118.511
ENSG00000170242	22.3675154	18.573297	27.262672	19.927278	38.656043	46.301237	28.948193	37.70018	54.967352	39.874479	26.97797	35.8012	14.051452	18.09437	29.50202	42.5404	22.51736	36.1745	25.19884	23.6179	13.55873	13.12809	13.28984	14.71411	25.01003	61.9332	65.3926	53.5628	61.5523	55.24	28.3648	48.7831	41.3236	39.0611	46.8579	35.4675	16.8101	49.0739	37.7488	38.6733	39.4696	35.5001	22.8946	21.8783	23.4203	16.7984	26.1892	20.8133	9.62266
ENSG00000183378	0.0165096	0	4.42569	2.710959	3.228631	0.0178867	0.0151183	0.0544058	0.0634927	0.0268574	5.61524	6.62344	0.0888115	0.439336	0.431627	0.908587	0.222395	0.601153	0.665209	0.551991	7.7041	0.315549	0.984998	0.448543	3.56444	1.19256	0.941802	0.727663	1.12031	0.907172	0.33266	1.41873	1.65993	0.366403	0.316257	0.287475	0.267466	36.1763	12.411	7.65074	9.1479	15.1397	6.17987	6.77498	4.28548	3.18816	4.47736	3.27413	2.04379
ENSG00000111906	11.867987911	9.6748565	83.645439	70.49868	90.972506	62.088357	67.469313	41.392205	115.346978	99.2758497	74.4189	65.9128	74.6568	58.0926	94.9807	61.7533	56.2713	72.7672	64.9318	54.1804	20.7902	15.64053	16.69342	17.6395	71.2786	39.5655	46.9508	41.0329	43.0324	40.542	50.3841	41.1046	42.472	32.3544	29.7359	38.5113	50.4422	41.1926	42.2092	29.1965	26.8736	43.096	49.9805	36.2122	43.192	19.9124	25.5347	41.9317	31.8158
ENSG00000078053	0.2377078	0.0465399	3.566956	2.955441	1.02725	2.5351763	1.0067212	2.2154619	73.74584264871	17.550202	231.15339	266.6207	0.0931603	0.19262002	0.129518	1.21513	5.853876	5.675788	6.157884	6.749981	1.24709	10.526217	3.838857	10.200626	200.68692	183.2	204.733	154.182	190.703	186.37	128.714	28.4697	18.8296	14.0127	32.1451	32.5504	5.83374	1.23141	0.769021	0.70304	1.79849	1.2898	0.49051	1.27036	2.98078	1.57404	2.51338	1.93773	0.660577
ENSG00000242689	0.121973	0	0.292011	0.297257	0.549285	0.328515	0.212837	0.205464	0.948922	0.486678	0.441453	0.392507	0.96431	0.980165	0.144808	0.475538	2.60511	1.84573	2.26685	1.04381	0.684835	1.01697	1.26983	0.961015	0.73266	3.81762	3.27723	3.9153	1.25004	3.44482	1.13589	0.897615	0.747446	0.816085	0.315537	0.714715	0.452083	0.720341	0.620207	0.846386	0.379167	0.846735	0.623976	6.3207	3.98772	3.47756	2.33889	6.93731	4.59504
ENSG00000154493	0.063985	0.0507695	0.0277601	0.0976757	0	0	0	0	10.4104236	11.900395	12.9058	8.20278	0	0	0	12.7273	42.8484	49.7125	32.1796	35.5826	48.8924	47.5705	46.9272	53.1506	11.2621	3.50935	5.12642	3.82181	3.39861	2.89816	3.83995	0	0	0	0	0	0	1.01865	1.77579	1.56175	1.27934	1.01019	0.747665	0	0.0711896	0	0.0583978	0	0
ENSG00000171126	0.00744373	0	0.344729	0.201404	0.204012	0	0	0	1.143894	0.514183	4.71023	5.81932	0.0664306	0.0490541	0.0391949	0.159155	0.103135	0.11761	0.220426	0.152005	0.145209	0.0935166	0.0368231	0	6.67254	1.98113	2.62819	1.97008	2.304	1.90896	0.767846	0.376447	1.18389	0	2.04501	0	0.0801055	0	0	0	0	0.462804	0	0	0	0	0	0	0
ENSG00000151694	1.01484	0.636587	3.7393704	3.194751	6.747373	5.5538021	2.5992041	4.528219	11.458545	4.8154089	29.6415	33.1018	15.7622	18.6558	15.8233	17.5155	23.9734	29.852	23.5166	24.2295	13.8773	12.4067	11.9582	14.4377	29.5558	15.4401	18.2042	19.1826	18.7114	18.7062	15.0318	9.4575	12.9425	8.56114	8.33871	6.36179	5.51791	19.6345	16.2407	16.2022	19.5613	12.3581	12.983	9.28223	12.6023	10.5088	17.1796	11.21	7.55811
ENSG00000145416	0.6406969	0.248913	1.1724786	0.608109158	1.7546513	2.05197	0.5247523	0.9730425	21.587896	9.340555	129.51379	193.49668	1.55213	2.01029	1.30651	2.25311	2.69436	1.40464	2.36164	3.024728	3.5709829	2.316601	1.91166	2.26944	111.657739	20.3488	25.365	13.8754	22.1122	20.7607	8.35935	0.137226	0.701637	0.114208	0.613091	0.220101	0.162374	2.22346	1.31778	0.265092	0.689938	0.862155	0.462504	0	0.913651	0	1.79627	1.07809	0.103148
ENSG00000147684	144.771738	116.3097616	287.646146	451.841201	380.355562	441.421872	525.8559069	223.44406062083	301.227762	223.4855165	239.87884	175.383759	323.49393	283.65465	232.09528	255.9696	302.16668	294.08666	292.52646	264.63803	144.47947	177.21905	131.43653	170.359302	211.66261	124.693	133.749	149.998	156.918	154.992	173.68	202.556	195.062	206.743	231.407	219.633	189.216	223.919	160.722	142.35	186.747	133.485	160.042	105.494	99.072	78.5097	117.007	94.5235	116.52
ENSG00000075073	0.247291	0.0208607	0.3951519	0.7885335	0.41706	1.0889	0.763544	0.6839137	2.00909	0.273092	0.30404	0.393141	0.0413271	0.0619212	0.198586	0.963472	0.303219	0.0497173	0.0552159	0.0640357	0	0	0	0	0.457125	5.87843	5.83315	4.9904	8.01066	3.33034	2.97877	1.29546	0.700557	0.377801	1.33389	1.23213	0.634048	1.53746	1.05095	1.01359	0.865408	0.636498	0.255996	0.846336	1.50411	0.391442	0.858911	0.34557	0.378073
ENSG00000164933	5.2929115	4.881348	7.4245666444938	6.985432	12.950572	11.25799	5.139504	5.2485024	17.984624	6.773176	19.6611	20.2569	7.7291	7.98365	12.3304	12.2271	10.5633	14.554	13.2783	10.1145	6.18121	6.59839	5.95929	6.29248	15.0156	20.8306	21.3852	18.5292	21.2012	22.5886	17.1852	7.61091	9.04261	8.6032	9.37913	9.76734	4.366	11.462	9.21758	11.6495	12.6361	8.42713	8.82277	7.08099	6.80876	3.76473	10.124	6.27393	3.12015
ENSG00000170248	13.8390068	13.158304	47.0829845	44.897201	87.862545	71.092405	31.440292	40.9167685	68.45906	35.470512	85.6801	87.0429	22.9175	30.5371	40.8275	35.2022	73.2106	78.5185	65.1304	60.9906	32.6939	25.0235	30.3657	26.8851	72.0986	45.43	52.997	45.8058	51.4702	54.5626	33.4221	35.6933	47.2461	30.3513	34.9059	30.0637	18.9032	71.1312	55.7839	52.4554	57.9864	56.6003	33.4876	30.25	32.8408	25.0927	42.957	29.3523	15.1119
ENSG00000121481	1.565705	1.836019	5.9418236	7.00431	9.32821	5.9672176	3.3456757	2.532054	15.20083	5.21025	43.4797	48.157	1.82584	3.08996	3.57016	5.57182	2.39783	4.14722	3.35955	3.22368	1.29734	0.806885	1.3417	0.815454	36.51	93.7944	93.1883	78.5745	100.471	87.462	64.8237	34.9286	35.1906	35.6544	32.2985	23.9219	12.8864	22.1498	20.4091	24.5739	29.8923	18.6971	11.6314	11.0849	15.474	16.5012	19.8766	13.31	9.02273
ENSG00000132669	1.146148	0.8304493	9.8808435	11.787165	18.705643	6.9837386	7.816797	9.22387	8.840719	9.27843	27.4761	28.4518	24.4991	31.7771	28.3024	29.1558	26.8738	27.2684	23.9889	24.8477	14.418	15.8097	14.3635	15.1095	25.1898	10.3332	11.3964	9.13559	10.0658	10.975	4.23099	65.1432	48.5272	41.128	56.0143	47.7877	9.76742	19.1916	12.3341	9.56462	15.4769	14.8819	4.91703	15.7324	12.7287	10.9463	10.3673	18.722	4.78892
ENSG00000118434	0.0201759	0	0.600015	0.202124	0.2056067	0	0	0	0	0.0710612	0.746248	1.73235	0	0	0	22.7867	0.0782107	0	0	0.121803	0	0	0	0	0.853779	4.15785	2.92043	2.19766	3.86563	2.61845	1.32369	2.50725	2.3021	2.25393	3.91509	1.72465	0.120318	2.53775	1.3904	1.15191	1.22251	6.62388	0.417842	4.15978	2.63148	2.62717	4.12985	1.93664	0.316812
ENSG00000170807	0.0113479	0.0314264	0	0	0.022864	303.7234	391.2873	138.3595	0.0255947	0	0	0.241619	79.7354	82.0895	233.938	107.865	0.0422814	0.0731682	0.0816725	0.0628892	0.252994	0	0.0461335	0	0.112342	1.25844	0.693564	0.366349	0.931495	10.5367	0.044385	545.072	445.884	551.533	510.999	501.768	751.958	0.808676	0.983061	0.284674	0.40864	0.731328	0.325319	0.547784	0.511979	0.386472	0.247504	0.648705	0.0662986
ENSG00000213347	1.6995448	1.3136217	2.5995770264792	1.1089168	2.428481	0.9516488	0.6661074	1.743578893	1.565559489	1.5516769	0.593089	0	0.219829	0.164847	0.129399	0.105521	2.92335	0.914049	2.10244	0.840861	0	0.103781	0.12464	0.147002	0	4.40726	5.08506	9.02135	4.162	5.96813	7.78379	0.733522	1.34902	0.569727	0.465003	0.398445	1.16055	2.69227	2.29941	0.320822	2.11725	2.67023	0.801331	0.592582	0.604622	0.253392	3.73335	0.239213	0.686326
ENSG00000164934	7.0802049	6.46213887	20.506538	19.819537	30.6560426	13.3829435	7.2010454	8.9420063	14.3885928	8.951873	81.2715	88.5899	49.3826	44.7069	58.9209201	48.28975	68.6033	72.3081	52.2533	55.51	46.5326	29.39659	36.5511	37.47886	68.04919	7.69021	7.28315	3.9887	7.58964	10.1117	5.49841	6.49713	6.54672	4.01494	6.98188	6.29381	4.17597	6.79975	5.44134	2.2026	5.51588	5.14345	4.39542	5.50614	7.67296	1.81249	7.17244	5.07911	2.83094
ENSG00000170873	30.9822726	7.4053986	22.6733305	30.537531	23.475257	9.7847014	6.6556406	9.8672414	36.1428662	19.2521518	81.7857969185	77.30080106181	9.34519318104	15.83516	7.9999624571	12.61568	37.82545	45.94209	41.56918	37.000400705497	34.11403	33.67425	42.10397	41.76785	83.98682	34.6663	43.6139	47.9567	44.088	38.5448	25.7179	6.28593	7.65271	5.70246	5.30679	4.78171	2.15634	34.7682	29.5125	43.0989	29.975	23.742	13.7157	24.9703	21.6277	80.0134	18.555	22.7857	29.1182
ENSG00000217236	0	0	0	0	0	0	0	0	1.59839	0.457056	0.618575	0.161526	0	0	0	0.0706953	0.0354047	0	0	0	0	0	0.0853642	0.0729618	1.5842	1.66423	6.42249	0.829618	3.89664	6.66274	7.16491	0	0	0	0	0	0.0285544	0	0	0	0	0	0	0	0	0	0	0	0
ENSG00000197635	12.1994076	1.078577	44.7433169	92.207385	112.420924	2.29029808	2.039587	1.139528	2.6158963	0.964457	7.5942734	10.3556	0.609651	0.809277	0.8075362	3.18806	105.829	112.693116	110.418483	146.961	33.8595	32.4605	22.710777	21.1441	12.7894	0.793001	1.43348	0.293808	0.828631	0.971705	0.296138	0.620628	1.66767	0.756868	0.338762	0.17962	0.240424	24.0737	19.7587	46.5397	40.8141	14.7356	15.6157	33.6899	65.6936	34.4307	24.2554	35.1285	7.11795
ENSG00000100142	51.8786022	56.5407164	45.9545364	40.0564574	50.405018	33.09314504	50.5575495	42.17973659	65.8770249	55.723594	110.357	109.387	210.623	192.849	152.45	188.72	114.861	107.916	114.689	94.7322	70.2906	51.5197	52.1545	58.9204	111.385	21.7038	20.583	26.5728	21.0275	18.0356	27.5223	16.3108	15.0313	15.0257	13.4459	12.5407	16.2515	21.7901	13.1044	11.0196	18.295	11.8304	18.7481	10.5477	10.6833	6.04834	16.6468	8.75389	14.9109
ENSG00000173218	0.525566	0.2274369	2.568818	2.8228398	5.00980671987814	1.655922	1.14197	1.255988	0.552083	0.33835700378885	9.10093	7.92053	5.67228	6.29447	4.07323	7.1204	24.7179	26.4056	20.8535	18.964	6.55843	5.45773	4.88164	6.42264	10.5916	4.52076	7.51668	5.03343	6.91435	6.65541	1.22538	2.96222	3.09031	1.72314	3.59361	1.94888	0.399149	11.2025	9.91164	6.75783	11.849	7.17671	2.8513	3.46357	5.82761	4.45719	5.69644	4.17768	1.14638
ENSG00000134330	37.3216797	26.3827473	49.37682233	51.250451	58.165612	52.621824	47.086137	34.055826	62.6983460011683	34.2648326	16.510438	10.4877	10.38651	9.832737	6.88723	14.666288	30.8534	31.271788	22.63127	21.4504	8.701115	4.48737	8.12381	6.868192	17.89878	17.8083	11.9462	23.4303	19.0721	26.3861	11.1054	7.88222	7.06417	13.7452	6.71891	15.9484	5.1764	10.3824	7.38478	21.1035	9.05579	37.31	3.64243	1.44297	2.15849	8.15205	2.56136	6.82465	0.991288
ENSG00000120440	0.69513	0.0554401	0.0271495	0.0739432	0.104361	0.0242444	0.010508	0.0163905	0.2045612	0.0218757	0.747978	1.09306	0.268894	0.146032	0.0477321	34.7098	2.77513	3.66435	1.90284	3.27206	0.0439361	0.0758811	0.0443448	0.0546935	0.930234	0.212424	0.0996182	0.03116	0	0.370199	0.0915827	0.313617	0.164307	0.372405	0.266277	0.278149	0.344902	0.13804	0.187486	0.156883	0.284387	0.392357	0.0231811	0.107878	0.0366112	0.0558218	0.0610696	0.193189	0
ENSG00000088882	0.0200245	0.0393646	1.39545	1.69443	3.02197	1.58746	1.24679	3.24916	0.906473	0.684071	0.379152	0.248408	0.517067	1.51135	0.106485	5.6025	1.1786	0.589362	0.682596	0.474827	0.28412	0.192092	0.397356	0.238149	0.882234	6.11589	5.62395	5.47729	4.16444	4.44272	6.08177	11.4742	9.94248	10.1804	4.78477	7.21155	5.83823	7.99143	6.39385	7.25523	5.51838	4.43187	5.71768	3.63837	3.24262	5.38739	5.06107	6.40782	2.92609
ENSG00000152128	0.0693913	0.0384661	0.6904915	0.7248682	1.02267	0.32337755	0.5082208	0.551381	14.587899	5.1926212	108.759	94.9794	27.0154	26.1967	21.2963	21.837	1.64392	1.33889	1.20307	3.58927	0.253932	0.0546906	0.254377	0.154274	97.5228	72.0067	68.0066	65.9708	53.4211	60.6489	23.4231	24.361	33.5422	21.9892	36.4369	23.7568	4.41842	1.01129	0.45966	0.258708	0.854555	0.253042	0	0.416614	0.584192	0	0	0	0.271803
ENSG00000170456	2.0333879	1.4148838	2.6467013	2.713883	5.444072	9.715539	3.9379984	5.2831039	14.8763334	3.7146959	24.3148	27.5564	14.5334	19.5818	22.5597	19.375	4.76343	4.83086	4.69259	5.70893	5.43666	6.42421	5.5929	9.40181	22.979	57.7034	68.7556	64.7617	60.1312	54.8715	29.6065	22.1874	18.6037	16.805	20.2463	17.3989	4.60319	5.9542	7.77239	8.20485	5.44003	2.94395	3.07005	16.4413	24.0093	26.0295	21.0268	16.2602	8.65789
ENSG00000109586	0.384508	0.148224	4.5835509	2.2310772	11.02312	3.983255	2.0881674	3.151341	16.431091	7.7522504	19.52085	18.0442	16.09749	21.9744	17.34405	17.1127	4.59676	3.24117	5.94006	3.81103	2.6295	2.66817	2.365984	1.921816	13.00503	10.9688	11.246	10.3253	10.3252	10.5422	3.55904	5.76215	8.68734	4.47036	4.97957	4.23098	1.19119	12.3775	9.66423	4.66758	13.5101	14.3276	1.47794	3.65048	6.40354	1.95763	5.10011	2.61111	0.414848
ENSG00000077150	4.17939	3.1014999	12.103081	9.400057	9.283026	4.691515641	4.67205100007018	9.855576	2.74743	2.1936377	5.63185	4.2160153	6.313602	11.45333	3.60298	8.052959	13.90871	11.43384	13.77832	14.054207	3.225339	3.178522	7.06107	4.024617	6.985508	13.2339	12.4463	13.0254	14.7539	17.5401	7.52311	12.1768	10.0506	10.3471	11.6721	12.5231	5.93022	21.1648	14.7887	14.5697	18.5213	21.0291	9.27342	10.5693	8.35494	8.06199	15.1139	14.3149	4.6421
ENSG00000169230	56.599216	62.939342	88.336809	200.894586	134.867587	21.155167	19.530913	33.753899	67.407349	44.142709	152.463	93.482982	63.7910187078	71.1244	41.50207	71.6015	535.2604	483.99773	439.6879	472.3378	100.989	99.27859	120.93416	119.64951	181.484	64.5557	68.8458	87.8404	82.5675	73.3149	111.415	22.1255	33.4146	28.6023	21.8411	13.56	35.0625	74.0507	54.6038	69.378	76.0717	60.5612	89.647	79.9144	90.7793	61.604	125.808	53.8129	114.754
ENSG00000086696	69.834503	71.947408	0.9195044	4.217924	1.897746	0.290291	0.0766606	0.1700314	0.232851	0.0815119	0.345528	0.166182	0.0365829	0	0	1.02835	0.111698	0.0404542	0	0.106684	0	0.104593	0	0	0.0645348	1.17584	1.11626	1.35896	1.26878	1.35566	2.3389	0.715361	0.80232	0.649023	0.946613	0.322113	2.1248	9.76341	30.5921	7.44082	4.18425	2.94767	8.29969	0	0.777247	0	0.848139	0.0921431	0.172361
ENSG00000143771	18.091787	19.5095064	36.190714	34.8984285	31.2011877	17.737512	12.829704	17.6317139	18.529542336	10.625878	3.25033	3.90559	1.3068	2.20861	1.48241	1.73371	8.98436	6.96684	6.07648	7.53267	9.42028	8.51345	8.20714	9.28404	3.91869	50.962	60.3999	61.3173	42.5858	47.8076	37.9222	20.6658	31.0629	22.4892	30.8598	23.1611	15.3239	56.18	35.3815	31.3383	40.7764	27.6403	23.0844	24.4488	17.6869	9.59442	28.2989	30.1407	7.40488
ENSG00000048649	1.8206354	1.744012	6.9864747	2.788596	12.1348061	11.273638	4.0262402	7.310548	14.2916348	8.044566	24.719393	38.687913	6.787196	6.594873	8.284712	11.932487	16.82406	23.862391	14.965817	17.26234	5.582552	3.8089714	4.4046473	4.98413	21.291092	11.5572	14.42	14.0262	13.717	13.6306	4.29288	4.18488	2.81322	3.75204	3.97937	2.76772	1.40206	5.05822	3.96194	5.28059	5.32938	4.44332	2.69153	6.24071	4.98089	7.13902	6.54779	6.17676	3.51967
ENSG00000059378	7.5767423	5.74790110046194	12.961201	17.113221	11.862688	18.1572101	8.802738	11.523809	6.931218	6.5137865	20.6319	13.2622	15.2214	17.6833	23.2407	50.5539	17.1722	15.1703	19.428	17.3589	16.3527	18.6368	10.8161	24.2597	6.479	2.03036	2.1403	2.50404	2.31373	2.13425	1.04407	4.82827	4.53678	3.46163	6.4808	3.79443	2.14414	6.75346	3.1121	1.9108	4.29096	2.52294	1.20538	6.8723	6.84872	4.07837	17.2138	5.32538	4.56211
ENSG00000100146	0.030733972	0	0	0.0967069246329	0	0.6206600233426	0.6502020280636	1.33331740383248	41.48779	57.57069	30.3941	10.9065	0.951144	3.44369	1.18348	1.80438	0.0882187	0.291057	0.551601	0.303011	0.0236903	0.0406325	0	0.0431061	15.4753	24.2045	26.0833	31.6332	23.3537	24.3423	24.9841	1.19847	1.74443	1.18398	1.52841	0.798053	1.38461	0.217277	0.430002	0.174099	0.619897	0.816716	0.248364	0.0350115	0	0	0.0600371	0.0287555	0.14265
ENSG00000151552	103.7925312	38.1263436	83.3141383	172.385363	216.504688	33.048081	41.246864	28.266171	322.253904	439.231185	62.740054	69.39601	25.34856	28.5083	30.83023	26.747227	76.634465	96.214482	59.111818	72.151772	186.60904	206.268151	154.468427	222.45624	68.725697	147.58	125.096	147.688	127.316	132.559	71.8596	7.80689	12.0648	9.56757	9.96952	7.50654	4.8213	403.49	239.917	217.816	304.9	140.343	178.097	117.985	124.528	214.014	239.816	126.018	81.2343
ENSG00000162769	0.4158865	0.732894	1.9334309	1.569507	6.42366	2.321751	0.988291	1.447625	4.869989	1.974638	18.5433	18.4492	1.02193	1.05222	2.20195	2.58474	5.05864	4.47398	4.52987	4.09607	2.78753	5.33874	10.6263	6.03144	18.4144	12.4797	20.1865	18.014	16.4344	17.317	3.93913	0.915186	1.73899	0.710509	1.35501	0	0.245025	3.21667	1.17958	1.80033	2.00918	0.473298	0.153457	2.50265	3.34279	0.774825	7.83018	1.36771	0
ENSG00000141314	0.02057043	0	0.268641	0.1590727268	0.115432	0.1856664	0.4485288	1.097660576	12.670644	5.077195	4.21471	2.75389	0.0345558	0.252729	0.119012	2.13904	0.543923	0.362291	0.138814	0.26274	0.0782101	0	0.0387873	0	2.63685	12.1819	17.2693	12.0065	14.208	14.5596	4.33602	0.789792	0.995736	0.540382	0.87184	0.970992	0.0401289	0.434056	0.199481	0.210846	0.246145	0.450537	0.0994096	0	0	0	0.161221	0.154506	0
ENSG00000145526	0.03798738	0.0106473	0.237751	0.174767	0.1131189	0.127118	0.1805377	0	27.21852	4.419054	15.75994	23.91322	0	0.341349	0	0.0626199	0.233458	0.0195159	0.0428583	0.0248715	0	0	0	0	15.266037	9.29084	9.76086	12.8257	7.75713	11.579	6.598	0.0394152	0.0849685	0.0561509	0.0154894	0	0.0119359	0.103316	0.0282989	0.0154529	0.0529251	0.061767	0.0443755	0	0.037648	0.0484452	0	0.0224365	0
ENSG00000164070	0.943469	4.668455	8.01505	4.85054	18.11158	6.74068	2.873118	2.468929	17.697442	3.08642778	186.905	218.707	32.8709	32.0069	69.704	77.0365	65.33	70.366	120.144	53.2442	48.7693	80.5482	33.3174	47.203	154.222	177.322	191.145	191.962	192.374	176.04	92.4629	10.7883	9.80786	11.0489	13.45	10.4002	3.11125	30.6159	17.031	22.7975	23.8894	18.8734	6.24689	5.81045	7.78694	5.72039	16.0925	5.8577	0.875544
ENSG00000103227	5.10338739	3.872187	8.8470471	11.4151626	8.44094	3.3522523	2.8263225	2.8016979	12.59056312	7.509429	12.1905	11.0284	5.66637	5.71661	2.45431	7.68464	11.3602	7.47348	6.46792	7.64721	30.1967	20.3369	28.4668	31.456	16.4872	20.5309	19.7785	12.872	21.3696	18.7394	9.3454	6.62842	8.8562	4.46096	7.77991	6.96845	2.51281	6.63621	5.18719	3.38801	6.32397	11.5954	2.59696	8.46483	8.16738	6.67043	15.1276	4.53945	3.93107
ENSG00000114126	6.1017086	3.59518710053353	15.043867	33.6885952	35.56795759	30.06804	16.6849179	14.0003521992455	12.58089275	4.7788245472	13.57739	18.19791	11.19133	12.52795	20.95303	24.12748	14.574414	20.59355	20.08836	23.99	1.81119	7.533006	1.585368	12.10901	13.85205	11.02082594	11.0597	9.07301	9.91721	11.03661	5.206377628	5.22352	4.2763993709	3.68556000107771	3.81577	3.7833	2.498368514	7.47633	4.77038	4.59514	5.48408	3.3034200276747	1.39656	3.29043	4.50771	3.7636	12.4888	3.08856	1.6282700115915
ENSG00000069424	1.09662	0.44818054304578	14.51024556435	23.630049	72.06497230684	5.6231078	9.220405531855	6.3931756	150.177067	33.04384689912	118.4080259934	99.05703	1.615651	2.286973	0.808924	3.199913	2.871911	1.109908	2.019612	1.741125	1.050449	1.024246	1.202671	1.842014	91.38105	145.4	54.6403	134.772	49.3601	122.29	49.0657	8.61239	12.3886	0	0	0	0	0	0	13.2085	0	27.5694	0	0	0	0	0	0	0
ENSG00000169228	7.744245214307	11.412947	30.530345781017	31.2126102	28.42858	7.431718	13.874575	12.50627	38.2333000016999	16.604334	18.5712	11.5067	8.1159	11.691	6.66121	9.09018	16.9109	15.057759	12.2617	15.63445	4.12338	4.574089	5.73961	4.95277	20.9284	161.814	171.864	166.478	153.178	158.173	197.056	36.8769	42.1067	39.5975	30.2213	31.4434	37.6775	35.0713	29.7191	29.3088	31.5244	33.7624	28.1516	31.6828	30.8683	26.0029	33.1069	27.3751	28.7798
ENSG00000128346	0.3255311	0.0908845	1.534883	1.929777	3.327265	1.0398051250364	0.809054	0.953451	3.451868	2.388858	2.55058	3.4388	0.0893139	0.324134	0.302299	12.278	1.50366	1.04769	1.29473	1.38182	0.289478	0.247404	0.340216	0.058319	3.99677	8.27843	5.95972	4.84128	5.10062	5.87622	6.53924	2.1705	2.83194	2.06957	1.28432	0.832492	0.519048	4.38716	2.85836	2.22095	2.73826	3.78856	1.41799	0.585449	0.818469	0.262781	0.675672	0.724935	0
ENSG00000128944	3.4191218	4.4295146250012	6.40252280737	6.0744281	7.0827593342	6.100788	5.34539396293	3.2167022	12.048497	4.964243671	3.27858869017	2.23424	1.4600902	1.42267	0.699726	26.47175	2.539424	2.1481	3.60198	4.66555	0.803732	1.2897	1.34917	1.15001	1.44547	8.51892	6.32851	9.13315	8.10141	7.20685	6.04417	2.88135	3.4246	2.11144	2.99009	2.28162	2.35325	3.74271	4.6434	2.39763	3.75103	5.19833	2.33383	3.14508	2.90433	1.60962	11.2398	3.96859	1.53134
ENSG00000110436	11.265703	3.292831	0.123562	0.118337	0.0606619	0.870347	0.5608429	0.284727	398.484254	327.932000003824	444.3746	726.1251	0.448677	1.03459400590045	0.44089557	1.1799712	0.43633	0.314371	0.324825	0.22646	0.326445	0.336191	0.81245	0.5946933	395.7284	140.843	226.062	142.401	164.822	193.748	14.5448	0.0703417	0.150216	0	0	0.176108	0	0.147033	0.403774	0	0.250222	0.335461	0	0.371003	0.130876	1.10614	0.107142	0.380088	0
ENSG00000103067	18.591597	4.6001946	17.9100031669	15.280206	19.472681	0.2929521	0.1034693	0.1610094	0.57976	0.1165078	0.384716	0.2914486	0.11830548	0.2334763	0.0836875	0.10173	68.92982	69.77638	60.445271	54.29162	25.082044	35.255738	30.172332	33.26939	6.97329	0	0.0846947	0	0.0573	0.143648	0.0375349	0.210076	1.36354	0.867623	0.201828	0.125644	0.842652	6.18412	7.62214	4.1733	19.1754	24.3238	2.67228	11.4899	19.6424	17.7598	15.9487	17.0809	13.1947
ENSG00000082515	30.5291522	32.4106529365	47.722031	39.168683	67.92833076	58.26326856	55.2599843	32.4499032	32.266339	25.168133	39.5709	37.1704	46.3209	39.9364	43.6393	31.2353	32.5564	42.892	30.1776	30.8483	35.0489	24.8765	24.0977	27.1094	33.6669	72.1455	63.7531	82.9032	70.2867	68.8821	77.7256	68.5427	67.7972	67.5463	69.9914	54.5074	67.9049	103.722	66.0308	73.8519	72.0152	49.0093	84.1832	62.47	73.9225	44.9259	90.136	47.1932	65.227
ENSG00000170860	7.67465	5.46931	15.8064	10.1303	18.4155	11.848	8.94506	5.83082	10.2136	6.74387	45.7553	40.887	38.3794	29.4686	43.0971	23.7238	55.8347	65.1251	52.5922	39.2048	36.527	28.7299	22.5012	19.8347	36.2101	190.983	145.62	142.388	149.401	145.496	136.368	272.48	270.97	228.325	319.489	223.283	240.542	173.37	115.952	85.9925	128.249	99.9777	128.266	107.82	124.568	63.3591	215.177	95.7356	69.869
ENSG00000164880	10.2523067	9.5832364	22.621871	18.934887	17.634723	4.887163	8.6686263	9.254373	26.800611613	16.293861	18.0226	20.2581	4.41734	5.55309	3.10307	12.0153	11.6575	10.6681	9.65484	10.2547	5.99442	4.56143	5.94746	6.97508	19.136	10.1396	12.4894	10.2028	11.4377	12.087	8.79069	5.04659	7.65561	4.69714	5.00352	5.57352	3.20762	10.9105	10.3272	8.24395	10.1026	10.7525	8.60472	3.94419	5.57927	4.20193	4.21726	5.16372	3.84836
ENSG00000086504	29.03306232956	21.9325483	60.500712	84.64564220292	63.27606438178	29.3724328090071	46.3282633	24.4366420022156	83.783221	41.182323721487	52.4367	39.5647	28.7361	28.1617	25.0899	34.0365	57.3693	53.49	43.6747	45.956	46.4034	39.1534	40.5318	50.4989	56.675	36.3714	56.1765	45.8868	47.0883	53.8174	59.7725	31.4748	48.8556	34.567	47.551	41.4751	42.1833	57.1373	61.3366	36.0641	54.6127	56.5181	55.303	27.4691	51.132	25.779	43.1705	36.4404	41.0876
ENSG00000108666	6.278769	5.817946547	15.440959	13.6024109	19.817108	16.871584	13.959207	7.00261753	24.025912	9.85796	59.497	60.3483	8.44224	9.58618	10.5164	15.7391	30.7714	32.6478	22.0184	22.2809	14.6833	9.43502	11.6871	11.9582	54.4955	59.9874	61.4765	48.5101	53.2062	57.2722	27.5282	17.2426	13.6617	11.165	15.476	14.4801	4.54479	18.6541	13.7977	11.9656	17.5377	14.5476	6.78513	11.4331	11.5036	7.35048	13.0821	9.70399	5.45651
ENSG00000135776	6.019059	3.75374	6.541362	3.726252	9.767216	8.99539	4.686652	3.616439	8.63853	5.09548	14.7015	13.4369	17.9702	15.8417	25.8765	22.1568	18.4009	17.5066	17.8084	15.4438	19.4775	18.1051	13.47	14.644	13.4454	12.0515	19.2964	15.5889	14.6514	14.783	8.85941	5.91194	9.99803	7.50633	5.49301	5.52504	2.83914	10.4254	12.6501	9.37152	8.94115	7.21924	2.69167	9.97625	12.6945	8.67269	9.27164	10.8541	3.31537
ENSG00000118432	0.0395685	0.00726056	0.1968901	0.0386331	0.311417	0.2233538	0.0377175	1.506546	30.39232	8.038128	164.255	189.069	11.0306	11.6692	12.0764	11.7445	4.85542	5.7015	4.98272	6.48382	0.252541	0.135608	0.244332	0.170927	148.085	81.9766	98.0069	68.98	83.3252	88.557	16.6843	0.126019	0.119636	0.0949963	0	0.053285	0.0528485	0.440306	0.241433	0.196983	0.300508	0	0	0	0	0	0.190947	0	0
ENSG00000154767	6.310073	2.52664	15.7123788	13.7775018	20.461075	5.744038	4.161154	6.7822838	13.307528	8.901707	22.0791	27.3767	10.0211	14.4963	16.3421	13.2161	38.7571	57.6187	46.8206	53.6378	13.0724	17.348	16.3502	18.7436	21.4086	20.089	25.8938	19.4719	20.1907	24.063	17.1538	9.05526	9.24306	5.91718	8.75229	8.09802	7.15996	18.7571	25.5173	14.1824	19.2744	17.5017	19.1981	5.03318	9.23052	2.93031	8.08422	6.10511	3.57814
ENSG00000134954	9.311841	2.397708	14.2778134	18.108158	22.176523	20.3963174	16.3630036	48.128288	9.72699	5.972596	12.742255	14.4801	19.02998	26.55882	13.619519	18.99331	13.27229	10.326498	15.55954	16.10402	7.836969	6.460728	5.439111	10.31088	12.048488	4.49758	4.76434	4.17419	4.64466	4.04088	1.16937	6.21299	6.07698	6.20565	5.49683	3.28145	1.51675	6.50985	8.24887	9.31444	6.78528	4.01356	1.67742	3.46664	6.41847	5.4942	5.7751	3.85687	1.39423
ENSG00000100395	4.8585071	2.53654	10.4039604	14.301547	10.59045	6.5254489	5.9048071	4.9625796	23.420078	11.020692	19.5333	21.7893	4.16644	5.42133	2.12637	7.25186	10.9529	11.363	7.65494	10.0489	4.60817	2.42201	4.50302	3.85908	18.849	19.2429	23.4739	18.7469	17.9139	19.3169	11.4352	6.83512	7.32268	5.87645	6.04165	5.28098	3.23798	7.56085	9.05621	6.15132	6.38799	7.60921	4.55244	8.39335	9.33908	6.60129	8.21035	8.32515	3.83465
ENSG00000120278	0.589904	0.283577	2.733661	1.591	3.101303	3.472485	1.15774	4.11914	4.28923	3.3575913	9.47123	9.11585	2.26547	2.38165	1.99153	1.67186	1.63116	1.45723	1.82414	1.20256	1.38839	1.72092	1.62789	1.82176	6.89118	6.54109	7.79121	8.52049	6.00435	5.63991	2.4125	1.06576	0.930969	0.635685	0.66875	0.286119	0.237194	1.27541	0.891048	0.562324	2.22377	1.88961	0.198488	0.4724	0.59262	0.485673	1.15237	1.12592	0.320947
ENSG00000174225	0.0293106	0	0.2464691	0.42738	0.236079	0.227721	0.1985834	0	0.227976	0.0952345	0	0	0	0	0	0.247641	0	0	0	0	0.073544	0	0.0739591	0.0882374	0	0	0.783671	1.44971	0	0.876961	0.703718	0	0	0	0	0	0	0	0.532689	0	0	0.593115	0	0	0	0	0	0	0
ENSG00000114638	0.0722652	0	2.8516600993	9.76561	1.55461	0.7324158	0.03233452	0.0899792	0.1180328	0.024201	8.50473	2.97582	0.369965	0.984041	0.349597	0.86847	0.174831	0.619453	0.446246	0.202355	0.0381724	0	0.0760583	0	4.61224	1.08399	1.08425	0.51183	0.721165	0.402819	0.345718	0.306341	0.262331	0.310281	0.332108	0.284573	0.204531	0.474489	0.624469	0.197761	5.07867	7.29048	0.251024	0.056129	0.474975	0.311366	0.194579	0.275022	0
ENSG00000176160	0.0983108	0	0.0360805	0.0103635	0	0.00768601	0	0	0.122238	0.0341679	0.3353	0.428121	0.0679354	0.0673845	0	18.28668	0.54945500155384	0.318561	0.18073	0.413156	0.502987	0.34749	0.403832	0.853137	0.0829495	0	0.14424	0	0	0.0821079	0	0.0632516	0.290791	0.0328407	0.0484074	0.255883	0	0	0.0967391	0	0	0.350573	0	0	0.0602747	0	0	0.0719183	0
ENSG00000126950	0.0504047	0	0.307711	0.840506	0.127665	0.228753	0.134662	0.208324	51.126059	13.4175	157.705	123.205	3.93004	4.74821	0.96723	4.98037	3.52045	2.12021	2.95602	3.47798	1.24111	1.53227	1.54637	1.84188	173.278	74.3058	104.595	104.729	86.9916	102.263	73.9597	0.713112	1.81501	1.53114	0.72681	2.56015	0.520782	0	0.17976	0	0.219097	0.851503	0.318478	0	0	0	0	0.815636	0
ENSG00000165716	4.567334	1.208418	9.08865	11.94733	6.3337	4.987261	8.03075	5.45319	19.99974	7.362937	100.917	89.1814	1.519675165	2.57492	1.38842	3.15362	6.88775	6.47899	6.28261	6.68315	0.578068000735234	0.510071	0.894261	0.5056870629832	81.8893	22.447	28.9465	24.3847	22.6573	27.1575	31.1542	0.999965	1.06589	1.22424	0.921623	0.909782	2.05476	0.924331	1.6289	2.35091	1.69852	1.82129	3.24977	0.765633	1.03946	0.928067	0.629476	0.563206	2.13767
ENSG00000054356	0	0.00874543	0.0754416	0.0328006	0	0.062619	0.1605168	0	154.449028	34.443695381	31.052762	21.2434	2.895310602236	4.093750357832	1.39078342354	4.1971100034212	4.497748	4.08515	5.88660000011133	4.62022	1.844800835181	1.7333400346901	2.52079000342951	2.74829372103	45.317215	203	208.286	174.511	197.109	201.432	280.61	3.3842	3.93877	4.81878	2.14105	1.59979	3.55826	10.047	13.6218	14.5816	10.9972	12.0483	10.4387	4.33712	2.06799	10.5064	3.37495	4.61626	5.86242
ENSG00000078269	1.423324157696	0.3099467	2.2519061635	1.97973190084258	2.043604	4.2634465	2.25396090379157	1.6303348004768	29.0349110753407	17.9669373	4.14615	4.04465	1.4383	1.82142	1.82211	6.89058	12.1904	11.7202	10.6575	7.95698	2.39124	2.58651	2.82549	2.12173	5.31793	2.08589	2.64877	2.26538	2.45601	2.83215	1.61056	1.15442	1.95341	1.51341	1.1677	0.688373	0.643905	7.79405	5.23279	6.61715	6.18046	3.92408	2.55459	2.65817	2.3924	3.76769	2.13834	3.21262	1.51193
ENSG00000102606	6.3993303	2.1336533	19.2327506	22.9182141	15.5918794	17.878686	9.6874557	26.465808	71.586042	23.223794	44.2015	48.7661	29.3106	24.0155	40.2628	27.9169	8.74376	10.3151	8.6358	8.23859	10.0175	9.63611	8.54558	8.76216	34.5091	43.0589	48.6367	47.7228	45.76	38.5424	31.8946	13.3306	12.4352	9.7081	11.1671	11.1021	6.77017	9.05909	8.44217	8.21915	7.68871	8.00019	5.99042	9.31579	7.11929	7.32233	7.03815	8.68552	4.23197
ENSG00000108389	16.992864	5.303044	12.091703	19.756979	19.332227	7.998058	5.2231586	3.524644	44.25686	12.8866809	32.485906	37.2017	4.96794	5.559091	3.81596	5.882389	25.747977	21.237517	24.4413	27.083718	10.282388	10.2346971	7.0433245	11.3665	35.490031	33.3065	44.1625	36.6145	47.5199	45.0789	28.1762	12.925	14.9794	14.6334	14.6062	12.8141	5.9982	15.938	16.415	14.922	13.6847	18.9141	8.1647	14.1554	10.8211	13.7659	10.421	13.1316	6.26707
ENSG00000118017	0.0156824	0.0211459	0.524212	0.289252	0.209735	0	0	0.0251025	0.0336882	0	0	0	0.129242	0.157583	0.294641	0.328655	0.31783	0.148495	0.232586	0.130012	0	0	0	0.0583383	0.0786337	0	0	0	0.260377	0	0	0	0	0	0	0	0	0	0	0	0	0	0	0	0	0	0	0	0
ENSG00000197976	2.811884	1.92728	7.507813	6.611515	6.601264	3.155971	3.569862	4.398549	6.676809	3.375464	23.7548	25.8852	12.6832	14.7633	21.0394	17.7554	17.757	26.5476	22.1228	19.2699	9.92625	11.7828	11.5918	9.50738	20.9244	17.5649	17.7459	13.8787	17.8743	15.5979	17.1689	10.1746	8.03611	7.32044	9.35595	6.39943	4.81748	9.88777	7.99953	7.65297	14.7288	14.2765	8.28719	7.22516	6.44596	5.14404	9.81099	6.70427	7.83511
ENSG00000147687	20.797966	15.745299	39.8177099	24.1808010132221	46.493658	43.368241	32.353599	22.1275929	46.21275	32.573473	72.487501	73.60103	28.744222	29.099719	42.223284	32.40338	53.93954	82.29771	45.53766	49.28182	31.19805	27.3675	25.901529	27.93235	64.4019000008397	22.9809	37.6868	38.698	37.2246	25.3948	18.5317	12.4852	15.8643	16.2708	17.8997	9.52287	10.0515	22.9075	13.2873	15.2724	16.0028	11.621	8.4169	14.8411	13.8472	9.82351	19.117	11.3119	7.55971
ENSG00000100029	10.8841673	11.1336101	26.62447685	38.8848305	29.003648	7.70187027	8.1221195	9.882366	29.1106389	19.9379664	25.3923	27.9156	10.8712	13.4903	4.62103	12.2269	46.5988	40.6598	37.4104	44.048	16.4486	8.91437	19.5799	16.6504	28.0634	29.10362	29.68869	30.00095	20.65337	19.75776	35.3052	20.41339	23.06562	20.49393	14.86558	12.38104	20.73472	28.1397	25.20427	21.07206	22.54145	22.62337	35.113	22.37541	31.0277	14.52886	27.88531	13.71245	27.57267
ENSG00000169851	0.1065991	0.028729	0.780272	0.5127641	2.0026413	18.543221	9.627565	4.878275	43.395123	6.8395252	28.6294	29.71377	2.108279	1.598069	2.89261	3.447522	0.936646	0.704589	0.888355	0.8211444232	0.0151036	1.288773	1.447711	1.81465	24.79017	8.71912	18.7591	16.7554	10.5252	18.6065	10.1801	0.514079	0.958806	0.850169	0.525703	0.347442	0.395278	0.285247	0.385552	0.322961	0.358858	2.73822	0.111569	0.0679577	0.0458748	0.21979	0.140529	0.109287	0.0435004
ENSG00000268279	1.56535	2.29494	0.157469	0.30301403396	0.239075	0.392486	0	0	0.240975	0.283512	20.0511	28.4344	10.6874	13.315	19.4117	18.7212	19.7269	22.6344	17.9473	20.6169	9.75471	7.83675	9.93825	11.9046	22.6738	5.06981	5.04288	6.91067	6.47414	6.52392	3.12328	9.73043	12.7251	11.4412	10.8176	10.9416	5.20674	10.2333	9.59209	7.01668	9.79003	10.1884	3.82631	7.02781	8.74136	7.06532	10.7396	8.67251	3.30616
ENSG00000154114	5.2493432	1.5841738	4.6482615	5.2655440406067	7.2167446	8.860936	3.919952	3.617825	8.921625	4.3115804	18.3086	16.503	4.67627	5.05988	3.27864	6.65229	10.2754	7.49582	8.24262	6.07268	26.0259	11.0208	25.1553	12.7755	20.2006	37.3664	36.7521	27.8953	36.1693	35.1211	12.3567	24.2969	24.3901	17.0625	21.1832	23.3014	6.33992	16.4887	18.7868	12.327	16.7789	13.9665	4.93083	17.616	20.7327	13.2332	20.9961	15.4859	5.67273
ENSG00000198586	9.4712352	5.0037857	13.285242	11.694065	23.987819	10.6249489	4.602682	5.3319231	36.76457368	11.696193	62.566986	79.960263	11.238857	12.940884	19.970158	23.619353	26.704882	34.577404	23.6506	22.534865	14.431368	11.46497	13.352102	12.572052	55.986471	79.2393	85.9178	61.3702	88.1708	72.0742	42.9504	12.7449	13.6743	12.3288	12.2364	10.2821	5.26562	30.3078	18.6736	21.9172	22.3919	13.4415	13.6299	12.2452	13.7413	15.7181	16.9895	12.6622	6.2742
ENSG00000142949	27.770169	9.14942	28.8374262	34.8916793	30.55680628367	4.090295	1.316761	1.690726649	56.123526	20.21813506	26.63486	28.05174	4.245872	4.682268	3.243907	5.237618	31.069946	28.0094811	23.196786	25.59009	8.469899582491	4.75698485	7.468290325233	6.7661	29.60161	35.9926	40.3393	38.4632	36.8002	41.0277	22.7907	11.5651	14.0816	13.5951	10.0333	11.1169	5.67173	66.6458	52.8956	52.2057	60.0365	46.2731	28.6025	20.9582	25.4702	26.1369	20.0275	18.6568	11.239
ENSG00000010244	16.2183108	16.1142813	50.4375859	48.867861	54.464036	47.984125	27.394689	35.082532	77.842373	33.212748	146.628142	129.6305	82.13492	68.7366716027907	112.12948362371	84.891213	106.983259074491	103.759161	112.481862	85.890133	63.7655736	61.4331111	59.1031942	61.16072	122.855821336981	119.8707	155.7336	169.2859	150.7237	149.3472	178.3787	49.3581	56.9323	72.8178	47.2913	45.0552	55.1289	76.8051	53.1951	79.537	71.1776	55.0408	63.30806	45.4432	50.0224	65.9026	68.5081	61.7571	64.32312
ENSG00000102858	9.7618848	6.27422083203	13.9955944	17.4323573	19.180146757007	7.77570830116053	7.3240667	6.6353803	38.3734090058082	13.249471155	57.4992	58.0518	10.80216	13.25774	6.591718	16.52141	35.3218	39.3795	32.3684	42.4984	13.67007	12.01023	12.93543	15.37432	64.4039	75.5962	90.1377	63.6025	78.2793	81.9396	87.3098	26.1216	36.8597	23.5166	21.7059	24.3072	16.3466	44.6976	47.3449	36.0675	39.3795	41.9551	31.2063	26.5097	28.4729	22.9259	22.4472	27.0772	27.5033
ENSG00000119396	31.9496	20.6745	36.5456	45.2005	49.8138	32.753357	18.423	20.2358	82.404758	39.2922	245.782	230.792	41.2206	44.0455	44.1026	41.388	128.641	157.139	122.779	110.73	77.6305	62.3085	62.3216	66.7259	209.978	213.149	255.334	275.926	240.593	237.317	251.052	43.6941	50.5175	53.4796	47.6036	46.0134	32.1296	79.8202	54.0132	80.3861	65.3259	51.9158	56.0009	33.5894	41.9761	55.6504	53.128	41.8501	58.3882
ENSG00000099937	394.503	75.6704	0.166676	0.170201	0.0622855	0.1848927	0.0972062	0.177712	1.54758	0.494577	0.770154	1.54761	2.96287	6.21216	6.38793	0.674915	2.66973	0.805498	2.92169	1.01915	1764.97	2466.39	1832.37	2030.5	4.67999	4.18226	4.84033	6.93123	4.78933	3.91246	2.71767	0.574982	0.993341	0.316935	1.85599	2.21116	0.730451	1.70034	1.77362	1.81821	2.75032	2.46012	3.31614	712.743	658.93	811.746	472.074	647.747	613.732
ENSG00000166347	926.425340213971	843.979073	621.44081	781.07739	964.03083	86.484075	62.062989	63.470578	40.335357	32.1476422	42.4175	31.8962	53.31574	51.040167	79.610546	45.56075	1069.85513	1340.13159	1198.32952	1223.44809	1388.58864	1129.57611	969.6741	1058.10483	115.161	49.6917	51.6699	41.8231	40.6973	42.3837	56.193	52.3708	69.1276	52.8247	55.7273	52.9159	59.7924	320.692	562.966	533.322	361.505	255.62	522.944	448.685	496.748	506.268	484.08	500.149	721.701
ENSG00000169223	76.7141597	93.386003	75.948498	82.233239	103.22705	30.319841	35.864429	31.294105	33.14908	25.236784	51.67289	44.30251	29.07204	29.66615	14.82811	24.85851	83.8241	82.33829	69.46086	72.37259	58.23495	54.71288	81.42432	66.6667	61.7047	95.8627	104.253	99.5159	124.029	107.16	56.8082	89.2667	114.867	86.6355	107.712	92.0328	43.2087	128.553	102.538	72.5042	150.546	199.149	51.3416	104.579	133.505	93.5356	204.407	91.4302	46.0443
ENSG00000099940	14.099675	15.22957	12.622268	16.477405	22.5557155	15.234278	12.715321	11.3132162	21.819134	9.387747	62.4279	73.7984	25.2655	29.3952	58.1429	27.9277	42.5741	53.4726	41.4548	37.2133	26.9455	25.5834	20.2252	24.6676	54.8879	19.6656	20.8935	19.9822	20.5531	19.131	15.3421	8.20463	9.01566	10.3235	7.11553	6.95531	6.59659	15.5155	10.2347	9.95153	13.0383	8.75019	7.52427	6.83429	5.21541	7.19282	10.0975	5.27483	5.27196
ENSG00000023228	25.685404	15.109717	43.25641474	47.58402	124.156824	221.2375	183.942326	55.368323	61.81673494	22.04542218	111.64	112.461	208.169	237.503	276.345	287.334	127.92	134.529	117.117	136.157	95.6399	79.4278	65.2436	105.683	104.332	81.45	94.3721	84.432	85.1111	79.9545	59.2181	243.629	206.483	189.923	227.043	209.781	104.194	138.162	124.863	95.8527	129.115	73.1726	73.0175	53.1489	65.5865	47.6388	75.0801	45.5893	42.0501
ENSG00000067225	6.0265875	5.2613213	405.6594031	515.579611	411.860815079354	422.409811	455.791691	189.043698	820.08523833809	272.057523	654.79870000065	603.0595	165.1425	242.718878	122.36315	245.79036	74.82011	49.607240421	82.60477	59.06955	15.26451	9.80043	12.43506250946	9.181206	627.495600004118	1043.547	1046.874	1110.217	948.614	910.141	748.6027	576.573	587.473	728.814	775.093	722.582	315.3709	102.1799	63.7774	49.9747	80.7184	68.4773	43.37856	9.35308	11.80626	7.95005	19.00513	11.25674	5.17963
ENSG00000108176	32.571906	46.432035	13.915282	14.408334	25.656408	3.302074	2.909425	4.730908	34.418193	18.329659	89.2461	78.62113	12.454	14.86911	20.01178	18.03014	33.58778	43.9732	21.949052	18.19242	23.16606	43.4282	15.05975	41.031813	93.82912	41.2865	42.6265	37.4714	40.8572	29.982	41.4884	17.5856	21.7351	16.1083	19.0869	17.7348	14.1176	39.9116	59.7552	46.071	42.3713	25.6596	32.3188	65.625	71.7054	245.626	9.10371	85.255	187.349
ENSG00000187094	0.4533986	0	0.112068	0.179356	0.0919222	0	0.171439	0	294.19833	94.83145	79.952	67.4203	0.236037	0.177308	0	17.3728	0.0815999	0.374569	0.104309	0.484166	0.0892004	0	0	0.108308	102.713	83.2365	72.7575	54.5899	61.5398	86.5134	51.5242	0.23496	0	0.107377	0.0702784	0	0	0.0989607	0.20365	0	0	0.374046	0	0	0.0878002	0	0	0.101419	0
ENSG00000241973	7.8373397	5.68019238	36.519272	32.048979	26.10787	8.7925649	14.3400190638	17.26711	180.70619	67.154591647558	81.45001	93.9315886355	16.755191	19.4015652454	19.0476426881559	20.790392	28.679077	30.023672075	26.4960435217	25.1167484053	26.268613	24.71141	26.7634205383	28.819349	74.14831	71.662	81.9167	72.8098	53.8938	50.3757	34.2436	12.6073	13.0987	10.7739	9.11451	8.45749	4.36787	11.4826	11.6112	10.156	8.83113	6.83046	5.97253	8.15914	9.35038	8.28426	6.69389	6.77717	4.65417
ENSG00000082258	4.8194048	2.4350383	10.2727945	4.445419	14.004351	18.056132	6.282715	9.993324	26.870105	9.136175	17.498	24.4549	7.78751	7.7617	8.73689	7.70384	14.3614	17.446	16.6624	14.7682	6.38281	6.0767	6.88682	5.08424	18.7624	16.7853	18.238	64.0725	21.5705	18.852	10.8968	7.57104	7.84987	10.1831	7.39566	6.85831	3.33131	10.8761	7.82062	19.8841	10.1965	9.53582	4.36618	19.0305	12.4725	46.2356	16.1296	21.2138	7.38308
ENSG00000132485	19.665463	15.47849	38.02218	10.974465	41.563592	68.3596900002786	30.53883	33.72418	106.8453	40.96599	137.1769	169.9894	44.6404	45.6922	55.42937	48.6135	60.437	68.9243	53.636	44.9774	38.18723	26.32225	28.36522	27.42502	127.7295	117.834	127.187	111.414	135.509	134.166	77.4854	36.3135	28.0104	27.4248	37.2533	35.2049	13.1587	47.189	28.8293	23.2002	41.1069	27.5672	17.7877	22.7438	19.3652	12.4613	26.8982	24.9259	6.45052
ENSG00000161405	0.689871	0.106757	0.295242000116901	0.589723	0.357952	0.396587	0.172158	0.329272	0.355689	0.161412	0.248145	0.172243	0.617847	1.1693	0.209333	0.755813	1.90115	1.22716	1.94052	1.67815	1.25679	0.862654	1.27343	1.31931	0.514893	0	0.077684	0	0.1043	0	0	1.02516	1.49844	0.200215	0.68638	0.0914624	0.0416257	1.88335	1.09293	0.884304	1.47104	0.826971	0.104246	0.385566	0.467217	0.339202	1.54374	0.316019	0.21052
ENSG00000139445	0.01658055	0.0266043	0.1473195	0.3262385	0.3046343	0.0651263	0.0380527	0.031888	0.10182500166776	0.0266906	0.148946	0.183218	0.0469709	0.172211	0.127596	8.6522	0.0160999	0	0.0204552	0.0939202	0.813663	1.2533	0.265194	1.03246	0.0281387	0	0	0.374029	0.144229	0	0	0	0	0	0	0	0	0	0	0	0	0	0	0	0	0	0	0	0
ENSG00000152977	1.101599	1.483919	0.00892781	0.097008	0	0.0114996	0.00550991	0.376223	18.004168	10.40171	6.33976	4.49405	0.0980567	0.262547	0	0.0243095	0.405619	0.143788	0.21073	0.0414021	0.240908	0	0.180355	0	10.0406	67.8837	71.3977	110.387	80.0191	70.7541	135.4	0.06606	0.0745716	0.0176124	0	0	0.033746	0	0.0248554	0.0737421	0.0304564	0	0	0	0.0317826	0	0.0265439	0.0847213	0
ENSG00000149177	4.7576932	0.79875348	9.72102835	14.4749192	17.1788981	1.7321512	1.1842494	1.1118604	11.4552698	4.802338	8.42752	13.7577	0.886522	2.12386	1.60863	2.9675	35.4525	47.8019	38.0341	35.3799	10.0044	8.69354	9.31773	10.743669154	11.7346	6.33995	7.84908	6.29235	6.45514	6.76768	2.08896	3.52386	5.09593	2.8446	2.88329	1.48135	0.379065	27.8997	18.998	31.7703	19.3671	12.0079	5.67283	2.90766	5.48744	6.2512	6.38023	4.75566	1.50312
ENSG00000151702	2.4058334	0.9988172	5.199855	3.543814	5.351084	12.551426	9.116209	15.232714	6.744303	8.5173649	12.726034	11.381135	25.5293001	30.919652	28.6289	24.502	11.22238	8.577907	13.471455	13.25352	8.63688	8.63279	7.1293	8.349082	8.85007	15.2979	15.1463	10.2435	13.5443	14.5869	5.29103	13.0135	12.7829	9.32114	10.2732	9.35705	7.09624	8.94135	10.64	10.0985	11.3539	7.1119	4.69392	6.18767	7.21577	5.69383	7.41801	6.48872	4.60299
ENSG00000183166	0.0433829185196	0.1033402	0.0236512	0.0129597	0.0227214	0.07590507	0	0.00476332	18.041593	3.57128080084972	33.4673	32.5941	0	0	0.0331487	1.15338	0.0282906	0.031516	0.0367299	0	0.0308581	0	0	0.0736728	31.0074	30.6366	45.0317	44.3386	34.2315	36.7463	10.5329	0.114254	0.256703	0.186383	0	0	0.0641833	0.123501	0.341372	0.257005	0	0.099465	0	0	0.107728	0	0	0.129347	0
ENSG00000135801	3.734673	2.38129261	4.933923	4.574258	6.926816	4.616622	3.976862	2.915437	10.138882	5.462668	12.7071	11.7212	8.5939	12.2718	8.76307	15.1747	7.48113	7.61405	10.4822	7.92627	9.0698	9.46423	9.13365	9.09929	11.9754	12.261	12.4724	10.3422	12.4495	12.0947	6.42286	4.75976	4.47211	3.7923	5.05715	3.54581	1.42632	7.74135	5.92414	6.14821	7.04448	5.55957	3.08017	6.87304	5.65349	3.60043	7.98468	5.45603	1.12174
ENSG00000121486	5.324604	3.803435	7.66503	5.992286	15.239641	14.872117	7.11917	8.153469	15.94724	6.823093	15.49565	18.09785	6.117243	7.87702	9.31845	16.51636	15.7792	19.40576	12.48837	14.7261	13.47982	8.909437	9.753168	9.59066	12.7411	56.4707	39.2575	54.1459	35.2869	56.6483	52.9202	42.9539	22.6274	29.6361	26.0334	38.5426	27.4719	37.0368	21.4608	29.2875	21.316	35.1267	29.3304	24.2955	13.1521	12.1503	13.1774	27.6352	17.5824
ENSG00000163818	4.3240277	2.85965350012526	12.90108217	5.083368673	21.2788408	8.293411	3.7334455	4.0098742	36.1544	9.64179557394	13.1898	15.333	0.747543	1.02438	0.246454	17.0981	4.71024	4.50306	3.20487	3.35345	0.568542	0.0328431	0.50165	0.284866	12.0576	49.1601	54.4782	40.501	47.157	44.9719	25.6292	7.2422	8.26651	5.83191	5.71614	5.50235	3.0756	32.1026	27.7172	18.2716	22.1112	20.0484	12.084	6.80826	6.88316	3.16027	7.32434	4.95947	2.48251
ENSG00000108239	2.109811	2.7616071	5.116765	5.055215	4.719147	3.951987	1.896987	2.13707	17.83027	29.592595	68.075	71.8226	7.81414	10.74367	12.56393	10.5136	27.274888	29.797315	22.82021	21.62861	8.32672	10.7205	9.04564	10.461471	62.6652	110.994	113.314	86.935	114.261	97.8365	56.1092	22.1053	28.3116	18.2305	20.9201	18.3646	12.0127	90.6444	81.904	62.1269	86.0439	58.9202	48.7058	17.2031	17.8765	13.5093	17.9942	16.1345	5.07374
ENSG00000130589	3.3998748	1.57836642	2.373194128	1.879588	2.9269842	2.1840275	2.6376947	2.1423099	1.305025	1.7698714	7.44907	4.31662	3.14867	3.08854	2.15319	4.54432	4.38919	1.68316	5.64875	3.98973	8.73397	8.55971	7.8753	11.7181	1.92012	0.720675	1.01551	1.90141	1.09948	0.752461	0.242581	1.15915	0.85626	1.86157	1.39693	0.447963	0.16169	4.89777	1.09332	1.6523	2.20644	0.532575	0.42273	2.24256	2.56361	4.6209	12.1128	1.99209	4.11341
ENSG00000087502	27.024783	33.5662436	36.80845731052	6.5982560047639	50.350251	112.321037	41.63349277	39.773984	73.376671282934	36.3163634	57.78739	69.30655	20.71825	24.583935	24.91976	25.178805	60.35431	70.11217	49.98055	56.6326	47.94917	42.10178	49.92909	48.36091	56.32221	15.1938	20.5176	17.7794	21.1515	18.9787	10.4066	16.2369	20.2312	14.5626	17.1112	15.0099	8.39573	24.8273	23.8484	19.2608	29.2066	36.1755	13.3034	20.8292	22.5137	12.3499	37.3022	22.1087	7.69422
ENSG00000153086	87.519605	70.006563	73.158155	102.660852	151.178225	0.0954989	0.0856927	0.137836	0.0952343958	0.134611	1.46975	3.34371	2.19192	1.3061	1.59153	2.76462	91.9701	104.016	110.999	133.044	20.7582	34.9967	10.3827	15.0124	8.31571	15.27166	12.502939	10.932237	11.074412	9.422034	6.079181	5.281429	5.16584	4.308049	5.85866	4.218861	2.065666	41.15633	64.81943	56.666014	59.06068	30.79908	50.62652	49.0518	54.54665	96.03681	31.584	40.01024	31.9235
ENSG00000119969	0.4806134	0.3472757	3.7188636	1.68975346964	1.703474926	0.571944	0.5152219	0.2097107	1.388808	0.5204568	2.6495	6.54228	2.07213	2.91616	3.95348	11.7779	4.54715	4.42045	3.79976	6.70952	2.56058	2.10443	2.9714	5.69873	3.1842	4.10129	3.4169	2.59089	3.55392	3.68104	2.89451	2.30683	3.16169	2.7242	2.64783	2.54889	3.5044	2.10539	1.44482	2.03539	2.00444	1.66021	1.35985	1.73511	1.7851	2.48529	6.02499	1.6331	0.88919
ENSG00000120645	0.1344325	0.08940839	5.6004435	5.950544	7.276307	0.751266	0.421185	1.328082	56.88501	21.24662	30.3232	35.1076	0.0238967	0.0261658	0	0.26094	2.95622	2.88676	1.00022	1.09553	1.19189	1.09421	1.95183	1.81779	27.296	14.122	26.6748	26.9124	19.3633	22.32	4.04454	0.170921	0.134366	0.242716	0.0195464	0.169315	0.0595779	0.280027	0.347541	0.196488	0.403049	0.111299	0.315894	0	0.0247023	0	0.0414188	0.0293063	0
ENSG00000276023	4.719871	1.93662	9.477391	8.321848	9.496077	10.018382	10.252689	6.203455	21.321494	8.628773	75.829694	71.95183	12.58464	14.469535	9.732225	14.1009	13.751245	11.02831	12.1136	9.91441	4.284483	2.09777	2.8973	2.76522	87.35038	7.81063	15.7426	0.752009	11.9974	13.5157	18.1524	0.18119	0	0.0945963	0	0.748403	0	0	0	0.131484	0.171935	0.671971	0.223269	0	0.177507	0	0.1496	0	0
ENSG00000136938	32.470509	22.974163	60.770393	49.811641	71.40398	48.700802	37.843849	61.69291	58.13992	77.62134	42.9129	48.7774	35.7402	43.705	35.0399	49.3055	62.7727	86.34	67.5759	73.5425	34.4672	28.752	32.2239	36.7601	40.3254	163.61	159.227	162.73	157.158	136.197	251.84	134.468	137.145	124.028	121.972	87.2389	201.955	152.45	142.574	132.514	138.25	125.625	211.501	150.727	139.436	97.5323	170.715	120.972	254.643
ENSG00000135763	0.448873	0.3644209	1.273817	0.986021	1.812092	1.523056	1.064296	1.090382	2.601565	1.162637	5.41065	5.59583	2.32498	2.31915	1.84298	3.08173	2.57036	2.6879	3.5693	2.63284	2.8474	2.36907	2.46069	2.58475	4.87088	5.16145	7.43307	5.98522	6.53195	5.86294	3.28296	4.88729	5.64795	4.52209	5.03475	3.57771	1.73334	5.42971	4.9448	4.6519	5.45381	3.49906	1.37454	3.78851	5.68436	2.63112	5.05931	2.51807	1.42984
ENSG00000177483	0.151568	0.03421897	0.397362789	0.288898	0.4740171	0.4461344	0.0992673	0.2333554	0.2110026	0.0627091	0.756748	0.93401	0.0599987	0.253045	0.144063	13.188	0.144004	0.0720244	0.211113	0.153375	0.0448366	0.0767888	0.134781	0.164628	0.365476	3.01565	4.56833	3.78734	3.64448	3.20849	1.07254	4.86885	3.36723	1.38994	3.70269	3.77838	1.1779	0.800441	0.409734	0.628245	0.342693	0	0.162087	0.510025	0.357525	0	4.14424	1.84808	0
ENSG00000138231	1.66122	1.28559	5.775804	3.792203	7.066373	6.08006	3.4293589	2.5253	5.06635	4.823233	51.2692	51.7203	36.0556	31.4994	37.9343	32.314	47.9968	60.9881	45.4252	40.3778	33.1091	25.7595	27.9331	30.1382	42.0645	10.7475	9.5428	10.7839	9.98161	10.0026	6.41551	8.91131	9.88938	5.9767	7.70572	6.8538	4.809184	8.70928	7.38651	6.37901	6.86672	6.67357	4.779767	7.26417	6.37829	4.34258	10.2326	5.4609	3.014958
ENSG00000173585	0.0421397	0	0.296764	0.307413	0.102516	0	0	0	0.156221	0.034096	0	0.0900498	0	0	0	0.704002	0.119884	0.0892739	0.0507655	0.174967	0.259201	0	0.172376	0.10508	0	1.98432	4.41785	1.69138	1.88961	3.14742	0	0.570789	0.575313	0.191342	0.484196	0.101284	0	2.21067	1.75717	0.527953	0.877237	2.26309	0	0.223973	0.159688	0	0.387706	0.364964	0
ENSG00000107872	2.5158600675256	3.697344	7.340659717861	9.27106	7.00585000137074	1.592496	3.238266	2.013878	14.5128720007007	4.22457300547873	16.4718	10.8239	1.77997	2.10445	0.964625	2.74431	4.32401	4.03524	4.62402	4.46816	1.22885	1.78209	2.89095	1.25254	19.083	24.5082	25.2636	22.9837	24.5916	24.2116	13.8342	3.03303	2.93704	1.76037	3.02299	2.73615	0.943966	5.3109	2.53853	1.4357	3.24247	3.30914	1.33739	1.78247	2.27301	0.877292	5.12487	1.12908	0.637977
ENSG00000170881	11.6813	8.82387	9.979764	12.9586	16.475561	15.54102	9.7912	8.172316	22.36305	12.0334	31.589	29.1446	21.2142	26.2319	34.0839	49.022	41.4678	52.12	52.5459	40.9205	42.1186	41.5827	32.9599	46.9091	29.9348	25.6146	29.5619	26.4972	24.2999	27.1018	17.864	24.5248	27.2974	26.4546	22.7909	23.4479	12.8839	61.1493	34.5137	54.7685	48.461	28.3187	30.0069	31.8084	29.5355	45.102	46.5326	24.449	21.3115
ENSG00000155313	7.0620196	6.3924474	17.2040327	12.54876025884	33.092837	34.721274	17.291119	17.531635	26.41239	10.0992751	40.6108	44.2603	14.01975	17.96227	27.901	21.16306	14.05296	15.14719	16.06011	13.98604	10.42506	10.22051	8.12931	12.87383	32.7399	29.9513	33.9581	25.0492	30.0343	29.1717	18.4901	17.2251	17.3776	14.1428	16.8521	13.4144	7.37301	16.7521	16.5599	12.8554	13.9459	14.7889	10.5273	9.64427	10.7851	10.1031	13.089	8.11584	5.29954
ENSG00000121101	0.4184876	0.2409324	0.7283163	0.673528305	1.3756394	0.1329411	0.0114283	0.2679494	0.3298817	0.371023	1.90136	4.27072	4.826	5.06821	4.03288	15.0927	1.21704	1.15887	0.763067	1.02245	0.399895	0.371204	0.303479	0.355986	1.96682	0	0.22152	0.20137	0.588695	0	0	0.393126	0.442852	0.330872	0.447495	0.387303	0.11159	1.49376	2.51512	0.761075	2.16367	1.37973	0.992916	1.35384	2.26199	2.5848	1.87168	0.672599	0.289005
ENSG00000059915	0.3697314	0.1954547	1.4782865	2.141617	1.259958	0.3428855	0.5769052	0.6323228	128.49858	39.777603	12.7778	11.0725	1.56118	2.51207	1.11258	2.79763	2.58679	1.13521	2.3031	1.64581	0.240893	0.196937	0.393341	0.221862	13.8127	35.6223	39.4681	26.2135	34.8963	36.0199	32.8362	0.579772	0.606622	0.52895	0.430303	0.209063	0.157417	0.841745	1.03095	0.809264	0.750125	0.662496	0.38211	0.293852	0.375444	0.130181	0.309956	0.239655	0.0550161
ENSG00000033867	0.79142826	0.5517023	9.52337987	1.5358087	5.395757	8.6341864	2.3313528033057	4.4377025	6.408679	2.3784607	15.4373	26.1484	7.39665	14.1957	12.9247	16	3.12993	2.40279	3.01315	2.48412	0.81291	0.699542	0.790527	1.10064	17.561	3.95679	5.61734	4.15443	3.56774	5.22444	0.662116	3.79709	2.63515	3.44905	3.96217	3.67234	0.662141	2.72581	1.9812	1.75388	1.82331	1.70862	0.307496	2.09904	3.10368	2.76239	2.96281	1.83205	0.341785
ENSG00000095951	2.8212128	1.5414415	4.683632	3.2728178	3.838076	2.90163	2.4819441	2.6870185	9.97536	4.428436	20.3432	23.8341	8.65243	9.44436	10.0613	12.4909	9.77235	9.19631	10.5186	8.84155	12.1857	8.37086	7.37563	12.5401	16.9811	14.35316	17.60182	13.46118	14.25951	14.85783	10.04503	3.70473	3.25025	3.21047	3.45158	2.62681	1.977334	4.31127	3.37563	2.863828	4.115	2.70079	2.170767	3.121753	3.07556	2.306628	4.43225	3.234344	1.878745
ENSG00000169282	0.373811	0.162013	1.5220586	0.964731	1.146991	3.589682	1.7094094	4.109972	38.380378	14.098436	174.963377	208.190832	0.68453	0.962708	0.478366	0.605075	0.533662	0.440953	0.295422	0.1195036	0.0780037	0.0670297	0.220261	0.0190301	180.749457	40.7643	50.8322	30.9802	42.8239	39.437	17.3762	0.138748	0.158277	0.031008	0.0408687	0.0350041	0	0.231554	0.159563	0.0431658	0.0494269	0.17874	0	0.075232	0.0522402	0.403849	0.215974	0.0618662	0.0822629
ENSG00000156475	0.894932659828	0.287202	4.0526297220831	4.373099	7.335533	0.9554193	0.08664569	0.2226486	134.64926	76.2401860005302	97.09568	80.37611	13.03022	13.81997	7.15491	8.611916	4.610196	2.85071	4.29342	3.20074	1.425234	1.914791	2.38476	2.054509	89.37936450898	94.6399	93.5051	90.0449	98.7691	100.193	54.3491	0.228123	0.595975	0.103265	0.272307	0.116988	0.165579	1.17784	2.82526	2.23357	2.34492	1.13796	0.475394	0.481669	0.338631	0	0	0.0996207	0
ENSG00000198576	0.0299536	0.0100059	0.555238	0.384397	0.3906636	0.0160521	0.0389691	0.0117457	22.3446	6.61194	96.1106	92.7319	0.0303119	0.0217859	0.169682	0.19815	0.0304691	0	0	0.043623	0	0	0	0	46.3082	65.8788	76.5169	23.073	51.446	52.4946	49.2568	0.117861	0.170634	0.127264	0	0	0.0442391	0	0.0572934	0	0.0706583	0	0	0	0	0	0.0618481	0.0874084	0
ENSG00000167470	3.263433	5.034261	22.007003	14.321005	16.279019	9.200605	12.350873	13.766885	14.344486	7.930691	2.96865	1.81002	1.52393	1.80518	2.15358	1.22473	2.99587	3.30728	4.36058	2.3064	0.970659	1.57814	1.62185	0.744138	3.02262	1.74756	7.92708	8.60427	3.12002	6.07062	8.67939	1.042076	5.2639	7.99443	0.889922	2.220831	3.720892	2.06022	4.93324	13.32446	1.08181	3.325817	8.587037	1.0896	6.01691	6.35272	1.54143	3.787638	12.29141
ENSG00000138433	10.038567	7.683526	17.379069	3.544992	20.10146	22.741373	11.2355506	13.159576	34.824484	16.648315	48.63041	47.76517	21.650518	30.15843	36.20926	34.07543	28.91922	48.21123	36.81384	34.77013	16.362526	19.52906	19.2597	17.52526	37.2456	34.3147	31.1729	32.1729	33.5677	27.2326	37.759	14.2659	13.4274	11.6306	14.2398	11.2546	14.4276	21.9752	16.7253	17.6434	18.6178	14.2931	30.8987	16.7868	15.5672	15.1382	13.0521	16.3709	28.4708
ENSG00000149262	6.2546194	3.0551364	12.87565	13.65655946522	14.63139843174	10.669335	5.7222881	8.046877	11.2468801	10.8295425	20.5494	19.8478	6.69196	9.9453	6.76191	11.1531	32.1718	44.1807	33.7593	33.4062	13.2319	12.5564	16.8944	16.2249	21.5689	5.48628	7.10118	4.69855	6.35624	5.87802	4.54972	6.18878	6.21079	3.8549	5.97172	5.16853	1.83223	4.26618	3.5333	2.80733	4.33049	3.91698	1.55377	2.30191	3.09618	1.81015	3.95032	2.2273	1.42004
ENSG00000175575	5.9470473	4.9661873	14.9129815	29.239656	33.376039	12.014354	7.644022	6.577882	51.944434	38.212086	15.9341	15.4331	5.7761	6.54055	4.18745	6.99822	17.7798	15.61	17.3046	19.9072	8.34394	4.7471	6.59684	6.40247	14.6676	13.8268	15.087	12.4545	13.4682	20.012	16.3801	8.95545	11.8159	7.28488	9.99377	11.6851	6.3836	13.5324	10.8331	9.92428	11.8684	14.4613	8.04763	6.87871	6.88986	5.16897	7.15576	9.59866	5.89349
ENSG00000125247	4.909359	1.608657	9.5573238	7.12921484	12.8524748459	3.4802069	2.1835637	1.3144549	25.520561	26.847272	26.3256	28.649	2.45078	2.84623	2.88361	2.91385	11.6919	12.6328	9.37081	9.77559	9.4929	5.25115	10.1357	10.6439	23.5303	29.1783	32.8746	17.4106	30.5263	33.6583	18.1383	2.37963	3.29161	2.22207	1.94287	2.06599	1.83	5.49584	6.75894	3.56614	7.91403	12.3346	2.17332	5.11956	5.63247	2.55413	4.59207	4.11972	2.32677
ENSG00000143494	0.3926901	0.1127053	0.675727	1.6188821	0.6100356	1.1628337	0.6554442	0.792357	2.1971826	1.400217	11.7091	13.7543	3.12257	1.68637	8.56587	27.977	3.07332	2.56023	2.61646	2.84502	1.40047	1.22422	2.55853	1.37643	11.466	20.6924	21.7051	15.6887	22.2775	20.7386	8.39232	0.958925	0.92812	0.836242	0.877637	0.756904	0.295601	1.21747	1.12563	0.96594	1.3611	1.20139	0.369309	0.78601	1.16375	0.84179	1.95367	0.884127	0.131246
ENSG00000143512	0.06761409	0	0.108413	0.0345942	0	0.1011027	0.0249959	0.109096	0.6760952	0.0392653	0.679518	0.639796	1.04089	0.747612	0.882114	1.19959	0.740296	1.12407	1.13969	0.764882	0.566437	0.330246	0.161915	0.271137	0.977007	0.854603	0.594573	1.824978	0.872873	1.21235	0.600011	0.564876	0.787211	0.749356	0.294925	0.289603	0.278575	0.417188	0.969649	0.794964	0.801166	0.48797	0.488881	1.13508	1.72677	0.125157	1.635625	10.14315	4.05752
ENSG00000123094	1.1433386	0.6680595	15.2324551	6.261344	18.819716	10.1112057	3.351369	6.3363682	12.462789	7.2988745	1.80191	1.81896	10.5974	13.3736	6.41254	22.7777	10.0954	9.91074	8.949	4.20373	1.14302	3.22444	3.98816	4.5221	7.76059	21.3022	26.5478	20.1143	25.1352	24.6035	11.3617	25.6586	21.7871	24.5721	31.4782	21.6409	8.07662	7.31523	5.59469	6.86692	8.90866	5.04352	4.84569	3.15688	4.8984	9.22685	6.90433	5.42977	4.75025
ENSG00000078401	0.501521	0.177039	4.34242	0.760284	3.43259	1.1919	0.410124	6.82882	3.78006	4.28174	2.48315	3.76448	9.33055	6.4276	7.0941	3.02825	4.52418	2.25863	3.3004	4.82522	1.71353	0.261708	0.732465	0.126363	3.66898	6.46997	4.45636	4.92987	3.84724	5.10676	2.32631	12.5497	7.27775	7.9055	11.9204	9.30107	4.59247	5.43662	3.71759	4.82854	6.9284	7.29052	2.73339	1.82327	1.08421	1.79116	2.61347	1.47772	0.237482
ENSG00000169683	4.714762	1.3265777	4.99492	6.973315	3.705610608395	1.063167	1.37376	1.7931003	6.73673	2.598799	10.0445	11.0198	3.8932	4.52223	3.16945	8.07839	8.70201	9.59735	7.29027	7.32491	5.23437	5.28025	5.87066	5.70246	9.71768	17.8207	19.6734	20.1509	21.1909	21.1464	19.1529	11.1617	9.29983	13.6705	10.2901	8.8	4.40346	11.1477	6.96983	13.524	8.09087	6.92195	4.51128	5.42055	4.43995	4.41562	6.2365	4.45465	4.38614
ENSG00000133706	12.170315	6.137859	37.6938189	46.581551	48.611253	46.01892	29.02478	31.549273	58.45499	31.0897501	40.326	51.5647	17.4	19.891	19.8772	31.0388	26.8382	30.3407	22.8694	26.3305	18.1105	13.4405	16.701	17.1241	39.931	155.57	38.5914	80.6343	40.3489	35.4896	27.146	27.7788	15.8315	18.0184	16.0173	11.3251	7.67901	42.8675	17.5361	24.479	21.8657	15.8847	16.3596	20.4705	19.5469	13.1868	21.1536	9.4311	7.17037
ENSG00000198561	20.1689969815672	8.3047205512051	61.4233666587646	80.2605266001346	88.067266	33.7818538	20.70618030778	26.4318324538221	40.7327820879867	21.466023038657	15.403	12.6001	24.9126	25.4604	17.6058	25.2683	40.433	36.5038	43.221	39.5236	29.913	31.2623	35.1279	35.2187	15.1322	18.9983	19.4071	25.1831	21.7106	20.0694	14.61	52.573	53.1876	57.1862	52.8431	53.2514	29.7959	41.0749	41.1842	35.4348	42.1207	44.1791	23.6306	44.8756	43.5139	47.0936	68.8167	49.8759	30.6465
ENSG00000181045	2.948512974068	1.13164434382	14.9996325	9.413324597	10.019195	2.53416627216	2.59190517	3.0563349	14.540793	9.344130029135	2.157183	1.440327	2.3306	2.02659	0.620473	2.121918	7.40064	4.88663	3.73836	4.85625	1.822226	2.231656	2.87171	3.00198	2.311318	6.27154	7.80886	8.49252	7.44389	7.78127	7.89291	2.38261	3.274	2.48669	1.9337	2.04157	1.64395	10.6258	12.6315	13.4809	13.7995	9.06816	10.5886	5.80571	9.8277	3.53064	5.95144	7.87754	3.67057
ENSG00000168676	0.0748194	0	0.3880791	0.4949584	0.1932118	0.1172609	0.0251556	0.0160156	0.1389222	0.1046338	0.28043	0.910978	0.0440816	0.0550604	0.0176437	17.5175	0	0.0175993	0.0195036	0.203372	0	0	0	0	0.350442	10.45859	14.82731	6.61558	15.3893	18.84279	20.03595	0.0485985	0.0934952	0.0494902	0.0465871	0	0.0365179412	0.141048	0.0729823	0.14155	0.0301849	0.115269	0.067734796667	0	0.0607306	0	0.0514375	0.0726495	0.022416
ENSG00000141519	0.3095173	0.0812373	7.2323924	3.9102887534	6.34913001	2.550851	1.6707451	1.8967239	3.90971	1.6290632	3.74694	6.01436	0.374152	0.247003	0.232388	40.0608	1.59593	1.49327	0.548443	1.38432	0.671843	0.308517	0.517428	0.163733	4.06909	11.9553	13.419	9.7636	14.7256	11.4185	14.3664	2.17923	2.98229	1.86959	1.83159	1.32203	2.677	12.556	5.92762	6.3392	6.93149	8.83744	4.51693	1.00881	1.27952	0.697279	1.02495	1.16707	0.289995
ENSG00000163485	0.0910512019491	0.0100437	5.1822006	3.9119881	5.343591	2.495435	3.6813837868365	1.1555176	47.00105	30.423422	30.89018	19.525369	1.740256	2.822963	2.360133	2.29565	0.874186	1.0044723	1.325742	1.078302	0	0	0	0	31.4571	13.77	16.1383	26.0786	14.2586	14.1425	22.0509	4.92446	5.77254	4.00671	4.59653	5.92448	3.03688	19.4046	17.13	13.312	13.1902	10.6389	16.8244	0	0.0877653	0	0.358201	0.721749	0.398724
ENSG00000113578	0.0743802	0.159872	67.776448907	46.941976	85.617968	19.421444	12.436511	14.5059598	92.515879	120.49928317472	37.1528	21.8549	21.2422	17.1116	10.6681	10.9057	0.713951	0.530726	0.951098	0.905564	1.03102	0.249365	0.260224	1.09251	39.0803	20.5722	21.3388	33.0333	16.738	14.3531	15.5006	0.990441	1.71588	1.44462	1.01161	0.320181	0.429933	1.10305	1.1957	0.839832	1.10396	2.16187	0.708187	0.320869	0.226886	0.212285	0.184752	0.0755843	0.207802
ENSG00000131013	5.84146	6.98653	14.74567	5.51517	19.82255	19.08937	8.74692	9.84274	16.91134	12.53038	22.2688	36.6305	12.2166	13.7201	16.2308	16.2723	23.4915	31.9554	20.5409	21.8317	20.433	14.7479	19.3242	18.8464	20.68	25.0085	24.8504	21.2323	26.4548	21.9942	22.3696	14.8182	15.0558	13.1603	14.8781	14.4171	12.3883	14.3185	12.578	9.68815	12.159	10.7833	10.5661	8.87059	8.96626	5.74268	10.6825	8.75454	6.31524
ENSG00000108561	55.278024	59.5920055	114.220455	166.82882	163.0853225	114.437089	115.737629	58.623368	109.561648	73.232083	195.216	151.91	205.385	223.094	167.35	181.725	315.281	353.265	326.334	336.832	132.309	121.224	111.385	136.659	214.334	139.803	137.016	156.97	135.918	132.511	130.004	28.3491	44.7922	42.1203	40.5663	36.2484	52.2936	66.4053	64.0814	49.6657	69.186	56.4884	95.7431	31.2455	46.6147	33.7777	58.66	36.6014	74.5561
ENSG00000150768	3.3968581	4.0104571	28.633792	17.455412	46.59798	83.63261	57.341916	24.51356	32.4928167	11.629581	48.3672	49.5369	68.0465	83.8499	83.0875	117.696	46.4908	45.0048	41.1956	43.3033	77.484	43.7159	55.735	52.3885	48.5662	28.0989	31.921	28.9014	28.7409	35.1743	30.6698	38.6821	43.5081	43.2318	42.905	43.8506	33.0245	28.3581	22.9435	24.3054	24.271	19.105	22.9753	16.822	20.8104	14.0879	21.7618	18.312	16.3949
ENSG00000108669	12.8339787	3.0736813	14.9236852	16.6240991	15.10429	14.280875762	10.4297835575	12.93444173731	46.6490106	37.501214	36.57051	34.607461	38.017976	34.552997	28.104909	25.434	35.91472	22.88965	32.417128	24.416185	24.344022	23.456364	17.99538	22.903904	35.09946	64.981	70.9049	89.6555	69.1248	65.9857	52.5634	18.5088	22.7538	21.0865	13.304	11.262	9.5123	16.2599	17.6235	13.3114	19.3335	19.2924	8.93181	11.7135	15.22	9.82499	20.1372	13.4775	9.22051
ENSG00000075388	0	0	0.0144972	0.121462	0	0	0	0	0	0	0.257908	0.238365	0	0	0	0	0	0	0	0	0	0.0958581	0	0	0.185431	0	0	0.922021	0	0	0	0.153574	0.21642	0	0	0.19157	0.211774	0	0	0.233374	0.556534	0	0	0	0	0	0	0	0
ENSG00000143774	130.3239994	132.80738600198	201.6832354442	239.110634001072	212.353575	60.9331605	111.944778321	139.136782	532.263489	322.2079001681	39.824869	34.75485	9.906111	10.294466	9.668648	10.685365	32.98164	41.34022	30.06433	29.83985	21.521095	16.54739	19.713226	14.21301	36.604814	19.5881	17.8938	18.9904	19.465	20.0336	40.4211	5.55377	7.32109	6.35959	4.86624	5.19655	9.54565	21.8697	18.0264	21.3821	18.5523	19.0292	31.7122	12.2693	9.63308	7.34017	10.7339	10.1726	12.9396
ENSG00000167874	0.473094	0.4248	12.95429	8.68158	13.76239	7.99858	22.35701	21.12874	4.45258	5.04783	34.6059	6.71932	0.120596	0.145058	0.0453091	0.244324	0.124709	0.427617	0.871216	0.561824	0.0450862	0	0.0223356	0	17.5847	0.833619	1.62211	4.55106	1.10702	1.52917	2.33789	71.8218	142.558	121.531	83.9216	101.093	126.872	27.8123	36.1518	40.3754	27.0046	22.6727	49.8795	26.9499	74.4829	86.0596	44.6845	78.4871	75.2047
ENSG00000211456	11.0129732	8.5027998	31.0931298	17.434808	41.90202	20.2682265	8.9097764	13.8402766	38.420767817	17.797184	58.56516	72.69859	12.6639	13.8108	16.9464	20.1954	34.9585	42.618242	44.932	40.690642	31.206	34.9896	37.002651	37.792243	55.6392	87.5417	89.3836	81.437	86.3056	83.9859	28.4696	20.0054	22.3531	17.5095	21.6905	18.9325	5.50894	31.8078	22.2679	20.7891	24.9322	21.1158	5.87527	12.3706	13.8493	10.9553	22.5735	13.5624	2.40747
ENSG00000167941	0.0109629	0	6.39698	12.5968	10.1158	0.514638	0.0235253	0.0180995	0.296563	0.148198	3.36417	3.74922	0.106736	0.130751	0.0627156	0.0511024	0.0371034	0.0627656	0.0708368	0.0809401	0.0600861	0.0346459	0.0398544	0.0975515	3.23693	0.942737	2.06253	0.850482	1.34736	1.86567	0.64729	13.3998	9.50428	3.61169	6.22558	9.16403	1.22768	1.28761	0.401377	0.182998	0.603621	0.961025	0.12882	1.25282	2.57617	1.31649	2.0551	8.77595	0.265391
ENSG00000109814	24.851437	37.033509	20.1157006	14.597404	47.794079	6.41590000045667	2.870359	6.706363	10.31526	4.673098191238	16.82632	21.86285	8.75406	12.5069	15.38685	18.61713	44.502579	43.7518	42.7396	47.5323	198.93157	199.793163	170.987638	182.299505	13.97612	12.011	15.4117	12.404	11.1944	15.3748	5.86337	4.99678	10.8241	10.6741	4.85746	3.09422	3.62765	142.819	81.5903	120.376	94.4564	36.3383	53.6894	166.991	134.541	185.575	189.913	112.012	33.4485
ENSG00000162851	12.0452	11.8562	11.2933	11.5209	21.6527	12.061	8.45962	4.05307	5.91758	3.42971	34.9013	41.0211	35.6992	37.2961	60.0141	54.1735	27.8452	29.5273	25.0584	22.4154	18.6115	11.7381	12.7199	13.1551	35.4431	10.3242	12.0865	9.70752	11.2874	10.1796	8.95805	8.73664	11.0767	11.4866	15.3313	10.3315	7.26554	10.6277	7.71849	10.0784	7.39643	5.75653	5.25633	6.8052	10.7261	3.99299	12.0048	4.47188	2.05778
ENSG00000153395	2.292084	1.822492	12.318004	17.765393	8.275087	4.8895605	4.005261	9.253602	25.148781	11.79516	28.6896	31.9917	5.07422	5.72684	7.62738	15.4347	6.16628	6.0988	6.06645	5.46097	4.52573	4.60474	3.71647	3.60759	28.314	1.32729	4.38324	1.71661	1.75194	0.863974	0.234693	0.205282	0.295543	0.130234	0.30324	0.186268	0.0697803	0.249513	0.214451	0.179461	0.372234	0.144475	0	0.0800981	0.164562	0	0.137773	0.06496	0
ENSG00000125898	0.7139845	0.4667029866	2.718996771	3.1036358	1.926453	0.4207134081	0.4535812	1.37823767	1.636954	1.1467077	0.105061	0	0.490404	0.973113	0.14482	0.738091	3.33119	3.26776	3.52218	0.621267	2.30475	1.3454	1.87627	0.212675	0.227724	9.97516	19.1176	9.56163	13.0488	13.2775	15.4611	0.461352	0.445457	0.400759	0	0.278558	0.321459	4.95768	4.55302	4.19226	4.621	4.91865	1.76325	3.5491	3.74303	6.14292	4.19481	3.39535	3.92286
ENSG00000167881	15.036353601	14.7026075	30.159044	41.9226635	38.50550193	27.185085	22.663144	21.3850834	51.338666	28.4437996	42.5131	41.758618	25.126757	21.835385	17.069	23.689603	28.4387	29.169981	23.750147	23.533038	21.351867	16.0837	20.641277	19.0376	39.0606	30.411	31.2259	28.4235	32.688	29.3813	21.6727	13.5543	14.8248	13.6376	15.8722	11.4107	5.37865	22.4561	15.3804	16.3699	18.5053	17.4146	7.96172	10.617	12.9765	12.3684	18.5765	10.5026	5.99685
ENSG00000278259	6.5045168	3.7134412	27.6145913	12.911060659559	32.936132	7.2508304	4.64434636	5.868906	10.646061	7.504188	24.5821	42.4998	17.3579	15.3422	16.0384	18.6711	69.6245	88.2544	83.4	70.6277	16.149	13.6906	12.3665	17.9087	25.5733	7.11648	8.36525	8.03671	8.01437	8.85836	4.85766	3.4688	4.18529	4.19067	3.72478	4.96719	2.04727	5.92244	6.90388	5.22412	5.92662	5.81776	3.21783	4.9691	5.38279	3.31233	5.15031	4.89984	2.47796
ENSG00000101074	0.187543	0	0.32141	0.479043	0.265745	0	0	0	0.121661	0	0.568102	0.37668	0	0	0	0.157869	0.0591642	0	0	0	0	0	0	0	0.409901	0.35642	0.111796	0.418812	0.225654	0.187781	0.05341	0.258204	0.147741	0.32216	0.382783	0.130285	0.34569	0.976391	2.57317	0.364974	5.58967	0.705708	1.56744	4.48148	10.1777	0.695166	12.0535	2.40966	2.60333
ENSG00000118492	0.0212954	0.0121282	0.1292253	0.137575	0.18857	0.14504	0.0232522	0.137768	0.491165	0.32477604	2.42404	3.14431	0.0910737	0.230501	0.286345	7.45893	0.236429	0.218137	0.243607	0.23192	0.210811	0.263978	0.140368	0.118364	2.03598	2.71043	2.65075	2.1359	2.61414	1.79211	1.62468	1.18359	1.11387	0.893379	0.866407	0.653746	0.619133	2.99833	2.05415	1.63054	1.91167	1.20299	0.5807	0.963743	0.781414	0.873403	0.873253	0.913875	0.694669
ENSG00000160294	8.255687	3.9605044	22.228445	22.010279	18.304614	15.382371	11.649223	11.8609636	29.034103	16.2473962	21.4131	25.5596	8.05845	8.99059	7.94985	18.9475	16.7115	22.282	15.5096	16.0992	10.63	9.32043	12.316	10.8567	22.158	11.7088	13.3615	11.3161	12.9786	12.6143	6.33999	7.46485	7.56395	6.1031	7.23782	6.07884	2.48881	10.0957	8.40778	8.31275	11.1721	7.09638	5.06719	6.03495	5.94565	5.18985	6.92354	5.98317	2.19655
ENSG00000185420	3.509118	4.013035	14.190332	22.013964	15.676761	7.5364592	6.7399559	6.1402494	21.6132384	10.3622197	2.916574	4.89327	1.097247	0.581194	1.276094	1.0828123	5.426073	6.342186	3.260413	3.238081	3.350999	0.959184	1.941537	1.2576	3.377495	16.3106	10.8968	13.2286	16.6113	11.4318	12.2313	7.72894	7.41184	9.67978	10.0988	4.94188	6.45172	4.03016	2.77759	3.4573	2.85621	3.09267	1.39199	0.882453	1.83975	0.782738	0.503177	0.720506	0.466812
ENSG00000103353	5.994720152	5.1108887	14.631098	16.47738	16.9913529	20.013276	12.661493	13.628245	29.822255	8.111967	24.7102	19.4062	24.8402	27.0636	28.5941	40.1715	42.3924	38.2938	35.8397	39.4985	39.8397	35.189	33.3515	35.9842	19.6816	15.8456	15.6572	14.3138	13.765	14.4551	10.0167	8.07767	9.19184	6.98754	8.4378	8.88873	4.88481	7.49781	6.39976	4.60045	6.62566	9.50185	4.03618	6.60657	5.10911	3.81991	7.14659	6.04588	5.2302
ENSG00000103855	12.941911	3.3222409177588	11.7783827128678	14.2423195	9.6391017	11.031600442	13.796492300118	11.334075	13.03221309437	5.376018667	6.49554	6.49236	3.86047	5.1111	1.64954000126344	4.88821	6.60802	5.304666	4.37112	5.03931	3.58788	1.70464	4.08389	3.59896	8.61629	18.5947	18.1712	18.0852	21.1024	19.9978	22.3246	14.7584	18.0769	9.51694	13.4128	16.3647	7.54311	17.2768	14.9726	14.6609	15.5351	16.5501	9.14503	14.2764	13.7342	14.371	16.0483	14.8408	9.17799
ENSG00000006071	0.0125793	0	0.6772346	0.4623543	0.5732033	0.5883218	1.2320965	1.5545379	38.29283	19.6613704	27.96615	32.1635	12.3826731	12.3062388	18.46492	18.2779573	0.53002	0.1983352	0.129402	0.419169	3.35003	0.885046	4.42408	2.719261	22.8008	9.54038	12.0187	12.7864	11.6347	11.6684	9.22172	21.8305	12.7292	11.6857	14.7363	17.3019	8.87455	3.3702	1.89809	1.45827	1.70491	2.2846	2.1562	9.57078	6.33313	4.4162	9.22483	10.2399	5.83888
ENSG00000101166	7.729324	8.33507	27.192942	14.92465	39.6568	32.54223	14.752658	14.618537	23.988437	19.18748	74.9945	80.0803	28.7342	33.1372	52.3099	40.0158	50.3315	61.7951	63.6511	47.8096	17.7702	30.1477	23.0528	25.6396	65.3479	49.0953	43.3371	31.8698	53.7417	57.7862	33.2226	3.79363	2.93325	1.36277	1.61796	1.59147	1.14623	0	0.906591	0.957164	0.83815	1.52234	0.623748	0	1.20236	1.47696	0.729538	1.40809	2.4487
ENSG00000101134	0.0999626	0.0615886	2.276492	2.9281087	1.99943	2.630788	3.549087	1.560803	17.229397	9.555774	41.8709	50.5763	0.663971	2.10216	0.735234	1.86044	1.85005	1.34002	2.65184	2.41467	0.0299781	0.12966	0.393451	0.073274	44.5102	50.5462	57.5878	81.5498	71.1795	52.1759	84.0701	31.9391	22.1502	42.4044	30.3949	28.03	29.8821	3.11795	3.65046	1.87744	2.34028	1.68466	2.18246	0.757323	2.46245	0.452129	1.442	2.06835	0.43281
ENSG00000222009	0.9429312	0.458821	2.649558557351	1.499129	2.826465100689	1.313318	1.334628	2.001734	2.2108253	0.8886748	1.33681	0.66367	0.708208	1.2989	0.141186	0.775238	2.0735	1.50377	1.31074	1.66838	0.17999	0.0386107	0.179388	0.216138	0.969205	0.144713	0.276837	0.168332	0.369561	0.20842	0.254687	0.250234	0.862389	0.652262	0.438617	0.109464	0.588917	0.715079	0.308176	0.126688	0.8988	0.356637	0.429346	0.225279	0	0.193893	0.516789	0.184107	0
ENSG00000107560	1.424841	0.968442	6.6914618	2.929877	12.46597	6.779716	2.723927	3.631917	25.21815	8.04211	226.586	303.249	8.69773	14.7363	10.9952	14.5832	48.5588	57.4587	38.5096	52.8601	11.7953	9.4784	12.051	11.2637	200.79	26.3778	30.9122	21.7499	32.9596	26.6702	11.579	7.44967	5.09829	5.48541	7.09662	5.4085	0.626193	23.3269	12.9476	15.7703	16.5636	13.2139	5.08974	4.69967	5.52755	5.87822	5.84792	6.08227	1.06907
ENSG00000119686	3.8155650623818	14.017119	6.732443	18.769673	11.574739	1.147181	1.933935	1.302199	2.491778	1.5276635	1.33481	0.809671	0.291647	0.548786	0.0722745	1.10203	3.45674	4.06952	3.74008	2.5431	0.382488	0.854556	0.660857	0.682242	1.02033	6.93535	8.22137	10.4809	5.20228	9.18355	3.20449	2.61027	2.22199	2.99124	2.64889	1.56404	0.658714	6.81415	6.46004	4.907	10.0571	7.00468	0.934641	27.0792	40.625	72.2138	35.1283	21.1456	23.237
ENSG00000131437	0.263677	0.17434389	4.42298	2.1306439	6.757911	7.468877	2.319893	3.5741678	82.386043	11.8102495	100.411	124.253	7.37654	8.66183	9.06826	17.6051	10.7228	11.4707	8.67441	10.1874	4.38979	2.6121	3.6362	3.05997	92.2193	73.675	76.6649	65.8626	79.2842	69.2295	32.9132	7.5564	8.12225	6.13043	5.93201	5.95994	2.47161	8.64195	8.11546	6.12927	8.72743	7.53747	2.53167	4.8997	5.43526	4.52827	5.95094	5.73886	1.44997
ENSG00000261308	0.3578441	0.0181718	1.3802	1.979439	1.986203	0.0434659	0.0674425	0.0765464	0.480014	0.0950785	0.161045	0.18174	0.582051	1.17056	0.204129	1.03297	0.315777	0.146838	0.360525	0.2637	0.388301	0.288883	0.232048	0.665768	0.408963	0.456605	1.12654	1.53358	0.4574	0.830311	0.201205	0.568578	0.197848	0.380185	0.494454	0.37771	0	0	0.0985575	0	0.0400823	0.0386669	0	0.367335	0.552835	1.44223	0.457007	0.356296	0
ENSG00000165802	9.1678436	1.17628714279948	31.676562	40.412719	34.549332	4.70017	3.2781947	7.5699024	168.91407	61.238016	83.474	155.786	6.52053	27.2864	10.9361	13.9076	11.7234	3.20646	8.9657	13.8518	9.23426	10.8053	1.3323	16.8951	103.021	21.2578	22.2424	17.0547	16.7402	16.8433	6.53454	13.4515	8.68256	9.65506	10.7558	9.05252	4.4759	4.01172	2.74938	4.17789	3.0635	1.92067	1.66403	4.43161	2.03596	3.27131	1.61946	2.78697	2.33023
ENSG00000104863	2.683304	1.18317	11.182822	5.377007	4.846033	7.636085	11.800032	8.133309	32.792434	17.23737	18.2145	14.8911	5.40184	5.46241	3.67057	5.5342	5.5066	10.0957	2.77249	3.19638	1.3799	1.61669	3.21704	1.72385	25.2026	57.9879	67.686	50.3371	62.4351	63.4928	34.054	0.155486	0.566677	0.395343	0.14	0.0414414	0.121874	0.203694	1.13478	0.50104	0.459492	1.06667	0.354147	0	0.0599676	0.0717831	0.100689	0.0725595	0
ENSG00000196843	10.2574394	5.3493573	3.8167361	4.964649	6.250902	4.057434	6.090664	16.689909	8.89875	6.000998	2.58752	1.45579	2.68102	2.78927	1.79597	2.48964	2.73603	3.11349	5.26342	4.37646	1.21368	2.82585	3.35307	2.74508	3.3641	2.8066	2.83331	3.9477	1.7828	3.04557	2.49232	6.49819	7.52659	7.16838	4.47695	5.97999	6.07285	2.04166	1.51403	0.673944	1.22368	1.04005	0.702964	1.39167	1.56728	1.57202	1.28291	0.982226	1.95834
ENSG00000104848	0.0245515	0.00714654	0.0668468	0.170397	0.0526271	0.116134	0.0687899	0.0443758	0.190438	0.0735376	0.124814	0.214597	0.316542	0.337506	0.19576	2.21113	0.380313	0.305882	0.0976481	0.2557	0.0526907	0.0914028	0.0264318	0.0320587	0.315878	0	0.0214207	0	0.0286287	1.10332	0	0.0295983	0	0.011247	0.014647	0.0377677	0.0114672	0	0	0	0	0.142476	0	0	0.0374076	0	0.0153338	0	0
ENSG00000142959	0	0.0160692	0.108809	0.238901	0.138296	0.0903347	0.0623088	0.0380063	0.573711	0.1988	0.135509	0.256247	0.505592	0.496645	0.423788	0.701716	0.383285	0.1546212	0.324306	0.1619283	0.0904328	0.0779915	0.105146	0.0508065	0.2019486	7.77615	5.30608	6.45562	6.92559	5.58775	3.44597	2.91341	2.06619	2.9361	2.55721	1.75272	0.967082	1.63894	1.86556	1.28948	2.08835	1.4241	0.788947	1.26309	1.35728	1.15009	4.05755	2.48706	0.400749
ENSG00000163812	9.4823221	5.095149	33.848217	39.685027	41.08413	18.054213	15.8659742	19.877004	31.287404	13.141373	58.9062	62.6458	22.8085	24.3421	24.5265	22.322	28.8293	31.6985	20.6797	27.8115	9.83006	6.43951	9.24065	9.38321	58.4579	39.271	45.2411	40.779	40.4835	35.8506	26.5923	14.618	18.1597	16.1603	15.2604	8.83215	7.71479	28.6895	18.3006	21.7749	26.6367	17.1348	11.0264	10.1508	20.0866	10.5629	24.5537	9.90003	7.65988
ENSG00000240303	40.0430676	20.7016165	32.1810155	69.4351255	123.337454	18.622765578099	7.888221	14.885566	13.267534	9.6138403189	9.9829650128447	9.1432448	8.7585489	9.9243656	11.9327142	12.7473032	194.03123	170.180756	159.382411	155.997989	155.370168	163.090335	60.882802	166.5451684	20.858386	5.68902	5.63593	5.95988	3.78848	5.01481	2.65679	9.58956	8.38179	6.85526	5.29604	8.60999	5.69472	32.484	50.9926	57.8645	18.6381	51.5622	23.5601	28.744	21.101	26.9128	13.5354	32.0642	18.3739
ENSG00000213619	80.1413516	65.5943869	169.155437	184.994646	206.272392	193.317782	247.537664	98.825305	175.990785	114.849921	201.51703	192.31346	482.07604	480.52428	462.7377	524.06557	163.20975	159.09919	164.43797	189.95321	158.236639	122.7237	74.67778	161.79806	189.21886	160.056	172.407	187.24	172.127	172.728	227.999	549.151	567.783	659.64	666.004	533.79	595.719	224.652	170.762	183.297	174.644	117.002	179.979	87.1456	129.895	72.6746	111.312	103.488	83.2432
ENSG00000044115	32.5690358	32.483282845	153.737587501241	227.219872	260.074068	177.688459	122.95105	150.1473779	152.407209434	113.54657964	34.4251	36.6389	84.0195	96.7296	91.1488	85.3187	136.1208	131.4726	108.7003	128.45	42.0871	32.8802	44.0428	43.4454	40.4929	29.1076	30.6506	33.4915	30.9322	27.5713	22.5562	60.9949	72.6853	53.4262	61.0294	47.1014	36.039	119.705	91.0563	84.9705	106.458	84.1352	56.2641	46.865	47.0405	43.9913	65.9826	42.6936	26.8378
ENSG00000112319	0.06461799	0	2.4233913	1.7464301	3.984956	7.9537411	1.6601571	2.01047	2.127746182	1.19998	1.585892	3.345556	0.603694	0.583361	0.3438424	0.689475	0.675663	0.271873	0.1846151	0.197788	0.109319	0	0.036847	0.0226334	3.43158	2.87913	2.89266	3.39374	2.37803	2.63771	0.806381	6.8772	5.61011	4.0225	5.78645	3.99781	0.90237	0.190499	0.0978344	0	0.121175	0.293585	0	0.0614486	0.0427204	0	0	0	0
ENSG00000163864	1.505348	0.7656456	4.73444280073978	11.2227844	11.6996627	5.432177	6.390066	3.1984608	7.5369102	3.8486958	0.886039	1.10833	11.8652	11.0506	14.7056	8.47673	1.79802	5.57023	1.40634	1.66573	0	0	0	0	1.2566	0.330029	1.14805	0.774701	0.277279	0.821846	0.459072	12.294	8.21248	7.97318	12.3082	13.5372	5.08917	5.82993	4.70903	4.67155	3.67205	3.89099	3.0765	1.51681	2.30838	1.01834	1.3847	1.87058	1.49782
ENSG00000090861	19.8234752	14.313109	40.3840204	50.377071	60.448766	20.9919541	24.277688	24.179054	125.32279	54.360507	116.0462	119.8258	34.29619	45.676	17.8372	41.45765	49.92631	43.56407	44.55217	51.412121	93.5564	57.45758	96.40944	87.25887	112.6649	73.4555	79.1361	78.4306	68.4612	67.2072	62.5618	15.7524	17.6633	15.8748	16.0254	12.6127	9.59836	29.07	16.0267	18.2416	18.1283	13.7792	13.9829	16.8702	37.348	29.0522	28.7459	19.3899	14.4557
ENSG00000148660	3.7510955	0.8473146	13.907966371963	17.3137624059677	21.310284	5.546739	4.1834399	4.544422	114.466752	39.5598939	49.6485	43.5364	23.2856	33.2052	40.8079	39.8819	5.79935	5.77144	8.54862	6.89715	2.585451	3.349218	1.421005	2.822597	36.5343	168.806	182.943	209.034	160.956	161.696	101.077	69.7338	54.184	56.8798	57.0402	64.9663	22.5457	12.3551	9.84367	10.9594	15.9052	46.7509	4.0271	2.84785	3.73449	1.90065	3.66071	6.27293	1.79979
ENSG00000156508	3305.410292	1613.4640317	6338.494677	13963.1423	8528.177928	1287.928501	510.711942	2333.13409623	1937.5785	1619.069634	1389.14938885	1635.6492899	715.181826178415	940.6101507858	861.09162958571	959.966699147786	5452.3602643145	6974.53397337	5187.03280679938	4416.760844	3211.4650306878	3142.71289796239	3326.32481065206	2863.46164625	1854.4808913	869.209	868.657	620.883	869.511	845.646	511.083	2318.12	2319.96	1457.28	1982.41	1785.86	1038.25	2987.25	3183.79	2638.79	3539.82	3997.7	1702	2125.75	2468.81	1655.87	1798.84	2279.9	979.836
ENSG00000120526	2.248792	2.582599	6.63099973827	3.831712	10.002908	8.44485000306452	4.181697	5.40854	9.24112	4.128253	19.2725	23.98221	5.66841	7.2114	9.98817	12.882965	9.51095	11.947475	8.2986	9.3144	7.26781	6.07019	7.77811	8.99982	16.2315	15.8146	16.0307	15.7406	17.0384	15.1773	8.65764	6.39376	7.68232	5.11056	7.1486	5.96626	2.54219	17.7171	11.8173	10.5838	14.5443	9.7493	6.99298	9.95045	9.55551	8.13509	13.0307	7.5369	3.09017
ENSG00000066827	1.394606	0.4471849	8.0963966280477	21.2238349	14.608788	1.865787122	1.414337	2.16092050687066	2.98775639621	2.153272	9.51708	10.985827931	1.954197475	2.3910519	2.309806	4.34570355	6.00567294354	6.7826600088028	4.83346	5.676060796216	2.80138242025	2.2454663	2.2899389	2.98044	6.9487877	3.88451	4.93181	3.55161	3.73188	3.67581	2.05581	2.72594	2.88765	1.66823	1.84172	1.79967	0.865145	5.033	4.50482	3.28447	3.09699	2.80143	2.03553	3.62676	3.69636	2.93106	2.29016	3.35566	1.10935
ENSG00000187164	7.7971749	5.5764566609617	11.3449266	6.7889587	24.95134	1.9744499	1.02319626	1.60685830121778	107.076504	102.344078	39.9493	48.3246	0.650044	1.11964	0.438659	6.78187	1.24452	0.759476	1.31437	1.34259	23.6687	13.2367	12.2198	17.2953	33.9233	14.1686	15.0511	12.4159	10.128	10.5475	3.19336	0.502497	1.53132	0.433849	0.466878	0.583874	0.342146	15.5685	14.462	12.4097	18.3885	12.9844	6.8018	33.5361	32.773	23.0179	30.7807	27.0986	7.48709
ENSG00000169641	0.50973	0.161871	4.733388	7.049439	9.02084107	7.43866	3.2703349	3.895849	21.1531776	4.009736	16.533	13.6486	1.33144	3.20863	3.23756	3.8491	3.02176	4.17307	3.88579	2.77641	1.71288	2.83395	2.17874	2.15275	9.0845	15.2577	23.9879	24.5752	18.9526	17.6995	3.13157	2.51765	1.93119	2.0693	1.624	1.16291	0.24118	7.55546	8.39531	6.48825	7.20149	2.80261	1.31475	0.917439	1.88678	1.25552	1.86097	0.96658	0.0827351
ENSG00000184564	1.18723	0.0303631	0.0670654	0.108684	0.0429462	0.817196	0.194328	0.179803	0.365091	0.0583782	0.530754	0.994259	0.0368276	0.168082	0.0457603	0.0735278	4.174	1.94155	4.52056	4.25677	0.193461	0.14887	0.324041	0.106214	0.615249	10.9273	11.1564	15.467	13.736	11.9854	7.92725	0.049839	0.249624	0.11576	0	0.0315629	0.390942	2.1374	1.3297	1.07736	2.40473	1.14959	0.56005	0.135697	0.52894	0	0.312692	0.0558483	0.0406235
ENSG00000154342	0	0	0.0487342	0.0618902	0.112118	0	0	0	0	0	0.0763797	0.217401	0.0976384	0.0707459	0.221268	0.212799	0.559116	0.581806	0.168526	0.190449	0.105386	0.0303208	0.106241	0.042597	0.404667	0.845407	1.72772	1.556	1.59653	1.6237	0.249044	0	0	0	0	0	0.0143458	0	0	0	0	0	0	0	0	0	0	0	0
ENSG00000103404	1.545319	0.194042	2.505133	2.9772944	3.886928	4.8334315	2.8204918	4.49658	11.062969	3.771505	27.142107	33.1418	4.49463	4.8986235	3.67792	6.66462	7.216028	6.68431	5.99724	6.66909	3.97892	3.20142	4.80946	4.8275	27.295	19.94194	23.15816	16.00287	22.44445	20.2215	8.33729	8.1781	7.07194	5.97777	6.24048	5.84035	2.03352	7.54983	7.17005	6.3767	6.97613	7.44522	2.77885	6.79906928	6.63661	7.62637	6.43434	6.926897	3.06923
ENSG00000182979	12.8544499271077	3.1921628	26.08433255318	20.9554463	22.5753755	25.8644440006913	29.8726142	26.66486	43.892597157	15.28959618642	53.782636	61.0541	12.11143	15.49031	15.18548	30.8217	20.30898	22.4360359	19.3453602	18.63512	6.99438	5.42904	7.33465	5.853284	55.8278	141.139	167.736	173.477	155.195	173.643	83.2192	43.3062	44.9586	42.8447	39.1705	47.5933	20.5076	85.0428	52.7968	58.6149	76.5761	70.3359	29.6816	81.1866	55.007	66.0737	70.5881	90.3961	22.0185
ENSG00000122254	0.045609	0.0153283	0.122214	0.0317433	0.0646426	0.144056	0.0464135	0.555475	20.79025	3.7636	31.147036	23.111866	0.28178400217666	0.411161	0.243235	2.006077	0.467336	0.240269	0.224664	0.105154	0.310767	0.134996	0	0.285682	27.096943	34.5166	38.8382	34.057	42.9273	39.8896	28.3521	3.26541	8.79383	2.75656	2.77297	2.91137	1.88943	7.0484	10.7189	16.6534	9.87606	7.33761	7.83917	7.15952	6.0827	10.9037	7.4878	9.83841	1.72438
ENSG00000103769	49.5580920012123	55.832035	175.126004	171.88982	215.68441	143.0399672	92.90077	104.02585	224.05915	108.483721	169.95	184.433	41.7908	39.1055	50.5142	51.585	132.625	134.027	120.353	121.219	65.5254	56.3233	38.0412	61.6175	174.483	168.225	167.897	194.046	159.235	163.117	150.568	33.3912	39.6706	38.2602	31.1945	30.4976	21.5218	89.7029	53.0839	70.3978	71.1896	58.4737	54.406	22.0594	27.2284	37.749	45.8157	26.1052	25.9983
ENSG00000096696	8.893	11.0566627	15.218798	16.35494	32.55648	70.472109	39.7258443	38.5067	1.209587	0.683069	7.32102	4.97275	33.6358	49.7104	60.5318	50.086	2.54605	2.19664	2.6834	1.13252	1.75508	3.6557	5.23078	8.20447	11.8539	2.85317	4.1193	4.07762	3.66189	2.75841	1.29043	5.94176	9.02324	6.1944	7.97841	2.863	2.74034	31.7677	44.5445	19.6187	36.355	33.2633	14.7279	24.878	31.7734	23.7253	19.872	30.0908	12.2512
ENSG00000120705	10.36711	9.5336565	33.6924182	46.923252	50.480353	44.3331	24.644826	24.100987	49.045013	17.215851	74.9795	97.1215200517959	39.405238	50.647902	66.962202	85.8472	50.973928	57.5847	58.8096	56.248606	43.51423	46.6824	39.2665	52.69116	68.41799	111.81	122.928	99.9828	124.551	103.693	62.8926	68.1731	69.4208	61.989	65.2406	49.125	29.5526	144.691	88.6848	116.215	125.931	93.423	67.4809	43.4406	55.6244	35.7114	97.9993	32.3475	23.0231
ENSG00000180616	0.276056	0.194506	3.2323	2.94875	5.992109	0.2521786	0.170959	0.643336	10.613695	1.97176	9.33349	12.1862	0.257591	0.31302	0.0181175	1.00214	0.21244	0.284902	0.354661	0.352597	0.0173915	0.0298458	0.0173028	0.0626491	14.9048	12.6266	15.0271	10.1763	11.5016	13.2259	9.29763	0.106136	0.472026	0.120248	0.0800575	0.0696213	0.0591529	1.12754	3.27771	1.1464	2.18716	1.42067	1.18502	6.06936	4.70994	4.05411	4.71467	5.41051	3.77488
ENSG00000103429	11.112443	7.269854	18.4769328	25.8495010124453	31.530582	16.2480733	13.007714	13.619192	17.070245	10.028158	15.5572	12.8731	9.66563	9.18236	11.2163	10.6823	26.2847	26.9097	21.9761	22.701	17.948	14.6714	12.8592	14.8634	12.996	33.9753	38.6187	36.1112	35.9381	37.9941	34.0879	13.0123	39.4835	21.376	14.5337	13.2505	17.0256	48.3144	27.8324	28.0096	41.2278	47.3058	36.8098	19.0814	22.3325	20.9016	28.6768	19.4884	16.2152
ENSG00000132305	18.8660631	16.4232231	65.052642	83.650509	94.400344	123.793728	105.879888	45.243657	43.646286109053	24.264591	89.4122	89.8262	111.628	131.122	143.524	161.772	86.2124	94.9053	77.2968	91.688	59.789	38.4522	46.0576	53.343	88.4677	38.7524	37.4967	35.0267	36.5237	33.4674	26.787	79.1123	77.3959	70.691	89.1908	65.6212	52.28	43.1199	29.5984	28.1753	31.5353	21.8845	20.431	15.2396	17.6933	11.239	23.3175	12.5844	8.89907
ENSG00000102287	0.4244378	0.2057305	5.5375819	2.9877634	3.1342349	19.599279	19.797961	10.745474	2.087444	0.5675661	74.9087	75.4441	0.158385	0.284776	0.0586922	0.371283	0.026947	0.0293581	0.0687563	0	0.0575673	0.0247873	0.0857659	0	98.6209	21.5158	34.7852	5.51301	34.239	33.3552	31.108	0.0254581	0.0380471	0.027371	0.0189952	0	0.0401102	0	0	0.0187539	0	0.0448947	0	0	0.0242546	0	0	0.115297	0
ENSG00000099250	5.3867720021	8.54116844	19.5298255	19.1142274	78.049148	64.17491	43.748237	71.7143399	10.51923951	8.247915	11.2305	22.3145	36.3336	47.0081	35.9653	33.536	153.707555	282.303082	133.047	203.114499	7.73317	5.45539	5.72544	27.5768	36.1863	28.8024	32.9083	24.5026	32.9663	28.528	13.031	17.853	18.6791	14.6206	19.3369	11.1746	8.77408	11.9232	9.83268	10.5897	10.7575	7.4208	4.10571	10.4907	12.6268	8.85928	15.5097	12.7598	3.31525
ENSG00000117407	0	0.1700956	0.9514827377677	0.9777216	2.1057394	0.1115047	0.0497936	0.9461059	0.4538223	0.2548045	0	0	0.214343	0.103072	0.396391	0.0662674	0	0.159381	0	0	0.375848	0.326256	0.151313	0.0913767	0	2.02587	3.02643	1.53761	2.35579	1.96001	2.58624	0.784797	1.73761	1.03503	1.46655	0.513247	0.216866	0.42407	0.576671	0.873188	1.08031	6.86435	0	1.10058	0	0	0	0	0
ENSG00000061337	0.0650138	0.0275951	0.307312	0.859007	0.547339	0.546321	0.5219981	1.015795	15.31967	4.941806	60.6159	66.5111	0.705962	0.57799	0.268148	0.393799	0.491119	0.482327	0.80679	0.346613	0	0.0561443	0.109895	0.0524311	69.7334	12.5132	21.8295	8.14777	16.3485	15.3895	4.45684	2.81549	1.9145	1.08969	1.60444	1.89551	0.173438	0.597096	0.343871	0.389746	0.705263	0.622813	0.112769	0.0940978	0.303802	0.270419	0.558503	0.0515378	0.0462186
ENSG00000159322	9.9460522	5.30122182587	21.3892289	25.62451351	28.5450290047306	10.25755713	5.63068477	10.449692	25.744559	14.132127	16.31421	14.72542	8.348864	10.11845	5.97361	10.34644	14.36367	12.2805	11.652642	11.36194	4.784091	4.2637475	5.043652	4.655777	15.91974	16.2688	20.9574	15.4794	19.4541	15.0301	4.75788	4.61552	5.84617	4.50441	3.92522	3.52324	1.35612	5.32456	3.50163	3.36917	5.16438	3.40196	1.06733	1.87601	3.52713	2.57712	5.86106	1.86112	0.319405
ENSG00000136942	863.052359	794.566319	708.161776	1686.703476	772.916674	513.489352	526.6314965	708.579086	557.34568	664.7219349	429.61146	291.85387	647.29258	627.23203	533.43323	442.41198	937.39634	958.62897	897.65325	665.56273	444.67989	449.87576	475.45364	388.58921	494.4503	1139.92	1097.74	1247.57	1122.48	1199.88	2252.71	2209.24	2437.01	2614.32	2428.33	2047.52	4271.8	3848.31	3414.88	3462.67	3630.91	4214.45	5880.67	3973.16	3597.09	2926.82	3638.33	3309.72	6666.52
ENSG00000109906	5.1388421	2.7341206	7.379378	5.236079	5.1724623	9.0367654	3.4472118	19.318536	15.91343	2.5924847	6.55855	5.65669	2.8495	7.95706	7.21111	12.8382	1.23327	1.3371	2.66558	2.82191	0.94549	5.45077	2.42507	10.805	4.54583	3.74165	8.18216	8.69569	6.09238	7.00602	2.14304	2.7406	2.4271	8.591	2.67542	2.10016	1.10812	2.58946	7.89285	9.00676	2.52942	4.26918	4.42906	1.59064	2.69207	21.3025	0.421074	10.1813	3.30807
ENSG00000070808	0.0787349	0.0837697	0.6439753	0.9479819	0.59040827	4.3747755	4.391992	1.768887	389.141709	93.2399471	911.756856	1051.01341	6.032504	8.22222	8.15245	10.256698	0.1762868	0.02404130064368	0.11049	0	0.163098	0.0200947	0.522489	0.037496947	963.012311	254.513	350.805	65.8454	312.276	318.617	165.587	23.2337	22.079	27.7409	25.4699	23.611	12.03	0.791745	1.21093	1.35724	1.0275	2.67002	5.18425	19.8094	10.9672	20.8929	15.2317	18.9194	6.50953
ENSG00000030419	0.2126319	0.12886119	0.6446431	0.6161807	1.363076994163	1.6447214	0.8965001	1.7659475	2.0144978	1.8087852	1.26957	2.330197	0.4995856	0.537769	0.511469	2.417232	3.159429	2.22614	2.114163	3.355657	0.552221	0.413666	0.611124	0.524414642713	1.93227	0.443176	0.336959	0.773665	0.376622	0.881116	0.195752	0.464785	0.336793	0.202265	0.30432	0.231824	0.407518	0.324981	0.751668	0.317151	0.368435	0.0426303	0.181716	0.069163	0.290814	0.184164	0.319472	0.0573574	0
ENSG00000148200	0.282566	0.12328	1.24554	1.34964	1.0791303537	0.5335	0.309974	0.305592	1.0545	0.475908	3.51737	3.405940188835	0.971093	0.859377	0.381646	2.270157	2.966580144004	4.003059	2.35321300266045	2.301154	3.3078193	2.50743	2.812755	3.4738195709	4.304440892967	2.97216	3.56616	3.30579	2.26024	3.08893	0.767679	2.01021	0.878305	1.82469	1.61042	1.96372	0.119374	1.04157	0.397207	0.396882	0.389677	0.233242	0	0.807248	0.902883	2.50815	0.756296	1.0034	0.146762
ENSG00000117360	12.886279	4.355866	35.67567	22.01452	23.480787	22.394299	14.846339	18.189755	34.2942	20.326553	21.0504	21.3978	15.0794	15.5688	15.5743	23.1298	19.4313	21.1699	20.6433	18.4268	10.9945	11.5223	11.669	13.2124	21.0433	15.4042	17.3083	16.3302	18.5426	16.6968	17.9566	9.2587	12.0609	9.54435	11.1903	8.91064	7.72231	10.5581	11.2457	9.14522	9.35462	11.1579	10.1653	7.48723	7.83203	6.71385	9.83866	8.05478	8.72294
ENSG00000147655	0.2624094	0.0162934	0.0103372	0.0891137	0	0.0131477	0.0642956	0	37.099715	6.781315	45.9443	70.1857	0.306679	0.397012	0.20476	0.164586	0.202552	0.0678593	0.0721261	0.3454224	0	0	0	0	50.3284	7.42222	8.77465	3.24852	11.7483	7.29711	8.65281	3.4856	6.9913	3.07783	3.28871	0.657052	2.90957	0.199824	0.102979	0.0357087	0.0852013	0.0780509	0	0.513195	0.266594	0.168375	0.555117	0.210329	0.286928
ENSG00000089737	28.776044	28.3882636	90.510125	113.815860031509	85.5734870002815	95.094139006125	91.087517	75.756544	246.54659	111.761773	9.61423	14.1839	7.04612	6.57405	8.06892	8.65085	13.4182	16.2176	12.8608	12.4578	12.1611	8.09896	9.86093	11.4833	11.2266	13.7506	15.213	11.9518	12.4815	10.7968	14.9751	8.21662	6.88883	6.76254	6.17469	4.24569	4.77328	12.5608	8.75956	9.53873	8.92627	8.08951	8.80782	9.85134	12.623	7.56741	15.1118	5.90014	6.76729
ENSG00000108963	8.920488	3.0243131	20.814503	26.547981	21.7758975	8.2058604	8.0080286	7.4199925	30.555669	10.7886999	18.6603	16.082	2.61993	2.95232	1.36783	3.16096	5.39107	3.41111	4.52712	3.18862	1.96197	1.69144	2.93617	2.38534	18.7064	12.7149	17.7971	17.492	18.0598	14.3189	20.5256	3.96522	7.29861	6.96691	5.1378	5.30827	6.80428	8.26769	6.26404	7.65831	8.1872	8.17829	8.26495	3.86418	8.61282	4.89682	6.92685	3.88745	3.86701
ENSG00000197355	0.7030625	0.16619494289	12.1303921	10.11628	13.12613	2.402758	2.091985	2.098603	6.44802	5.75477	3.55015	3.92949	2.39528	3.99622	1.17691	3.53851	9.50989	9.75237	7.52922	8.90584	7.35063	5.69889	8.63072	11.1595	4.82555	6.93984	4.84389	6.14789	4.49656	4.4269	7.62693	3.12993	6.74139	7.62984	4.84641	2.26231	7.60868	18.8601	12.5975	20.993	17.004	11.0761	27.6822	13.7927	11.8488	24.5227	18.6457	9.65637	26.5253
ENSG00000196405	16.6331219	32.3707526139576	35.1925771	35.942672463085	40.4441445	32.7061924294754	28.8281546	19.6819941	222.99435591	91.0671652	175.743	193.335	55.3175	62.7977	103.063	59.445	20.3123	14.6775	18.1334	13.741	11.7755	9.40484	7.87992	7.43854	154.462	128.34854	135.27346	137.01376	132.53809	122.17384	180.078365	55.5615	55.1859	73.3559	51.8696	56.7958	71.9522	21.843527	22.30425	17.597448	20.058404	19.654109	37.952415	7.654489	9.015779	5.8565	12.616617	7.290617	5.8949425
ENSG00000136878	5.922591	3.2481293	15.366626322	13.4290296	12.753272	2.844045	5.762257	5.529578	25.39072	13.819110039	82.143946	82.970016	10.42265	12.959489	7.263941	22.024811	21.245887	21.066199	19.6747	20.966135	10.142564	7.992285	10.470521	12.507046	66.109821	33.9281	30.2396	28.3805	34.6451	31.9328	34.6473	6.81369	7.37536	5.9059	6.23997	6.05342	5.29922	7.4068	5.59726	4.43609	5.21958	6.40054	4.15926	6.20185	4.92693	3.96672	5.35673	5.15381	3.74221
ENSG00000182704	28.0522795	9.191046	30.475193	29.18671	31.94003	3.818036	4.23957265505	6.899227	1.577218	1.174355	10.8177	6.98405	10.5775	16.4706	6.70839	9.78869	25.2165	29.4723	55.6998	31.474	105.415	63.9668	86.9131	30.7966	16.2025	3.1659	5.66567	3.24863	5.22054	4.64338	6.41719	6.46627	17.903	8.06552	9.35715	5.93033	8.66101	61.2561	47.6446	38.6121	41.2304	47.7641	47.6634	456.688	311.534	188.674	193.142	316.118	171.851
ENSG00000150764	1.5446058	2.169125	6.1010922	8.179824	11.210328	10.19155	4.854016	7.50238	31.640126	14.566882	35.397	47.6826	1.74239	1.7756	0.82218	5.69976	1.97579	1.77268	1.62698	1.72226	0.628817	0.467906	0.565318	0.36929	27.6211	3.94109	5.02633	4.77896	2.52147	4.54075	2.02633	0	0.334118	0.317482	0.112392	0	0.182319	0.322678	0.771308	0.43952	0.682572	0.25991	0	0.211255	0.141472	0	0	0	0
ENSG00000108639	21.373354	19.7801733	64.89099	63.304365	58.324399	31.265592	49.61763	65.411748	28.747896	42.821579	6.33109	3.01985	35.8976	36.9144	15.7581	35.0934	24.2592	18.7725	22.7321	21.9623	10.4832	8.34293	15.9512	13.2114	8.2572	19.834	16.6955	22.5344	16.8117	23.1733	13.7961	46.5392	59.1009	44.0515	38.8445	57.4256	36.0011	50.05	38.6084	26.7368	45.8601	46.5408	28.4306	21.6137	43.4816	36.4178	44.7456	32.824	26.4833
ENSG00000166851	0.57414582	0.1832555	1.5395913	0.925385	0.5544743	0.3336361	0.43317125	0.4512553	1.780523	1.249024	0.324915	0.772996	0.7618733	0.504417411	0.0445608	6.410851	0.9787615	0.2298025	1.844275	1.613395	0.3676137	0.3424807	0.2962278	1.1190113	0.4133792	4.76013	4.70054	2.73602	6.32919	4.64518	2.62033	1.19341	1.70567	0.994437	0.817624	1.44203	0.542143	2.57196	3.26792	1.80933	2.02728	2.62415	0.679584	1.18165	2.00569	1.21653	4.11345	1.46956	0.843355
ENSG00000117650	0.3777388	0	0.1969241	0.107972	0.3143149	0.1976751	0.0359166	0.1141752	2.247789	0.551413	0.45072	0.258202	0.438653	0.507916	0.900577	17.3808	1.135773	0.772974	1.55914	1.58921	0.611777	0.160517	0.443131	0.489356	0.153581	0.999677	1.02409	1.12531	0.750752	0.874785	0.645911	0.440122	0.814992	0.295882	0.538103	0.359049	0.237264	1.93412	1.52318	0.864235	1.10784	0.777535	0.292694	1.64688	0.99625	2.45493	7.23586	1.21873	0.523814
ENSG00000134398	0.0855657	0.0132907	0.1008403	0.485067	0.0137274	0.0376876	0.0774516	0.0436897	0.145695	0.0353593	1.82806	0.733042	3.31102	4.4941	1.33121	4.13661	11.4203	8.26143	10.0119	10.0094	9.24321	5.6765	8.1461	8.80155	1.90085	2.59205	3.05033	1.95155	1.90608	2.59664	1.44846	0.719759	1.47804	0.616561	0.473487	0.613464	0.720508	2.52926	2.38165	2.3041	4.01629	6.16625	0.811164	0.89954	1.74067	1.43184	1.06622	0.96867	0.572506
ENSG00000147676	20.3533142	7.79746	84.137154	54.9395853	60.458839	1.3427	0.39746	0.3498744	90.353586	19.500223	8.40181	7.50792	0.269207	0.572554	0.358306	3.01853	37.5602	50.3435	30.6599	33.9362	19.1025	28.9509	26.3226	29.6522	11.1776	19.5011	26.044	16.8863	30.0147	30.1042	17.1464	1.14185	5.0841	3.85108	1.42349	1.08182	3.88233	31.8229	21.4969	10.2024	22.5208	37.0143	9.52647	60.9458	57.9493	62.5053	34.1922	75.9593	30.1782
ENSG00000184374	15.481869	15.524605	0.192939	0.204965	0.318223	0.248685	0.297654	0.0801127	0.254554	0	6.33499	8.38974	5.9634	8.95729	5.01615	6.50778	8.65402	5.21929	9.67367	4.54723	33.9524	26.1736	38.5863	18.5412	5.71638	7.60245	7.42312	9.19088	7.7288	11.1959	7.55916	5.33159	4.98364	5.86189	5.77	4.48668	5.29309	11.6165	9.36934	12.6513	11.3391	7.51924	11.3625	38.8774	33.636	59.0052	48.7083	40.7019	29.1449
ENSG00000053770	8.5788207	5.259502	33.7070459	14.730825	53.37456	26.951929	11.02889	9.199183	27.979673	11.264665	18.6271	17.353	7.44702	5.27073	4.36866	7.36467	24.9791	19.134	20.0016	24.6998	5.22175	3.18273	2.47565	4.95912	16.1403	11.1074	15.5998	10.6987	11.1364	11.5963	7.97867	4.35635	5.48219	3.6687	4.44034	5.1558	3.15696	8.33142	8.98388	5.89624	8.16019	9.97631	6.00811	7.19016	8.69411	4.61562	8.12995	6.87055	5.15598
ENSG00000162344	0.0193558	0	0	0	0	0	0	0	0	0	1.9369	1.43262	0	0	0	0.439358	0	0	0	0	0	0.0373198	0	0	2.41765	0.835447	0.884508	0.679813	0.655081	0.758894	0.435627	0.257803	0.172494	0.267271	0.678013	0.407394	0.105528	0.217977	0.0932733	0.0988265	0.110538	0.267893	0.0833191	1.95718	7.32019	4.80623	5.2569	18.1426	0.16338
ENSG00000198892	3.9169492	1.275016	13.776638	9.630957	6.33523	26.899366	45.500745	24.14896	116.40122	89.673975	99.4104	40.339	37.5966	45.5058	13.0734	53.8405	4.29643	1.91483	4.31389	2.15113	1.13492	0.967363	0.796616	1.89258	131.232	24.0914	30.7368	25.8673	23.7655	29.9313	38.9083	0.886826	2.92504	1.11174	0.534817	1.31884	0.895683	1.4235	2.59348	1.26858	2.06687	5.3067	1.2816	0.109657	0.759689	0.198326	0.188193	0.177457	0.394811
ENSG00000131473	6.6724688	5.976916	32.293464	52.588124	47.6785387	13.716064	8.9094392992	13.790402254	49.783528	22.526226	97.7319	100.1507	7.59035	11.56241	6.81347	19.3262	36.429	42.0371	35.6748	40.3222	353.566	279.716	628.906	344.998	94.4466	118.805	109.469	152.31	99.2462	104.994	64.0486	11.0176	15.6926	12.9024	11.4275	9.67976	4.41455	36.94	30.6176	26.98	33.3951	22.106	11.8682	80.0546	94.1141	224.813	108.268	116.591	125.93
ENSG00000149716	3.0441061138575	1.0861766	14.483625	11.1156909	11.795952	6.5330124	4.0212039	5.8510130109262	15.3588460096872	9.5968026	32.58936	48.08426	7.67093	10.44381	15.66394	16.0432	15.13643	23.287	13.0506	16.6932	9.79648	9.45358	9.59742	12.14724	29.62048	24.8853	30.0663	24.2398	22.7681	23.9015	18.0275	28.5313	30.8866	33.4287	27.2196	20.4317	30.3364	5.74147	4.51568	5.165	6.24266	3.92202	3.89982	8.33137	10.2403	5.781	9.7376	6.93909	2.02677
ENSG00000155329	10.36800227	6.318803	11.9795510119011	9.16813388	15.247981	14.3620905	9.744708	8.060545	12.200802	6.557742	19.363	21.0908	8.74716	9.07253	12.6514	12.1552	13.3022	14.4235	12.2763	9.61572	6.75124	7.5097	6.43193	6.14022	16.606	38.0325	38.2764	39.4374	41.4816	35.8533	33.4142	13.9133	12.4097	17.1228	14.8351	13.0091	8.89946	11.881	9.59272	12.3352	13.6902	9.85967	7.89379	7.51625	6.32434	4.00806	7.39676	6.2922	4.04228
ENSG00000137720	34.3954964	12.129282	82.488407	42.35972	88.436176	36.393677	26.772243	18.234645	33.4509	24.3036968	1.05545	0.532721	0.886764	0.163198	0.268292	57.4834	0	0	0.582423	0.671537	0	0	0	0	0.401091	53.633	48.4805	40.9731	49.9554	45.0886	118.014	41.5775	50.1031	48.4141	40.3478	45.8004	96.3642	80.1104	76.6362	70.0161	83.6986	106.785	149.156	39.8476	38.1635	33.7493	38.6163	39.3189	63.3447
ENSG00000145494	26.887889	24.1623	55.537466	52.978986	58.305317	74.699198	98.136347	50.094719	37.293551	23.19592	221.0341	114.3346	953.851000453888	559.642	1085.334	786.4878	184.447285	187.4029	168.94191	140.19374	164.9209	109.418	72.27514	129.687000008068	161.2113	22.4741	19.6646	20.8089	17.9116	20.3588	19.1858	35.8167	35.8687	34.5665	39.4319	39.5057	31.7957	13.6739	12.7548	11.4686	12.7714	9.00618	10.4121	8.19393	12.2514	7.08603	10.4038	7.99963	6.39203
ENSG00000139946	0.5439339	0.229181	3.6705	6.18515	5.41476	1.815518	0.5869489	2.478433	4.812591	3.9763	10.4315	7.33706	1.3692	1.59053	0.854198	7.33124	3.22964	3.03515	2.66334	2.70596	3.50502	2.3527	4.72066	2.30715	9.0001	11.0665	12.5356	11.8117	8.60389	10.6207	2.41184	7.14438	4.95905	4.49434	4.87113	4.97332	1.18999	8.11495	6.79142	5.93726	7.49695	5.18856	2.83104	3.76591	6.20787	2.98801	4.7355	3.98733	1.19301
ENSG00000089916	2.14100372	1.2125185	6.1072959	5.511531	10.255404	7.7004829265	3.0015061	4.3238682	10.882927631	4.4416859	11.7246	12.3951	1.85288	1.76559	1.59869	4.40915	4.54655	3.51847	3.6604	3.12493	2.28429	1.79603	1.69733	1.96882	11.3836	51.648	52.2552	50.0341	50.7785	48.3667	20.2858	8.63402	11.0975	8.50551	8.90144	7.06644	2.86303	10.6511	10.4758	7.1994	10.4464	7.74332	3.75389	5.16395	7.00528	5.47174	7.82072	6.90424	2.4715
ENSG00000108861	47.5408	27.46626	75.51403	102.6958	105.434536	101.9514986	113.8945289	67.737569	99.6727147	39.541622	49.0986	42.06933	18.50044	20.985	13.42538	20.72189	24.0279	20.40459	21.43022	19.19638	49.9186	52.1493	57.1684	63.0307	48.5079	17.3317	23.3492	18.923	21.6767	22.0146	7.45586	3.89245	3.48206	3.33884	4.42501	3.29053	1.3656	1.26592	1.48812	0.552553	1.59215	1.58413	0.178933	1.37168	2.34062	1.32354	2.39978	2.14329	0.524037
ENSG00000130005	296.848812	124.54486	49.84462	88.92	67.56727	24.658535	51.251379	25.62794	48.050801	51.24577	7.35829	3.218502	1.35672	1.95355	0.842731	2.88973	137.41811	199.86567814	181.88913477	175.129	176.50267	233.464	292.99401	187.39068138	26.38603	14.1269	21.4749	5.69866	13.5769	24.1615	11.2089	44.0858	76.8371	46.9752	61.4805	45.024	45.8643	2311.97	4062.68	2676.6	2005.41	2715.68	3593.59	265.6	531.926	371.054	269.207	581.543	352.006
ENSG00000149591	24.074745	68.980242	321.780909	356.07442	140.612121	196.548614	79.862271	345.264447	138.11726	141.947588	6.55655	7.34362	21.0654	59.7921	14.5098	48.0331	15.2095	7.00359	78.2062	28.9148	2.03794	11.3272	12.0769	6.2617	12.8623	7.33414	7.72856	8.40759	3.78672	6.95835	6.09052	85.8742	85.2189	163.817	35.155	34.3601	111.631	16.7345	29.8563	22.5122	17.6514	63.4515	10.5978	2.30152	2.72029	3.07081	12.3093	1.84436	12.9268
ENSG00000141576	0.384047	2.104277	9.9237968	8.8095774	9.7864956	2.430401	2.9408096	2.476146	129.721267	69.1758107	34.0774	26.9057	0.2903601	2.020973	0.23205	1.473153	15.36629	14.81999	12.42135	17.32182	0.0779269	0.0272993	0.0743854	0	30.0291	40.8667	43.4003	52.8718	45.5185	40.7489	36.6342	7.82967	8.33056	7.94915	10.2447	9.47121	5.70056	2.27114	1.47116	0.821366	1.52596	1.76644	0.714393	2.74655	2.84934	2.34408	2.55368	3.96821	2.3872
ENSG00000137504	12.670564	6.725327	28.78894	7.2706275	32.18893	22.123492	9.9987749	18.764965	50.185087	21.820371	0.139938	0.375479	1.27836	1.86229	0.510809	0.924348	2.03678	2.41744	2.50096	0.319642	0.81619	0.746068	1.1369	0.351233	0.90142	75.2681	107.249	106.324	82.5712	123.594	180.876	18.1707	26.6613	38.4603	17.9771	27.9482	35.2342	28.6664	27.3704	31.0001	21.4561	29.8302	33.7886	15.7959	21.1264	21.4004	18.4835	27.2537	22.3486
ENSG00000112742	0.231533	0.0905692	0.1338812	0.1011728	0.4417784	0.3951777	0	0.0544765	0.3739473	0.1116825	5.37197	5.95825	1.12168	1.36396	1.46263	8.98041	1.5904	1.70375	1.99465	2.12654	0.329075	0.334496	0.354102	0.962651	4.27448	0.150242	0.653774	0.399206	0.379481	0.82751	0.367554	0.475969	0.606431	0.150591	0.223303	0.107053	0.24797	1.80491	2.28137	0.971297	2.81343	0.828971	1.28268	0.406318	0.526994	0.16104	2.61153	0.0940037	0.1366
ENSG00000113140	49.26409	22.42323	224.4694509	284.269178	333.045537	209.04039	201.6545743	282.7670676	439.9948	271.9402	233.5779	246.57858	199.841063	209.418074	132.542422	219.3004	108.947645	45.473893	122.54046	73.415978	32.5393	46.509399	37.941029	28.116641	204.1211	234.586	263.764	331.386	201.372	230.918	266.836	35.4276	70.6631	63.0489	58.2067	43.7306	67.9828	56.9174	57.5394	40.3321	44.0769	46.5549	47.5245	19.3365	22.8072	19.707	27.6226	25.0637	16.44
ENSG00000161533	44.3109005	11.1410318	24.9901906	42.9222496	35.996034	18.317509	14.0071714	12.896691	15.2847165	9.61954	80.2452	72.8752	23.1311	28.8656	35.2698	39.3473	238.219	268.747	346.779	327.998	255.665	242.632	159.909	362.982	80.7544	44.0795	47.6791	39.5274	45.3636	41.7815	23.7732	15.323	20.7117	14.5697	15.911	14.1741	6.7568	333.82	248.822	286.194	291.019	189.583	150.862	257.407	219.143	115.992	207.323	182.434	75.507
ENSG00000136944	0.02145966	0	1.951612	1.5278586318	2.182937956	0.2173014801	0.18438669	0.1724075141	0.0404174387	0.0061477499	0	0	0	0	0.0699532	0.197872	3.62458	2.71054	3.0958	2.0914	0.0336493	0	0	0	0.269211	2.6524	1.68804	4.16772	3.407	2.13263	1.06116	0.18604	0.275133	0.100285	0	0.120132	0	0	0.967481	0.564068	1.88024	0.472605	0.758477	0	0	0	0.293351	0	0
ENSG00000176907	19.4291	40.8708	64.4662	12.8641	37.1098	70.1271	36.2764	57.8118	10.9211	7.421	15.6076	7.60153	104.682	76.0554	59.5905	44.452	21.8494	12.7361	28.6296	12.0724	64.1087	78.513	53.685	27.9228	13.3456	24.2494	17.213	28.0962	5.48811	7.93146	6.3646	39.2603	27.5484	15.4572	56.4817	42.2465	9.02771	45.9366	35.7891	29.3718	22.9306	12.2612	11.0374	102.333	28.2638	81.4602	44.8852	28.9223	90.2227
ENSG00000143105	0	0	0	0	0	0	0	0	0.0575471	0	1.04354	0.32927	0.19273	0.155739	0	0.0607577	0.0444347	0	0.224039	0.0313718	0.261094	0.0198209	0.0507765	0	0.843888	0.244667	0.155611	0.28701	0.103726	0.0872725	0.0714319	0.0354504	0.0515059	0.0400576	0.0524475	0.0909763	0	0	0	0.0552202	0.576227	12.946	0	0	0.461795	0.167464	0.98237	0.620088	0
ENSG00000110777	0.2026665	0.1405933	1.2921189	1.5559716	0.789344	0.7107393	0.221684	0.4224766	1.1005062	2.174844	0.4186558	0.2563811	0.142521	0.463257	0.118	0.16533013	3.70466	5.58028	4.47219	5.62203	5.49527	4.92979	4.63782	5.67581	0.543686	0.113001	0.288411	0.130197	0.0982278	0.649944	0.124793	0.229146	1.34962	0.0350832	0.536665	0.128047	0.072683	0.41954	0.626835	0	0.177836	0.613986	0.0456606	0	0.367063	0	0.20498	0.216662	0
ENSG00000132382	3.6370834	2.7201903	10.07938727	12.04315356802	9.800869	5.31845600719028	6.100711176	6.9752232	28.994412755	12.868007	8.88877	10.328	3.89524	4.62249	2.99123	5.63433	6.96922	8.61419	8.12126	7.8409	7.46255	5.36507	7.63739	9.86663	8.9427	18.19	17.9918	14.7134	19.1685	17.4966	11.5315	9.30632	10.2524	7.03364	8.31161	6.87011	5.0691	19.9758	13.1035	8.66426	13.7682	10.9209	10.1234	10.394	16.3722	5.97199	11.5112	6.70978	7.49745
ENSG00000167244	91.2730423	25.7711123702	9.663658	8.231233	5.2262521	20.7388204	20.5178016	16.26249	8.017957	4.822821	3.93825	4.74054	4.15257	9.862	6.95388	22.4899	21.5187	8.23399	23.8978	20.4045	16.3569	56.0022	25.5071	82.5124	5.80055	6.50447	5.79745	6.3023	5.55501	4.64332	1.44283	12.2316	13.0403	9.11358	11.575	6.34409	3.56971	19.6873	11.5233	11.3847	19.2278	9.467	3.20018	94.9519	85.5765	148.863	126.652	266.175	15.5287
ENSG00000105821	5.549989009	6.7080281	13.209069	3.280144	16.795777	17.613831	7.265279581	10.059135	19.807832	6.804481	44.2287	57.4453	26.9742	27.5584	50.1675	37.7689	31.9418	49.7471	37.2552	31.8657	27.7534	29.4408	30.2146	33.7733	36.1152	17.6436	14.5649	15.9292	13.9156	14.3326	17.6344	8.48133	8.21432	7.80082	8.18586	6.91722	7.54427	13.0904	8.06505	8.08905	7.69814	7.15438	10.5907	7.47762	7.36408	5.13797	9.3518	5.69382	6.8178
ENSG00000160183	0.07380224	0.204411	4.34449	4.6953013	2.0687196	0.0687717	0	0.0385987	0.4506579	1.0310342	0	0.066873	0.0275475	0.020271	0	0.0265025	0.0290031	0	0	0	0	0	0	0	0	1.37979	1.73124	0.807356	1.33132	1.24634	1.47176	0	0.32534	0.128092	0.251038	0	0.33463	0.238182	0	0	0	0.0901086	0	0.762687	0.108003	0.142033	0.708416	0.251575	0
ENSG00000197728	211.98255	218.733831	246.82302	274.4635	374.09209	152.97391	293.62582	124.4594	355.13285	99.49891	172.3822	100.6797	548.074	489.673	158.1761	347.61659	754.949	564.612	666.0767	494.894	366.0516	321.6992	405.6524	371.8555	320.369	734.47	507.819	758.2	888.819	572.656	2670.61	1289.2	1364.06	1341.14	1731.46	1028.79	5101.53	2690.49	2140.34	2057.9	3030.91	2481.59	6978.8	2373.05	1894.69	1204.58	2208.3	1756.81	8485.95
ENSG00000165416	16.3107618	14.909639	31.141841	15.35779	31.865946	35.318632	22.826324	21.701926	30.660149	22.208606	122.07095	119.273600001104	105.60981	123.9435	198.13276	118.82478	114.1774	154.4981	148.8046	96.392900130704	94.356351	117.65044	84.4993	74.1807	108.05540426262	34.4852	36.8186	37.1642	36.015	31.8382	26.772	15.1695	17.9402	14.7268	18.6276	14.3505	9.16385	20.5034	17.738	14.6914	15.4358	15.8696	11.0435	12.4542	11.4084	8.12203	16.0231	11.8473	7.05339
ENSG00000163815	21.7029	7.47986532325	67.9056	118.342	55.91267	54.3892	61.1398	62.0553	21.391749	33.816667	131	135.159	193.417	211.303	85.1839	108.688	87.5806	49.5286	119.598	68.5544	13.8241	22.3052	22.4037	23.6291	155.925	5.25671	3.05698	3.16134	3.62406	2.87197	2.27882	24.3953	27.6093	49.3864	27.8127	10.2246	25.1805	27.5089	48.6383	16.0514	19.7997	18.4587	10.6508	8.80233	6.66873	5.33975	11.0439	5.17503	5.02854
ENSG00000177885	15.547687	14.6984983	34.4960546	53.131576	55.2766416	32.900179	25.489473	20.927439	102.24997308543	36.8056384	169.295	216.25	31.945	45.2599	39.9888	52.5094	89.6199	101.33	97.4823	91.1461	49.2451	44.5503	54.9856	53.196	153.843	239.536	249.814	192.014	252.95	227.061	165.852	60.5718	71.9457	56.56	50.7302	44.0653	44.8998	91.9848	64.1988	68.6769	77.8353	59.6879	45.1655	60.2946	64.4416	77.0869	86.5525	63.061	37.4064
ENSG00000196876	0.65724248568405	0.0825978	0.38408500905247	0.4125253	1.4928286	0.10140831	0.0891068	0.1474327	34.557794	3.4374344	93.91766	110.1697	0.4447610105593	0.4739473	0.18610432	0.989089	0.956569	0.408970900920796	0.7024384	0.6743960130261	0.79904080331141	0.380129000227311	0.4358914	0.2948744	77.92899	32.1848	41.1419	36.6669	34.0758	33.6634	10.8003	0.128841	0.150151	0.0677836	0.15421	0.033184	0.0304044	0.274826	0.163448	0.120669	0.0776689	0.170197	0.0635213	0.28188	0.196711	0.104318	0.255592	0.115845	0.076203
ENSG00000165219	2.6955062	1.3083652	7.0140517	8.7472091	13.52755	10.3272029	4.5440166	6.5041649	16.263234	5.4388383	40.5457	42.20814	18.10014	17.87435	22.89909	25.65127	32.70193	33.50728	34.34621	28.2736	18.13001	18.29282	12.87791	16.08596	35.36205	33.3693	38.8736	39.3167	37.1635	41.3482	46.8478	15.2113	20.6101	18.8935	16.7319	21.424	12.0131	19.8208	15.0669	17.4246	16.5747	30.2108	15.3385	12.3857	13.2045	18.3231	15.7596	18.601	19.5537
ENSG00000146648	10.0154995	10.9247279	6.925046	5.6519761	11.7697531	5.082608	2.04733	3.1975173	7.3820138	5.6577713	4.336675	4.629080149902	2.5203514	3.4782362	2.14021	2.83971	15.481201	19.235012	14.325529	14.203103	31.22906	30.85757	26.08882	36.09378	5.63499	2.77166	3.14875	3.05259	3.41195	2.85257	1.59092	0.608829	1.36842	0.976745	0.595528	0.408208	0.232388	9.55996	6.02991	4.59898	5.84645	4.02628	2.13632	52.26	69.1007	84.1222	57.8949	87.468	20.6287
ENSG00000189159	11.4354111	33.70969	41.51993887746	51.59684	100.70983	11.2216731	11.1245485	10.151298	113.295654211349	33.093804	149.525802	148.749996	61.212484	60.46974	55.868485	132.502482	52.75625	57.489944	61.80235	54.304411	22.649686	25.886359	29.543839	25.330214	146.317367	240.35211	256.4266	265.93779	269.61844	246.15716	291.11832	42.4318	67.14942	60.464146	53.391235	35.173655	51.637836	60.726936	54.73404	45.225232	92.455297	81.36945	50.707929	43.7673	61.988954	61.41585	90.45012	55.598386	61.5199
ENSG00000168679	5.739881	1.3071335951	49.89804459513	36.65276983	106.523520000514	2.4792238	1.167302303664	3.82108	3.9645641526572	2.4563617	1.3214	1.32684	1.95025	1.50862	0.539573	1.13561	72.569	61.6946	76.7888	118.222	0.453054	0.422346	0.452742	0.518311	9.43632	3.92623	4.03446	3.87405	3.95661	4.41091	1.19248	0.467439	0.613422	0.468659	0.65936	0.524091	0.105984	143.513	230.218	224.464	209.042	115.154	232.905	0.206746	0.776164	0.832532	1.15086	0.956269	0.16149
ENSG00000126777	52.924232	38.121313	95.644516	21.514656609139	120.855556	136.387622635041	80.659189	92.7794740093081	76.151026688	68.937242	92.5594	113.70679	21.268938	25.97724	38.806256	33.68735	47.49244	54.01105	40.73128	40.00936	17.1882	13.78845	16.09596	15.9025	71.95438	83.7501	78.1038	84.1061	77.364	80.9616	75.2217	62.7544	51.1104	51.4616	47.6121	49.3991	35.9639	42.1751	43.1979	36.9647	42.2393	46.5568	36.1312	47.2907	82.6113	26.7328	25.9651	37.1016	29.8902
ENSG00000161996	4.10746854154	2.6170426	15.353624	12.1077655	8.814647056	3.600454064094	3.3888369856762	7.5886063	8.5513726068368	5.0543488	9.84773	13.2295000004867	12.47705	13.9829000125683	6.86248	9.50068700072411	6.824094	4.545790219091	3.3818	4.333500633145	2.0005	0.635904	1.2030051	1.272063	13.86448	14.9236	12.2862	9.10743	11.6111	12.6137	6.95941	9.05495	8.85575	7.68843	8.02043	10.1198	3.82327	5.11617	3.83967	2.66823	3.75806	5.02531	1.63935	3.6755	2.99042	2.57187	4.49654	3.69966	1.21147
ENSG00000139842	12.9937795	7.9676176	25.1343435	18.094746	36.3465174	72.418712	51.57485447	21.1926965	23.5489333401	10.757078	9.40152	10.9885	14.9708	20.4897	42.2653	36.3187	19.7692	22.1093	18.9181	21.0662	16.3763	16.9767	15.1286	20.3305	10.3551	46.108	52.5927	40.0615	51.6075	48.7339	25.5587	28.7315	35.7701	21.2276	26.8244	25.6067	12.8088	40.8879	33.0012	32.3762	30.7845	26.6815	17.9589	45.3603	52.6954	34.9518	27.6274	57.4207	22.2083
ENSG00000004487	9.188608	6.521222	32.99365	32.17739	33.48512	21.492208	19.78453	18.05898	52.71227	23.40166	38.746	52.3093	4.36556	8.21395	6.44517	24.7527	11.895	12.0845	11.7121	14.0269	10.6875	7.25107	7.52823	11.9124	39.9924	40.7907	47.1996	44.7842	47.6444	47.931	39.2551	14.9796	15.8998	17.0127	15.3752	14.1254	9.48213	20.6329	17.495	16.0918	21.3978	17.5973	15.0669	9.53257	10.8662	8.79536	11.1349	10.9184	6.90647
ENSG00000164142	0.1492617	0.0901689	0.9932193	0.943398	1.76897	1.189937	0.833272	0.9957947	0.532184	0.039257	1.8354081	2.9311589	0.611839	0.880797	1.066781	2.432173	4.61707	3.59888	3.54565	3.39681	1.667669	1.606663	1.411081	1.627461	1.6816856	1.71662	1.20528	1.19318	1.29189	1.31931	0.602056	0.538052	0.999522	0.584204	0.557604	0.339216	0.210942	3.3971	2.67336	2.43534	3.12072	2.38426	1.18127	0.158572	0.181471	0.269811	0.451508	0.480032	0.142873
ENSG00000019582	149.8230247	43.122285	654.715915	804.500509	863.90291	213.44862567801	266.56372	239.015085	141.256412	364.851127	555.147463	267.636	648.997	935.858587	303.9361	499.78092	799.701	246.406079	730.915689	735.037575	695.815	448.787225	516.171625	518.788	314.7736	51.9999	44.8986	48.7822	56.2787	46.9009	24.9447	373.738	227.797	68.8719	100.053	75.2632	30.8832	446.897	173.895	45.1627	119.475	130.381	38.4213	347.315	221.49	118.365	425.552	139.729	71.0477
ENSG00000117013	0.0611807	0.0174817	0.2617408	0.1867971	0.25895274	0.530577	0.3207431	0.4467128	4.139022	1.08194560126027	2.293843	1.0410499	0.4822426	0.6091311	0.2071499	0.4538423	1.501163	0.849749	1.3824059	0.788925	0.0512686	0.1590667	0.2659343	0.061632827	0.740708	13.5702	16.8243	13.4502	12.9125	17.086	26.6866	3.83451	5.23078	5.91311	3.13162	3.37117	11.5768	7.79894	8.12792	9.04085	6.03651	9.29744	11.8927	4.19799	4.22145	5.66287	3.6739	4.87723	17.4518
ENSG00000179604	8.2759089	4.21592	15.549644	20.3938069	12.8857133	9.501255	9.484929	24.7090906	40.499497	38.6273301	27.9873200026599	13.026327	4.031577	4.86864200077497	2.892893	3.35783600438131	28.09344	22.50297	29.50637	17.50843	3.4784510302847	4.027781	4.792472	3.070336	24.06843	44.5078	41.9549	50.8784	43.7497	37.7383	35.1084	0.602162	2.44908	1.79868	0.484439	0.564072	0.780658	20.6017	15.2653	18.0942	23.3111	14.9964	11.2834	11.8463	12.4058	12.6124	14.4884	12.7067	7.92911
ENSG00000153187	46.9973243	27.8101443	152.7757587	107.752594	176.89821694	144.078205001098	79.3730321596116	77.45618142	221.58886652	123.440593	129.447	161.232	64.5011	73.0962	71.8428	86.0071	106.501	130.499	102.364	84.8258	67.8641	59.5476	57.214	54.4244	116.185	145.186	167.045	125.703	167.328	147.45	105.417	75.2995	88.7805	68.8054	73.5258	57.0625	41.6837	110.275	109.033	87.8027	107.486	90.5904	72.2751	54.2341	57.4013	38.9148	70.4762	47.2385	36.5977
ENSG00000198520	3.9598387	1.9577564	1.934087	1.3884321	2.2908055	0.4065796	0.1042332	0.6959135	5.5351525	4.317209	2.72887	2.93135	1.13483	1.29001	0.605174	6.28023	4.56395	2.63507	2.50333	3.32651	2.49109	1.48107	1.2455	1.32316	2.55298	2.63332	4.24435	2.61833	4.16277	3.63482	2.08707	1.04033	0.654616	0.469444	0.465556	0.134076	0.260033	5.07384	3.08911	2.77733	3.59585	2.42426	1.37705	0.406538	0.131089	0.082729	0.702926	0.0768588	0.0531747
ENSG00000086015	3.3489396	0.69782	7.278969	12.1029831	8.401606	30.422221	27.084394	25.78797	18.22785	6.652172	54.1381205353	64.838161	9.116664	10.179890684	10.1346783865	22.228101	6.786868	5.606467	7.334115	6.6508702	14.844495702	4.804985	5.4115040000726	8.065143	51.112607	17.9709	25.0682	26.1573	18.0847	18.2742	7.4806	11.1402	6.86936	6.90133	8.46254	9.44985	2.42133	5.75715	4.12821	6.94571	4.81637	3.03513	1.94999	4.22517	6.30157	6.24366	7.52623	4.2172	2.82339
ENSG00000116062	5.3251005	3.5733904	7.4739353	10.3699539936	12.2740057924	8.8667814	5.6145971	6.5690108	13.91342172	7.7325524	31.859777	36.3256	6.704529	8.9426	6.80517	11.970353	8.004397	10.1083	7.807321	7.629099	4.845196	3.06881	3.773591	4.60882	25.056445	40.0624	43.7547	39.7455	43.5838	37.2952	23.9254	23.248	28.9885	23.2545	23.3984	18.3938	11.2368	37.1001	40.7101	25.3304	37.2773	34.9328	21.7058	49.5983	63.9606	41.0661	61.793	38.6277	26.9472
ENSG00000167910	19.729	0	0.0277111	0.0474234	0	0.0115768	0.0108927	0.0520925	0	0	0.0622127	0	0.333407	0.0976749	0.130177	1.78693	0.216219	0.322311	0.33869	0.320891	271.5557	26.49326	21.34584	98.81215	0.0483305	0.152089	0.57185	0.448708	0.511991	0.211336	0.196835	0.483526	0.246735	0.463244	0.518195	0.543648	0.120409	0.27446	0.312728	0.353209	0.15689	0.0691725	0	19.8052	13.2607	8.08782	8.88361	7.87195	0.50594
ENSG00000185238	2.173107	1.4250602	4.786824	2.560404	12.822344	10.052212	6.18107	4.154552	11.277022	8.463543	24.3951	30.2221	11.0918	10.6367	17.2251	13.5856	12.8562	13.3535	12.0537	12.747	9.00032	6.45607	9.52439	7.62566	21.6604	13.8566	13.4904	11.0694	13.9864	11.1715	7.08884	3.76258	5.32963	3.87678	5.189	2.89305	2.50306	7.2464	6.58288	5.15657	7.91417	5.7833	2.87862	7.45122	15.3231	6.02325	13.1749	5.86354	2.10884
ENSG00000124767	61.8179000699289	28.689818042	68.2335	93.4475	82.985539	85.750833	48.91905	47.667392	124.114	62.0287	323.7535	341.1291	104.6155	137.3824	213.7834	106.6689	544.8255	588.8597	508.8857	447.5163	137.4109	114.802	106.4983	95.6871	297.0947	81.3851	77.9268	83.7481	88.5543	80.9333	49.1136	51.686	53.3458	35.0417	58.5528	51.1364	26.6364	60.6636	50.9235	45.7815	60.9691	34.999	32.917	37.6493	43.4462	40.9174	49.4386	34.5852	18.5032
ENSG00000144468	2.670441	2.2996703	7.3609653	10.29386	13.0451270057644	8.438031	4.476668	4.848832	9.402135	4.706035565	12.029	11.6951	8.75964	7.70482	6.02504	10.5651	19.6212	14.4744	15.4969	12.6321	10.0519	5.70062	7.56588	7.02772	9.57403	14.2523	15.4307	13.1498	15.1108	12.7561	6.49171	7.33689	8.79106	4.49438	8.14321	7.0827	2.763	13.0547	10.4203	10.1323	11.5483	10.5433	3.55109	8.11915	8.59243	7.47536	8.48814	8.87502	2.58042
ENSG00000169047	7.39056	1.599685	5.60174	4.3689	1.774428	3.198842	2.400322	3.778787	3.625074	1.159705	3.50983	2.36515	1.25328	2.06926	0.409394	1.58356	1.56004	1.74128	1.85789	1.0384	3.90668	6.47543	6.74881	8.08577	3.43753	10.4098	12.468	14.9441	10.6482	10.3591	10.5552	4.65607	5.73845	4.49154	4.84492	4.51948	2.37018	2.34755	3.14249	2.06576	2.94596	3.07041	1.6895	1.68806	2.58563	1.85172	1.46891	1.36182	1.37107
ENSG00000146414	1.2041979	0.4610227	3.41225	2.3377131	5.2475762	5.7657508	1.4418592	2.389952	5.153768983	1.5817218	9.75971	13.5319	3.56068	3.374	4.22608	6.16286	11.6319	13.5718	8.83649	10.3501	4.50134	2.51808	3.16853	3.43295	9.59631	19.9067	23.2573	20.6445	24.5667	23.202	12.5596	9.35156	8.5515	7.4733	8.20726	8.40603	3.9516	17.1997	13.1993	13.3492	13.9453	10.2783	7.05758	6.62947	9.45588	7.26327	8.38537	8.88402	4.0131
ENSG00000004866	20.2172738	8.69753440188826	23.7767478415	29.5211430004922	27.56616898311	17.6098787017568	12.74231638	17.802208	19.1175968	9.76811878	22.574362254	21.03314	7.19712	12.480046	15.61367	12.266715	21.387428	26.10909	26.28141	24.16601	9.321277	12.156474	10.02719	13.3033599	22.820589	24.1606	25.677	22.4951	27.5188	24.9551	20.9653	2.66376	2.68832	1.76294	1.93618	2.9085	2.01091	3.53051	1.5117	0.481508	2.87411	4.05996	0.931715	0.839983	0.269749	0.113599	0.337577	0.264399	0
ENSG00000168904	19.400439	3.637197	17.802991	43.306217	25.314225	12.257896	8.850635	9.0019295	17.566324	5.5136144872	17.354969	18.113266	7.634967	8.645785	13.470206	12.397297	16.165486	13.551604885	13.755395	11.4218780701765	6.951107	6.719595	7.68138629102	6.25379239047539	14.344967507536	14.7435	23.4987	16.8146	19.3868	16.7486	11.2093	31.6284	32.1232	27.5738	26.4588	29.3616	21.3823	23.1419	33.7813	29.5464	36.1934	33.7116	17.6256	22.0404	29.7938	20.9532	17.6122	28.848	14.8567
ENSG00000148700	7.4670424	1.55407	47.077406	24.1368903	134.210965	76.518722	26.7646965	37.973593	124.398882	83.1081635	229.3867	283.7156	46.16988	66.04337	64.411531	58.67055	78.4889	101.2205	88.7615	59.0459	13.52607	18.76362	17.96557	23.88826	209.8503	177.991	215.953	174.372	186.594	191.821	94.0058	113.861	113.694	124.661	89.6349	92.2646	34.7559	47.8424	46.3986	47.9993	41.2828	34.0932	22.3715	11.3064	18.5255	18.7528	15.4196	16.8992	6.3511
ENSG00000108309	0.02168544	0.2344601	1.2279372	1.4425318	1.1744834	0.1472013	0.2373123	0.40315918	271.4066	96.87643	122.755	102.965	0.596471	0.664979	0.161985	4.59101	0.11626	0.159934	0.484675	0.0838454	0.122601	0.0525134	0.124878	0.148967	136.863	37.9689	43.4399	36.6559	40.5529	40.3655	26.1643	0.322749	0.205722	0.270963	0.170634	0.030114	0.209929	0.34603	0.13838	0.377652	0.168544	0.162119	0.0297783	0	0.0436018	0.106673	0	0.525808	0.164039
ENSG00000185813	55.856604	18.601393	45.202759	69.513105994084	100.858517	15.125286	24.6954955	8.96733	43.959256	23.5591252	78.46221	78.43682	43.96172	45.583387	45.058412	53.611616	176.1624	212.60832	175.10579	220.39986	185.946206	179.154902	143.174409	248.786167	84.969153	48.4028	55.6592	54.2986	55.6194	56.8442	45.1733	17.1213	15.1461	15.4501	17.6905	14.0522	8.01081	68.4504	83.9711	82.0919	105.156	45.0482	70.8756	38.6048	41.8356	96.577	43.1348	55.6901	51.0528
ENSG00000157637	23.7865318	23.6546652	36.4558377004925	35.2918	34.219652	9.87751	12.7569946	14.3186151	16.2208899	12.1752604	9.03241	9.35588	5.65539	8.55443	2.57407	10.4059	30.5407	27.7617	27.2269	34.3535	23.4212	24.3466	38.9867	46.9361	10.6944	13.6103	15.4813	12.5284	15.2657	12.3197	8.3689	5.21478	6.66873	5.42011	4.42269	2.84697	1.82096	9.97847	10.1899	7.77248	11.1022	9.79011	2.78138	10.6519	11.298	14.4558	16.1405	9.4617	4.64624
ENSG00000167302	3.5245702	1.7310192742	12.837253	7.504876	9.857088	2.849765	3.394482	4.614597	7.438901	4.437557	4.80845	4.05997	2.53793	3.31525	0.8255	3.10852	7.05658	5.69295	5.54561	6.64762	3.22995	2.76332	5.52937	4.02147	6.22809	7.11097	9.35894	8.37029	10.3016	9.52585	5.77914	4.17137	4.01551	3.99744	3.31778	3.07692	1.64666	3.15715	2.13059	3.73956	2.99351	2.55373	1.28526	1.80483	1.4801	1.91907	3.37065	1.41799	0.854409
ENSG00000141577	0.7540802632	0.860300500725182	3.879385120076	3.560045	2.38991	1.856128	3.5767423	3.130608	4.90473	4.386814207	17.35641	21.02488	5.210336	6.32793	2.48568	7.3822	8.03173	7.26455	4.99873	6.62481	2.655941	2.411706	3.673939	2.406213	20.20685	16.776	19.3596	15.8304	18.6931	15.2317	18.2422	6.93351	6.41097	7.53161	8.25107	6.18688	5.08739	6.60233	4.33166	5.37596	5.34233	4.85965	4.78143	3.36668	3.2333	2.94821	3.78255	3.19778	3.06253
ENSG00000113073	0.05631907	0	32.974285	21.579467	59.798861	0.0596196	0.0854033	0.025713	1.203159	0.916526	0.0291571	0	0.0870321	0.11747	0.127737	0.187296	15.5872	16.121	6.8218	11.4841	0.149695	0.105199	0.0273716	0.0826298	1.4363	0.469752	0.59651	0.273851	0.801465	0.711152	0.171287	0.472805	1.72651	2.85705	1.13256	0.630035	0.766308	1.18619	1.04066	0.26062	0.824516	0.226103	0.149915	0	0.0322287	0	0.0796507	0.0760481	0
ENSG00000125319	0.2328927	0.0768224	0.1594106	0.4227725	0.3798768	0.4077483	0.214299	0.2213702	0.371089	0.12956394	9.93914	6.95782	3.1864	2.70953	0.589359	5.05005	5.12239	4.02912	5.84053	5.5724	1.41538	1.40229	1.49239	0.929675	14.4285	2.67878	2.24798	2.31364	3.57756	3.19139	1.53889	0.718956	0.468334	0.415857	0.32963	0.286225	0.121193	0.845621	0.690481	0.463471	1.03324	0.706387	0.22513	0.613661	0.810543	0.244442	3.52185	0.55989	0
ENSG00000146005	0.021054	0	0.0521285	0.00734721	0.0594517	0.0389901	0.0161713	0.041613	43.9275	31.5736	45.3262	50.6651	0.0564849	0.382282	0.0326563	1.0505	0.217769	0.162195	0.353153	0.336828	0.797608	0.511752	1.4075	1.33046	42.9836	19.669	21.3489	17.5184	21.0674	20.258	12.5257	0.0184678	0	0.0211667	0	0.0234689	0	0.116546	0.187657	1.50906	0.497247	0.180223	0.0282039	0.0497365	0	0.0453424	0	0	0
ENSG00000150782	1.785636	0.926777	24.223901	9.153299	39.74698	2.062663	0.804256	0.9913495	4.924588	9.10242464	21.1373	30.8824	2.78039	4.28828	4.1823	4.40374	6.70787	3.76561	9.69676	3.88355	4.73048	5.01769	2.67643	3.98596	14.6655	25.0258	22.3275	21.5542	22.1784	21.7393	17.5396	27.2299	47.8852	31.7667	23.8112	12.653	41.597	59.3723	28.1326	14.2114	31.7484	21.4275	20.3306	36.9741	31.0438	14.3772	52.3071	18.0018	20.3217
ENSG00000143033	3.733767152	1.665	7.73057610017023	3.5845808	11.183114767625	6.9272407	2.87979485	5.213591	16.678983	6.0881051922	32.72116	44.76273	9.02211	13.03085	15.47969	19.16302	20.80609	27.60288	20.06465	19.30432	13.70299	7.21342	10.61997	12.19523	26.42767	37.6493	37.6075	27.6725	37.4461	32.4998	22.1477	10.7287	11.1087	7.0654	9.89715	7.49282	5.16376	18.4697	15.8383	11.3195	16.2085	12.4854	8.53458	17.212	14.9817	9.73882	19.2689	15.2247	7.76908
ENSG00000129197	8.8205776	6.2492812	22.3371490237432	11.1957368	21.561705	24.501531	22.32725065	15.115033	38.74798627	18.572517	24.8558	17.9366	21.7784	17.3286	19.3944	19.6526	35.3701	33.763	34.5763	25.3831	12.8232	14.0715	13.4467	14.7926	23.8671	24.0628	28.8878	32.0427	27.2836	24.3371	27.0099	14.7617	12.7182	13.5873	16.6595	13.3089	13.4319	20.1725	8.32316	8.69213	20.2883	11.8654	11.1991	12.5945	11.0121	5.62116	11.2974	4.27332	12.1127
ENSG00000198752	6.873252	1.3470327	27.7480591	31.223338	32.520048	18.519596	13.96324	16.138875	56.410286	24.1047629	152.946	192.8264	19.01031	25.2871	23.22804	32.3259	49.99737	59.7992	52.736	58.2784	38.07957	39.45849	38.71859	53.31588	127.4686	49.0031	56.7707	40.2123	50.647	47.3327	27.1534	15.4694	19.1143	14.7962	14.5594	14.8548	6.42453	24.8049	21.8069	20.4208	23.073	26.2355	8.94102	20.8486	27.5738	19.4176	20.4623	31.1476	9.33989
ENSG00000150776	5.074258	3.409922036806	12.356234	17.557993	16.031022739183	12.498253	7.669783	7.567057	22.554062	11.4612800377587	10.37	11.4318	6.25489	6.62768	6.86475	9.94425	10.8895	16.0681	12.4849	13.289	6.79051	6.11463	8.64425	7.49287	10.8883	15.9966	13.7522	19.138	20.6684	18.6606	29.7671	5.55061	6.93131	6.43567	5.27253	4.34686	7.87112	9.64726	6.83569	6.64974	8.73335	9.47877	16.9112	6.47883	8.97915	5.56513	8.2962	6.4751	11.3802
ENSG00000140471	1.999037	1.873046	7.427779	7.246966	9.241635	7.6430031	4.042184	4.410952	11.240374	3.689248	3.32405	4.92468	1.1384	1.82263	1.72296	4.16871	4.68693	5.36769	2.82086	3.32587	1.78393	0.674286	0.930221	0.840901	3.46156	11.2919	11.6613	10.5241	13.7874	10.1107	5.58658	4.90435	4.86588	3.12131	4.70742	3.26391	1.83162	6.04431	4.39023	3.33209	4.57948	3.30494	1.34848	2.96041	3.40346	2.54344	3.72259	2.96876	0.683895
ENSG00000029725	9.3755046	4.195966	16.7676541	17.9003143	28.996317	25.774168	11.389888	13.629452	54.581343	24.391353	89.1697	114.3526	25.31664	29.46475	35.95865	36.90199	32.25832	43.12309	35.46947	35.7806	21.34344	23.88154	23.00895	24.35821	78.22987	34.3402	33.7209	29.8103	31.6772	32.1183	26.8723	12.2607	11.8328	11.4736	10.7764	10.378	6.76366	7.84617	6.78915	7.20932	9.12666	12.2525	4.93063	5.03003	5.75431	3.4979	6.13949	6.09413	3.66541
ENSG00000055483	4.01508926	1.33216	14.34711080351	16.8345037	11.770403636917	9.9020393357318	4.6575908499	10.6319175169527	19.953014	9.584235	5.06748	3.6304	6.96715	6.87491	2.95212	8.49546	7.60467	5.21198	7.60464	5.90686	4.08947	2.80967	4.34177	3.55606	5.60847	18.1479	19.9694	17.8775	17.123	16.5695	14.6057	7.08022	7.96211	5.08719	6.69131	6.17379	4.17484	7.04628	6.82307	5.33377	7.02748	8.39207	4.52116	5.90756	6.55477	5.06246	6.02342	6.36713	3.18627
ENSG00000100784	0.3395901	0.2319983	0.9306518	0.9668827	1.643139	4.239306	1.45407720998077	1.8537309	8.564088	4.0740768	23.19733	31.041867	7.70849	11.2418	19.2631	11.78900290535	11.628	15.8085	11.0388	10.7038	4.98528	4.1254103	5.013598	4.77565	24.24564	7.04994	13.7177	12.422	8.81379	10.2488	1.41505	0.775205	0.448628	0.994606	0.747076	0.527579	0.135963	1.17074	1.48654	1.32939	0.622045	0.410252	0.250353	0.502844	0.652753	0.935611	1.03873	0.353358	0.0420405
ENSG00000037749	1.3745605	1.7688458	4.27221	5.514045	12.108371	12.1248305	4.8201166	10.793076	13.298993	2.9117395	18.9792	19.2519	15.6763	18.0867	17.4684	19.1463	28.1508	30.9146	23.9093	20.1861	11.6483	9.59668	11.2655	8.54286	21.6647	28.7776	32.8672	25.041	35.4436	31.6264	6.71275	4.87672	5.13611	4.34851	6.22535	3.30885	0.388214	10.2831	10.3523	6.61664	11.7921	6.87406	2.24361	4.14659	12.0806	7.89067	11.5547	6.50838	2.20648
ENSG00000110274	2.5714601	0.6891065	8.614957	8.4979865	6.8649837	3.2008486	1.8225627	2.8605361	10.587857	6.629153	10.9772	18.8169	1.99359	2.12211	1.40902	25.34	4.5955	4.99691	3.40838	3.83749	2.01046	1.48504	2.32017	1.80525	12.4638	7.9648	13.2377	9.97485	11.4158	13.0362	8.47489	4.48172	7.10061	5.36137	4.76534	5.47226	3.99265	7.83086	11.2218	7.22687	7.89414	11.8889	7.34068	6.21824	9.8536	5.6042	5.63671	10.1901	7.68754
ENSG00000186907	5.7284	2.440969	1.267399	2.205843	1.40922761696	0.3051426	0.527063	0.5285329	20.96543	3.6719	8.78216	2.26814	1.03839	1.72691	0.5983	2.00118	4.16163	2.61157	4.24548	0.923217	0.423505	0.757995	2.17077	1.02396	14.2412	30.8051	41.8374	6.551038	41.2007	39.32770112946	34.0677	0.155704	0.354046	0.589554	0.15108018	0.0125429	0.1854692	0.287582	0.625016	0.344801	0.542685	0.863285	0.327838	0.6492874	0.442386	0.6253204	2.06743	0.45976656196	0.2730773
ENSG00000198648	0.591117	0.416711	10.579766	3.8011	12.647256	26.13109	11.75386	6.910804	62.38762	41.1428	49.3707	62.6591	2.24521	2.60619	3.37768	9.53087	4.3235	5.11754	3.27338	3.82847	2.92746	1.0142	2.1708	1.94152	39.4718	48.2592	47.8656	61.9246	46.498	44.6357	31.3399	6.65067	7.32916	9.34098	10.2301	8.41415	2.89385	4.88903	1.96741	1.74721	2.4963	2.17478	0.608984	0.755425	1.27435	0.382084	2.72218	1.22241	0.477013
ENSG00000112531	7.075003	5.1153526	17.103665	12.266856	37.1950059	159.4479955	67.167339	59.985562	234.398105	212.647694	140.37869	145.59356	48.221	61.72229	73.804596	95.21961	30.60294	30.473487	30.380588	30.740227	26.608292	20.049038	24.99453	32.2669	104.59953	342.375	391.948	378.013	365.7	345.115	171.37	228.012	164.853	213.98	178.693	181.93	61.802	22.0903	24.9124	19.9249	20.1706	16.6344	11.9212	20.9403	32.4565	33.3945	27.0671	20.7097	21.973
ENSG00000135723	1.5894496	0.541541	15.236021	10.796167	7.628258	5.874592	9.97784	10.0223228	6.002969	4.5527393	4.85813	4.51635	4.89524	6.16342	2.77474	5.51113	3.54899	2.56678	4.38314	3.22065	2.00476	2.24831	2.50703	2.71724	4.92265	11.6272	10.6045	8.65803	10.0954	10.4267	4.5094	7.99971	7.12659	7.8495	7.39989	7.53901	4.98508	6.82622	6.18395	5.16386	7.49201	6.85212	2.58965	5.65117	4.6085	5.41262	6.40517	6.47418	2.51797
ENSG00000119715	0.0614679	0	39.0962806	21.898394	8.2968741172	1.888995	3.015971	0.6581053	0.6183544	0.376287	1.032907	1.34291	4.44808	4.55545	2.657913	8.01974	2.666867	1.556254	2.284292	1.900017	0.208323	0.119307	0.0692738	0.167879	0.775598	4.97626	5.19272	7.03421	4.84812	4.27088	1.89927	0.78081	0.381267	0.932928	0.547841	0.640384	0.11173	6.95451	6.85402	5.06	7.22245	2.5372	2.53197	0	0.0167186	0	0.0273719	0.0195602	0
ENSG00000109118	4.5721811	0.9319866	12.6093327	9.3816476	16.52267	8.048214	5.5667218	8.92135830901396	19.302559	9.2787319	24.526	24.9574	12.874031	14.2564461	11.143	14.5352517	23.51283	20.677538	23.162482	20.2972	11.6285	10.1234	10.229	10.204659	23.598448	7.75423	10.9994	9.35517	8.39655	11.2846	9.71152	4.26316	5.81896	4.8021	4.6732	5.82349	2.76361	3.73188	4.5885	3.85885	3.9142	5.47123	3.42906	1.91157	4.14836	3.95502	3.64688	5.15575	3.45969
ENSG00000153820	0	0.00539039	0.0103452	0	0.0152533	39.66347	17.85004	10.9283	8.04188	1.4904062	105.865573585	142.362700688915	0.0748523992734	0.3055729386168	0.0449273	4.13357	0.3305180898608	0.1921123	0.2509154125184	0.0782760626497	0.0417659	0.00824662621138	0.101656	0.023644648174	93.46708	51.5482	55.2208	35.5466	61.6863	54.2829	26.1514	0.895908	0.275421	0.266064	0.258002	0.199596	0.130279	2.31847	1.68164	1.49798	1.56742	1.45863	0.314266	0.304433	0.190953	0.1693	0.725252	0.467037	0.0964077
ENSG00000167113	16.770098	13.8593206	47.619	53.41093	52.84529	14.71435	15.378319	9.256577	29.45902	15.357423	47.0777	24.024	30.3465	32.5544	9.96828	23.0565	53.5436	34.2969	38.6503	38.5335	34.7456	22.9518	35.6882	32.0445	58.3551	10.9474	11.8098	9.24103	11.9776	11.4586	8.61996	6.94495	7.61118	7.64593	5.63525	6.40115	5.21519	10.9755	12.6283	8.59021	11.7123	7.32763	7.94433	5.35438	7.05313	2.55955	6.15376	6.36081	4.32458
ENSG00000162039	1.277466	0	0.820531	0.566836	1.181422	0.372074	0.1975041	0	1.382515	0.7313807	3.8372	3.58709	0	0.13541	0.0452222	6.60494	0.147735	0.0912673	0.0946028	0.0571301	0.163142	0	0.0417285	0.102416	2.58814	0.15117	1.04819	1.16203	0.772625	0.427767	0.527885	0.173425	0.126273	0.247988	0.130017	0	0.467534	0.92863	0.827959	1.43619	1.49263	1.1946	1.60125	0.832847	0.498737	1.38274	1.09523	1.16966	0.918333
ENSG00000197948	1.84541037621	0.38247016	5.2704148	5.1787307	2.2401431	2.4024211	1.796328655	3.693878	8.343388	3.918654	3.05511	2.76051	0.608853	1.24104	0.27667	0.572623	3.19288	2.63341	2.47851	2.14969	7.60804	4.81343	8.2756	5.54327	3.80428	2.90301	3.27174	1.81004	3.36236	3.84641	2.10505	3.99236	5.3628	3.35063	3.11577	3.69775	3.29779	5.44627	3.44612	1.83158	4.9096	6.59146	2.39952	16.3259	12.0423	4.44367	15.065	17.8285	17.5275
ENSG00000167112	12.298248	7.819613	17.843349	22.7341	23.926453	12.55402	14.892795	8.327056	27.748037	14.690855	20.2974	16.243	14.3777	11.989	9.69328	11.697	30.6466	29.9856	31.2345	25.3654	23.3727	18.1687	19.6792	20.6972	20.7548	11.3204	13.4573	13.1959	13.0482	12.235	16.0758	7.61171	6.81772	7.34238	7.05247	6.51822	8.01811	14.3256	12.8694	14.7527	16.5706	8.32289	17.2322	8.19697	11.3767	6.71115	10.7805	5.03629	11.1143
ENSG00000168658	0.295759739	0.0257644	0.19210874	0.33171604	0	0.07959475	0.5495311	0.00895982	2.0412708	0.54610695633	0.198141	0.833339	0.0209407	0.0237147	0.0254962	23.0341	0.130859	0.12814	0.0982953	0.328502	0.155259	0.112835	0.0842364	0.102626	0.328733	3.87779	5.23196	2.84337	5.23497	6.89832	2.17977	0.176249	0.219727	0.0756889	0.113398	0.0553666	0.0944608	1.36677	0.732599	0.539403	0.552866	1.03098	0.20051	0.118442	0.104223	0.270863	0.256289	0.169599	0.017034
ENSG00000188176	0.0263066	0	33.40718	43.59716	38.60991	6.919199	7.13288	6.0061312	1.25302	0.839037	18.046122	18.996431	84.15994	92.6144	65.17561	83.71338	5.941462	7.157386	6.074852	5.190994	5.210837	3.594006	3.78119	3.8263230184927	17.58312	10.867	8.46995	11.0693	9.9187	17.4311	7.86579	36.6684	24.7746	32.7589	26.3585	48.6443	19.4485	5.14244	4.00161	4.11574	5.59185	8.65963	2.90224	4.52074	2.76556	4.28321	3.7048	5.69719	2.13005
ENSG00000116748	0.0875203	0	0.0126778	0.069449	0.2627746	0.0485565	0	0	0	0	0.0854644	0.249026	0.270532	0.145242	0.165312	0.550262	0.354018	0.082778	0.142948	0.108372	0.241395	0.086935	0.181192	0.195917	0.259474	6.35647	3.67706	3.01876	3.20893	3.7879	5.63715	5.05668	2.26724	2.03001	3.71498	2.49464	2.93017	2.01542	0.588455	1.15385	0.474293	1.91841	2.38364	2.32977	0.644241	0.430831	0.40642	0.354014	1.43315
ENSG00000160613	5.058627	2.37815321	10.3478988	9.9022568	12.6104824	8.7047621	11.0900241	8.236016649521	22.812128	12.1950776	9.06469	6.89832	5.79141	7.7221	2.46059	6.92137	11.5072	9.66659	12.8915	11.7316	10.9729	11.5843	16.2853	16.8625	9.80402	11.4448	11.2014	12.9757	9.73705	11.3466	5.82915	2.03189	3.27519	2.89423	1.45013	2.24085	1.04715	3.74534	3.17632	3.01311	2.19976	3.3019	1.04288	3.4021	4.40866	5.17374	3.36823	3.92706	2.00579
ENSG00000120029	3.915365	2.8380743	9.005576	9.883219	8.74086	20.44716	26.123295	12.08071	9.357895	6.358539	20.287423	20.553156	7.70253	8.5860091	6.4746	13.863992	21.426475	21.5424704	17.8948462	18.761444	8.42966	5.0337403	5.62168	5.32326	17.591487	19.993	19.494	15.5063	19.1057	19.2586	10.8134	8.36543	8.38192	7.47865	7.05051	6.90543	5.03522	7.78828	7.501	7.02207	7.74262	8.22357	3.40669	4.24891	4.23478	3.54342	5.24115	4.82324	1.93754
ENSG00000144736	2.03490790815048	2.18265914897	5.090854	7.606918	6.453479454919	6.74613400442506	4.258475418047	4.4091913	5.73964802144534	2.874609	6.3682	7.11565	2.00349	3.30324	3.12462	7.58893	3.89243	4.53469	3.4753	2.55338	2.81077	2.70145	2.43844	2.21558	6.21254	5.66287	5.62465	6.11911	7.10259	7.23356	4.58252	4.20672	5.00066	3.96165	5.86746	4.20643	2.22639	4.15628	3.18823	2.44557	3.59919	2.83259	0.91247	4.98109	3.6752	1.57755	4.64468	3.33257	1.43264
ENSG00000108106	2.547085	2.15849	11.73355	7.13047	7.37342	4.74014	9.91763	8.11163	34.95807	18.33362	13.5762	8.27393	8.35708	7.80939	3.56057	14.2095	8.857	6.05721	9.2498	7.91689	3.71994	3.74152	3.41607	4.69574	15.2608	12.1927	11.6952	10.0056	11.1398	10.4077	8.73159	5.58966	5.73907	5.30634	4.41735	4.98955	4.57773	5.17258	4.99832	4.19827	4.50789	5.34327	4.3229	5.52385	4.81975	4.23791	5.48597	4.86171	3.53742
ENSG00000170819	0	0	0.27312	0.2412827	0.187223	0	0	0	0	0	0.207486	0.205836	0	0	0	0.5808337	0	0	0	0.0437723	0	0	0	0	0.157792	2.3072	2.25186	2.19715	1.22044	1.50828	2.93332	0.505272	0.415316	1.10807	0.123092	0.683631	0.619428	1.1258	0.83652	0.329354	0.964845	0.467532	0.741897	0	0.0767108	0.101482	0.0637948	0.267921	0.207485
ENSG00000144868	0.02986036	0.0160283	0.208300098	0.24607820658138	0.4260833	1.4972419	1.1463017	1.12532823	12.322256	7.3344971	6.708262	7.652367	1.63679	1.73766	1.14235	1.9432777	3.565864	3.742165	3.1443789	3.449979	4.63771	6.55956	6.11701	9.48531	7.236005	20.1485	21.4555	26.5545	22.1039	21.1556	23.0347	1.44756	3.04983	2.26191	1.46477	1.2786	2.26874	9.02917	9.80427	8.09194	7.07134	5.4293	13.5661	1.01952	1.6726	2.02913	2.91266	1.96208	1.35626
ENSG00000176438	0.456375	0.0255486	0.8180984	1.1889162	0.4150631	1.6515832	0.7179318	2.126596	1.8653	1.4012469	0.918221	1.96438	2.05435	1.73149	2.16141	15.8892	5.74335	5.35813	4.49006	7.37116	3.57513	3.04675	1.51472	4.03137	1.17486	5.89993	7.88727	6.68915	6.56878	6.66194	3.62463	9.94259	9.55219	7.36753	9.50488	6.8831	4.32451	8.40068	5.36457	4.68963	7.05609	3.72595	1.76057	5.46304	4.81386	2.89507	8.67434	4.61548	1.55097
ENSG00000072571	0.712238	0.0799251	0.3173739	0.273485	1.2932675	0.637862	0.3023904	0.302471	0.875598	0.495649	6.244116	15.76093	0.436668	0.585376	0.44147	7.093647	1.414131	1.559926	1.58654	1.75373	0.84655	0.390899	0.4853314	0.708837	6.481866	2.12153	2.54714	2.09843	3.1098	2.79136	1.4393	2.11773	3.13914	2.77259	1.54132	1.80712	0.898012	1.68779	1.88616	0.976515	1.36522	0.758973	0.746387	0.269398	0.731105	0.390963	4.28416	0.754192	0.605641
ENSG00000170788	0.126054	0	0.0893135	0	0.161169	0	0	0	0	0.117638	18.2885	18.2688	0	0.501088	0.0749983	50.1624	0.958597	2.04075	1.98271	2.09792	0.919913	0.908151	0.28594	0.517205	31.2309	37.5554	44.2475	19.8897	45.2036	33.9466	57.7336	0.374835	0.262712	0.14127	0.456713	0.310446	0.155842	1.82291	1.60839	0.5945	0.780784	0.782297	0.963592	0.329601	0.812641	0.150942	0.963776	0.267016	0.0947179
ENSG00000151332	8.781016	8.1222668	17.918902	3.3089673	25.2851	10.502748	4.77849	6.350288	29.410357	14.284623	25.3967	31.5501	10.20098	10.1608	14.63492	11.06167	9.94572	14.23495	9.43773	9.29467	9.52326	7.68506	8.23812	8.31025	23.15323	43.0654	46.7977	47.2949	59.9923	44.7156	30.227	16.5685	19.6358	16.6589	21.2865	17.9696	8.3205	19.8938	14.6806	13.5213	20.289	15.6633	8.03433	14.6076	10.7698	9.30778	21.2608	11.8239	5.65412
ENSG00000133247	1.635565789	0.4252484	4.894195	4.280262811	3.681147	2.6962508672	3.06307552	2.8699441	8.749412	4.8771778	1.26834	0.940474	0.612575	0.599688	0.16043	0.833561	1.50829	1.11299	1.34315	1.16221	0.401067	0.472446	0.538828	0.578569	1.68865	6.518	9.43929	7.07692	7.75574	7.19374	2.52968	4.92285	4.15698	3.83685	4.39419	3.65907	0.647452	2.6796	3.26921	2.33239	3.42123	2.85152	0.4188	1.39696	2.15077	0.947574	2.09745	2.25289	0.288124
ENSG00000132128	10.1667881	7.391858	24.3426927	25.4681465	25.074458	11.4593530081939	13.400691	13.426296	29.6417268	16.6837656	5.62171	5.70442	3.7136	4.13858	2.98164	4.77319	5.53082	5.05943	4.70779	4.33381	2.6451	1.83343	2.51375	2.66675	5.70393	9.97792	11.1771	10.0169	11.2503	9.98257	8.05228	5.0326	5.58189	4.43315	4.22723	4.18457	2.82877	9.85223	9.32145	10.885	8.25987	6.57626	6.84654	4.27683	4.74917	3.37226	7.11587	3.6107	2.39588
ENSG00000109339	0.5155733	0.14424033	17.6799782202704	27.5541701076	24.4177599009669	5.3723566	1.7371257557	1.82625006507	147.02427262	35.4924222	101.1733	109.52657	0.245414	0.312251	0.261008	0.577011	0.6830347	1.12009	0.832661	0.508146	0.179429	0.0724451	0.542232	0.178565	86.63161	19.8558	36.0978	29.184	17.2723	23.5623	5.24548	0	0	0.0517521	0	0	0.0568811	0.0960412	0.263466	0.0716953	0	0.073662	0.209676	0	0.254714	0	0	0	0
ENSG00000205363	0.10534766	0.1125316	18.94758	11.204301	28.62259	20.22032	37.09374	42.21386	95.1391	50.27813	12.3381	7.19415	0.045819	0.0670096	0.0799735	0.0858457	0.0233141	0	0	0	0.0244597	0	0	0	15.6537	36.648	51.3999	61.8603	39.3935	48.8748	71.7891	0	0.244928	0.0882926	0	0	0.0984761	0	0.121061	0.362306	0.149841	1.13617	0.369933	0	0	0	0	0	0
ENSG00000138639	1.8957075	0.7833502	45.1479609	31.887590221472	74.37819	7.678194	6.5018451	9.211712	9.78549	4.775623	17.2111	9.07533	23.845	34.9158	31.2724	29.5405	106.51	112.969	97.6437	90.1006	5.0921	7.11242	8.34525	13.4164	20.8252	52.6476	43.1211	67.0367	44.4339	36.9819	36.1823	15.0252	18.0923	27.6203	16.6505	16.0316	13.1006	139.442	179.001	231.566	177.18	103.929	135.541	14.236	22.6151	24.9995	11.3391	7.88383	5.40025
ENSG00000138623	0.3398068	0.127216	1.4983131	1.108105	1.860315	0.313375	0.3640781	0.675708	41.880787	16.267465	54.4095	51.4027	22.0591	25.9596	12.0689	34.1715	10.2147	8.16359	8.28097	9.4288	5.78609	5.73766	5.18015	5.10594	46.4397	291.85	344.79	378.991	304.581	306.316	336.797	0.374861	0.79111	0.867249	0.47617	0.232515	0.153378	0.340043	0.901215	0.497088	0.359784	0.923819	0.109063	0.222587	0.794009	1.20943	0.283827	1.032	0.16032
ENSG00000131748	13.1356138	6.03230398	20.5773470301475	23.662249	20.7714315867264	8.281884973234	8.76899000100205	14.862913	29.9616881123711	24.432870407268	17.538537	20.911501	15.456325	15.798482	8.342321	15.298315	17.59173	17.144454	13.89873	18.027266	11.19166	9.284318	9.945089	11.630725	21.53717	22.2032	23.5237	20.6718	24.8089	22.5782	14.8443	12.0743	15.9105	9.76519	11.8333	10.62	6.29183	24.4083	14.4436	17.6251	17.1226	15.3251	11.1025	9.73593	11.5926	10.0355	19.9558	8.61278	4.37232
ENSG00000119685	1.7190607	2.1047734	10.3800238	10.568715	7.5827358	5.8978204	5.54664835	4.0506119	14.506664	11.1582566	22.27382	29.27576	5.181668	5.49072	4.67617	18.252225	9.436668	9.562412	7.049982	8.7913	10.491021	5.445271	13.51447	9.958864	23.408698	16.009	14.7452	24.7537	15.4276	12.5713	10.851	3.04983	3.1939	3.06062	3.25509	2.70492	1.60885	8.99054	4.53065	4.57691	6.51325	4.5491	2.72846	2.60338	3.37952	9.07597	7.22946	1.88606	9.01689
ENSG00000070748	0	0	0	0.0265385	0	0.0201685	0.0195133	0.0897415	0.114510933377	0.0307175	0.776352	0.331704	0	0.0851628	0.0277006	0.0450564	19.089	21.141471	6.046699	10.628937	0.021404	0	0	0	2.04279	12.6221	10.7964	17.7104	7.73221	9.5305	2.14484	0.0837163	0.277433	0.159112	0.163748	0	0.0349917	0.116405	0.080105	0	0.09949	0.314597	0	0	0	0.0672376	0	0	0
ENSG00000155090	9.950877	7.718345	27.373309	13.117586	20.195832	13.171841	8.163603	22.979441	18.52365	5.3817981	2.1006	1.86081	7.51984	10.0652	4.49731	10.8407	3.81396	2.81138	5.17458	1.72674	27.6261	39.3548	38.9249	23.4883	2.61076	4.79123	4.90654	5.06049	3.8784	4.44727	3.12526	2.82705	8.87346	5.84023	3.16133	2.96254	3.19261	4.3014	10.9576	9.94865	5.27869	5.03007	4.12297	25.3849	81.4375	58.9842	7.33776	8.70889	24.0294
ENSG00000119699	1.493307	5.382976	5.874112	4.976101	2.730083	7.9293786	5.64326	7.181386	14.294358	20.0129758	83.9477	81.1203	20.9722	39.4132	16.5555	22.9001	7.19663	4.39133	15.703	6.77234	5.19227	13.6664	13.409	6.1535	75.5002	4.47918	3.45302	3.63682	4.65336	3.49341	4.24285	12.0343	16.1983	19.4844	12.6728	7.08873	12.3164	1.83319	1.47765	1.1951	3.27031	1.60151	2.1193	1.11379	1.12995	1.46949	3.77246	0.4961	1.32652
ENSG00000177291	0	0.0205053	0.221493	0.174134	0.0891522	0.133165	0.0844383	0.0245072	0.447834	0.0362305	0.407254	0.102764	0	0	0.150708	0.12418	0.0892492	0.0503443	0.0567086	0.130361	0.0500377	0.129786	0	0.120714	0	1.9179	2.17846	1.33096	3.28	1.63377	1.11894	0.998656	0.793669	0.969115	0.488598	1.26122	0.262971	2.59715	1.45472	1.38999	2.42189	1.28862	0.162775	2.39005	0.625521	0.531372	1.04232	0.486602	0.325405
ENSG00000186185	0.1236156	0.0276582	0.1415515	0.152094	0.109492	0.253525	0.174394	0.0854623	0.112905	0.193083	0.36849	0.215098	0.459838	0.296878	0.112955	3.96106	0.472015	0.254307	0.677479	0.786753	0.12072	0.155091	0.108425	0.25914	0.178233	0.59726	0.448282	0.595889	0.371162	0.464448	0.58492	0.078939	0.299142	0.121645	0.140909	0.0408365	0.0548915	0.267278	0.322501	0	0.0568354	0.0531838	0.045229	0.128587	0.118588	0	0.738238	0	0
ENSG00000165533	6.35158110999	4.1244375	13.0941016049469	5.82384062353	17.60408005985	7.09380050796523	4.5244632	4.38234576	28.123348	9.2523603	40.49841	47.68621	11.68494	9.32631	18.6535	27.8261	21.64037	12.569135	12.17501	15.831703	9.063676	4.81101	3.03103	7.143171	28.13803	17.3215	16.0471	13.7428	15.1985	16.1054	8.30537	4.83938	5.14612	4.84167	4.42839	4.28554	3.87788	4.90759	3.70565	3.86283	4.25583	4.30145	3.11329	2.42354	2.73769	1.50534	2.53124	2.15348	1.19326
ENSG00000119899	6.18269	3.93222	18.5011	25.6394	49.2325	4.14435	2.93864	3.14271	10.4766	4.853694	10.7375	11.5517	3.13158	3.04636	3.71046	6.69704	13.6141	17.613	14.6906	17.2676	8.71987	8.59505	7.79505	25.3786	10.9483	20.6796	23.2514	23.7789	22.6882	24.8826	15.8009	15.8271	16.4732	16.8754	12.0646	12.5775	9.66985	30.7631	30.0103	17.6117	27.0487	62.1575	13.1338	23.551	29.4564	27.0936	25.0946	34.1639	9.52323
ENSG00000138622	0	0	0.0595832	0.0775073	0.0527243	2.26289	2.20162	0.929176	0.731445	0.177518	2.53804	3.3718	0.703872	2.60639	0.221292	3.29079	0.00997191	0	0	0	0.0317591	0	0.0106345	0.0255259	3.41046	3.66717	4.46589	3.78242	3.52776	4.47317	2.25676	0.0944349	0.350119	0.465121	0.167891	0.198137	0.132767	0.0202022	0.0836782	0	0.0170939	0.0496846	0.0126503	0.0258995	0.0176788	0	0.0148339	0.0842449	0
ENSG00000125875	3.104891	2.25648	10.169589	11.913865	14.99448	8.621471	7.298837	8.519184	21.371555	11.942218	9.81945	10.1006	8.50196	8.88973	4.70696	13.0761	12.5413	9.12922	9.65245	9.59125	8.99598	7.24428	8.5389	9.1249	10.6154	27.0714	27.321	28.049	28.4988	25.0076	22.2158	10.6497	11.6156	10.5065	10.6088	9.49594	5.30973	9.18734	8.58265	7.39041	8.62707	9.0717	5.57657	4.0103	4.32	4.30718	5.27479	4.37077	2.43332
ENSG00000149599	0.141889	0.10609151	32.1245038	28.75424	53.7412449	1.036004	0.6612253	0.5888056	3.8012442	3.177864509368	5.06196	5.16827	0.538713	0.90153	0.159079	11.1074	8.10107	7.98771	10.7206	7.27499	4.77493	2.98329	5.62063	3.83314	6.03483	24.7378	35.755	51.8121	32.2998	32.0091	11.7726	1.12714	2.43201	1.25479	0.841565	3.60345	0	0	2.43039	6.05027	1.99935	3.60812	1.62399	1.54429	0	2.73958	0.880559	1.26088	2.45076
ENSG00000139330	0	0	0.0262078	0	0	0.0868236	0.0161922	0	0	0.0253241	0.959905	0.6877658	0	0.210696	0	0	0.101691	0.05737	0.0777603	0.0957342	0	0	0	0	0.244865	0	0.0908106	0.427622	0.241034	0.403501	0	0.0414658	0.118557	0.24175	0	0	0.267294	0.0869891	0.060083	0	0	0.197457	0.0656759	0.110072	0.0789207	0.103931	0.0642354	0	0.132951
ENSG00000185722	3.392224	1.4936273	9.48408383	9.9343056	14.71041385	9.0148255	4.8224228	7.1844201	19.5947083	9.9934138	25.9588	27.5958	7.36065	9.92407	7.70866	11.3772	24.5969	19.3358	18.5392	19.689	18.3255	20.5313	12.1841	24.7222	23.0144	9.49667	15.1111	14.407	14.7153	15.8292	9.31051	3.95046	6.67219	5.07619	4.06444	3.63137	2.12853	7.85722	7.22894	8.1361	8.24111	7.57424	4.48392	4.32055	8.76624	10.5224	7.0889	6.87273	6.27501
ENSG00000182938	0	0	0	0	0	0	0	0	0	0	0.0567349	0.0531082	0	0	0	0	0.0489711	0	0.0621582	0.0699684	1.31973	1.22625	2.80379	2.13611	0	10.4434	4.66433	6.24303	10.1831	6.00015	4.14008	1.1562	0.701748	0.731708	1.01837	0.891407	0.323388	3.05166	1.22441	1.2324	0.992849	1.78709	0.841678	1.00262	0.929076	0.410695	0.765646	0.312384	0.192912
ENSG00000171793	34.499855	4.1731	11.8750106	16.6469882	12.1190747	5.9483644	3.597457	5.0531754	13.624208	6.8432334	37.170683	37.0071	14.39215	12.610175	7.4008859	15.499799	12.745828	11.035919568	11.854765	10.163920252632	6.258348	5.073317376047	6.878652935	7.5596830399	35.26045	22.6592	22.4645	17.4624	21.2189	20.3268	7.43486	9.47898	11.2489	5.81322	11.9538	8.23925	2.15898	12.3988	8.69133	6.44742	10.1529	6.33618	3.85387	4.98256	12.8584	3.42974	16.3299	4.76405	1.35834
ENSG00000179772	0.0891277	0.0240319	0.85909	1.3	0.513608	0.602486	0.748323	0.673569	1.0809	1.92336	9.28837	2.22245	5.24421	7.93249	3.55671	3.71039	1.71556	0.622725	1.25987	0.817595	0.472271	0.833086	1.46831	0.193004	3.84971	1.8894	1.53748	2.26604	1.19425	1.98891	0.767166	1.92394	2.6279	2.37558	1.11241	1.10062	1.26301	2.25071	1.3232	0.658191	0.722206	0.691798	0.345347	0.549806	0.0933217	0.113299	0.312498	0.220795	0
ENSG00000179546	0.0114814	0	0.0587452	0.0790621	0	0.09539	0.0190818	0.0300375	0.780697	0.327178	29.1458	29.2963	0.0830414	0.831501	0.698179	2.1723	3.98782	4.26064	2.54619	2.75788	4.20211	6.03149	3.3494	2.87777	26.0414	3.13558	3.96589	1.52233	3.43047	3.22813	2.01563	0.100787	0.073791	0.454308	0	0	0	0.323118	0.222244	0.618131	0.181962	0.169288	0	0.272274	0.187681	0	0.310521	0.330209	0
ENSG00000118322	0.222685	0.013366	0.2316888	0.5588627	0.1473429	0.2690608	0.0591315	0.1063061	9.6916835	4.778215	0.432909	0.619222	0.00907009	0.0678753	0.0109337	0.0532927	2.6811	2.38936	1.34484	2.41856	0.020265	0.0701144	0.0307432	0.764	0.732775	0.142096	0.289727	0.104476	0.0894887	0.198524	0.0220242	0.0510966	1.45922	0.270742	0.0302642	0.0258716	0.0788625	2.16713	0.944583	1.36228	0.970089	0.309136	0.129224	5.19961	4.92979	3.02353	5.59725	2.60247	1.48903
ENSG00000104447	0.1568205	0.28975369	2.3004681	2.636353	4.7593599	1.9062411	0.345457	1.087262	6.483152	2.20916	4.676758	5.00941	0.6442283	1.06092	0.828961	9.828162	1.44606	1.80628	1.2862194007	1.888457	0.161703	0.209161	0.284603	0.380481000289624	3.35885	8.65569	11.03166	8.96081	7.15754	9.19167	3.2003	2.26231	2.26375	2.691772	1.849117	0.990888	1.15797	2.996312	3.384429	3.629782	3.0981	2.48261	1.669483	0.239383	1.167498	1.103637	0.643582	0.455309	0.491723
ENSG00000112306	647.7462	535.9653	957.9886	990.8711	795.0686	491.4925	531.6358	718.7155	510.5898	586.0347	1092.6307	874.80079	1641.36776	1564.53746	1123.66705	1215.53073	2399.51168	2464.70425	2194.22063	1737.01656	1166.63078	1052.66629	1345.3878	1032.13714	1398.466	218.131	223.289	170.451	219.783	234.464	176.687	647.755	787.824	442.342	757.764	626.48	463.986	1388.84	1385.26	875.921	1233.38	1409.62	748.558	1311.25	1369.26	615.001	1188.58	1055.82	514.627
ENSG00000172794	8.50099459144	2.641968	1.2246367	3.0906057	5.5659943	1.29511790008	1.0517792	0.7570107	14.613973	3.3260053	6.15281	3.548885	1.235268	1.016662	0.1612835	0.734383	14.76107	6.71865	9.43664	6.7772	2.86836	1.624196	1.116286	2.38684	4.7203	13.2432	16.1775	17.3459	13.343	12.1088	7.82111	0.773283	1.57182	0.6199	0.31905	0.388893	0.474816	3.90695	2.38118	2.72835	2.69455	1.73751	1.8894	0.235424	0.642564	0.907677	0.872705	0.76907	0.757838
ENSG00000100906	51.5436599	39.9806719	109.817138	62.108674	42.81138	35.44425	38.98131794	63.043217	46.97302614814	42.5859303	20.2346	18.2493	41.6522	49.398	33.2477	50.564	37.8502	27.8905	36.5423	34.8714	17.6602	14.3357	14.442	28.0645	15.4064	13.0915	17.1156	15.7012	17.6687	16.2464	7.91912	19.6658	22.4494	23.9674	30.516	21.2141	17.3082	106.883	76.5076	69.5919	98.8681	59.7088	55.7805	40.1621	39.9004	32.6615	65.1758	43.4012	17.9016
ENSG00000108262	2.8046091345368	0.697106	12.3395681	24.7484182	18.8711290155	13.857853	11.9592154	22.713114	110.436227	38.6117175	45.620736	23.71443	9.875697	10.657122	3.979826	10.9434463	14.697172	11.919859	13.638478	9.500744	3.37098	2.934618	5.515166	4.141267	64.08083	18.5007	28.1494	26.3603	21.0704	28.3122	26.4873	4.55623	6.9885	6.39928	4.87966	5.70332	3.20878	6.45674	9.74579	6.98211	7.41266	12.0077	5.12872	2.53516	4.53414	4.41643	2.60027	3.70031	3.96917
ENSG00000114779	68.3239838	33.960911	75.9081651	100.467568	101.504493	5.3139741	7.32505	10.436765	9.470745	6.722229	3.56153	0.290269	18.695	17.3196	4.08355	16.5462	277.0988	213.4245	225.414	94.0028	156.202	155.5571	185.4898	127.88389	17.4376	9.1364	8.74252	8.58958	7.2511	9.8093	6.11759	21.5113	24.6904	28.3795	20.6784	25.9223	16.2113	228.006	185.588	198.858	221.569	132.288	117.108	136.771	136.704	189.403	104.976	150.421	66.3265
ENSG00000113312	16.408802	19.44669	35.261201	26.319276457	50.698088	50.582414	62.2677	42.002159	75.909934	39.532257463456	94.94489	119.5472	30.28358	36.315184	59.440879	38.815639	33.586688	38.25014	29.75326	32.373995	23.954722	21.846563	21.269234	22.600884	82.82888	80.5392	80.482	100.962	87.9609	73.3583	132.786	70.1587	60.1321	84.977	75.1658	62.348	90.6658	57.4917	37.6593	58.1895	52.1135	36.6316	66.601	28.3374	32.8977	37.1404	43.526	27.4341	41.2982
ENSG00000165973	0	0	17.384527	14.6017464	2.81089730962	0.1552392	0.1164955	0	25.830305	3.959156	74.84268	129.04531	0	0.0663392	0	0.0731839	0.194176	0.175874	0.0497476	0.038295	0.0214825	0	0.150527	0.0343642	80.7479	96.2622	104.055	63.2104	103.201	103.707	38.8436	0.153795	0.073393	0.0447726	0.11539	0.0650566	0	0.896947	0.725373	0.801247	0.507134	0.773827	0.161258	0	0.171079	0.0634002	0.0797673	0.17086	0
ENSG00000120068	0	0	18.10639	16.970036	5.91577	0	0	0	0.1570141	0	0	0.532501	0.217935	0.165177	0	0.159928	48.1562	68.773	46.3398	42.0989	0.246877	0	0.0630486	0	4.55955	4.59264	3.54953	4.61452	1.16519	1.57626	3.11587	0.385995	0.511627	0.414905	0.339986	0.518497	0.191961	50.0952	43.4763	34.8425	59.3975	86.1239	33.8446	0.139565	0.608014	0.248569	0.526953	0.43977	0.0222521
ENSG00000101977	0.078927	0.0178939	0.8218763	0.8215339	1.6107791	1.728469	0.739655	0.9484945	13.030765	3.502491865	59.9673	64.1148	0.986194	1.426955	1.01966	3.49277	3.71955	3.70368	3.09917	1.695348	1.071661	0.6993881	0.824837	0.572347	47.285	11.8279	20.0717	14.5966	16.8174	13.8822	4.64503	0.312469	0.539936	0.345704	0.115898	0.0994691	0.057607	0.164798	0.13555	0.120018	0.335772	0.308123	0.0938611	2.74496	2.80699	3.46127	3.45822	3.0296	0.701747
ENSG00000141568	2.269162	1.8029739	11.1177478	12.8245523	12.1753394	7.314933	6.227421	8.6887236	24.7242911	9.6485044	34.71804	37.68841	10.62542	13.69328	14.44894	21.20838	14.33115	16.96176	15.3917	13.88568	5.99487	5.95372	8.34557	5.54312	34.81235	32.6404	39.0514	38.3867	39.9968	38.2107	42.0927	11.1864	12.2088	14.0266	11.4022	10.7388	9.30212	12.4395	11.1078	16.4064	12.0554	12.3686	14.1358	6.44657	6.90731	6.72622	7.01148	6.64584	6.16773
ENSG00000136802	6.3986752	3.274989	13.079737	12.237549	15.435084	5.279265	5.4887764	13.68856	41.806089	24.717519	35.7655	33.3402	18.8456	21.83	15.8121	23.4766	14.0524	13.1363	15.2348000875718	12.6042	9.8641	11.2575	10.096	10.6758	28.2336	23.6388	29.6165	23.711	25.5478	27.6964	24.8692	5.85428	7.1417	7.24082	5.36283	6.22753	3.90044	14.1834	12.3902	17.2272	17.995	11.3779	10.3241	3.5942	5.58502	5.66261	6.69619	4.82771	4.31531
ENSG00000141753	377.793	412.59	258.013	485.146	348.662	58.5644	51.593	262.551	9.57038	7.87178	1.6792	0.815011	12.9475	32.5507	3.06265	18.1133	4.45344	2.8386	4.34719	1.84741	100.527	137.775	147.715	129.214	3.5888	7.80696	8.99812	6.89124	5.66464	6.8599	4.20881	5.39861	12.6583	7.43924	7.54155	4.29669	3.28662	146.214	230.088	127.175	251.395	131.136	89.9362	50.6916	80.2099	40.4622	70.9167	158.743	90.398
ENSG00000108946	39.35104507	39.6999357	116.75326694374	85.784655	182.45590430149	323.389364	215.55609322931	155.497687	285.62050016784	117.0869507	140	161.5	36.3032	50.1338	60.0865	63.9335	139.704	184.857	163.149	150.768	92.0813	75.0503	63.398	100.877	135.986	127.823	144.233	119.247	132.629	132.872	70.3878	52.4663	62.9278	57.3817	49.945	47.2677	18.3584	88.7973	61.0534	76.1021	74.3492	43.221	29.2423	42.7966	50.0137	55.4154	72.3937	32.4947	25.8555
ENSG00000002919	4.2660979	3.176297	10.9092028	16.60957	14.671604	4.1520894	4.7186	4.723038282	15.974981	7.7763249	13.479	12.7804	11.7732	11.0962	5.76449	15.3745	10.475	9.39266	6.93165	9.81593	4.80692	2.27019	6.51064	6.05155	15.4948	26.493	25.6168	68.3292	29.1701	20.074	20.5445	7.30752	7.90307	14.5559	6.91525	5.83709	4.91319	8.01628	4.55821	8.72396	6.6931	4.46652	5.95604	3.96318	4.82336	2.17845	7.30762	3.66428	3.66101
ENSG00000147416	14.393519	6.775279	49.905854	126.070047	123.022425	20.241758	15.667668	15.924922	268.62939	66.569477	418.763	400.097	33.3621	33.2215	48.3745	46.9525	50.0727	60.4667	54.7094	56.1138	26.611	24.1489	22.221	25.1751	359.305	375.245	405.534	338.639	384.279	378.354	297.591	23.7037	25.8744	23.3723	23.1463	22.3087	14.4878	42.7361	31.2229	37.8548	35.6393	24.9949	19.9215	12.3228	13.2936	13.0788	25.3636	11.6205	12.4197
ENSG00000136930	103.038299	71.59976	118.91156	162.108101	161.985342	103.619907	109.4776821	74.596166	134.22966	72.611	275.085773	180.20451	239.24208	222.57466	204.23876	216.6308189	265.3316	250.8323	245.1948	237.05136	237.480135	215.0194067	222.7619	260.223692	264.71109	83.6996	86.2885	94.9499	73.1419	89.7994	96.6199	59.4859	67.6655	60.7137	63.3002	62.2387	52.7036	96.1705	72.0466	47.2865	93.048	57.2648	78.5012	41.0431	46.7405	40.0932	77.5097	38.8163	51.8034
ENSG00000002834	14.258652	5.6902537	39.814823	56.1393311	52.5859436	10.1102724	10.2534879582356	15.761718	47.450603	18.60345189	78.3105	66.5714	16.6345	24.1724	9.4519	21.4522	138.386	121.021	127.081	108.341	37.3321	39.9609	36.852	39.7317	83.1776	41.0701	43.7737	43.3619	44.4158	40.92	27.416	17.3838	26.5364	19.019	18.0365	14.1345	9.36456	69.1994	55.046	50.9332	63.8931	54.576	27.7373	40.6902	42.2155	43.0794	60.6729	38.9427	14.8632
ENSG00000143155	7.281238	9.18705	12.7283	13.31808	22.883984	24.787752	15.4228	10.3882	37.295815	14.3226	46.2542	45.2045	19.7448	23.5436	31.0667	30.3468	29.086	42.7387	32.1577	32.8389	25.7566	23.6873	24.6055	28.2012	36.6017	60.0865	73.9636	59.077	66.7996	54.9968	48.2871	35.4171	34.3274	30.0808	38.2852	29.0828	33.3261	45.0355	41.7918	38.4596	36.5903	34.0242	32.0657	26.7406	31.9387	19.0736	33.0652	26.614	19.943
ENSG00000145425	1102.648262	776.11918364	1532.52011654067	3148.231821	1629.925247	1203.458999	1015.6955322	1291.834513	984.195222	876.28775	1026.82438	767.98242	1295.902632	1597.854766	1001.34869	1224.066769	2195.554825	2042.271252	2098.159932	1706.725298	1204.655833	1017.259634	1367.309818	1222.404337	1174.079106	764.781	833.08	728.05	804.78	786.211	838.747	1697.41	2132.66	1626.57	2074.49	1674.15	1634.7	2834.22	3063.39	2681.81	2873.8	2816.65	2805.19	2068.53	2613.01	1459.89	1968.08	2034.5	1579.36
ENSG00000162337	36.463786	28.150341	31.961282	19.736289	26.450329	5.334639	11.444203	12.51225	3.173883	5.81349	3.44646	3.63917	1.99246	2.62203	1.61916	3.2056	13.443	14.4659	12.5695	11.8241	15.9442	19.4869	12.7786	20.2439	4.04119	4.27642	4.6025	4.36886	4.21666	3.85172	2.64352	9.2447	10.9182	9.19094	10.3196	7.15027	4.39083	18.645	17.5866	18.5912	15.5538	16.2902	10.197	33.7201	54.3323	36.6	41.5094	40.6185	29.4535
ENSG00000203805	0.357272	0.0359093	6.742835	12.762867	5.131152	0.0773576	0.0272751	0.173657	6.117936	6.25206	58.3951	34.7523	2.05185	2.87015	1.75092	5.44301	0.199535	0.555956	0.680121	1.30718	0.21535	0.0618648	0.369155	0	35.0746	23.567	26.0488	29.9959	26.0226	24.1642	15.9341	0.0709051	0.0638738	0.0502887	0.0262849	0.0338364	0.0732828	0.150273	0.142296	0.069644	0.127885	0.213514	0.0780152	0.121644	0.102199	0.174723	0.0699212	0.140121	0.0646879
ENSG00000127585	0.0935821	0.0449754	3.4926990382216	2.462819	1.713574	0.0189121	0.0204038	0.0419345	261.14482	98.78319	52.2212	43.677	0.0131221	0.0371998	0.0145371	0.275127	0.0131149	0.0142011	0.0333341	0	0	0	0.0138371	0.0167841	74.1481	3.29911	10.4559	5.82419	7.86673	10.451	2.30386	0.0282553	0.08659	0.0300357	0.0866008	0	0.0302172	0	0	0	0	0.0515509	0	0	0	0	0	0	0
ENSG00000129116	3.6691718	7.259317	53.1216738	28.9337671	59.8296098	317.718344	144.3683846	275.5788093	26.4275952	19.2284573	9.94952	7.5193	56.2464	73.6535	85.9959	89.9248	35.4732	31.6797	46.7584	35.0166	3.19583	19.3676	8.36418	10.6312	11.4505	12.0132	12.3351	10.3777	12.3517	11.3441	8.05371	98.0114	81.1559	80.9434	68.4429	72.2304	28.3675	58.1845	65.3838	80.57	55.2435	40.8879	36.5502	5.08801	4.91038	3.92726	5.2459	3.2398	0.739592
ENSG00000162552	0.2207488	0.496259	0.1951851	0.438425	0.1941073	0.2402197	0.00622211	0.00957485	0.627062	0.194082	10.1198	8.65547	0.305721	0.880107	0.0962681	0.186414	2.68153	2.33657	2.53091	0.960537	3.35186	7.64641	11.3016	9.94207	15.5538	0.516735	0.498086	0.294741	0.679301	0.562472	1.05158	0.184227	0.330767	0.23467	0.391241	0.243762	0.36164	5.00657	3.35768	3.15634	3.80992	6.24629	4.1173	0.105098	0.211336	0.170387	0.355884	0.510053	0.446798
ENSG00000104044	0	0	0.755481607	0.52753879	0.227611	0.0353356	0	0.1308062	1.865531	0.455093	0.0720067	0.591536	0.029344	0.078457	0	0.019936	0	0	0	0	0.0466535	0.0803962	0.0355431	0.131258	0.557589	0.154601	0.09701	0.0455428	0.259283	0.107891	0.0230158	0.232715	0.237623	0.153442	0.362246	0.265493	0.0135908	0.116975	0.0160641	0.052923	0.0995886	0.0175306	0.05033	0.0299803	0	0	0.0346251	0.0245669	0
ENSG00000132718	0.311928	0.195233	2.72616	3.65827	3.26725	6.20476	3.42042	5.48257	276.572	101.836	446.5988	402.738	3.12596	5.04189	2.49676000044911	6.76333	4.29082	2.581256	4.4959929	3.413889	1.159849	0.667051	1.131787	0.627253	393.728	268.602	328.634	354.318	276.114	326.792	210.494	12.8213	12.7613	12.2993	9.94793	11.7222	4.78758	4.46332	3.49802	3.65074	6.19809	5.10037	2.00622	1.01699	1.09807	1.08279	2.69581	1.80307	0.513806
ENSG00000166922	16.7719	0.9790292	0.743471	0.7362991	0.124857	0.519585	0.22951323	0.403549	397.91227	132.103066	408.12195	333.39814	0.362025	0.9825688	0.297926	1.227202	2.1456596	0.901513	1.492066	1.612501	0.788296	4.861825	0.627291	6.339229	315.3599	982.122	997.557	998.232	892.843	956.728	1664.94	3.98212	8.32991	5.86548	3.84814	0.492047	9.56312	8.62055	5.71989	3.6488	4.55174	7.73471	6.08869	1.70761	2.65364	2.81656	6.73345	2.2945	4.23864
ENSG00000104419	12.6964643	157.7455363	431.665395	590.948269	438.732312	51.6786328	43.796028	99.9477765	234.176438	278.7130530987	116.49	87.4863	28.736	57.3469	15.7714	39.3994	907.868	697.858	605.829	875.732	144.813	140.853	186.159	198.29	178.822	43.2326	43.4249	57.3374	45.4431	41.5681	32.4338	3.3932	6.04403	2.50192	2.52409	1.71452	3.56244	524.396	671.669	343.419	709.051	630.772	352.928	74.2923	114.507	43.1869	60.8452	115	42.6225
ENSG00000127955	12.4037546	5.55427	28.6281155	16.95495	16.013431	6.156495	5.12546	8.397062	90.507584	68.595309	143.8719	175.0298	15.05381	20.60129	27.02926	32.0291	27.4189	25.09442	26.1049	20.65336	4.81355	4.16947	2.76771	3.19426	117.7521	27.6676	29.792	25.9382	55.1297	25.9901	14.6763	9.46125	9.1904	6.72862	11.0304	7.6858	4.00344	14.8146	13.2992	14.0541	16.6217	7.56255	7.79567	4.74203	6.40553	6.12089	9.20461	5.35421	2.21191
ENSG00000176986	9.2233745	5.10243	22.9310263	24.268982	28.126727	16.045902	15.3087547	12.357016	32.581332	13.5088454	46.7135	47.5467	17.6709	19.3149	13.686	27.2	52.3702	40.9047	51.6964	42.5509	61.1949	54.8591	40.9955	51.8545	43.7941	37.6018	46.1341	38.3035	42.579	40.0772	20.2324	19.591	21.9889	18.8309	19.9551	15.5785	4.91734	48.3431	29.3635	37.6173	38.155	28.1447	14.5614	15.8193	24.2112	27.2193	37.7825	14.7095	9.11309
ENSG00000128272	111.641427	100.018252	159.01865	130.59859	168.43688	62.79043	86.21914	137.84527	192.0611	121.58515	576.226	516.727	404.938	438.537	550.32	385.822	657.482	665.255	873.012	632.614	537.078	713.549	763.434	488.18	526.214	353.914	414.461	412.395	385.657	377.354	675.277	186.589	274.49	286.424	163.494	135.027	392.173	393.822	359.434	421.296	339.974	333.876	605.989	409.595	354.701	209.643	276.289	284.487	553.539
ENSG00000108592	6.781995	3.0044269	19.982864	25.870509	24.84524	11.747702	11.161636	9.68582600233186	13.519588	9.262989	10.8005	14.1688	7.28959	6.75821	2.6557	10.4848	16.0262	11.6593	12.8786	17.1488	7.71824	5.02839	6.556	10.0905	12.578722	12.1041	14.4116	9.30115	15.018	13.623	11.92	10.992	12.3741	9.32724	13.4329	7.88734	8.04174	18.4119	12.7498	10.4977	14.3779	12.7115	14.9225	12.753	17.5059	7.2813	24.2703	7.52153	12.6406
ENSG00000100567	86.469234	75.79823	93.409431	39.216071	144.14365	112.97914088	83.64027188437	61.729138	73.80012407097	43.757189	196.45584	203.89537	183.7216	151.1697	190.8795	148.7194	155.0006	176.1065	147.1459	157.9854	151.7244	101.73611	100.81067	128.2307	186.6539	49.2685	68.7445	70.6663	62.2367	56.8724	47.5062	28.2564	39.7857	34.24	40.2721	25.2929	26.5942	56.527	30.6205	26.0218	43.739	23.8762	30.1365	26.3801	27.4426	18.9399	67.6045	18.7321	15.3055
ENSG00000100335	5.260508	3.401169	10.5693271	18.2199431	18.666096901	6.0664204	4.920867	4.22808	13.769061	5.47443949	9.25744	12.421	3.29153	5.33753	2.64888	10.7755	4.75164	4.27561	4.1358	5.12812	2.70411	1.92744	3.39042	3.98068	11.2232	12.8511	13.7446	11.0411	11.8271	13.2043	6.6104	9.11268	11.9031	8.12585	9.18796	7.7982	4.35797	17.5306	18.153	17.5196	17.9001	11.8597	7.15529	10.0529	13.2857	6.8469	11.479	8.22834	3.35855
ENSG00000179776	3.2534448	0.3884835	10.386481	9.033185	10.35932	26.125791	23.232362	36.118234	5.515478	6.45588	18.8595	18.2648	49.1073	45.9541	56.3577	32.779	19.599	13.7919	20.6881	12.5595	38.1245	42.5041	20.355	28.3877	15.0419	4.3492	4.20518	4.04738	4.42609	4.1775	1.21592	11.9992	7.886	10.0807	12.3759	4.13705	2.14183	5.21449	5.73871	5.53815	7.6783	3.67512	1.49427	3.65332	5.01041	3.92453	4.37921	4.36811	0.965676
ENSG00000162378	8.5712456	2.23989	7.2537842	8.2642982	13.50433	19.846974	10.5051	8.6522394	29.899678	8.66319	130.271	150.779	4.85285	6.25705	6.42721	9.8894	20.2792	26.9518	19.1008	18.4787	20.558	13.1987	22.9063	22.3969	129.337	31.799	34.5107	27.363	36.3783	32.985	23.3312	4.22191	4.57603	4.40424	4.36608	3.69058	2.51566	10.046	6.88313	8.24598	10.3574	7.08251	5.98151	4.24696	4.57702	3.03168	5.8324	3.67627	1.88847
ENSG00000145041	2.76609239	1.40257807	7.93448	6.64959262984	10.018632	5.442776	3.61864400090925	3.770610194483	9.323624	3.72122597	15.92128	20.610618	9.660436148326	10.556085	9.083014	19.513314	16.1386743	18.0701551	16.0776550995783	16.26040645935	10.46706608471	9.066386	9.330229	11.181272089244	16.16703	21.5376	22.2136	22.3971	23.5859	21.1759	13.9247	8.11296	8.18284	7.40115	9.15766	7.67604	3.9821	11.8165	6.62005	8.5465	9.32383	6.11434	4.28368	7.12392	8.71059	7.40097	10.7571	7.90632	5.00504
ENSG00000081248	0.011691	0	0.0106034	0.0212866	0.0575413	0.00406572	0	0.00603664	0.402908	0.171899	1.11194000411232	0.830776	0.248631	0.2200465	0.1153717573	0.640504	0.2878110201836	0.178459	0.277617	0.4138810209819	0.6466433	0.544132	0.404433	0.842045	0.905606	0.273779	0.376845	0.248352	0.314821	4.05122	0.0879804	0.657174	0.964753	1.34817	0.245783	0.340486	0.391927	0.0604173	0.0730168	0.0449526	0.0257776	0.51415	0.0321645	0.116077	0.135862	0.105056	0.0893238	0.0954572	0.0323579
ENSG00000097046	0.2956783	0.249037	1.7030231	0.313476	1.42675	0.883172	0.392528	1.5954772	10.083192	2.749068	0.58276	0.609145	0.540389	0.67674	0.431342	6.59655	0.814706	0.831935	1.33438	0.59526	0.278596	0.0797675	0.250669	0.419284	0.250779	0.666418	0.468276	1.9615	0.419393	0.346754	0.155541	2.05596	1.53209	1.11063	0.852142	1.14282	0.994918	3.01367	0.99903	1.45173	1.36801	1.61233	0.841953	1.34366	0.809591	0.644801	5.37746	1.61721	0.343691
ENSG00000099377	20.74065	95.61169	10.09514	12.28582	21.038132	1.460728	1.50717	2.658554	1.745099	1.577344	0	0	0.16205588584	0.78627	1.00218	0.2651	99.0998	112.224	75.8301	88.9988	62.3432	39.5521	58.7427	33.5228	10.122	7.08335	6.44656	8.48525	7.40459	6.39764	5.1681	8.14377	7.88653	8.57324	5.45035	3.49739	6.1937	12.727	13.77	10.8114	12.7014	8.55179	10.8138	21.1132	21.7216	14.8211	24.2209	39.7437	8.65305
ENSG00000169087	2.2453203	1.3382876	7.347132	5.870281	6.894932	4.9772270627042	2.884896	4.51345	7.933146	6.340367	21.3076	18.1744	5.95912	5.91018	4.54323	13.7327	11.3281	12.0152	8.03245	7.2157	3.9651	2.00247	3.04055	3.09726	17.106	6.9788	7.37948	8.02943	8.51043	6.1075	7.59063	2.61032	2.31428	2.42589	2.85489	2.03839	2.65688	3.407	2.70556	2.84525	4.23487	2.57249	3.5119	4.05583	2.35195	3.50581	3.31027	3.33828	3.44609
ENSG00000162377	3.5835886	1.70337	4.36125	4.60639	13.38674	5.325336	4.50693	2.414252	11.805629	5.035705	34.50208	24.54723	21.58732	21.695774	18.345034	28.95816	29.08383	33.131438	35.31452	29.949231	24.034596	19.8741	25.422773	24.61517	28.48203	35.4266	36.7707	31.9495	40.1214	33.0682	25.8537	26.0004	24.8811	22.6916	29.4734	25.0959	13.8006	19.7016	14.4669	15.4407	15.22	10.6939	11.0152	12.3181	15.3161	4.94339	19.9884	9.98884	7.43953
ENSG00000132692	0	0.1402703	0.350617	0.15058244	0.191664	0.14325761	0.157119	0.5597195	72.415279	72.8193112	37.3144	30.3121	0.13102	0.511064	0.0679643	0.277488	0.0973258	0.118455	0.170924	0.0348451	0.0128078	0	0	0	41.5482	28.5494	50.2617	64.6122	34.3628	55.1589	43.7238	0.22883	1.14895	0.302628	1.92906	0.182218	0.64665	0.440279	1.02363	0.402246	1.64231	0.305594	0.393105	0.354724	0.817565	0.238219	2.80105	0.213569	0.610999
ENSG00000079931	0.161556	0.271871	7.878138	14.1266668	3.04977	1.8900406	2.693181	1.1757936	15.5911891	6.3752685	11.10985	13.04122	32.5585	61.4835	32.9347	55.9849	0.359089	0.499315	0.8083349	0.725818	0.062507	0.1308042	0.238586	0.127216	16.0711	4.86283	5.18057	1.6983	5.17676	4.96614	3.39064	2.01152	2.13482	3.3833	2.66296	0.715132	1.62478	2.45254	2.10822	0.46628	1.37215	1.18528	0.626671	0.350142	1.16546	0.0783512	0.101298	0	0.104089
ENSG00000145050	39.11052	161.799555	86.45441	54.09661	64.80714	38.01981	34.657391	33.965917	41.910045	36.003611	73.1273	45.3136	94.0422	88.7245	51.1813	84.5409	139.97	153.513	134.554	94.7332	152.079	171.116	198.757	163.109	95.84	17.1249	21.2108	21.7041	23.0063	19.183	14.0292	7.60016	16.2389	9.14235	15.3852	8.78438	6.02522	18.4859	5.7864	9.36682	14.4026	41.093	5.09747	28.8072	9.43096	12.1824	62.0934	7.64342	2.65562
ENSG00000121898	0.524569	0.1236445	10.1099396	13.6518703	13.2046493	3.562711	0.9484438	5.2551685	1.822	1.4986043	3.42494	5.994	3.68355	3.7648	1.68047	1.3808	4.91686	3.25716	4.03866	7.43238	1.17596	1.048	1.05533	1.10681	6.08951	6.04967	4.64307	4.1552	5.11484	4.12914	2.31128	44.8657	52.4912	57.9488	47.2431	59.4194	27.8722	21.9941	14.0608	15.1648	13.3566	8.16288	6.50704	1.78543	1.3078	1.26837	1.49307	1.41139	0.231161
ENSG00000110492	2.80712511	0.6840747	13.7978560426959	10.6785604528	4.53677800166081	4.738552	7.416259	9.32136	11.9313089	11.392969032	62.06815	42.88817	1.0681006	3.586887	1.361349	2.3588	14.07368	7.27645	7.21836	6.51176	3.213459	6.48382	4.2658	5.748035257	82.037438122	60.3356	69.4428	54.4668	68.635	71.6342	90.1523	11.2207	17.7606	24.9534	6.781	10.1951	24.0559	12.6617	8.8529	11.1703	7.99528	13.0076	7.74588	4.43037	7.44705	6.33652	4.80289	10.0555	4.17851
ENSG00000165752	2.164883	1.640572	7.947066	7.503232	8.564642	2.401882628	2.8504864	3.242172	35.35408034	13.738902	32.5295	37.6214	2.6057	4.56587	3.08531	5.96797	6.00322	4.1079	4.29123	2.87345	0.206315	0	0.0346228	0	32.0563	47.6776	57.4862	31.0413	57.0639	52.7803	30.0735	2.06187	2.1395	2.63352	2.55499	1.57308	1.49589	1.59911	2.14467	1.83422	3.88263	2.38858	1.10666	0.500914	0.447973	0.435076	1.15352	1.01021	0.511104
ENSG00000139637	12.8122781	14.432273	39.110263	55.325374	36.799082	11.104056	14.4163964	15.245508	53.778	33.187882	6.9943	3.07392	3.55142	3.91982	1.428927	5.347017	7.10797	6.10393	6.73723	8.82782	3.54759	3.64573	5.310331	5.50272	7.179645	10.9124	12.017	11.8598	12.3494	12.0823	8.9406	4.34243	5.45415	4.85674	7.5785	5.13995	3.30672	9.0565	5.05853	5.07167	7.30115	6.12049	4.0777	3.63115	4.55052	1.87686	7.46153	2.60083	2.29138
ENSG00000159377	120.984591	107.867427	177.68067	190.827234	223.57801	91.033377	125.588609	98.435017	183.37888	110.702106	201.1076	152.89355	187.1775	166.30815	141.500700043077	161.19035	206.0595	242.0269	210.767	233.5018	132.1204	131.0432	114.62853	160.91597	185.5827	199.46	203.009	240.827	206.287	204.261	282.034	117.087	144.618	140.457	114.093	117.441	118.619	213.998	158.481	137.369	220.143	153.252	208.507	89.1795	77.756	109.519	180.845	74.0696	136.934
ENSG00000177791	0.0339603	0	1.59623	3.81521	1.16437	1.67238	0.510965	0.573585	1.03829	1.5082	10.6226	18.1664	2.2256	5.11716	16.2933	5.54326	2.32873	11.9604	3.12842	3.83028	2.17379	1.2926	2.11547	1.77498	13.1186	0.227391	0.0720104	0.262883	0.193069	11.1453	0.120899	0.16605	0.0480268	0.036383	0.0975789	0	0.507865	0.208746	0	0.0504926	0.23783	2.80655	0	0	0.253957	0	0.052026	0.149188	0
ENSG00000109534	5.0259629	5.0763718	10.786343	10.998749	10.990516	8.13057	6.29338	5.07961	12.62521	8.75571	20.9359	45.9165	14.1753	14.3629	15.3738	19.5227	22.2429	23.2224	21.2834	19.5413	22.8495	17.4094	15.778	14.7202	17.6311	6.31837	5.4901	3.29957	5.93724	4.85636	1.46687	5.27552	5.22483	2.82568	7.55499	4.31753	1.56041	5.59641	3.60123	3.06415	6.11959	4.63943	1.37369	5.70096	7.14358	2.95016	14.3056	3.34891	1.65992
ENSG00000167513	0.338567	0	0.2544955	0.3407325	0.978596	0.0581	0.2248136	0.0337879	1.426127	0.478703	0.489047	0.180393	0.51177	0.575616	0.0562508	3.0698	2.07533	2.0164	1.94153	1.70467	0.570062	0.597099	1.08698	1.81743	0.735423	9.20606	9.74289	10.5511	9.15203	8.71165	7.30567	3.00516	4.11665	3.25503	2.90122	2.38376	2.59736	23.7557	27.0513	16.807	14.4757	15.7677	24.9	12.1917	14.8678	10.1868	10.3345	10.0623	6.17884
ENSG00000102243	0	0	1.771599	3.786614	0.902663	0	0	0	0	0	0.3195909	0.306559	0.0212726	0.0400308	0.127844	0.0619783	0.530987	0.749771	0.539406	0.0408097	0.0599456	0.0824796	0.0478872	0	0.342919	0	0	0	0	0	0	4.10131	0	0	0	0	0	0	0	0	0	0	0	0	0	0	0	0	5.94505
ENSG00000110925	1.24245	0.7416871	8.4184526	8.5203787	6.151069	7.3235846	4.9534402	5.1966692	26.975422	10.677576	4.33836	3.70796	2.47026	3.24381	0.515625	2.40166	2.89177	1.96764	1.78395	1.1276	1.3439	0.888465	1.94804	1.00534	8.95597	23.337	26.8979	22.5149	24.1303	25.7935	12.0966	4.44214	4.22207	3.30402	3.70619	3.91775	1.18526	7.16996	6.10653	4.54948	5.15236	6.17447	3.92587	1.55299	3.90301	1.88045	3.02699	3.29288	1.67167
ENSG00000085224	3.9832596	1.898258	7.4656488	5.7970637	19.5135296	22.5268126	7.3775259	12.81606142	42.843368	8.0329413	61.5654	105.6484	10.45507	12.02865	20.94939	24.09673	12.58518	15.60291	13.79414	13.356221	7.815727	6.250628	5.5965726	9.369975	54.2185	56.7549	66.2348	51.5817	65.3517	58.806	36.6977	18.2104	17.344	16.4716	16.0233	13.9946	6.02269	21.6244	16.435	14.9463	18.2962	15.5834	7.33519	12.3795	13.1076	11.8302	16.7885	12.1348	6.08818
ENSG00000140090	0.0705701	0.02995157	0.1112062	0.10280847	0.1148586	0.2858075	0.0848932	0.1401153	5.060492	1.7074755	37.0692	55.9527	0.244729	0.271821	0.116023	3.41775	0.638619	0.232775	0.781729	0.939883	2.28055	0.811043	1.48521	2.0232	35.8947	16.7219	26.6367	7.48446	16.1035	21.1822	4.30931	0.280951	0.71762	0.358504	0.211482	0.545617	0.21568	1.20126	0.515295	0.275493	20.8348	35.6024	0.0530001	0.383965	0.202409	0.0856586	0.496244	0.315957	0.10433
ENSG00000112130	3.4506108	2.470357	11.8541034	12.2217015	10.7952878	8.850045	7.71860294	5.713704	23.919436	7.604816	35.71708	47.19725	8.870644	10.626119	10.4323	14.60691	13.8835	14.321037	10.843348	10.0942	8.177404	6.76943	8.90305	7.07851946	34.1778	21.4807	23.8401	21.7506	22.0483	16.4473	19.5148	8.31526	9.63582	7.79175	7.6966	7.13091	5.8554	10.4723	7.45707	6.60963	8.94894	6.71769	6.82047	6.83449	7.63057	6.10132	9.83783	7.50069	5.6591
ENSG00000166226	36.8950019	32.5278	99.8513353	60.348333	86.773984	51.593426	31.537937	48.832831	100.706841	45.32877	166.55127	196.37647	70.166634	80.968237	76.8315500781649	111.55897	109.74986	98.58039	116.76419	95.572993	102.330876	76.655626	76.83567	88.215912	154.756685	146.296	161.411	154.305	167.891	148.639	149.551	70.8596	84.7101	72.6865	57.8011	51.9051	46.4763	88.251	53.8188	67.3334	74.2989	42.6836	60.6001	32.15	53.2271	23.2806	85.0592	22.2796	30.0964
ENSG00000166860	0.877807	0.0753321	1.23598	1.43903	1.20772	0.970954	0.733174	0.681129	1.86734	1.13217	1.79852	1.33623	2.45667	3.55205	1.0924	2.47778	1.85947	1.45526	2.22404	0.934845	0.932697	1.12816	1.73847	1.22168	2.61157	2.42794	2.8205	1.90953	3.05877	2.45536	0.335392	1.23372	1.13697	0.978802	1.27152	1.22986	0.283417	1.02716	1.13409	0.559189	1.13208	0.897129	0.279884	0.132088	0.417505	0.289883	0.683544	0.273144	0
ENSG00000147485	0.0102716	0	1.611307	1.176174	0.3571147	26.706202	25.476453	5.5791	0.513155	0.1843364	3.71693	3.40441	0.77676	1.545623	0.0771928	0.813427	0.1643988	0.1283289	0.133372	0.3049988	0	0	0	0.0121374	2.217075	0.814044	0.739226	0.63517	0.743924	0.763235	0.334574	2.7982	3.43995	3.89466	2.02979	1.35887	1.65274	0.350297	0.571164	0.463833	0.417891	0.56118	0.151047	0.357344	0.350931	0.332301	0.503359	0.330313	0.16567
ENSG00000125629	20.141105	72.838357	16.816946	11.241073	19.411575	17.9613435338	7.185595	8.706447	29.744038	11.416971	51.10109	51.1521	18.74557	34.757683	26.1533	27.9328000002601	191.40767	256.4064	198.774	211.1517	179.35763	251.108386	196.54331	274.51631	59.342300001185	30.0162	37.708	33.4556	33.1277	32.2838	12.7056	9.82844	12.924	9.94846	10.9883	9.51063	3.31053	17.8616	16.1847	16.3804	21.7892	27.3467	5.66817	76.6352	112.344	180.37	71.1708	73.6247	46.9664
ENSG00000153266	0	0	0	0	0	0	0	0	8.503845	3.5072100235146	8.67178	7.35837	0	0.0354311	0	0.0755448	0	0.133379	0.0398001	0	0	0	0	0	8.82465	7.3471	11.5845	0.777817	10.7358	9.94602	9.20655	0.0367122	0.0821352	0.0399061	0.027687	0	0	0.0400287	0	0.027425	0.0337415	0.127583	0	0	0.105655	0.0426242	0.0294338	0.0847337	0
ENSG00000116525	0.337454	0.212917	1.39016	1.74368	1.5373939	0.67614	0.744976	0.969139	7.136381	6.32837	8.31167	5.45513	3.80803	4.90456	1.45857	4.26307	11.1394	11.508	8.82421	8.13067	3.57733	3.4907	6.00409	4.81894	11.5846	5.02314	11.1462	8.95782	8.57582	12.2874	6.17714	1.69617	4.168	3.79627	2.09858	2.85854	0.871449	4.34357	3.05173	3.63766	2.47261	4.57994	1.40646	0.728643	2.52719	4.02872	1.8682	3.67393	0.85353
ENSG00000109861	14.6756059	11.9736154	113.15986	89.047701	144.056823	14.90168	7.4467009	18.935059	8.947569	11.137188	60.313	66.6958	54.052349	74.26882	43.838731	38.164963	109.1775	85.96041	72.593052	79.232606	90.58445	102.09011	61.48199	82.342747	55.4574	9.4647	8.92517	4.93429	7.12617	8.77372	4.41579	34.1869	51.4635	29.2122	49.017	35.7603	16.7948	74.1637	49.583	27.9508	49.3966	26.0766	15.8507	86.5686	81.2946	71.2494	115.851	76.0397	35.1397
ENSG00000167281	0.0262032	0.0101691	0.08204609	0.3166425	0.0975138	0.0482634	0.0594327	0.0717574	89.5317058	17.3628139	90.23806	77.61619	0.275645	1.4475018	0.545368	1.213278	0.263753	0.0368686	0.187441	0.0487732	0.909062	0.1781407	0.711031	0.9035578	98.867751	58.7114	63.8496	68.2526	60.8736	71.8552	135.879	0.62859	0.343141	0.702352	0.566447	0.661533	0.321479	3.22667	3.75617	6.46973	6.12451	3.9985	5.71917	0.130006	0.143984	0.0344837	0.143078	0.24216	0.035663
ENSG00000091947	8.7452246	6.7202033	107.40123	32.073004	45.636894	6.781004	12.012277	8.161032	13.911325	9.0857755	5.96931	3.654	11.0689	14.0142	2.21875	8.63533	10.9136	13.3427	14.2056	7.58653	5.43895	4.69205	8.62194	7.47377	13.0442	14.5765	18.0216	16.3357	12.5673	16.4026	14.8739	6.72922	8.02007	6.13765	6.92039	7.81741	5.35391	6.66719	9.0501	7.23575	8.97314	12.3311	5.65007	4.266	7.76679	5.91714	11.8517	6.54307	3.76695
ENSG00000167280	4.445252	1.528094	14.826606	8.0717888	13.40416234518	6.118246	7.4713489	9.977219	14.809264	4.302344	1.58723	1.08319	1.25317	0.944554	0.21732	0.970412	1.55923	1.05147	1.46282	1.07375	0.970924	0.694093	1.15279	0.938347	2.63514	6.78551	7.5886	8.09424	7.95018	8.32465	8.60735	8.70892	9.76851	7.67917	8.74604	8.74105	7.88164	4.93288	3.52823	3.04402	5.01585	3.90413	2.72372	4.8379	4.66575	2.37431	5.43572	4.77059	3.3326
ENSG00000156381	1.815547	0.6959937	10.490144	7.6140966	8.1950754	15.656742	20.409438	13.306522	9.71389	4.0506467	4.46153	1.65539	17.2205	15.7257	6.65875	17.0396	2.28474	2.17201	4.19413	0.940568	26.7677	79.3713	27.9841	47.8991	6.01006	11.0331	15.8765	16.6459	9.51734	14.2198	19.2367	91.0962	130.137	187.321	62.6999	101.078	206.59	74.3008	83.1607	79.8191	112.953	50.0947	108.91	51.2725	25.6114	74.8441	19.8114	54.338	31.2519
ENSG00000105619	4.2932774	3.100135	9.10393	8.79791	8.6292	3.753227	7.291763	5.733698	37.24315	26.10365	1.17081	1.15622	2.81324	3.51849	1.06454	1.78389	3.37231	3.25035	2.2366321	1.43282	1.85466	1.1253	1.17257	0.985114	1.92107	29.7682	30.1504	27.5209	29.2841	30.4371	24.4176	14.171	15.7289	13.7448	14.7675	16.5841	10.1866	10.3721	9.64252	5.58512	14.7856	13.3798	7.1512	7.89304	11.4841	5.53141	9.20853	6.48412	5.2972
ENSG00000196663	0.8023431	1.0003004	3.103797	4.190778	6.046182	4.560373	3.811788	5.8426338	25.109853	11.991233	40.49	51.1126	10.1721	13.1404	10.9426	17.8282	8.91053	10.9605	9.26326	9.72454	9.20877	7.50258	6.44838	10.187	36.7174	33.9905	41.2004	28.1953	45.6029	32.0952	12.7887	7.82732	6.57029	6.18356	8.92091	6.49639	1.91059	7.95351	7.60318	5.81102	12.0414	5.25905	1.78131	6.42163	7.091	6.96338	9.59714	4.83366	1.47156
ENSG00000170385	17.2025	27.3402	12.4321	9.88641	20.6597	7.90707	4.42068	4.53551	14.9538	9.45466	14.6999	10.7234	6.483	6.2053	13.3485	9.22982	19.2079	25.6115	27.0658	18.6433	23.2181	33.4539	28.3529	25.8626	11.6669	4.45079	7.92305	5.03266	6.43783	7.21879	2.69739	2.93818	3.6584	2.8056	2.6738	2.05785	0.700864	4.87253	4.25812	3.2878	2.98614	3.67134	1.88667	3.01324	6.84448	3.88438	6.59565	3.99434	2.57317
ENSG00000055147	4.07004635654	3.918674	8.0179183	14.251784	15.1254370476184	16.602757	8.8943888	6.9570496	8.7653	4.660085247386	26.2623	36.7636	12.9954	12.9241	12.4475	18.5756	18.8737	20.4009	17.0662	22.6516	15.4883	11.9398	12.1761	17.1416	24.6161	26.1481	27.6115	25.6911	27.6319	26.1955	15.1437	18.6306	19.815	14.4531	18.0904	15.9067	7.66116	31.2579	26.4608	27.4058	27.1936	21.8856	15.3412	27.0009	26.003	23.1734	35.1994	25.3495	8.54947
ENSG00000165632	0.672852	0.42689	2.52703	1.60759	3.39945	4.32691	2.37533	3.101	5.27097	2.65957	24.3251	31.9718	9.00186	11.5017	15.4641	19.0415	22.1252	25.3168	21.0352	21.0998	10.9415	9.18842	11.7265	14.159	25.4967	46.1798	47.148	38.5878	48.5298	43.6763	41.2411	15.1194	16.2672	15.3101	16.5742	11.4094	9.92775	21.2649	15.5328	18.7435	17.0738	16.8399	13.7816	9.15104	12.2332	11.0239	14.2193	9.94807	10.1473
ENSG00000082512	0.6041094	0.18435621	5.6539975	2.588235	4.7311127	4.2081295	1.4923772	2.3711674	7.27869	2.3690242	6.204007	9.0831	1.085575	1.914802	0.396796	4.02051	2.998533	1.929064	2.891219	3.01459	1.461256	0.773487	1.3569331	1.381215	7.507105	24.0557	31.0708	9.81442	33.2744	25.6565	14.8223	4.85428	4.43705	3.38164	6.23146	4.39837	2.2623	5.50591	3.78566	3.19664	4.57949	3.57784	2.1874	6.16407	5.32858	5.48984	8.88197	5.39215	1.72581
ENSG00000168496	3.529096	4.68624	3.804371	4.55734	4.9479249	2.39831	3.403265	1.638864	13.56703	9.04472	13.4699	17.9836	4.64295	3.78328	3.11883	9.40445	5.8404	4.95692	4.74543	5.31282	2.80975	2.76183	2.89959	4.89769	14.4314	19.6958	15.7363	14.1776	20.2455	13.7868	16.0532	5.46286	8.46377	7.70694	10.1751	6.55553	4.18257	8.8831	4.48846	4.52374	7.36217	4.8233	5.09444	3.99622	4.09885	1.68286	12.8137	2.02403	2.10482
ENSG00000170464	0.6308115	0.7951275	4.1924854	7.541819	6.2904278	10.3999370118698	7.809538	9.021815	24.26647	10.1667695	77.4553	72.0102	41.3403	40.8792	53.1852	53.1382	43.787	50.3456	40.5037	34.3694	15.5258	15.0004	15.5525	12.5596	65.6087	98.4698	100.792	94.508	97.1944	105.661	98.2146	23.3897	15.7565	20.688	19.4216	18.406	12.5148	9.10962	5.69416	5.24559	5.89426	5.84852	3.59373	4.61581	3.90588	4.48643	5.1501	5.91905	4.03681
ENSG00000134825	48.5033749	72.265669	66.588421	75.270654	64.79532	54.6575527	62.0762732	45.156522	53.128705	55.8285007	52.84763	51.05077	80.963247	78.817861	35.488596	69.52048	85.32993	67.78673	60.43068	72.87563	50.17907	49.41935	62.90338	63.56531	73.38434	232.799	226.466	315.64	344.706	302.028	64.0728	338.863	544.414	280.888	449.063	367.681	79.5221	437.532	388.006	195.732	470.98	601.072	71.8618	619.036	701.157	442.122	1093.31	521.841	53.1601
ENSG00000118515	12.8431378	35.166877	79.7960971	136.2916947	140.6738866	19.421408926946	14.388265353115	34.270561	67.664322	85.772197	69.1147	65.4747	47.7606	95.2205	81.1259	93.5961	119.104	201.113	206.364	272.534	35.0881	66.8044	101.097	61.4388	67.7541	35.4171	37.3352	41.8715	29.2867	30.8688	17.5687	32.7275	36.4133	35.3743	17.9531	28.0733	28.4637	118.759	91.2435	116.845	71.7662	39.0416	60.6543	96.4659	46.1036	57.8544	39.0163	58.0416	20.4875
ENSG00000161544	4.0400312	0.730603	3.869033	11.519372	1.540297	11.243057	14.751211	27.957775	11.1917	3.979286	67.9491	82.2571	14.5641	22.2007	5.61179	22.1182	10.1585	4.4066	8.94636	8.06322	1.28178	0	1.17452	1.12882	103.921	60.3358	54.5046	71.4476	55.1176	49.6091	27.8641	17.1103	25.537	18.5148	22.0965	23.0237	11.2468	15.6611	15.9622	6.84622	15.139	13.7045	4.84879	80.5043	61.7173	49.2538	42.4611	49.667	20.2603
ENSG00000115009	0.138397	13.663389	5.407839	0.0994369	2.11386	0.219056	0	0.107994	1.414978	1.49085	0.751743	0.484682	0.435282	0.42213	0.613992	1.48221	4.1979	1.94844	2.09907	2.06206	1.43394	6.41973	0.42997	0.883734	0.46292	0.255309	1.26449	0.301853	0.423299	0.883786	0	0	0.307788	0	0.217324	0	0	0.153224	0.209243	0	2.87108	1.46222	0	0.189963	0.136648	0	1.89247	0	0
ENSG00000141698	25.627477	18.5734271	46.847821	61.206539	35.9323930011339	15.810557	11.448388806895	15.724662	83.651218279403	34.452896	39.3847	27.9365	5.50579	7.66966	2.26089	8.2111	9.78688	6.13204	8.56395	8.21606	17.3355	16.7983	18.3424	20.9066	32.0911	38.9122	46.4549	35.6465	43.9005	37.3553	23.7423	24.0865	28.8192	28.8398	24.1117	26.0426	11.2721	55.8975	55.0613	51.3605	45.3255	34.5667	26.5429	15.1579	20.0123	17.7433	18.3064	16.0424	4.84566
ENSG00000140153	3.5588165	2.8355302	10.1316285	9.2073913	10.8272093	8.503269	5.375662032705	4.96678252735	18.03427550162	12.4849154	24.3436	26.927	7.15302	7.20695	7.88476	10.1866	12.3753	14.1788	12.1602	11.5783	9.64813	8.25433	7.74384	9.15603	23.2202	11.5015	13.3391	10.1823	13.1802	11.6317	7.72116	6.20249	6.1717	5.41308	6.01104	5.03463	2.56932	8.48272	5.97828	6.47178	6.94546	5.80558	3.54198	5.21238	5.43919	4.79481	5.79222	5.08472	1.96007
ENSG00000188613	0.0528984	0.00916871	2.023876	3.929352	0.4561788	5.20559	2.358613	3.36218	3.253471	2.307127	1.28142	0.139467	5.22837	6.05121	1.68711	4.11069	8.06385	6.49441	8.52903	2.26341	0.337913	0.289008	0.539278	0.603667	2.7435	23.0559	62.5752	66.7833	29.3512	59.2513	19.4507	5.69023	31.1036	13.9362	8.49711	20.3747	5.36461	7.12103	16.3594	6.98152	4.0374	7.28608	3.27942	0	0	5.5322	0	0	0
ENSG00000132341	86.538934	82.8124998	234.858741006202	238.237963	270.126297	141.2478677	125.5369177	134.331336	360.248827	149.20971445	262.683565	308.842395	111.22878	126.986843	130.0177448257	244.561391	159.04872	177.719444	179.4638	139.462168	161.3535	141.514048	149.247647	161.783357	259.14989	438.478	477.517	432.962	379.216	385.672	278.96	208.736	255.134	216.312	230.278	196.923	136.68	320.687	323.576	265.811	270.483	214.187	165.84	171.053	252.299	170.477	243.308	183.35	90.7893
ENSG00000136828	9.3979339	0.4185235	10.9160771	10.5226535	11.5870883	7.5208322	6.78222089074	5.1965569	25.34995387	12.2496387	33.030685	47.279232	6.448033	7.862087	8.485168	13.475925	24.24565	28.18107	17.03682	15.88729	12.126967	8.171297	14.818081	7.242875	33.079158	38.4633	46.7575	37.7642	47.1484	43.4785	16.0484	5.55316	4.80212	5.78931	7.37366	4.30007	1.46416	3.3679	3.35758	2.92907	5.7409	1.91801	1.44193	7.12694	9.08463	8.05828	18.5342	8.51638	6.83059
ENSG00000176915	7.1038513	2.10137708	16.885567	18.47137	15.7635544	12.9987060009288	11.1733035	11.83663	20.099037	9.15232	21.25043	23.02156	9.1706900572857	11.827918	11.94576	18.35764	20.42141	21.662458	19.994819	19.43778	12.05564	11.09392	11.461418	13.202470048235	17.35469	27.7775	32.2364	27.5225	24.6004	22.4363	11.8088	11.4749	10.7328	10.2655	9.47264	8.43731	3.255	8.74461	8.24054	7.04459	8.27796	8.85187	2.30011	5.10506	6.81109	6.0762	5.9629	4.71529	2.78646
ENSG00000175832	0.132114	0.1196935	1.13397915344	0.77376297	1.201654	0.2196645	0.3736617	0.2709716	2.2945706	1.407092	5.23177	3.732682	0.930531	2.333625	0.204214	2.034799	0.193472	0.0369115	0.526937	0.138871	0.259998	0.28892	0.569511	0.744602	3.313133	4.36204	5.0195	3.73489	3.13347	5.42805	5.42998	1.99735	2.94402	1.56217	2.40083	1.16798	1.10534	2.88581	1.19501	1.39324	2.29864	2.16416	0.653003	18.056	15.0204	0.88009	24.4278	14.5217	6.86092
ENSG00000145907	13.7381656	15.2484885	35.9666648	32.387108	42.822929	37.48798986	22.876129717	19.99228	30.267166	18.238415	115.743779	135.405	68.9875	83.2147	90.1068	84.326277	86.2727	104.005443	96.1812	82.6721	63.088361	44.5874	58.0202	53.7598	123.01391	77.7772	91.5324	71.5676	89.8927	77.2776	72.083	48.0049	50.8135	48.8958	47.9942	42.384	30.6418	56.5335	28.7525	36.6957	41.3363	24.8053	22.2389	30.6879	33.6267	31.3481	55.7161	24.724	25.5828
ENSG00000139540	85.78799	51.3781439	131.664415	156.768606	240.236482	0	0.303969	0.047916	0.438094572	0.1503711	0	0	0	0	0	0.0811805	0.0903979	0.197486	0.115507	0.129843	22.0482	9.32703	25.6484	13.9833	0	9.92978	14.3729	2.93527	13.1277	11.3087	5.25249	0.0241835	0.251486	0.120302	0.0904898	0.203683	0.121763	0.153572	0.0534405	0.0367056	0.0218508	0.102154	0.0169218	1.83501	0.464298	1.93475	4.6235	0.876676	4.92501
ENSG00000155890	0	0	0	0.0145842	0	0	0	0.0165701	0	0	0.311908	0.556024	0	0	0	18.5856	0	0	0	0.136306	0	0	0.0498789	0	0	0.109386	0.204942	0.129198	0.181678	0.0756388	0	0.0624075	0	0	0	0	0	0.0655375	0	0	0.0555689	0.0488144	0	0.0831814	0.175757	0	0	0.136206	0
ENSG00000147724	0.17366912	0	0.48857	0.2998987	0.30745	0.19308263	0.04427856	0.0080256	8.8092108	1.39174921	3.10827	5.2069	0.00963095	0	0.0231459	0.549392	0.576914	0.658592	0.279826	0.32654	0.0218927	0.00943286	0.0219784	0	2.97312	38.8335	39.6359	38.2785	39.2491	35.587	15.4416	6.1842	8.64184	6.51448	4.62911	8.30392	2.90069	0.662448	0.443197	0.363403	0.696686	0.268591	0.164517	0.25804	0.136467	0.239318	1.59423	0.246593	0.0890435
ENSG00000204316	43.394712	35.080275	81.27122601182	97.298589	84.5133920007169	28.018588	69.4221169	47.5156258	64.592556	48.43689552868	28.7183	28.64428	19.6239	17.6819	12.8752	23.3816	40.2805	34.2434000473368	30.0339	33.4268	38.3007	23.3873	16.1345	35.427228775	34.6344	48.1701	55.5782	54.5517	59.8474	56.1871	70.9549	37.3058	39.0863	44.3373	45.1981	36.3019	42.3806	85.4413	81.1711	123.793	80.0227	55.4697	151.671	25.24	42.2433	22.9818	51.4141	33.3168	41.4284
ENSG00000197070	12.5819355	6.1182161	25.5136128	17.079245	19.226847	8.020281	9.903935	10.099007	16.209532	9.5722416	6.92108	5.87419	4.234165	7.31866	2.864777	8.66743	11.50346	9.86988121424	13.9515	14.06229	3.55402	3.841977	3.887888901	5.012465	7.57214	3.67635	5.35256	6.39397	5.45917	4.92573	9.1084	0.957819	2.27863	1.78873	0.340911	1.47905	1.23218	4.14658	4.62563	4.59089	4.51856	5.57894	4.33193	4.29101	5.36024	8.55717	5.14891	6.28525	12.3144
ENSG00000163412	1.7384811	1.7839257	6.606097	8.021163	13.498066	24.858287	16.214783	13.146085	31.698153	8.35151	33.85202	33.9538	26.34471	26.96381	32.8377	27.25623	60.76431	32.45187	37.58728	53.14369	52.20296	33.35286	34.94953	37.922853	33.59878	33.5865	42.4173	32.256	37.934	40.8654	25.9517	42.0073	47.9732	35.5813	40.3673	51.8935	25.986	36.5194	38.6923	38.6788	31.0808	28.3596	33.2834	30.9208	31.57	59.1546	37.9759	44.159	15.6714
ENSG00000112658	1.70357	1.56587	8.0755	6.96898	7.29267	11.4234	18.8755	10.7719	11.8229	5.15191	12.6239	10.8825	62.0444	37.7174	46.4666	78.8996	9.09939	7.26819	12.2681	8.67409	3.36611	7.47681	5.91683	4.43557	16.4121	8.30373	10.2101	9.40377	8.51494	10.0343	7.78144	28.5353	27.4134	40.8986	25.3965	26.9844	13.4315	2.61341	2.71892	4.33658	2.78997	2.95435	1.12269	1.30351	2.29305	3.84093	2.37899	2.95135	2.7351
ENSG00000157045	27.91063	10.0168118	35.598168	38.956383	27.041622	21.950376	13.994050335113	25.7197523	33.3467635	18.195367	52.6537041964	46.224982	26.121851	25.409264	32.676564050575	26.648821	35.85249113011	44.118216	32.622081241815	26.460465	27.48517061	26.2359056	28.066495108968	18.4256110033518	42.83895	29.1192	29.9421	33.1819	31.6585	32.7232	19.6442	14.5344	14.9872	14.1256	16.993	13.0815	9.05728	23.2757	22.669	18.5511	26.2485	24.0465	15.4207	17.711	19.3997	14.8071	20.344	17.3149	10.4815
ENSG00000163378	1.5184032	1.3665022	5.6181653	3.3492718	9.123937	33.046012	10.0323968	12.488803	8.465336	7.1337123	16.5003	20.3749	14.0203	13.4519	19.7502	13.3593	8.79975	5.38932	8.52293	5.61153	2.61651	3.6589	2.34173	2.67275	13.4901	5.57789	11.4429	9.34438	6.82876	6.23689	0.505462	3.49986	3.46367	2.60111	2.56373	1.62598	0.570861	1.69361	1.42709	2.32066	1.70769	0.965927	0.139803	2.05902	2.59239	1.12398	2.19017	1.48818	0.278957
ENSG00000139567	2.099696	0.3257856	11.439459	10.436859	7.201795	5.68839	5.613537	15.603506	3.2460248	5.675838	15.5691	8.78319	13.6405	14.4107	5.33737	12.3261	10.1183	3.85149	10.3064	6.86972	5.19048	4.78708	5.85419	7.44404	14.5422	6.55837	8.485	7.33966	7.03455	8.18044	3.00362	3.57625	4.52876	3.46763	2.65246	1.84107	1.04229	31.9001	18.7902	30.1161	13.2145	12.181	11.1884	14.5178	5.11128	23.1606	2.90052	15.3842	6.87562
ENSG00000111361	10.779886	6.82439	19.852036	18.944099	27.446361	16.284654	11.362799	11.19262	28.676741	14.85954	27.29684	20.1874	13.63473	12.31503	12.37793	16.07173	19.5351	21.53669	19.05286	18.872501	13.57921	13.3622	11.99405	14.447042	24.80748	30.9907	31.1808	27.5405	22.5537	22.6762	20.0388	15.8453	18.1493	16.4159	14.0641	12.607	11.6299	20.1321	16.5911	14.0799	15.4887	12.4725	13.6098	12.9701	12.6717	8.31657	14.8045	8.28129	8.47213
ENSG00000187720	2.54848304	0.5197659	7.7975445	8.4758944	3.5994615	37.1054119	31.4091607	16.7911575	3.5557227	3.19455197	2.65963	3.27896	2.46431	5.07308	2.41459	8.27693	7.88192	5.83547	7.24238	6.40576	0.593343	0.552391	0.535975	0.779587	2.94489	3.83693	4.77705	4.95726	4.68032	4.4377	2.86492	1.721769	3.037076	1.984547	1.409240010553	0.858105	1.46486	8.79449	7.88203	6.38775	5.80295	8.3324	2.40038	3.703575	3.23089	0.6479499	4.508677	2.218101	1.207774
ENSG00000073803	7.6340642	5.629072	20.8603565	17.180362	31.169139	7.50913533	3.7456177	2.90204111	30.5964232	18.9213104	35.3642	35.0032811746	1.6769580007059	2.019457	1.544633	2.875573	34.808808	32.02159	30.20807	33.506459	35.701475	29.215006	31.712941	26.3826	30.0399	21.3221	27.4042	20.4122	18.8376	20.7739	5.2471	2.75279	1.56101	1.58421	1.43575	1.30682	0.316414	4.11598	3.9301	4.32081	3.89484	2.66326	0.386513	4.03358	7.16443	5.99345	6.1734	6.01831	1.82691
ENSG00000016391	8.20923	2.91219	14.3205006	32.6254	40.1249	1.48072	1.45614	0.542224	4.97203	3.9512	3.01742	2.58542	2.18779	3.0108	8.51331	5.12344	65.9172	92.4371	53.4258	71.8667	20.0959	16.3757	15.8027	21.2103	7.93067	1.49295	1.59067	1.49415	0.719842	1.38438	0.601815	3.27701	1.921	2.19962	1.57529	3.21294	1.65428	29.5104	20.4023	30.2378	19.2446	13.2119	16.8447	14.2557	9.05421	9.11093	14.3457	8.51628	7.62557
ENSG00000124196	0.113963	0	0.102243	0	0	0	0	0	0	0.0615335	9.25529	8.29221	2.94994	5.07045	0.833927	26.0591	9.83123	8.65067	6.54009	9.89455	1.90214	0.878939	2.0414	2.72468	15.1259	0	0.172638	0	0.464681	0.576646	0	0.557982	0.46402	0.356731	0.592434	0.101554	1.08545	0	0.228715	0	0.426548	0	0	0	0.151332	0	0.370464	0	0.336573
ENSG00000188396	0	0.050139	0.135288	0.106842	0.145697	0.0814863	0	0.0598901	0	0	0	0	0	0	0	0	0	0.197511	0	0	0	0	0	0	0	0	0	0	0	0	0	1.25461	0.932189	0.225231	1.25821	1.91782	0.233692	5.93443	4.37446	0.94552	2.70573	4.37949	2.0179	0.588351	0	0	0.999687	0	0
ENSG00000137714	16.4876	14.3504	19.7606	11.6157	33.8469	17.9816	12.4769	7.13468	8.95934	4.51546	23.7877	24.507	29.4504	28.7733	54.8233	36.2554	52.3883	78.4518	60.5549	58.387	58.9175	63.204	44.6504	63.1073	23.6221	14.8552	31.1014	21.6698	22.2324	30.0399	11.2153	17.1034	31.5377	25.5974	19.9268	37.3259	10.1994	52.1811	68.5977	64.9557	57.0809	41.8381	37.0174	20.5296	43.1613	36.5393	28.2635	32.4099	15.0214
ENSG00000117479	11.25397	5.187694	13.93246	4.17234	14.31011	14.39612	10.48274	8.3574	7.61094	2.697651	0.868559	1.83622	5.19516	7.21836	4.77195	11.5775	3.0138	2.88561	3.69948	2.19473	6.77832	8.69905	13.6307	7.71051	1.23863	6.91101	6.92609	6.22618	4.85242	5.85289	2.90318	10.8831	11.7317	10.4626	12.191	11.1819	5.66585	4.91164	5.76278	5.49395	6.58746	7.14657	1.75045	3.80823	4.92762	1.75896	5.78278	2.80712	0.932295
ENSG00000159023	6.124633016	3.4119912	9.47058198	12.1736186987	17.522005715	8.710846682691	5.8243478498	4.802135	8.911110546	2.68418905	17.1499	16.2125	12.4694	13.9795	18.8008	21.098	17.7236	19.1817	22.2853	18.3981	10.0593	9.53206	11.5345	9.05917	16.588	32.8693	39.7371	43.0799	34.9254	37.0654	12.6074	25.9025	21.1459	28.0696	21.302	14.6246	9.45484	13.5201	13.9197	22.6604	18.8484	11.0533	6.02122	10.0548	13.7655	12.6395	16.9662	11.2914	7.90005
ENSG00000110536	13.54607	10.919489	38.288354	41.660073	38.893344	11.40983	12.7853048	11.766412	46.470937	33.68148	10.634	4.09746	6.889093	8.806465	2.751359	7.443625	14.706154	8.431124	12.153643	7.46434	7.15975	7.064089	8.977357	5.78005	17.127769	56.9846	58.8789	55.7882	57.4387	71.886	60.5895	29.6828	36.7224	32.4904	29.9155	37.6255	35.7985	51.3363	61.7275	63.0907	53.5614	54.7438	77.5832	21.3261	31.4349	23.8896	21.7191	25.6765	21.1629
ENSG00000162366	0.564557624	2.064547	1289.6559	1564.5865	2615.2095	0.140707	0.137991	0.315023	0	0.265486	0	0.203589	0.991918	0.608202	0.46591	0.95953	563.223	554.369	604.401	697.015	2.83336	2.70661	3.1497	3.88772	60.8796	4.11466	2.61249	1.6988	2.44289	4.18539	0	0.990727	14.5687	6.33503	1.97924	0.214896	2.03927	668.042	421.055	353.438	607.161	255.76	260.872	17.4267	9.17129	8.95948	21.3688	10.1977	1.84411
ENSG00000101162	0.105529	0.0211565	0.123847	0.11251	0.21021	0.109292	0.0159477	0.0995236	0.154337	0.050883	6.97237	8.84983	8.026155	12.743585	10.591708	28.12637	9.615397	12.62584	9.664996	9.99076	4.57768	3.919185	3.088157	4.697061	7.568479	49.1457	40.274	36.1299	39.1072	41.8779	34.5349	52.0127	48.3241	43.7057	29.6556	29.1012	46.3422	38.6608	31.8844	26.1807	25.0979	18.7889	28.2201	24.7325	29.4486	18.8707	26.411	20.9256	22.3708
ENSG00000171345	0.996643	0.706473	45.77514	83.371986	60.464912	2.849142	0.139643	1.1775211	1.20543	3.259175	6.84747	4.26758	6.188653	2.816566	2.36847953106	2.6651867	3.965084	3.24931	11.26498	0.888077	3.092664	2.415759	5.250983203854	6.083373	7.340226	9.00619	11.5033	21.7243	10.4082	8.91678	9.21379	6.18729	37.7695	37.3803	8.26707	6.20849	31.2551	52.3148	30.7627	9.41222	42.216	128.514	24.7101	9.3235	19.7593	6.79676	27.828	2.76465	8.57452
ENSG00000149187	14.1893095	3.109288	20.8502924	22.9802137	26.17467	22.363386	12.826336	15.728615	38.727557	9.927292	8.31141	13.827	5.72637	5.49962	5.95968	10.6293	5.48696	5.92001	5.38062	5.63515	3.53854	2.65781	3.23978	3.73458	7.25008	16.3488	22.6633	17.7183	23.1415	23.9311	7.84035	31.275	31.2083	25.6587	30.3019	27.2645	8.25748	14.559	13.8736	12.2004	14.9371	10.0905	4.70186	5.94098	7.83222	8.1547	11.2533	7.64696	2.20362
ENSG00000038219	3.7798696	1.6540436	11.611357	3.580601	13.069353	16.751271	5.656043	8.4264881	31.760638	14.723386	12.0261	18.3029	7.80621	7.38553	11.3433	22.1371	10.7615	15.5028	10.5789	9.47399	6.85727	4.93767	5.41182	5.44001	10.5272	23.0996	27.5443	25.9274	25.0164	22.1454	15.5657	11.5984	9.75684	10.1518	10.6341	8.0675	4.49751	12.1026	13.1479	9.19363	10.2807	10.8122	6.25824	7.65352	10.0288	7.05065	8.87547	9.29725	6.08541
ENSG00000022355	0.0361195	0	0.0461294	0.0470545	0.138038	0	0.10028179	0.0563783	219.792753	28.3439073026	345.197	348.888	0.0796064	0.398379	0.147933	1.59226	0.308592	0.266502	0.57884	0.148406	0.103988	0.0224959	0.237917	0.0326989	249.918	309.193	344.519	208.039	363.688	321.225	156.331	0.0731032	0.0822732	0.0697079	0.0433208	0.144893	0.018984	0.0916189	0.146097	0.0479611	0.15682	0.219153	0	0.0797403	0.22741	0.0760958	0.114866	0.494764	0
ENSG00000136104	11.291256	8.598616	13.30158	9.605176	18.049606	32.423716	21.233725	16.88203	27.669954	12.921817	42.12159	45.76566	17.141959	21.098462	24.02099	23.86231	24.7357	35.370926	22.36761	23.515929	12.978596	8.045399	15.226925	12.33665	41.763534	17.4448	19.6242	19.8356	22.0406	19.2274	9.28765	19.13	21.0002	17.3269	19.9114	14.776	8.96337	35.7323	24.7046	20.6174	30.126	20.7609	14.5868	24.2123	23.9066	17.608	30.101	24.2574	11.1246
ENSG00000119703	2.592975	4.4492258	8.2673151	10.310198	6.335806	5.046236	3.804381	2.3467562	4.133742	3.47948	3.85832	4.67339	0.7149	0.521761	0.327849	16.3291	1.80336	1.90879	0.84959	1.32876	0.391967	0.266886	0.27473	0.329872	4.74173	6.58101	6.90078	5.14652	5.65002	6.26032	4.52481	1.86104	2.34766	1.84084	1.90407	1.02392	1.39728	1.7663	2.29806	0.909003	1.99255	2.46123	0.949144	0.922805	2.11787	1.3188	2.18207	2.89882	0.976206
ENSG00000174437	15.1379979	12.1708072	42.129943	43.489202	61.4795804	887.59463	608.608707	480.47118755059	227.6179875	60.5965331	661.039	677.350925	909.189418	927.045301	1439.5605745	1169.120215	99.3517	83.7812	131.9461	80.3041	63.0359	92.1022	50.05314	56.43356	592.462	250.4974	320.7166	268.492	242.0695	272.265	141.604	576.7419	498.3525	540.6033	602.1192	579.5743	302.66014	22.334271	14.40327	15.9165	36.1701	34.34174	8.1956	15.5773	14.941383	15.38220137437	30.004609	9.6052200179208	5.74944
ENSG00000118508	8.73382	10.2729	11.7987	25.8585	21.148	3.11459	3.25523	4.83675	3.30698	4.35102	3.51728	3.50674	4.30121	3.39817	6.08941	5.03368	15.9379	13.8367	10.0698	11.7378	11.3613	6.43294	5.60198	9.14593	3.75263	5.07879	5.22934	4.2378	8.78644	5.35127	1.76463	5.37818	8.3104	3.12826	5.77723	4.86868	2.21455	10.7312	10.4052	7.73879	7.99499	7.11972	2.76371	8.31848	6.76938	5.79815	12.3476	5.91138	1.55546
ENSG00000138246	4.9837938	1.862506	15.0124949	12.8373705	23.7504785	12.1243542	8.2218619	7.808211	21.629146	9.82741	19.1885336478	24.7330113168	7.86335	8.35463	11.115700000651	12.80603	24.87226	28.28252	23.60799	25.5342	8.87308	6.3358	7.76779	8.17178	16.70478	13.9167	15.7827	13.4657	16.0748	15.199	6.44533	7.75302	7.12484	6.13163	6.76681	6.52591	3.2456	17.6274	10.9518	11.3889	11.6661	9.0324	6.03137	8.91157	9.09388	6.90848	9.82869	9.1232	3.67824
ENSG00000176101	20.844639	22.6102	39.274112	47.65768	57.64767	16.873245	28.819544	25.409513	43.67757	36.486449	23.862768	17.596043	12.914702	12.971844	16.532935	27.542498	19.359494937	21.82512	24.966782	22.79085	15.68699	15.118177	12.442145	16.807699	20.10999	31.2173	28.2419	38.8486	51.0255	37.2764	27.3114	24.3119	16.747	20.5848	18.9193	19.2671	8.07066	23.5688	14.2747	14.7045	21.8663	15.894	6.17094	14.0746	8.47684	5.82595	20.3309	12.2577	5.45993
ENSG00000140470	0.9750826	3.271847	1.2204111	0.859179	0.7499754	0.4216095	0.1420166	0.901029	1.298689	1.0042633	1.520655	1.496696	0.379479	0.512113	1.312202	1.823639	0.354013	0.1410590104941	0.14618526889	0.182403	0.280125	0.419635	0.3660735	1.13100038865405	1.206309	3.05269	4.04504	1.32831	3.16797	3.23493	0.723498	1.18764	1.50328	0.524197	1.04973	0.696814	0.269675	0.10687	0.0244488	0.0498827	0.150001	0.142997	0.0239697	0	0.0940188	0	0.0259869	0.037062	0.0237529
ENSG00000163624	0.119161	0.0837368	10.3201	6.65233	12.3963	0.840695	0.358327	0.286529	24.3275	6.29208	8.57888	11.69028	0.699988	0.630867	0.685872841454	6.047246	31.9924	27.0724	18.90007	21.8718	5.12922	2.27438	3.043112	3.09188	8.73072	47.4506	47.8157	55.4006	43.5095	52.0597	10.9705	2.99583	4.31539	3.55629	3.24548	3.19948	1.14313	16.7478	13.4412	9.79232	16.3185	7.02249	2.56535	0.430405	1.21026	1.0737	1.23636	1.05259	0.0884957
ENSG00000011677	0.0346211	0	0.0313705	0.0305043	0.0134981	0.0228973	0.0145785	0	19.6289	5.08173	43.1321	66.3535	0.0695858	0.0253583	0	1.01787	0.14372	0.0396677	0.0458133	0	1.10042	2.47351	0.452782	2.99943	61.88	63.2188	59.5128	80.4483	62.8209	60.1472	89.5754	0.0469084	0.0710195	0.100921	0.0356411	0.0629086	0.145404	0.050795	0.035096	0.0346404	0	0	0.0302628	0	0.0892478	0	0	0.10542	0
ENSG00000142945	0.5108623	0.074058	0.3814187	0.561738	0.782199	0.26792	0.282697	0.556013	0.88567754	0.3057613	1.2046988	2.940706	0.784444	0.843681	0.560467	93.8331	2.037657	1.879333	1.883762	2.764634	0.901498	0.585997	0.510162	0.914067	1.203726	2.31437	3.03265	2.29226	3.50619	3.10189	2.51593	1.00058	0.792322	0.395631	0.641991	0.584562	0.873076	5.64975	5.03839	3.34102	4.62749	2.9106	2.89886	0.573744	0.53923	0.200919	4.17465	0.292528	0.314878
ENSG00000164077	4.169427	2.2981374	6.2850076	9.996401	11.870828	2.9680931	3.4739137	3.318585	17.0881014	9.1510595	11.5124	10.0366	5.14431	6.8962	2.78679	9.90568	12.0129	9.7735	13.5173	10.6413	5.79332	4.8296	6.73904	6.47848	13.0311	12.1081	13.8145	14.2673	9.71741	10.3498	12.8056	6.74956	7.79122	8.29798	6.77354	7.4853	6.61449	9.65577	9.34208	9.41536	8.08851	7.41069	12.6679	4.69003	5.71932	4.78458	4.29416	4.42787	3.71371
ENSG00000075415	234.26823444	162.137495	540.41311	894.469833	964.006512	1261.990671	1466.208361	652.6180812	392.350723	210.58561	432.76655	443.907	933.125077	853.992	1150.567	1044.685	440.138	557.761	492.696348	467.6313	392.26078	442.22919	315.8466	464.646300072245	417.96925605	138.375	150.144	148.981	140.142	146.345	99.9935	254.849	276.972	221.15	293.107	234.782	148.139	254.02	252.962	179.392	236.041	163.032	121.257	155.364	227.601	103.084	172.762	151.856	70.6422
ENSG00000141258	6.6274419	1.824151	34.784724	20.199259466	24.086421	9.8755177	9.5760676	17.002351	75.038227	41.882742	113.9948	144.1062	2.387834	2.939709	2.277563	18.68223	10.435	8.613345	7.914595	7.9008	4.056076	3.023179	4.293887	3.134921	109.5466	29.8815	31.3888	27.9471	31.6998	32.5087	16.9442	1.26658	2.63757	1.42318	2.12972	1.95928	0.531726	2.31099	1.65937	1.40901	1.61002	1.58811	0.680466	4.2829	3.36773	3.03012	2.97909	5.02705	2.01434
ENSG00000168785	0.9503397	0.25743600054681	5.5788468	9.1671357832	6.564946	1.8401295	1.1573694	1.00567594	100.835428	30.5239957	44.5737	54.19	3.75618	6.09129	3.67094	9.14453	14.0709	14.2959	11.1202	17.6638	12.4648	19.0455	12.514	22.411	40.3579	38.6512	57.434	35.1556	40.8018	45.8149	10.662	4.43282	5.10971	2.34496	3.50042	2.82576	0.65656	13.2043	10.0421	11.9546	17.1136	8.9473	5.6957	3.35094	6.14762	5.43458	7.11735	5.27116	1.30307
ENSG00000115593	0.0146322	0	0.0156719	0	0.0110789	134.6128	122.869172	45.831461	1.4006295	0.353734	0.159171	0.542032	137.606245	144.29718	182.547697	188.51761	0.0601238	0.0513338	0.178858	0.100857	6.076328	0.573184	1.51624	2.47415	0.242656	0.78298	0.65805	0.254985	0.294144	0.983145	0.562651	204.352	152.152	197.657	183.249	188.561	126.159	0.211804	0.256363	0.039305	0.0899058	0.370806	0.53241	0.136145	0.190158	0.243418	0.234117	0.0554966	0
ENSG00000242120	0	0	0	0	0	0	0	0	0	0	9.83435	13.353	0	0	0	0	0	0	0	0	0	0	0	0	6.63506	0	0.431418	0.397654	0	0	0	0.793392	1.42262	0	0.297049	0	0.238422	0	0.572055	0.3085	0.356854	0.659772	0	0.555114	0.385656	0	0	0.452912	0
ENSG00000183060	1.5195908	0.977699	6.79506363	5.883647	4.94885805	7.089567	4.44996565636	5.046403	14.0741800032259	8.798916	7.29571	8.83429	3.82937	5.67072	4.11259	6.69265	4.36449	4.65767	4.89304	4.46757	7.75367	5.42729	6.11595	9.54074	8.34546	7.45927	6.69797	8.24549	9.55328	8.17731	3.79867	5.03481	3.59089	3.71134	5.23185	4.90211	2.26684	4.61717	3.63048	2.81138	4.69396	4.69338	2.20577	3.35081	2.78972	2.02445	3.84867	2.9265	1.14342
ENSG00000132646	18.53516	10.94699	37.26319	29.97748	40.2716	20.31735	17.84666	12.2279	33.7612	28.48924	63.44791	50.8216	39.19895	40.508832	40.92038	49.4562	65.71126	70.52135	68.46329	59.78772	44.17936	39.43637	42.21642	51.49204	58.68004	13.7	14.9828	14.7731	13.3791	15.6781	13.4328	12.1575	18.3637	16.2661	14.4107	10.7887	12.3189	16.9691	13.2707	12.5005	14.0473	12.4444	11.9411	10.5679	11.501	8.39729	39.7618	9.54741	8.003
ENSG00000070366	4.820710014	1.5063874	18.583882824852	18.468318	12.824032	8.62424920210862	9.1701235	10.711074	28.609246130605	16.4933367391155	27.94153	32.02602	19.1768628	18.690858	13.2449531	25.627924	19.21285	20.3119762	20.41904	18.555265	12.39206	14.035082	35.687671	14.95999	29.09181	8.03448	12.469	10.1095	9.89723	11.184	7.87075	3.24368	4.65936	3.84425	3.56197	3.59423	1.95495	3.20712	4.35787	3.63589	4.26524	4.0118	2.89628	1.89099	3.93465	3.13787	2.97723	3.28808	3.65768
ENSG00000081692	8.52938005073309	3.476748	5.6298483	10.388732018327	7.48685200166714	3.2936036	2.9843449	3.17825853	7.73021016	3.4512955	34.3201	30.0756	3.48322	6.96717	7.50868	7.04934	4.93605	8.08319	5.56689	5.36427	1.89318	1.58816	2.07703	1.43317	30.1139	22.6325	25.8638	23.6143	24.8101	21.5107	18.4197	2.22754	2.62006	2.26525	2.37514	2.11789	0.767295	2.21173	2.07139	1.93966	1.7699	2.52015	1.03406	0.605453	0.950804	1.2063	2.18338	1.73927	0.703407
ENSG00000164332	5.17437	5.06827	15.508155	5.31556	18.87921	16.88473	9.701672	10.395756	47.79821	25.36243	70.62727	79.314481	26.923397	24.949675	42.953103	35.21513	22.267936	24.886924	22.587811	17.689363	14.051587	13.114039	11.061994	17.18319	58.15845	33.7112	36.7899	33.2728	34.6277	34.2285	26.4936	14.8684	16.1083	13.7338	18.5642	13.4898	9.10515	16.5381	12.1145	10.9132	13.6586	10.6586	7.24765	10.7194	9.15902	5.84473	14.7896	8.8755	4.04834
ENSG00000166257	0.02097834	0.032316	0.8491336	0.987149	0.6691661	1.058522	0.4041574	0.82581	88.90189	14.647215	189.246	264.633	4.92784	4.77335	1.68935	3.23502	4.07992	3.75766	2.4471	2.59594	0.899061	0.154388	0.678756	0.108809	196.814	24.5452	36.26	13.345	31.5387	29.1844	28.8562	0.0725053	0.0524509	0	0.161076	0.046301	0	0.30729	0.316919	0.605757	0.522438	0.966571	0.0515944	0.19551	0.0676447	0	0	0.23756	0
ENSG00000081148	0.0198514	0.00482277	0.159743	0.0440156	0.0887744	0.0881533	0.039759	0.0691839	0.151607	0.0451221	4.888924	3.92951	2.80699993	3.212087	5.147283	7.75461	5.243671	5.148128	6.025968	3.75477	1.29473459	1.777383	1.534348	1.024462	3.48828	2.71262	3.99339	7.71291	3.67953	2.38053	2.38029	0.014226	0.0202145	0	0	0	0	0.0298079	0	0.0227341	0	0.0902578	0.0222506	0.532529	0.21505	0	1.21415	0.220679	0.0221745
ENSG00000109255	0	0	0.516852	0.0700912	0.0941825	0.0682081	0.0650979	0	4.12282	1.239432	0	0.300551	0.0634877	0	0	0.94832	0	0.133127	0	0	0.372328	0.120084	0	0.086228	0.344987	7.17302	9.01018	9.17468	8.69244	5.15625	3.88209	0	0	0	0	0	0	0.159486	0.658584	0.705887	0.340227	0.239825	0.166312	0	0	0	0.059426	0	0
ENSG00000120656	8.0027795	6.5915656	17.783277	11.64005	16.91264	16.274653	12.162483	10.050986	13.590859	10.8948821	54.0636	35.665	34.6433	29.7932	34.199	35.0817	31.0098	32.3446	31.5912	25.4092	17.1465	16.8587	16.9836	15.9062	45.9872	56.5382	56.7843	61.5619	60.5635	56.1603	91.1393	45.0354	50.2239	45.4769	50.2027	42.7787	65.3736	49.778	41.8336	34.4024	48.0232	38.8176	67.4243	32.103	30.0095	23.0636	47.6145	28.0905	47.6649
ENSG00000141580	14.9306283	12.169298	41.01085	49.29656	47.868616	18.7958322	15.607957	18.211829	68.110555	47.784401	44.91289	41.62918	20.35986	20.56728	23.14802	24.81226	42.8838	38.7576	42.6025	30.80669	27.0874	20.98017	20.79727	21.36468	40.11224	74.5834	71.8069	72.7157	78.6304	71.8881	42.2	39.4	44.4595	39.8826	37.9466	37.808	18.1164	70.1428	63.1507	63.459	66.4819	48.8775	35.5614	34.2298	48.0242	33.4751	41.3271	39.2392	17.4015
ENSG00000133195	12.984411	5.0272459	8.4995013	14.6029434	22.245378	2.0760373	1.800704	1.4444	10.667463	9.6508035	19.562545	20.36027	1.303465	1.4264247307	0.460363	1.687474	13.92841	11.892309439245	14.53819	13.1514166928231	6.7095	9.298033	12.8248	10.16339	22.58312	6.12746	7.18823	6.20622	8.20416	6.15127	6.07347	1.27589	4.38167	1.48349	0.76277	1.28179	0.62816	9.61142	5.15531	5.93906	7.74105	10.3426	2.30399	5.40251	10.5393	14.0458	9.31853	7.25387	4.63592
ENSG00000153822	0.4475666	0.4124341102527	168.260794	64.1340320007629	162.769528	0.1430567	0.0388972	0.0411896	9.8941816	6.850795	0.913257	0.420898	0.215917	0.0794548	0.0847884	0.103595	432.745	361.382	425.011	425.238	1.4065	0.336316	0.503337	1.51964	28.614	226.774	231.166	275.548	188.494	191.521	80.2172	0.254126	0.582627	0	0.0757709	0.648212	0	370.829	268.574	252.84	294.423	158.742	133.838	0.825369	2.0208	0	1.26867	1.01412	0.149875
ENSG00000152822	0.0489564	0	0.7058448	0.4709427	0.219062	1.8761081	1.6120225	0.622522	8.2424928	1.4756935	33.13704	37.01491	0.0288975	0.0472644	0	0.276704	0.08931445	0.128792	0.113943	0	0.072225	0	0.0162874	0	32.66715	35.8766	42.3902	36.1606	37.9493	35.5214	24.288	0.0100979	0.0147387	0	0	0.0650821	0	0.386703	0.266668	0.250909	0.58311	0.150063	0.264133	0.0278082	0.0194866	0	0	0.0229144	0.0148205
ENSG00000116205	0.6396524	0.13808	2.415406	1.4658604	2.0438	1.900691	1.1086571	1.1759535	3.233544	1.987388	5.28265	5.21395	2.79241	3.25012	1.91247	5.51469	2.688859	2.37103	2.95595	2.17469	2.505923	2.211489	1.843173	1.8589	5.89646	18.2939	16.54	18.3706	18.1152	17.5068	9.65119	4.67423	3.88458	3.4064	4.22928	4.39884	2.21077	11.8663	8.4425	7.96587	10.1978	7.53288	5.14156	5.12953	4.69249	5.46443	6.55669	4.61508	3.1136
ENSG00000256269	8.13955100033905	7.5848048218724	11.76939299457	13.7197056437	17.7170648319262	6.9513772	9.298792	3.4498840725207	11.4135831211378	9.136474	42.6912200030253	33.52354	50.4266616209	42.47839472	48.471896001741	52.647707	46.1887515	41.418303	43.7849077564	39.9308615	35.28419	30.958122	27.8640747157	29.275312	36.87378347013	22.6647	31.7798	36.651	25.5611	35.9074	38.0513	7.00426	12.6100000015747	12.2295	9.68597	20.9044	12.985000120091	22.846	14.5174	18.0786	15.2711	18.8560189	18.916	12.8368	17.59906	20.15680229007	31.146100198908	16.0169000164057	25.5371
ENSG00000171552	13.206365	12.0492529936	58.311075	99.710976	94.825543	16.829217	17.903343	30.600501	50.866781	31.12486	70.90460032	75.27242	24.2007800014151	27.1129465	12.283345	33.81204	38.45627	31.53221	55.95589772	43.79083	17.64486	17.05858	15.42683	24.4915700027102	75.11963	113.284	128.219	136.433	141.746	140.08	52.7651	20.3813	25.4642	25.1406	16.8683	19.696	7.24101	20.2277	22.1539	26.7659	31.3846	19.2104	7.3923	11.4424	17.7193	17.6099	15.8366	12.6864	4.19375
ENSG00000163541	68.1439002	47.4624052	348.048582	645.121284	763.656768	204.797472	194.793714	83.626912	79.409574	52.844968	94.3235	95.4034	107.419	114.595	159.239	129.187	166.193	195.972	158.787	193.779	33.9532	31.2616	31.6909	37.57	99.8863	52.6011	58.6879	50.965	51.0615	57.07	54.0658	85.9802	85.0931	84.5868	84.3146	84.1275	68.7636	81.1807	69.4156	62.6588	74.756	54.2144	65.6721	36.77	36.6797	28.5937	44.0057	34.3652	33.8741
ENSG00000121644	3.5064001	3.3714	8.1532266	8.755473	11.910092	13.341427	9.0733081	8.7235825	8.319375	4.541478	13.7434	13.255	8.80795	9.64774	12.9897	12.1309	13.9223	15.9711	11.984	10.0237	8.61618	9.29578	7.53387	8.85139	11.728	4.22987	3.51226	2.75827	3.13259	3.85264	0.485297	2.11325	2.93552	1.59484	3.29798	2.29198	0.504449	2.56111	1.71093	1.1848	2.24943	1.16649	0.355773	1.38862	2.53094	1.5161	3.128	1.64764	0.179518
ENSG00000165916	49.722267	48.420682	58.861492	109.14796271173	89.165274	73.246507	92.5068079	97.7232099	126.55881407092	69.081723497	123.18	139.742	68.6515	72.6045	73.2654	74.3233	78.8804	92.2536	76.3272	74.8708	66.4704	59.5177	61.2322	69.9987	118.843	127.063	117.978	108.634	126.942	108.973	95.2185	113.259	119.605	88.5342	134.541	106.006	79.0596	77.5689	59.2471	56.8423	72.2905	52.9317	54.0448	49.5909	46.4123	36.5954	77.6333	45.4257	38.0225
ENSG00000163528	6.21647	3.7502771	16.7105218	25.140282	28.908015	16.094859	15.24459	11.69892	16.17976	10.023057	31.01220584645	23.1857668	20.3821	16.447	28.8935099	22.074473	31.59001	39.8549873	39.5319	25.4929	18.2497	17.2851	14.0533	18.7414	25.1168	37.709	35.1646	36.4091	40.5377	29.9535	41.0029	15.8833	14.6367	21.2738	17.0475	19.3595	20.1803	22.2583	13.9134	15.9861	22.4514	11.9167	16.4485	12.4737	8.97935	7.168	12.9124	12.4409	7.91439
ENSG00000141447	4.1584063	2.7570852	31.4874724	28.09942	62.2685431	60.999915	38.817973	36.7580371	219.218126	97.339813	126.48546	145.79186	33.67565	35.6707	49.30882	78.0151	31.93643	16.92454	21.43989	22.26834	90.522	119.13544	74.64024	103.66904	118.39736	60.2454	71.767	83.8846	64.4618	64.5361	48.5119	11.6129	11.1988	12.3375	10.8255	11.1126	6.43875	12.458	7.51862	8.60337	9.33453	5.46982	4.38007	4.98318	4.4416	2.57088	4.60783	5.73126	2.49986
ENSG00000155034	0.1390081	0.1135629	1.25673	1.7307852	1.569111	1.282489	0.8829964	0.9236905	5.94817	1.317023	17.0341	22.2914	2.26668	2.5574	1.34767	8.39443	4.13027	3.18378	3.93668	4.14833	4.51519	3.12456	3.33481	3.12424	17.8964	24.9598	24.3733	22.5956	25.8018	23.9341	13.4958	3.7135	3.79458	2.79179	3.85768	3.28979	1.2894	3.95454	2.81693	2.9371	3.60034	3.34972	1.58199	1.8997	2.63129	1.58372	3.08965	1.9578	0.67487
ENSG00000022840	56.5443952527	53.289808	228.79140959828	371.090934	273.278265	220.535849008044	209.887466	238.959203	221.89763	158.221186	107.25009	143.73575	74.889884	102.115828	123.14	143.599921	82.20253	104.673535	79.54739	96.7345	57.13753	58.851151	73.413125	64.430827	109.11696	69.1744	77.2606	73.547	60.2443	64.3034	44.3039	38.6853	40.0484	45.1477	31.2055	34.3995	21.0394	46.3347	38.1889	47.0827	41.8831	36.7882	24.2171	45.7791	59.0465	67.3359	37.3245	40.2073	33.7778
ENSG00000182606	3.140218284406	0.837666900097826	15.3788440066609	16.3998846	16.8554221073	69.0773798021	69.03581381	24.523478	31.845128	13.250086	126.4749	106.1977	48.4102	59.2398	69.3521	67.1983	38.7484	36.7296	33.6451	32.295	12.39748	9.28463	14.15812	12.06739	95.4683	33.7948	39.351	35.4741	39.2125	36.6191	30.9935	24.2892	21.6407	18.2283	28.5044	19.6387	10.013	7.26228	5.69759	6.18316	8.53109	6.18042	3.25723	7.48471	5.64462	2.40254	9.81161	4.42377	3.50138
ENSG00000198783	3.94061	2.604456	7.8118	5.226971	7.143921	5.69762	3.902002	3.180965	10.2598	6.24378	35.0103	44.2491	21.0796	18.132	25.7877	21.363	21.5073	23.0703	19.4455	18.5287	14.9319	11.5251	13.2592	15.4986	30.3066	40.2105	46.1627	38.823	40.8259	38.3906	52.1144	21.3436	19.538	18.7804	21.7922	17.6924	22.2463	32.7372	27.1235	24.6841	27.5428	25.5942	36.5938	24.0082	22.6311	19.1919	22.9727	16.149	27.6321
ENSG00000083544	3.8377397	3.4456584	12.5310717	6.22631800265256	17.12498	20.626051	8.9143501	8.7112105	13.005938034201	6.7879525	23.68182	29.37946	23.8606	21.26051	36.9165	30.27599	30.88456	50.7835	28.72424	32.28714	11.05844	11.54733	11.60786	11.57543	22.07503	29.3748	32.4744	32.7104	28.9829	25.4123	25.984	21.153	25.0272	20.3239	24.182	17.039	14.2221	20.6705	23.9429	20.5001	22.4231	20.0706	16.4082	17.7852	24.3162	19.1799	17.9325	17.297	12.3715
ENSG00000046889	0.2824051	0.054833	1.1043048	0.5046131	1.3783754	3.5535187	1.56336	3.2012875	10.9305409	8.0191983	7.17571	9.745	2.75565	2.6642	2.36745	1.8427	1.32814	0.966802	1.31984	1.0125	0.642223	0.785284	1.33317	0.507915	5.62462	15.3925	19.1402	11.4178	17.8243	23.1978	8.80735	6.9561	5.45639	6.31279	7.43833	6.40553	2.93557	5.50431	3.94136	4.89802	3.74323	4.82396	2.57602	3.11617	2.23661	2.60893	3.28007	6.30027	1.0015
ENSG00000151498	12.0075214	8.5515463	32.0881064	37.012812	42.197667	21.611188	24.6963913	8.613074501328	39.27108	15.168587	20.65382	22.120983	33.751316	34.402268	12.919046	24.84092	128.463423	99.53793	108.002663	141.920518	14.743813	11.774738	12.96162	12.620599	31.951879	7.29936	10.423	11.2624	8.76653	10.8671	8.79156	6.96096	9.79299	8.0216	8.11178	8.65085	4.45611	19.9277	13.3643	14.0262	16.2888	9.21339	10.4938	3.15509	2.89654	2.43101	4.17074	2.7374	1.39168
ENSG00000058056	1.03047	0.382183	1.94269	2.48498	2.384817	32.891223	21.631	18.0736282	5.11379	2.04018	2.0034	2.87553	36.3602	47.5089	59.9796	53.5396	1.33389	1.10528	0.976054	0.84021	0.274834	0.221455	0.155158	0.607887	1.53566	11.1222	14.6636	12.7647	12.3991	14.042	5.15302	67.1623	60.7661	51.109	64.699	59.2716	16.6582	3.24482	3.05841	3.86923	3.18931	2.85667	2.04138	11.4009	8.36616	5.37253	9.95599	11.4778	4.39834
ENSG00000205832	0.0479355	0	0.120976	0.131708	0.233165	0.0128292	0.0494636	0.00946696	0.278376	0.317764	0.941282	1.20438	0.460846	0.720406	0.445156	24.8455	1.01371	0.441894	0.691878	2.14032	0.512031	0.377833	0.146749	0.974947	0.116851	6.73031	6.66184	5.56268	5.48147	7.85446	8.17056	0.998524	1.09548	2.24837	0.738657	0.64821	1.48591	5.4686	2.87463	4.99821	2.84935	5.02105	3.05534	1.06064	0.236408	1.43852	1.96881	0.563651	0.189069
ENSG00000063515	0	0	0	0	0	0	0	0	0.0589669	0	0.176526	0.164515	0.146027	0.0527954	0	2.66687	0.223994	0.0812919	0.0954273	0.106553	0.16184	0.138982	0.0820839	0.389834	0.392836	5.41478	4.50896	4.86593	4.9428	4.66617	3.59304	5.15345	4.5748	3.43452	3.98643	2.75764	3.26942	3.37991	3.10096	1.93331	2.94814	12.4739	2.36495	10.355	6.09998	3.36822	20.0932	5.95271	6.16788
ENSG00000175946	0.0250005	0	0	0.0684739	0.0233937	14.8141	13.4834	9.18854	0.132097	0.17901	2.08489	0.854733	6.32746	5.60507	3.92864	2.64746	0.100358	0.0842182	0.0963484	0.0732616	0.107994	0.0694245	0.106762	0.163639	1.34875	0.399932	0.418789	0.205636	0.337005	0.626087	0.125921	14.0329	9.8198	5.30084	14.3464	14.6405	4.19482	1.46206	1.29055	0.602524	1.87388	0.911474	1.14534	0.467465	0.258084	0.304578	0.409747	0.147808	0.17439
ENSG00000151276	4.2145296	1.747648	8.5472915	6.1949184	12.0769268	8.4735001	3.8775126	4.2456346	22.877581	5.5446902	29.860537	35.131863	14.726906	24.09449	14.72491	12.95869	9.45149	11.24334	8.25183	7.17568	9.75482	7.21469	11.83985	11.02191	31.453309	71.2804	73.8427	79.9152	78.0692	71.6081	42.0618	8.2318	7.84624	13.206	5.84514	7.33804	6.68894	9.02549	8.70101	8.22673	8.97323	9.25803	4.53652	6.24973	4.09483	9.73976	5.94104	6.85226	4.29588
ENSG00000119778	1.3662736	1.3671754	3.5262416	2.0028818	4.8811258	5.9590149	1.599795	4.1022633	4.631693	1.797887	8.617365	12.94639	4.70075	4.616851	6.166373	21.20211	13.76182	22.22266	11.53423	12.68099	7.98486	5.54496	7.05765	6.94989	8.32657	12.8634	19.4358	15.4996	13.6293	14.8507	5.77453	3.95822	4.11219	3.10449	3.28737	2.52599	0.493341	3.12467	3.76673	3.0968	3.48685	2.32584	0.648011	2.39929	4.23987	3.15421	2.72847	2.59177	0.362188
ENSG00000163285	0.00438399	0	0.052092	0.0394675	0.0506186	0	0	0.0172536	24.8041	16.5057	19.6101	21.8907	0.0355218	0.430988	0.664841	0.953822	4.48882	6.04622	4.8252	2.46449	0	0	0	0	13.6768	12.7436	10.5985	7.4747	11.7021	13.1626	3.36512	0	0	0	0	0	0	0	0.0557026	0.119962	0.0693744	0	0	0	0.0731959	0	0	0	0
ENSG00000122203	32.4547668	10.628113	194.58278	266.64063	350.288509	38.654614560589	33.946582784	31.13550199643	86.514813	40.315114	90.496	81.1825	16.2467	16.507	18.7409	19.3996	73.5264	71.2372	96.5844	88.4777	11.3059	12.0865	11.1512	9.64168	85.0816	88.3141	98.0594	84.285	99.507	91.7002	81.199	10.7782	11.2656	10.9327	10.7009	7.90219	6.62756	45.6082	39.2065	39.8433	46.3655	29.0065	38.2861	4.84226	7.51258	4.82581	10.2379	6.30719	4.58477
ENSG00000125124	11.406553	6.6617504	66.867499	55.0897812	75.252121	57.714903	37.3862533	20.598555	116.306051	89.5284920026511	21.8891	24.9737	8.26854	8.86398	6.11433	10.9766	43.0121	40.0928	35.1695	38.0111	6.27677	7.03128	11.1724	7.19148	28.5569	13.7621	16.0948	14.4823	15.8389	15.2067	10.2803	7.25147	8.47517	6.04143	9.08989	9.32042	4.03967	11.0915	7.99165	6.64207	11.0734	10.8588	5.30359	5.12747	4.62762	4.1475	5.49633	6.3705	3.42117
ENSG00000059377	3.2656794	1.4490667	7.271657	7.498842	9.4140591	1.9361316	1.2117002	1.8707140745861	7.07516	9.9713984	2.17553	2.51572	0.465477	1.25521	0.96396	3.71943	1.62835	0.906309	1.40185	1.83997	5.13835	5.00623	3.70401	5.65683	1.4496	1.84994	0.908854	1.59447	1.1111	1.09167	0.684321	7.3664	8.15086	12.8359	5.27837	5.68909	7.5304	1.12049	0.961199	3.34229	1.46352	1.06014	0.913774	3.2133	1.91248	5.22075	4.88022	3.5698	1.65808
ENSG00000213398	200.1494	120.884839	16.766403	8.111335	7.454549	9.834094	13.443473	18.234091	9.712581	10.55961	34.6457	41.2806	4.9424	22.7952	5.46365	6.95459	11.4671	7.8566	14.3464	18.8617	365.157	384.006	398.633	360.598	58.7142	7.52238	9.57658	9.90154	9.95655	9.64943	4.52712	2.19762	4.40694	2.45497	2.18198	2.81798	1.15094	4.65177	3.72176	3.37687	6.03125	4.61344	1.71646	60.9075	143.461	138.697	79.8845	67.6295	71.4908
ENSG00000155530	0.105631	0.0383486	0.174054	0.268228	0.37466	0.0903882	0	0.0301982	0.159881	0.134895	5.38728	4.17478	0.0780668	0.0984816	0.06480227	8.58064	0.598018	0.545771	0.5228391	0.327719	0.181477	0.235155	0.0912713	0	5.63558	2.39534	2.9345	2.32408	5.84016	4.15319	4.45196	0.118531	0.309939	0.361194	1.1205	0.153463	0.512018	2.36228	2.34098	1.82068	2.81367	2.16985	1.67351	0.32901	0.201539	0.188668	0.314784	0.0595091	0.132928
ENSG00000148444	53.729391	23.8708733	50.788049	54.42327898	49.900594	68.163269	70.331454	40.482367	50.824308	38.3000199706	19.6641	9.91527	10.2849	9.00516	4.82479	7.66421	27.401	24.2509	19.4988	18.0933	8.4963	10.2022	9.53392	9.79814	26.8562	25.4824	25.8356	25.6175	25.3652	24.2711	27.5092	16.7284	16.8353	14.1155	20.6718	16.1912	14.0521	36.6645	25.3316	24.2857	32.5689	22.6377	20.7877	13.81	20.5689	10.7648	27.6411	16.8337	10.7282
ENSG00000185518	0.263813604908	0	0.25627681	0.2146032107332	0.224350228306	1.3128213086	1.5145914087	1.2704310337443	99.809914	13.108404	73.552	136.405	0.062694	0.186448	0.0186772	1.21945	0.0822779	0	0.0211204	0.0241637	0.123542	0	0.160097	0.108116	82.6702	88.2407	99.714	71.7837	99.5192	83.3653	51.0146	0.699568	0.433555	0.717108	0.616117	0.305771	0.159591	0.537761	0.472602	0.985397	1.20247	0.718373	0.182427	0.422252	0.353695	0.353582	0.844916	0.66335	0.120495
ENSG00000102098	0.4596714	0.6595336	0.965506	0.779858	1.021411	1.010156	0.782399	0.5302812	1.035453	1.288321	7.3876	9.5174	0.894864	1.2137	1.75717	2.08831	2.38269	2.21339	1.86427	1.7148	0.745235	0.903321	0.698388	0.980443	7.69409	12.5473	14.1883	11.9015	12.0999	10.8549	7.59666	6.42488	3.74962	5.42679	3.40068	4.39189	1.89003	3.69103	2.36185	2.07525	2.8778	2.25678	1.98703	0.740677	0.854379	1.61674	1.46662	0.914664	0.774804
ENSG00000138640	33.9875185	7.0251646	26.3429943	16.5813597	23.956383	19.4614525	4.86087	5.6908425	27.992479	9.6277387	60.11777	66.46898	4.52614108817814	7.026584	7.6420126572	10.82047	27.5324200048254	23.831253	50.8875375	28.892130897486	18.33150322966	26.16533	19.464165218158	20.1395046	42.96061575	14.7374	13.3972	12.1097	14.5108	14.1843	10.741	3.65865	4.45351	4.4237	3.53308	2.30443	2.25352	16.3282	19.1902	13.061	19.3576	8.62609	7.67157	13.7551	27.2107	19.9094	15.2759	10.6755	2.81906
ENSG00000197142	38.40992904736	9.22303995528	6.145383733978	8.969731	7.14672	6.023334441	3.321134	9.628708156	4.916541	6.02597800791127	2.25344	1.76047	4.3006	4.08022	2.90116	1.85243	5.91054	2.86443	3.89242	4.58322	312.933	245.001	403.575	306.501	1.5574	6.27113	4.18333	7.29508	5.20935	4.67326	3.35662	4.11651	4.25806	4.00995	4.21216	1.87819	2.20316	74.163	49.5402	68.9003	55.6395	22.1395	68.938	2.21122	1.81201	1.38314	5.81324	3.34446	2.2009
ENSG00000196943	3.24088	0.94954	5.95079	9.51224	6.58778	5.27036	6.15209	4.04667	11.32	5.45468	10.4141	6.66444	4.56488	5.61842	1.65786	3.22951	10.3878	10.8907	8.50687	7.17359	5.91119	3.28417	6.44701	3.70017	12.5073	18.5217	26.0653	21.2101	15.8301	25.3965	10.2914	5.5632	6.4745	6.16223	5.4872	7.59229	2.42937	19.3829	15.207	12.7092	11.1124	19.2852	5.81923	21.0913	12.6516	13.4009	12.7974	25.777	4.37029
ENSG00000101911	7.8720623	6.84811	38.39221	25.2749378	33.725256	2.54056	1.18973	2.8158148	27.38588	7.7697666	1.06522	2.418546	3.46979	4.14726	4.280918	1.265516	2.96705	1.56362	3.25123	2.031326	2176.96	1947.778	1140.165	1212.071	2.927606	20.9878	22.801	23.053	20.4097	24.3522	10.0762	34.5924	42.0562	23.2262	28.5431	30.6691	16.9756	995.16	1571.72	1803.63	1163.31	1216.96	620.134	2283.52	1866.96	2853.81	879.552	3007.46	761.947
ENSG00000157593	15.662194	9.078333	27.60825426218	29.065797	30.0039701676	8.2147758	10.7645460028345	9.037852798362	22.832080957	21.71038179808	8.79171	10.5621	3.11598	5.12061	2.36082	8.6612	8.8168	6.62534	7.13445	8.35948	6.66735	5.44955	10.672	9.10129	11.4776	34.2756	34.8638	30.7009	37.9447	34.303	27.0365	12.4349	14.6855	11.7854	12.2446	12.0614	7.05136	22.4391	17.111	12.4041	22.2997	17.1183	10.2798	10.7469	14.544	9.60916	21.1811	11.6389	7.67838
ENSG00000175756	64.531182	67.001931	105.480782	122.721009	115.06615	56.2135468	115.21163	52.559629	80.573991	50.328841	45.705012	36.92956	66.366754	53.929997	60.937584	54.451	54.8308	53.904683	55.3094	49.0063	27.8635	28.8625	29.183	33.3185	45.827486	39.4405	43.5979	38.4665	38.9765	40.8957	52.056	17.7801	23.1888	21.6463	27.2875	15.0644	25.9347	31.4039	12.2805	19.5538	22.0777	14.6148	33.6115	12.1798	16.7353	10.8468	30.0417	10.4857	25.3632
ENSG00000101098	0.00854361	0	0.0440104	0.126911	0	0.0391569	0.0270075	0.0147599	26.2958	7.58675	119.648	129.443	0.932676	2.76085	2.25916	3.96874	1.89887	1.23044	1.62384	1.00848	0	0.106894	0.0631517	0.456326	102.592	15.1164	28.5334	16.0979	17.4278	22.3325	6.26483	0	0	0.0661423	0.0461463	0.0809036	0.0315402	0	0	0	0	0.107776	0	0	0	0	0.0487832	0.0697317	0
ENSG00000278540	7.2808009	2.5242464	8.8801862	12.3782655	9.245923	8.9879095	3.4256476	4.2961604	42.516444	13.857437839	27.039942	32.61152	12.4722	11.5940153	7.53012	14.5174	17.707064	14.79237	14.22857	15.93526502113	219.758668627	106.935427	143.65096409936	157.9744677	25.89177	20.8207	25.3772	22.5812	25.7136	30.6246	4.70256	3.29631	5.06173	4.57076	3.3466	2.75484	0.127722	8.33111	4.67654	6.6667	11.0489	9.3656	1.6335	11.2222	38.6041	84.5123	20.3832	26.8889	4.08365
ENSG00000182585	0	0	0.0451	0	0.111227	0.6861606	0	0	0.11637	0	2.13449	2.76026	0.277675	0.444854	0.382557	0.437255	0.581305	0.502315	0.571741	0.231232	0.171953	0.111267	0.195409	0.184421	2.16923	0.719209	0	0	0	0	0	0	0	0	0.391379	0	0	0	0	0	0	0	0	0	0	0	0	0	0
ENSG00000101017	8.342648	3.9934226	8.218103	12.69966	6.507663	4.298518	6.343857	8.000758	2.558201	3.581976	3.66151	1.35384	5.24007	8.46411	2.33336	6.32899	8.74653	7.37358	11.573	7.3462	5.19212	5.64299	5.55142	5.51199	3.01448	1.0202	1.97749	1.4124	1.44427	2.27547	1.39775	5.98162	7.72446	4.85709	5.58836	2.3931	6.06695	11.001	10.0607	7.05732	7.45337	7.98796	10.216	6.28162	7.99496	9.73593	10.0177	8.95709	17.3727
ENSG00000198198	3.72653492	1.2283301	9.5767451	12.5739843	15.1191725	8.941474	4.3559365	7.3343789	14.5870237	6.7160050891	7.6663	7.25629	3.42507	3.85454	1.93515	4.14292	6.11879	6.50463	4.69403	6.58223	3.64524	2.66609	3.58265	4.00446	8.14109	8.63858	13.3821	9.51534	10.0706	11.9049	7.40211	5.45961	5.57945	4.33266	5.62145	6.21163	3.80272	8.10438	8.85017	7.94695	8.65938	8.47038	8.61559	3.85778	4.72008	3.21462	5.23667	4.03256	2.77451
ENSG00000256463	0	0	3.1474011	1.6626141	1.96397660024343	0.20007702	0.13166127	0.024114945	5.11601	5.4027072	6.35825	8.1039	0.153583	0.324404	0.143915	0.304398	6.33593	7.69133	10.0281	6.00642	0.263662	0.256292	0.275382	0.180974	8.01465	12.01405	13.01187	17.08461	12.48325	9.97476039	9.181383202	1.0830161967	0.6752105499	0.4553776767	1.207818963	0.7332646206	0.1575177651	12.87078	11.40695	9.42656	11.83507	7.35809	6.25244	0.0719584421	0.0675997031	0	0.05529263412	0.0789935528	0
ENSG00000169933	0	0.0045404	0.0176699896756	0.0144809	0.0365349	0.4517339	0.8826367	0.093521325	21.1338	2.81392	52.25403	66.62451	0.6226465	2.918414	0.6323159	2.9057068	1.8066602	1.2326199	1.1586777	1.4183661	0.07065485	0.09758541	0.01423098	0	41.3801	20.1283	28.6219	20.7515	25.6184	20.5102	9.75878	1.88911	2.33441	1.84636	0.776702	0.984591	0.672256	0.583687	0.487801	0.131313	0.281424	0.410008	0.0903134	0	0.0901567	0.0582507	0.0937174	0.132577	0.0181334
ENSG00000154319	0.0641668	0.0618669	4.0098945	4.08915	4.83276	0.124584	0.03612552	0.31798	11.6312	10.9597	78.7696	56.1282	1.94647	6.68686	0	4.98481	1.99691	3.08908	0.85229	1.96539	0	0.637804	0	0.894486	99.7795	7.97961	8.49963	10.4318	7.08222	7.73137	4.22712	0.209565	0.506812	0.15385	0.260379	0.445944	0.206432	0.222497	0.611977	0.481319	0.253769	0.582073	0.15394	0.095497	0	0.16594	0.109449	0.620189	0.0508564
ENSG00000135697	0.290696	0.160386	0.580235	2.96808	1.881128	0.0656038	0.010198	0	0.295325	0.209306	1.99204	2.27672	2.95845	5.42428	5.36586	4.9671	21.934	21.3585	24.0385	35.8625	55.4229	29.9882	24.7204	33.8274	2.24055	20.3713	16.5837	18.5308	21.0943	16.3077	11.9292	134.992	105.343	106.47	93.5448	104.453	120.574	91.4006	102.889	88.3452	98.4273	55.9811	55.6779	308.863	391.245	690.618	268.352	357.962	414.436
ENSG00000031698	32.960532	24.0808782	49.899557	84.180338	80.967575	38.70773	41.189781	36.887739	158.24654	61.213852	78.982781	66.45201	10.263222	11.802577	3.8048768	15.211835	20.807687	20.590364	18.710743	21.71574	19.812228	15.9093770464	26.17229	26.21131	87.2867	65.909	74.8075	67.2887	68.5126	62.4446	47.8829	15.6988	18.1308	16.3614	18.9883	15.2979	9.75756	31.7329	21.3498	19.6595	23.3246	20.6104	16.5744	19.8795	29.3691	17.7947	28.7511	18.4438	10.6932
ENSG00000158079	0.24013830127642	0.206505900123912	3.3079669454	1.503798	4.71085000165286	6.56562	2.5766712	2.950509	11.219110601131	7.67693900641325	22.9376	18.3262	3.17565	3.23725	3.75051	10.9628	3.36611	3.63548	1.48405	2.49595	0.488948	0.286268	0.494855	0.438607	19.1926	26.2963	30.7302	23.102	28.4133	25.7476	17.0483	6.3755	6.31253	6.67635	5.66243	6.57512	2.78656	4.7657	3.68865	5.36709	4.28955	6.41013	1.99761	1.97427	3.33583	1.94924	3.98424	3.51528	0.886976
ENSG00000017427	16.776221	13.84383	1.042453	0.1961868	2.5811855	5.86626000644784	1.508321	10.36156	2.223209	0.98032985	4.93513	7.41175	0.50342	0.434328	0.0882344	0.287497	0	0.0901368	0	0.113933	16.4091	40.0915	16.8363	21.1761	2.40143	1.15496	1.67747	0.381144	1.49167	0.707126	0.724335	0.657296	0.719336	0	0.594401	0.27107	0.24386	56.0915	26.6431	5.14801	47.3837	481.303	6.21754	23.8095	6.89509	1.35874	65.2011	43.63	16.2143
ENSG00000151490	0.2350155	0.0271268	21.6632196	28.2253391	32.2625	0.243795	0.2330265	0.1478739	19.9576856	4.8966896	46.307125192783	46.068	0.0711831	0.2505069	0.0669729862	0.11511	13.3523	10.4214	8.91189	9.704448	0.0747211	0	0.0873398	0	43.634388	16.1703	19.6454	18.7268	18.3568	15.6749	5.67971	0.085676	0.124445	0.0544459	0.018163	0.0785963	0.0558759	1.76972	2.80711	4.86949	4.94323	0.912442	1.02158	0.132619	0.138722	0.0293462	0.191152	0.108634	0
ENSG00000166159	0	0	0	0	0.0150101	0	0	0	16.941579	3.022566	24.1571	25.4002	0	0.160692	0	0.130241	0	0	0	0	0	0	0.0304574	0	26.7318	21.4787	26.7775	16.9783	26.1783	23.9914	5.44954	0.268233	0.474723	0.13244	0.440521	0.0763184	0	0	0.0435136	0.0916516	0.106883	0	0	0.878938	0	0	0.1378	0	0.167844
ENSG00000187688	2.40947255485	1.4809464	2.917659	2.184775	1.993994790622	2.2838459	3.913904	6.342704	7.741953	3.4223271	8.67812	13.5952	6.59759	10.2598	7.95706	8.03848	4.83876	3.9006	5.63572	4.11386	1.81777	1.7619	1.96363	2.07397	8.07267	20.0839	20.0398	17.1446	21.0095	22.4553	9.85971	11.4676	13.4843	12.4306	10.8717	12.3651	9.08471	13.2743	10.0031	13.1302	12.4741	28.1459	9.75858	15.6307	8.40935	10.6225	11.2424	17.7256	7.61592
ENSG00000081760	0.978595	1.4776341	11.9080636	13.6172551	12.349093	7.6498265	6.8842373	3.3368142	32.72403896	9.0750679	125.73562	167.08537	11.33446	11.18956	10.556204	13.206628	17.6624	15.99853	10.77917	11.1871993	51.7248	22.45044	94.5504	36.18782	123.03055	52.7909	63.7508	55.1748	54.8674	56.2912	34.3868	0.931903	2.14121	1.21845	1.36356	0.620024	0.690637	2.17614	1.09828	2.301	3.51799	1.68702	1.11762	0.186627	0.212111	6.2635	1.02297	0.852765	0.187107
ENSG00000112039	0.159562	0.159967	1.17168	1.09419	0.794204	0.961732	1.8046	1.02989	1.60209	0.93901	0.377945	0.119487	0.851917	1.62372	0.232523	1.37532	2.1846	3.24546	2.0383	1.27582	0.667596	0.28927	1.34571	0.478573	0.638788	1.5489	1.21283	2.51529	6.58294	4.61274	1.78835	1.46178	0.319114	2.1936	1.4968	2.8261	0.633737	3.55191	2.10863	1.76261	1.01222	1.99225	0.571481	1.22591	1.69581	1.1057	4.3992	1.23959	0.39289
ENSG00000145949	0.178437	0.0188664	1.26752	2.05863	3.4023	0.601	0.736736	0.188169	0.816581	0.194424	0	0	8.25831	18.0391	18.5615	12.3697	0.0607212	0.145832	0	0	0.0666193	0.0576454	0	0	0	0.582841	0.544679	0.726101	0.664175	1.66643	0	0.281365	0.191157	0.192379	0.151357	0.0425297	0.154673	0.141014	0.293631	0.272166	0.121606	0.164638	0.190566	0	0.387171	0.743992	0.670513	0	0.146115
ENSG00000077463	2.66254303	3.2126980704596	11.25675487	8.33877846	8.26445260893724	2.5928038	3.721164	5.247634	10.454004	5.94477900665856	28.784984	36.022656	9.7314254	12.8255422	6.430206	13.0841233	18.965112	18.143652	13.9968103	17.745776	9.7623547	7.462718	11.0249136	11.189172	33.874207	10.0959	21.1299	25.1294	24.5901	28.2535	92.2224	10.0484	16.2991	22.0624	16.8448	16.5118	61.8981	17.3972	17.0995	18.7682	11.5727	22.5145	62.9712	4.1241	10.7026	10.1138	10.5613	11.4735	57.2639
ENSG00000067704	22.6686	17.83258	35.15408	48.063229	55.1682	46.562177	33.72312	23.41246	32.6535	18.057848	33.35014	31.4912	29.683	29.78404	34.7228	25.47508	42.6906	42.03019	30.82342	36.81896	25.34765	18.80187	19.08057	16.60582	29.15987	64.2849	67.9225	62.8343	57.5311	59.3479	39.0232	49.3914	52.6592	44.4544	47.4638	43.5327	21.1696	79.3615	67.1717	56.7311	76.2503	48.6207	39.9212	40.9878	45.3546	28.8254	51.8251	34.9127	20.9927
ENSG00000120279	2.597686	0.4047	3.71939	3.233695	6.42826	8.933781	11.68207	10.092322	3.635409	3.780698	2.73928	2.29427	9.76273	10.022	3.86302	7.03138	7.41847	3.22905	9.0458	5.2133	1.58273	2.56439	1.86468	1.70401	3.04748	5.37914	6.27365	8.35546	4.50612	3.70082	5.89936	32.4992	24.61924	36.108	17.54405	17.34615	17.87446	7.22197	12.36825	15.60179	7.04589	3.80727	8.99164	4.75114	4.93548	6.9449	4.4716	5.41695	4.40175
ENSG00000081800	0	0	15.00544	9.355293	121.00691	0.0287631	0.0179479	0	0.0205713	0.0146277	0.0585616	0	0.142703	0	0.0580919	0.117467	107.957	96.5565	58.56	58.888	0.110435	0.214491	0.166623	0.579575	5.65894	0	1.35586	0.13286	0	1.52209	1.51036	0	0	0.0736784	0	0	0.0404239	96.0514	53.4358	156.184	116.83	41.4164	87.5135	0	0.884452	0	0.869507	0	0
ENSG00000184384	0.350333	0.05694789	3.55498	3.94057	5.39628	1.82471	0.915658	2.02716	2.6176300542359	1.95791	4.33164	5.15615	1.80124	2.38327	1.37201	2.36844	4.3317	2.4018	3.57304	2.93571	0.797018	0.682881	0.742558	0.505575	4.48968	6.38834	6.94866	5.25752	6.5488	6.93977	5.4935	2.12686	2.90952	1.81553	2.24941	1.28123	1.13151	3.60822	3.48212	2.75888	3.30302	2.64972	1.72591	1.40992	1.171	0.767751	1.01685	1.55424	0.477299
ENSG00000162959	16.782723968388	8.698595857	14.741955	14.89240681394	18.416679	23.551857	25.083488	8.180904	36.478392	13.449014	57.3433	54.20765	79.1447	70.7396	155.8889	102.8361	95.4664	130.0967	132.3085	118.3266	39.8574	39.5105	31.5087	33.0586	57.4255	35.7895	37.2815	34.4454	30.0211	30.9126	23.907	25.5332	24.9939	23.1593	22.8693	24.6251	12.614	26.9724	22.0648	17.0401	24.0974	16.868	11.2111	9.67538	14.1911	7.9518	21.049	8.60905	5.44984
ENSG00000171729	0.69848529941	0.589084	17.875136	21.04366	23.146613	1.4638137	1.9147602487582	1.69563	3.68535871289	4.190197	2.063358	2.06873	0.72004	0.877672	0.188269	0.570678	60.5516	46.42909	47.64711	39.7543	8.6318	11.70054	27.92974	9.54138	6.216394	0.815049	0.913528	0.459607	0.725525	1.03106	0.657789	0.0592644	1.33302	0.796804	0.359124	0.234831	0.319627	9.17678	7.83298	5.01448	7.53711	11.0398	2.14375	1.32805	2.42787	3.92796	2.90386	2.08892	1.42336
ENSG00000206013	0	0	0.0362829	0.0537012	0	0.0413944	0	0	0	0	1.20632	0.826892	2.71305	4.7465	1.58849	2.98518	2.04224	1.05303	2.73913	1.47522	3.16202	3.57916	2.83941	3.69336	0.783128	0	0	0	0	0	0	0	0.29021	0.26082	0	0.255128	0	0	0	0	0	0	0	0	0.394919	0	0	0	0
ENSG00000026508	2.8425578	4.0730801	10.4409798	22.15834025	10.4815775	15.6711519	6.2924619	15.3290376	8.948716	8.2231795	3.68372	4.004406	4.027797	6.741182	3.5766469	4.150372	7.023502	3.827993	8.50289	8.264471	8.94659	7.203	5.31409	7.13614	2.537022	19.4127	17.2837	14.7249	17.2803	18.6311	15.0134	5.07172	13.7573	8.94971	3.60572	4.87948	5.37971	83.2451	63.7695	50.6156	60.8202	54.5933	46.968	6.52812	9.50011	2.85588	9.66289	8.47841	2.62069
ENSG00000050393	10.09725	11.503209	25.86549	18.49707	41.33783	17.13891	15.73466	9.14372	22.9814	16.3112	21.4794	24.14	8.67354	9.57366	12.4234	9.52128	53.3207	62.3872	48.515	58.0995	13.795	13.9821	10.8421	13.5264	19.7001	16.9824	12.5403	15.179	15.5724	15.0753	8.10792	12.1886	10.8855	9.66269	11.9427	12.5842	3.86021	46.2026	19.3361	28.9087	37.5133	16.368	14.3778	4.52637	4.58732	3.43121	8.02304	4.38308	1.0274
ENSG00000111802	18.1139682	17.8278	39.358355	37.418392	103.132604	19.946863	10.4572001	13.565496	40.46341	19.666554	27.91129	26.30104	10.27766	10.089383	10.3356747687	11.31338	10.71416	8.89848	10.412602	7.618588	6.716812	5.613844	6.60070392	6.24469700703122	24.588411	31.1323	24.3543	21.8617	26.7584	24.9491	14.9937	12.9706	12.6763	9.71625	14.0656	8.62846	4.09653	19.6655	13.7522	12.4973	13.0869	9.36048	7.11702	10.1703	8.043	9.33629	13.6698	8.59064	5.25234
ENSG00000143971	5.67346	2.705143	7.34465	2.94978	8.0484537	5.99453	2.657853	3.064095	7.50738	4.48819	14.7749	16.4029	4.06159	5.09507	5.41118	8.19924	7.54372	7.89049	6.63905	6.31408	3.35959	2.20181	2.78873	3.41315	13.0825	8.35078	9.71999	8.01442	9.49669	9.33278	5.40331	6.89751	6.5069	5.1779	6.58918	5.83691	2.87412	8.46921	6.95367	4.92227	6.41439	6.85679	2.02107	5.74842	4.71786	2.64468	6.74641	4.35688	1.48004
ENSG00000144369	0.107731	0.05112036	0.884149	0.368599	0.879882	1.2417	0.545746	1.08802	83.2755	40.7806	83.4545	102.141	0.248573	0.699759	0.202919	11.5045	1.02843	1.18249	1.02942	0.626819	0.114125	0.164886	0.0383212	0.117215	66.8025	36.1611	44.5504	25.5289	40.0309	22.4287	17.0637	2.42936	1.96271	2.01959	1.86325	1.30794	0.255845	0.958169	0.975864	0.820103	1.37434	0.453705	0.259505	0.532779	1.70453	0.800734	1.7108	0.174668	0.20231
ENSG00000145934	0.240631	0.861395	0.54859712	0.112998	1.2432996	21.161608	13.6940445	11.829277	11.392903	1.91508069	32.86113	40.31691	5.93822	4.84228	4.69088	4.7023	2.890496	0.89107	1.061314	1.375341	0.204518585332	3.817726	1.240248	5.459602	30.89586	19.2121	20.4462	16.7177	20.248	20.339	8.31061	0.0771894	0.121707	0.141131	0.0978058	0.0306862	0.0141232	0.0254315	0.113562	0.0276401	0.161362	0.0296852	0	0.0487155	0.0792607	0.0428231	0.074326	0.0797104	0.00882178
ENSG00000136250	2.721547	1.691578	1.298592	2.980056	1.5127743295426	2.0284911	0.867867	0.967933	2.972862	4.1687	2.234716	3.22206	0.449767	0.805657	0.10152	0.4260732	1.080113	0.470458	0.945641	1.656965	3.563165	6.04046	1.753932	5.4932	4.455505	6.90258	11.3287	8.82033	7.7991	5.85309	3.28	0.473286	0.586764	0.907512	0.117774	1.27302	0.144561	0.672419	1.14858	0.189343	0.14281	0.567907	0.120981	0.322712	0.457197	0.0986491	0.124471	1.52385	0
ENSG00000231274	0	0	0	0.0855503	0.1515551	1.044281	1.303409	0.880291	0	0	0.311175	0.409538	0.159931	0.155988	0.04705	0.151571	0.19127	0.206814	0.209472	0.0396119	0.103036	0.0755231	0.0886352	0.069874	0.306309	0.291278	0.146781	0.376275	0.246846	1.27873	0.102257	98.1716	123.39	124.616	78.2051	104.966	53.916	0.248912	0.414508	0.209539	0.332324	0.572996	0.198748	0.364929	0.159667	0.203501	0.0783699	0.187235	0
ENSG00000087095	3.784793	2.023692	14.7268905	14.476088	23.807224	9.184564	6.5552002	5.927658	94.73775080484	25.0574588	26.0939	31.2903	12.8872	11.7223	12.6422	12.6656	20.0574	21.2376	20.5475	16.3827	8.97542	7.08551	8.82891	9.22752	28.6149	42.687	45.0506	34.4538	45.6007	41.2029	27.5416	23.9182	21.7301	22.617	21.565	22.6345	13.0299	23.5097	19.1919	23.3086	20.7022	17.1772	10.4943	14.8847	14.8049	14.7166	17.0907	14.4727	7.22115
ENSG00000138286	9.692952	3.562961	24.06759	9.271266	23.244007	12.328839	7.116427	8.045323	25.675447	20.443143	18.199	13.9868	6.86772	5.9314	5.24352	11.4086	29.8185	16.5305	13.7992	13.3086	13.6228	9.64253	9.88475	11.3028	16.1973	26.9091	26.6777	31.6397	28.6807	28.3766	19.818	15.754	12.2926	12.1838	12.5095	14.3038	8.80172	34.9732	15.8714	20.1173	20.1246	17.5046	13.0438	15.2219	11.3606	14.3372	16.6675	14.0933	8.8769
ENSG00000111142	21.741184	24.684293	38.5952666	26.210991	44.940852	70.211442	34.116948	21.369074	46.7193067	28.38715	82.4534	93.3008	56.253	61.2731	93.7219	70.0854	74.6364	78.6747	71.1637	69.2644	35.264	34.1551	33.0813	35.1983	66.2013	53.7127	56.7311	59.9528	51.0461	48.9539	61.5504	52.3663	42.2437	47.5842	44.0298	39.7528	45.579	62.9248	47.7756	50.3956	56.8227	44.5212	69.458	29.2938	38.3894	25.0825	39.0677	31.9427	34.4416
ENSG00000146410	0.125121	0.0308989	0.2952136	0.261353	0.605403	0.2492922	0.0671277	0.144613	0.43731	0.199499	7.760014	5.218536	1.13236	0.904601	1.300362	2.71317990822348	3.40273	3.360078215331	3.661092	3.1958	0.780762	0.451848	0.247662	0.551961	5.49547000082368	18.2672	25.7427	3.96844	40.6962	12.8032	16.6951	1.35251	0.972768	3.76422	0	0.864798	4.78169	4.23151	3.88848	0	0	2.16479	0.974359	0	0	0	7.39643	0	2.94081
ENSG00000214113	7.07769	3.860433	11.565086	19.962857	10.2978622	10.2971152	10.227322	8.58713	23.601761	11.5061949	19.4261	21.1395	20.9926	20.0906	28.918	18.5023	17.5436	13.5488	15.2468	9.97781	17.6765	20.1684	18.9117	14.7384	25.2041	446.509	507.178	789.164	430.334	461.469	672.51	161.377	148.307	257.003	140.572	154.776	198.101	476.837	393.075	807.804	461.188	347.979	904.218	208.819	277.428	343.207	248.644	180.526	240.421
ENSG00000117222	2.74885	1.716491	5.062324	10.26196	11.99805	5.028204	2.65796	2.5777600063817	11.934429	3.934152	64.2875	70.4491	20.6463	23.2957	20.673	20.626	29.8313	34.7344	27.5003	27.4264	16.7131	13.9247	15.6784	17.1969	57.7688	40.8394	39.8967	41.1968	40.1607	36.6466	27.7906	17.6273	17.3765	12.879	16.0441	14.0128	7.25812	21.2793	12.9731	11.1127	13.8095	12.0948	7.93027	12.9076	10.9333	6.97495	16.7145	9.1185	4.42794
ENSG00000004399	12.037803626	2.611889288	35.746326	45.6995288	24.64998841	37.153741	32.523092	40.503999	61.47731	31.632925468699	16.7928	19.686	27.674	28.3712	14.9336	17.5975	11.1748	5.54275	10.7129	7.07371	9.06858	6.46994	6.67535	7.93574	16.2538	20.4885	23.871	18.9152	25.0619	21.9789	15.7656	5.67167	8.01489	8.07527	7.52703	4.87042	5.18911	12.5001	14.8577	12.6409	16.8241	8.48827	9.91631	10.8444	9.35372	9.20988	12.8587	12.0782	4.46559
ENSG00000132824	20.625014	16.2113	32.51614	38.217521	36.7617816	39.89155	27.690939	44.356701	143.243364	56.38331	196.43693	159.00965	123.97491	123.70727	191.00614	127.78064	266.5453	230.98932	236.4718	224.89542	140.94909	137.22026	172.20731	145.59455	193.59603	278.655	315.711	251.493	297.964	310.641	200.62	87.4742	100.727	73.7544	70.0714	68.314	44.704	106.251	120.692	90.609	114.556	96.594	62.4139	32.6797	38.4941	34.9052	43.729	35.9222	21.1629
ENSG00000183454	0.01898831	0.00253674	0.074733	0.154822	0.09379880979876	0.5667731	0.930475	0.552256	30.24302275	3.94066	27.57474	43.3132	0.0711892	0.0564379	0.2193433	0.447759	0.119387	0.0152182	0.362892	0.0520799	0.0142144	0.471688	0.0426218	0	20.79874	2.494	0.882879	0.488629	0.625806	0.951197	0.111024	0.16955	0.737291	0.060716	0.399159	0.175245	0.194108	0.32696	0.589724	0	0.206346	0.529669	0.268435	0.155448	0.958395	0.128968	1.64894	0.37812	0.232238
ENSG00000143878	66.9163	113.847	89.9851	91.4571	66.9475	87.4742	101.821	88.7946	166.591	145.916	97.7957	78.8923	12.0522	20.8115	14.5603	11.1185	13.0547	13.5313	18.2645	9.23385	15.7858	21.1452	11.0726	28.3719	120.966	14.6573	35.5528	46.088	23.8578	41.9099	43.2956	4.91779	13.1507	15.2318	4.07597	5.9891	9.99775	23.2738	25.8878	63.2542	14.4594	20.5612	27.0812	14.1482	52.9059	77.2732	25.1571	43.5843	88.1191
ENSG00000163701	3.9831673	0.0376625	5.4463714	5.9265773	3.52365	0.4551724	0.4590327	0.444299437	0.9307007	0.2671569	0.0930957	0.0397931	0.589841	0.535777	0.208316	0.510767	1.56592	1.28044	1.93935	0.965523	0.193391	0.150785	0.310548	0.163194	0.32957	0.893473	0.378929	0.632678	0.510554	0.568848	0.173979	0.400017	1.26398	0.940769	0.513853	0.297929	0.714307	11.2843	13.2543	13.9128	15.3218	14.952	9.75808	14.2769	15.566	30.3387	19.4064	18.9089	25.1302
ENSG00000166862	0.0218986	0	0.0402857	0.0833857	0.0899256	0.0755044	0	0.0186485	16.9840322	1.488482	50.3237	45.2509	0.136743	0.303898	0	0.394288	0.565509	0.788386	0.483636	0.479818	0.101524	0	0.10267	0.0614243	41.5982	25.8837	25.0454	25.8313	25.3463	25.0154	14.5122	0.0218813	0	0.024111	0.0163838	0.0284538	0.0346843	0.0700763	0.0806718	0.0335104	0	0.0546236	0.0146093	0	0.0631675	0	0	0.0995166	0
ENSG00000070785	8.660915	10.615944	11.6451681	17.411637	16.021815	23.1559563	18.567382	14.389234	16.972505	8.167859	31.021044	27.268351	13.190724	15.6707804	15.3371489	19.020919	13.990766	14.711449	13.690967	14.691424	7.118597	6.9526112	7.222929	7.9670946	27.275269	40.6429	39.9498	32.5847	39.5204	35.4082	25.9071	27.8861	31.2812	18.8084	30.5319	20.7691	14.5858	33.9541	28.2892	20.2659	26.3774	18.0027	15.8225	13.6759	14.6135	8.64781	17.8506	10.8414	7.56712
ENSG00000074590	0.64243	0.142509	1.9262	2.30012	2.199144	5.92539	5.38131	5.66892	55.60301	11.107631	54.8132	66.5304	23.205	29.4275	34.5002	29.6696	35.9588	57.7857	30.615	57.564	12.7766	12.522	10.889	13.3031	55.4241	46.037	59.1997	28.1604	48.9203	50.7322	27.4528	52.7689	40.8171	31.2387	37.7242	55.2816	19.0963	3.40709	3.55408	2.82717	3.60601	7.3197	1.13728	8.24561	10.9881	7.60098	6.64267	9.50404	2.67935
ENSG00000107959	17.4438718	21.194361	45.234783	42.273255	42.051371	36.813544	34.823884	26.380477	56.1894484722	35.101294	31.1146	35.9406	10.6808	14.2761	19.9916	20.359	14.2308	18.3685	13.0174	14.4758	9.87605	7.52281	9.53258	9.93721	26.4235	19.0598	22.5766	19.4299	20.3475	18.2971	15.5338	20.0634	18.3388	17.5144	20.6097	16.9931	11.5923	28.7688	23.6799	21.6117	31.5879	22.0055	15.445	8.00349	8.58891	4.06409	12.0857	6.97393	3.8173
ENSG00000173198	0.875753	0.0784674	1.9517474	2.356787	2.548929	3.508524	1.634607	2.77773	3.001816	1.991669	0.96261	1.29522	0.895638	1.12413	0.267892	0.546907	0.35015	0.380994	0.578923	0.605903	0.485407	0.225912	0.333452	0.405947	1.92325	1.5592	1.23013	3.27946	1.47927	2.48787	0.686683	1.04661	1.12628	1.30979	0.660972	1.14087	0.336479	2.37938	2.52457	5.14997	4.93985	3.24096	1.0961	0.301707	0.211758	0.134845	0.0867944	0.250483	0.171556
ENSG00000175556	0.851353	1.719976	1.06398831	1.414364	1.540897	1.23327	0.31630925	0.6911591	1.833088679692	0.44474	74.71598	70.99774	6.798825	9.926895	9.139504	10.105615	30.8593	41.92388	43.97367	33.76848	14.75644	10.324564	16.21442	13.04522	76.594882	0.962451	1.87181	1.10347	1.95576	0.94242	1.45479	0.0921119	0.559923	0.0969645	0.277331	0.12195	0.0990321	0.202262	2.89754	4.18574	0.680944	1.31297	0.801122	0.26194	0.709845	0.214927	0.296512	0	0.510199
ENSG00000166839	0.441435	0.2312248	1.6523381188988	0.6239956	1.5624815	1.7959275	0.6648925	1.3833984	9.165206	5.8164369	9.11104	11.8596	0.385081	0.865439	0.158704	1.50104	0.707411	1.53141	0.811233	0.618825	1.32191	1.67347	5.03122	1.66073	8.41011	20.4803	27.0743	17.4974	17.4436	21.9068	5.10739	2.30716	2.97971	2.10513	2.39024	1.2567	1.10295	4.35263	0.745326	1.78456	1.74959	0.679195	0.637503	0.139219	0.287105	0	0.476689	0	0.162264
ENSG00000055118	0.0931938	0.1610188	0.801784	0.6818894	0.380209	15.215548	23.537434	16.935075	13.526392	3.2838392	50.3779	25.3986	1.58244	1.45867	1.59209	3.29003	0.726365	0.197564	0.818385	0.718274	0.244374	0.310511	0.280352	0.293175	40.581	7.8135182368	10.4022	9.794826	10.5393	10.2324	10.2461	2.256670954236	1.616776484	1.78712	0.692711	1.494226115	1.06889	0.698718462	0.5065257298	0.4184938172	0.3597443928	0.476944	0.1681433608	0.1492165167	0.302258945	0.283341379	0.3107497349	0.441916	0.045741300307771
ENSG00000215018	2.0252357	0.04409129	6.7094595	1.843812	2.5654785	6.2199806	2.24969	2.67485	2.747541	0.81853	0.339784	0.456199	0.515583	0.881573	0.306048	1.57427	0.0898869	0.0954017	0.0962001	0.0336107	0.00805435	0.00697467	0	0	0.10576	4.78424	4.9617	5.31097	3.68019	5.01903	2.93614	0.504562	1.07206	1.19374	0.396934	0.231901	0.615353	1.25954	0.682801	0.445984	0.70186	1.07358	0.113804	0	0.0246595	0	0.0610408	0.0291313	0.0186288
ENSG00000011426	0.47533894	0.1428096	0.3493403	0.2741075	0.526842	0.5536333	0.4929753	0.759776	150.22652	158.986704	13.6705	5.27936	0.0861066	0.232615	0.0337194	15.0308	0.695117	0.204654	1.00579	0.925703	0.0981948	0.197385	0.230705	0.320341	3.81103	35.9306	29.2854	43.5772	27.9164	23.5336	14.2769	0.238271	1.30496	0.331027	0.196947	0.233454	0.152516	1.04069	1.85031	0.10589	0.872123	0.46027	0.144005	0.0763427	0.376852	0.0469585	3.17656	0.370949	0.130834
ENSG00000115705	0.00461358	0	0.0381592	0.05844908	0.0169974	3.8659349	3.8156782	14.5543266423622	0.1577080252094	0.015114	0.0420489	0.0445632	0	0	0.0217534	0.104714	0.0733127	0.52235	0.140753	0.0275951	0	0	0	0	0	0.081848	0	0	0	0.0574048	0.0966892	0	0	0.054065	0	0.0300284	3.03936	0.148542	0.272713	0.26006	0.211228	0	0.0702303	0	0	0	0	0	0
ENSG00000186188	0.1408584	0.04548571	0.0722335	0.186743	0.128443	0.304333	0.172894	0.130017	1.77252	0.59139	0	0.327918	0.0453462	0.0688447	0.223296	0.0890032	0.0463769	0	0.177714	0	39.733	32.5033	31.8568	28.773	0.0822742	3.14494	3.35424	3.23026	5.63611	4.61349	2.05962	0.418425	0.616241	1.21596	0.587641	0.338286	0.367559	0	0.508535	1.21052	0	0.0882929	0.0388636	6.8008	8.50262	4.54124	13.3959	3.18636	2.98398
ENSG00000163359	2.17232710438244	1.2015617	2.73623068749	4.32283870006283	1.2409110156417	25.1944462	11.76361276291	21.28110647	0.7215994	0.5209375252328	3.45445	5.72908	14.9258	21.7361	6.52373	18.3532	7.0633558	2.4943	6.6810143	4.55239	1.20536	1.13656	2.06581	1.12116	4.67711	4.78666	6.08676	5.18134	6.31013	4.84265	2.85158	5.79822	12.8322	17.4958	5.89861	3.50051	5.52357	9.80738	9.42252	7.69976	6.6792	6.66878	3.08034	2.9485	3.52211	4.23947	5.80936	2.68141	1.57342
ENSG00000166037	16.89424592671	28.9778727	13.6638240002266	5.71687291855	22.27887152404	18.390138302	7.25979	9.7209855	22.10916686	7.707848	14.44485	22.18622	12.48899	11.11454	11.60646	21.5422	9.56323	10.06482	11.08753	9.49283	7.64211	4.98459	4.35453	4.94598	13.20401	6.10789	16.9458	6.83251	8.29019	7.52326	2.99845	2.05041	2.94932	2.68463	2.00573	1.31828	2.04344	1.15265	1.4919	1.2354	1.72513	1.55751	1.23825	0.235851	1.44288	0.606064	1.63258	1.03146	0.956262
ENSG00000171408	1.80243567	0.144126	4.708832	5.91415	3.03745200031097	4.62376	2.9361931	3.749489	10.18739	4.37295	21.0431	16.6505	6.51332	11.0701	5.45866	7.57925	5.44949	2.00027	3.71849	3.57569	1.87973	2.12306	1.64713	1.51516	18.4484	34.38233	31.05327	31.22828	30.00837	28.62641	22.37962	15.70402	16.75917	22.216746	14.338031	16.524072	15.526644	15.59295	14.22578	11.99023	22.06402	27.4934	8.07273	2.206826	4.1829	4.13183	2.333523	4.60828	3.249661
ENSG00000116044	26.781666	18.040518	80.82841	43.085673	107.099213	51.1102560013871	24.978172	42.919475	52.076772	43.838629	36.2559	36.0118	41.4984	41.9671	86.8995	59.363	116.385	136.351	105.124	102.754	93.183	79.9417	87.0184	67.1637	39.4939	49.34999	48.2761	45.51591	47.83217	48.80826	39.018	55.14202	57.35181	63.89798	49.31977	46.84856	42.59	106.04302	81.14242	104.76009	99.81961	56.46596	58.83786	93.9816	81.98252	81.76297	93.40178	80.316289	38.24763
ENSG00000197321	2.6680552	1.1729322	11.721304	18.01341	23.448426	173.22363	103.147512	46.3279915	5.168847	2.4966476	13.29276791	12.68801	84.29991	77.81048	122.2787	118.8387	11.681522	13.248517	13.8588616	16.22533	8.1785361	7.9656745059	13.196356	11.07654	10.675225	9.72359	9.68592	12.5207	8.90607	12.1549	5.41571	107.995	93.3764	108.532	101.385	71.6475	38.4732	14.4576	10.2839	10.9845	11.3174	12.5026	5.33813	14.8198	10.6935	17.1704	16.6131	14.5876	4.96104
ENSG00000115457	274.799097	617.137359	112.603472	91.888516	65.5019657	13.477525	34.07648	36.952836	21.498216	9.1860012	68.1614	57.124	1.33898	2.48307	0.14403	1.69621	24.3906	25.4897	13.5308	20.4117	3.09596	8.86915	1.02423	4.20926	80.6311	67.1223	49.6839	67.1651	77.6814	55.5983	20.5915	3.61438	5.19912	2.01185	2.69864	0	0	294.008	249.392	291.02	355.826	156.196	101.549	747.761	726.131	658.874	609.915	792.48	254.102
ENSG00000111052	6.617747	3.234837	8.191662	4.14844	10.143589	7.549723	3.960695	5.133363	29.7016683	3.3376373	131.489	132.509	2.38926	3.90728	2.22519	2.556	6.59268	6.7797	8.02898	3.86649	1.34429	0.330499	1.75401	0.47181	121.463	29.9421	35.7592	32.5197	34.2184	40.7703	12.3286	0.228097	0.907818	0.253544	0.456988	0.0984068	0	0.168606	0.230749	0.118264	0.283251	0.26432	0.112353	1.52032	3.77622	2.94272	2.75646	3.26607	1.0477
ENSG00000105401	33.548825	18.09754	91.848634	71.854263	72.192971	53.2158394	73.2934052	84.720846	109.70271	51.822039	21.1284	9.9918	27.2138	24.3446	9.59356	21.9501	25.8209	24.8127	21.8998	11.3724	11.0119	11.9342	12.3291	11.2617	24.7814	65.5853	64.2277	59.6796	68.3131	58.6041	60.4355	50.201	47.4841	40.2521	49.5737	42.5631	36.3402	32.2519	25.3371	27.1385	28.3616	29.2455	29.3188	15.1221	16.9199	16.9873	19.5291	13.7335	17.5335
ENSG00000159374	0.0156279	0	0.296477	0.91221400693066	0.3756934	0.1933093	0.0541037	0.0245322	1.5068995	1.0540948	5.4204	5.61074	2.40925	3.44274	1.58937	7.93221	9.43203	8.42214	5.17667	5.50968	3.43349	2.29872	1.89337	1.86508	4.81211	0.301254	0.195235	0.171464	0.199133	0.11062	0.0793535	0.0218481	0.0660849	0.0231528	0.033029	0	0.116229	0.0473313	0.065389	0.124469	0.039933	0.0393033	0	0	0	0.0955441	0	0.0479723	0
ENSG00000168310	10.809578	9.093975	11.161503	8.070683	12.751171	20.653795	7.840532	16.063650835	15.872235	12.161697	26.7723	29.70597	21.77781	21.68263	29.56457	23.86828620288	70.07376	91.64046	75.8612000282646	68.58653	43.8955	38.47975	35.85778	36.5609000015316	29.031678052	16.288	18.5301	14.9702	17.8729	17.2708	14.0516	10.2588	12.5086	11.564	12.2449	9.30767	8.92681	19.2083	15.1484	13.7593	16.6021	13.7507	11.0441	13.8425	14.8767	13.5774	16.4367	14.2279	9.51945
ENSG00000114450	1.21226	0.817519	3.2193284	2.364309	3.700134	6.948178	2.630259	5.558699	10.095419	5.679682	90.6212	118.085	29.3631	37.1599	36.5975	40.1085	23.737	31.0286	34.7951	29.6272	14.9668	12.6874	10.4169	15.5401	94.5594	65.4158	85.9078	67.7999	67.3523	77.435	20.3767	10.8383	11.5543	11.1756	8.85217	5.69344	1.45775	19.0306	14.7539	12.7919	16.0631	11.1837	2.23383	5.80519	8.40282	7.50016	8.77421	6.01838	1.01226
ENSG00000162434	15.062981	5.90914	32.2639127	32.727536	50.7502679	35.845626	21.806604	34.0213774	37.372445	19.265014	145.681	196.703	33.194	46.2522	50.8073	55.7864	75.3082	79.1552	73.615	84.0279	108.203	132.133	88.8453	142.111	138.53	30.3785	35.3682	27.5929	35.2775	32.4626	11.8366	27.7701	27.2833	22.5916	24.7897	17.3578	6.88014	42.2635	30.8508	30.5052	40.7045	25.6185	13.052	32.5619	30.9131	61.4186	45.9524	30.1432	11.2586
ENSG00000168917	0.7452875	2.3527763	2.893285	0.957469	1.9895092	3.6257457	3.2726565	6.084767	22.368185	12.637734	79.5815	72.0302	7.50734	8.92906	6.03275	13.7836	12.744	9.20753	9.9236	8.50195	3.3383	2.37756	2.87631	2.42831	76.115	44.0281	47.1116	38.7458	44.1679	48.3532	14.098	0.442062	0.498366	0.223459	0.219485	0	0.0584941	0.310207	0.285898	0.229081	0.439213	0.646977	0.0715596	0.260302	0.0913264	0.233396	0.375015	0.211279	0
ENSG00000111058	17.219729	19.4851606	14.2243809	10.867376	44.639203	14.851105	7.670271	7.1965762	8.893552	5.3771523	7.74746	4.10849	3.638168	3.26279	3.317515	9.699248	20.80105	23.53847	30.07547	30.43499	53.82549	50.44143	34.30048	63.16006	5.90552	2.8524	2.45244	1.95542	2.5935	2.68817	1.64742	3.73389	4.27352	2.87762	3.81451	3.64715	1.81174	7.60274	8.34646	7.19789	8.56571	6.33752	3.48423	44.0454	39.157	26.4643	38.0811	63.0504	23.6112
ENSG00000173064	6.8855218	2.9872876	22.7214907	21.8785571	10.8703765	11.7352825	5.7138308	10.0290438	67.9776156	39.0975569	25.4054	32.8669	8.33365	6.30056	7.07777	7.88728	16.8116	14.7092	16.0953	16.1826	7.32733	6.11065	4.84874	6.77818	23.8253	19.6495	28.4736	23.2987	23.0705	26.7959	13.3773	7.4495	8.59737	8.09564	6.4409	6.94465	2.02956	12.744	11.7395	12.0263	14.3638	14.4139	5.20334	6.92065	8.31673	9.14539	7.35466	10.2859	4.83201
ENSG00000174529	1.21863	0.57145	3.9777	4.37644	2.8486	1.20443	1.42503	1.74786	6.16379	2.68646	0	0.270174	0.0592737	0.260245	0.13733	2.69127	0	0.135221	0	0.264029	0.0646951	0.111462	0.0648677	0.078953	0.738036	0.617454	0	0.178349	0	0	0.168431	0	0.254202	0	0	0	0	0	0	0	0	0.145831	0	0	0	0	0	0	0.116384
ENSG00000168907	0.0935079	0.04882	12.631386	11.36587	21.350206	0.9037805	1.2515807	1.4319647	0.0084562	0	0.1582	0.241878	1.586819	2.354862	2.90318	3.02510000596446	1.599991	1.561388	1.628817	1.686215	0.0380025	0.0946251	0.057199	0.222537	0.216375	0.633348	0.9758	0.57749	0.492479	0.643259	0.789311	0.405913	2.57195	0.516158	0.453098	0.296753	0.516323	5.3934	3.25838	1.73162	5.23138	3.71132	1.23563	0.411896	0.581673	0.245036	1.6332	0.4614	0.415619
ENSG00000130720	0	0	0.0162582	0.03643672	0	0.0132604	0.0272822	0.119955	0.74589512	0.435516	7.84124	12.9358	0	0.0665184	0	0.0430493	0.0468702	0	0.0599671	0	0	0	0	0	14.1118	20.0489	20.2992	17.3693	23.5868	21.8459	12.6264	2.08536	2.97237	3.63636	1.36357	0.794305	2.21589	11.1603	11.4083	14.9894	10.8279	8.90213	5.33387	4.28084	3.96938	7.65144	3.15053	4.98501	4.51162
ENSG00000066027	15.1852	17.8257875	25.326674	38.103391	35.7629	49.5705182	23.765697	25.37211	36.507745	23.4731	48.6526	43.2252	105.318	102.388	182.119	110.655	59.8102	66.5512	61.6289	55.2395	72.4221	46.0449	48.1523	42.6839	43.7836	40.5565	49.1152	34.6933	51.1172	43.0146	24.2221	46.888	47.7476	42.688	51.1827	37.5591	17.4174	37.6624	29.2426	33.1863	36.9876	20.9819	14.5746	23.2457	33.3734	33.3278	35.6058	24.3743	15.0044
ENSG00000127152	0.238861	0.0189194	0.277582	0.212860517881	0.1221469452	0.109893559445	0.0433463805884	0.095320485423	3.41669	0.9260804075	3.28454	4.95281	0.628922	0	0	0.199972	0	0.770031	0.175002	0	0	0	0	0.350684	0	14.1734	19.7269	9.12319	16.0385	17.6602	5.31428	0	0.670899	0	0	0	0	0	0	0	0	0	0	0	0	0	0	0	0.676072
ENSG00000083097	2.9378233	0.9027951	6.5770237	5.106351689	12.0278834	11.5254700003981	4.100186	4.850752851594	22.543639	8.5548935	23.638743	28.97501	5.876156	6.736550029	7.841419	13.868926	7.366931	9.06318	6.64399	7.35572976704	5.113426165375	4.07088002268773	4.476718	6.5197328497	20.263052	16.1469	20.1262	16.455	19.2636	18.7678	9.83909	3.59872	3.65137	3.21247	3.99636	3.2148	1.22279	5.73909	3.11334	3.39301	3.87034	3.02395	1.34602	1.54772	2.48876	1.43077	2.44034	1.87809	0.588957
ENSG00000165501	2.877282	1.2982876	3.181438	3.036852	4.995189	9.064857	4.854759	4.783868	1.690474	1.567528278726	3.0887	3.15468	2.41841	2.66802	1.63383	3.64876	4.11125	4.90054	4.17488	3.44859	1.86272	2.61947	2.32198	3.21425	4.40566	2.15469	2.46619	2.55936	2.3623	2.09546	1.93642	1.32582	1.54604	1.14682	1.94288	1.34498	1.08421	2.83299	2.37526	1.98995	2.50138	2.83774	2.21803	1.09003	1.06411	0.854371	2.16771	0.718072	1.21303
ENSG00000013375	9.2854591	14.6656068	8.2369789	8.0820946287	19.2124734396	10.182953	3.38580669	6.36056544445	21.749064	7.17375	15.109	13.7275	5.35634	5.39721	4.18877	7.1948	28.3066	25.2474	23.1359	17.7769	10.4213	9.95739	14.5078	9.1072	13.1816	6.86645	6.16893	11.3952	8.19856	6.56871	8.40039	5.98151	7.79251	6.34239	7.83996	6.16843	4.49512	10.4697	7.60086	7.10189	9.54639	6.94276	4.67206	5.38422	4.90561	6.96727	10.4439	5.97013	6.64845
ENSG00000037757	5.503366	1.876168	19.592732	14.148945	20.79525	5.879605	4.876666	6.854395	11.095839	8.399685	10.4619	7.6141	16.5333	19.9699	5.25883	15.9981	36.8992	35.5883	25.9391	21.6737	16.0103	11.8964	16.6431	15.3791	15.609	6.09609	6.27967	6.03408	6.12634	12.8058	3.97528	5.63383	7.26029	5.98155	5.99079	14.5476	3.93779	13.8548	19.1645	11.6999	15.2086	27.2914	10.6661	12.4401	14.4206	10.2536	9.64937	22.9887	6.45502
ENSG00000101331	0.5113621	0.101133	4.35058	3.588177	2.30655	3.36335	4.30676	5.87519	2.706839	3.187718	2.20629	1.25925	2.53799	1.87411	0.79305	1.59302	1.24185	0.605132	1.46827	0.825063	0.507478	0.498357	0.610395	0.612618	2.65212	0.816375	1.5776	2.00979	1.07498	1.38702	0.780461	0.667719	0.951746	2.4337	0.831363	0.841983	1.32777	1.28774	1.03111	2.5521	1.87329	0.638796	1.24342	0.559802	0.374655	1.34116	1.00691	1.08839	0.957028
ENSG00000126790	21.120038	7.424673	20.641122	14.654035	55.162518	11.236714	5.3638007	9.296774	19.351255	8.62669520781954	6.93469	6.19624	2.00286	2.43825	0.722616	4.86107	49.6186	22.1293	26.242	48.7574	5.93935	4.72584	9.23815	6.65581	8.81228	4.26923	4.55935	10.9338	8.97762	19.6268	4.56205	1.64791	2.05821	3.52844	3.50719	10.0909	1.71887	2.96388	1.38461	4.25216	2.99292	3.96522	1.0644	1.09205	1.68219	2.93862	2.16033	4.74946	0.605476
ENSG00000136856	15.2972319	7.6880349	11.084231	11.246843	12.490473	4.393418	5.1766833	4.1536923	20.42657	11.849124	44.66272	59.26378	17.414877	18.46893	12.707515	20.995105	38.8391	42.390646	21.70263	32.96213	32.909325	16.3418	27.15327	29.06842	52.534044	6.60806	9.36267	10.7329	10.5177	10.9867	2.72765	3.32791	4.02536	4.04145	2.81302	3.58764	0.462142	8.1617	8.6422	6.82751	10.8007	7.75005	2.79267	2.30219	4.588	6.26142	3.91592	9.19183	3.39326
ENSG00000076356	0.9011045	0.665697	6.215346	4.7462111	4.9036175	4.701622	3.197975	9.543194	21.661521	3.675743	23.4296	29.9926	0.752521	0.988047	0.665329	1.63637	0.670311	0.295131	0.495051	0.784968	0.983654	0.992661	1.12097	1.33319	30.8513	6.78161	11.2081	7.72851	5.45529	7.4345	1.18861	1.19868	2.58514	0.991371	2.68878	0.608109	0.397915	1.01704	1.19244	0.260754	0.923955	0.88283	0.17672	0.0459713	0.384491	0.0611878	0.250143	0.0754916	0
ENSG00000168701	49.279754	66.123159	43.782757	40.7618547	53.9642634	5.3802794	7.932432	10.909166	30.648457	21.901187	28.310136298	16.510161311	17.31289	16.427970963485	7.59352	18.078780003802	44.68099	52.18009928	48.72775	47.23491321554	43.3958801037	36.9348300122803	46.6966	39.917981547	39.2244	40.52355	43.77105	34.517503	41.64116	37.409778	28.224	13.62335	17.958097	11.2149	12.717408	13.639333	7.33958	58.77967	37.214003	22.638077	46.882272	33.23361	21.6761	29.66125	26.929584	16.280037	45.0308	26.51287	14.9111
ENSG00000110395	0.444365	0.209465	1.90743	1.5325	3.14395	2.09301	1.03598	2.17379	6.8146	2.7340795	18.9091	21.5319	5.07096	7.86358	3.70073	12.8163	9.65284	6.71179	9.19927	9.1286	8.70856	7.73155	5.74651	7.90153	18.521	20.2778	27.3386	22.3976	25.0589	20.7816	11.5101	11.3231	12.4174	11.982	11.018	10.4742	4.26876	5.13999	4.6321	3.86336	4.39256	4.90715	1.19824	2.69447	3.74823	2.74984	3.67685	3.99711	1.24668
ENSG00000144791	3.495146	2.0710419	2.244834	3.57295	5.18033	6.33039	4.1942412	4.99236	2.636166	0.9545396	14.01158	12.47851	17.85142	23.2009	14.90181	15.73903	10.30819	6.42839	7.43228	6.58992	13.15327	12.5964	15.63806	15.0252	15.36595	6.76806	7.39197	6.48943	6.76993	6.90886	2.282	38.6807	35.91002	42.23682	35.6945	39.0587	12.77797	14.46018	12.15771	13.20861	14.05199	10.32938	4.02097	18.21993	23.79908	37.7888	15.49504	11.74366	5.372428
ENSG00000134874	0.724606661187	0.265193000243382	22.0901004	15.8613205656	20.7073494	5.5211977	2.2186823	3.023968	31.876639	11.9724527	18.3659	21.5497	5.23101	6.85525	9.3005	10.2746	6.7511	9.88018	6.46767	5.42513	0.916188	1.13695	1.01517	1.08522	16.7793	24.1306	24.6809	20.7467	21.2761	24.4049	20.0436	1.71984	2.00278	1.56076	3.03096	1.00311	2.91947	18.8589	15.0287	9.31734	14.2717	13.8503	10.989	13.7911	13.6722	5.98513	15.6361	11.0959	7.27791
ENSG00000175931	1.928535	1.193552	4.8561247	5.612615	4.84599	5.515391	7.0519028	6.218692	31.894649	7.4807638	50.5723	58.7992	5.59098	8.0194	4.39954	30.8997	9.689	10.8983	9.94598	9.88396	13.6246	7.39125	7.61875	9.99476	47.297	37.3787	43.6724	37.9806	40.3165	36.3835	15.9465	7.24373	6.74912	6.24103	5.87036	6.154	2.70082	7.57217	5.86778	5.81703	5.97573	5.60962	3.51238	5.62426	5.98954	4.91745	8.1386	4.90202	4.2943
ENSG00000107147	0	0.02901618	0.03230596	0.02392582	0.02207782	0.848432300665533	0.60152352492613	0.4375588	28.746574	5.871761	64.5734	62.2937	0.294148	1.037141	0.109755	0.451066	0.3466892	0.109259	0.310754	0.209799	0.117768	0.0655944	0.0394132	0.0303809	65.8656	48.0062	47.6117	43.0682	48.804	49.4173	44.4192	3.21969	3.50821	3.38839	3.90039	4.63537	1.42472	0.103288	0.159187	0.201	0.261505	0.222841	0.0533514	0.0656152	0.113055	0.0284123	0.189726	0.0533494	0
ENSG00000101280	0.0101573	0	0.14988	0.219189	0.130672	0.0693343	0.0539691	0.170742	0.105244	0.116568	5.89638	2.90128	6.06484	7.78595	2.59506	5.73047	4.49914	2.08349	4.39262	2.20251	1.36417	1.40319	2.11634	1.6841	9.25507	4.47694	4.34865	5.29214	4.40268	4.45528	3.60222	10.6751	15.018	10.9854	10.5137	11.9062	10.1219	7.04613	6.63312	6.46799	5.93847	6.8439	5.13785	4.2687	2.47481	2.29461	4.47129	3.97335	1.77454
ENSG00000196290	7.899693	6.27338121111	13.394345	14.09356	18.833142	12.10608	10.376629	5.7689	25.654395	11.316351	13.0895	12.47747	11.86575	10.3549500893957	8.46375	9.79003	14.90961	10.915670028661	9.5506	10.64816	7.80309	3.397944	6.1442800595645	6.69382	13.89174	15.0363	16.1319	17.494	18.4926	14.9882	15.6207	7.12167	7.54782	7.06591	6.73385	5.99769	5.73638	17.2361	16.3888	17.2882	19.4927	16.9461	14.2724	13.9399	16.8603	7.99142	19.0253	7.83899	8.14621
ENSG00000100302	0.0406957	0.0348469	0.241395	0.497816	0.175108	0.846888	1.61519	1.64654	26.5835	7.00351	100.782	120.707	2.5867	7.05673	4.40631	3.78629	0.0905467	0.425675	0.418539	0.23812	0.336246	0.388802	0.411906	0.331254	112.748	31.7256	36.8908	8.11605	38.0895	39.2689	19.0885	0.896553	0.965495	0.783499	1.51471	1.11091	0.358758	1.53137	1.71224	2.28861	1.53153	2.54084	0.138917	0.246143	0.347288	0	0.453604	0.242951	0.0277101
ENSG00000167880	0.0623905	0.00922283	6.921479163819	6.430576	6.648689	0.232863641	0.0567524	0.0110046	0.480111	0.0288675	0.0814218	0.0929159	0.0525275	0.114177	0.0464159	0.104985	1.41761	1.49833	1.75963	0.972376	0.0323748	0.0276666	0.0323864	0.0309965	0.32519	0.383553	1.27194	0.356838	0.494892	0.425604	0.774131	0.150547	1.77946	0.863944	0.0697069	0.114957	0.536633	15.3785	17.6932	18.1786	12.025	5.24317	10.3439	2.38693	1.37716	1.51805	1.81823	0.49045	0.382626
ENSG00000149636	3.11465534	1.57809	4.266336	3.922929	6.507746504905	4.106187	2.3585717	1.990793	6.6041844	2.94352318	21.86722	26.16535	13.158116	13.537237	8.649036	44.332124	17.476577	17.965635	20.13958	21.954148	8.566661	7.49679	11.304722	10.085817	25.471096	1.17498	1.76295	2.30225	2.89674	1.35196	1.96443	0.512479	1.90367	0.428573	0.630164	0.163064	0.534109	3.85986	1.79585	0.989243	2.91985	1.3515	1.11459	0.933575	1.45123	0.521362	9.9718	2.8563	1.5584
ENSG00000143125	0.191973	0	0.0526381	0.0803387	0.107194	0.0518425	0.31554	0.940498	0.218539	0.304205	0	0	0.644581	0.237254	0	0.619025	2.64513	0.767218	1.69343	2.9288	0	0	0	0.444318	0	3.23326	7.08772	3.74616	4.11608	5.66533	6.3646	0	0	0	0	0	0	0	0	0	0	0	0	0	0	0	0	0	0
ENSG00000138600	44.8823543	24.896663	38.1942487	42.160747	72.353134	27.866404	19.647072	17.08395	11.505438	5.4770766	50.45813	54.05352	37.622218	64.284867	93.4211747	73.513093	63.13706	80.1387	55.108538	64.9961	52.54262	46.8596	57.90052	64.53817	50.05733	9.74471	11.675	9.40486	11.4723	11.346	4.84827	13.2861	11.2906	8.4645	10.955	10.7431	2.50944	11.5782	7.02654	6.28025	9.95212	7.49755	2.35301	6.43312	9.21898	8.0415	12.5876	8.3552	1.98801
ENSG00000124089	0	0	0	0	0	0	0	0	0.217095	0	0.240123	0	0	0	0	0	0	0	0	0	0	0	0	0	0.183496	6.283	5.47503	0.614251	5.09736	8.47811	2.26234	0.456796	0.217846	0.0873187	0.225292	0	0.382449	0.159293	0.109639	0.118935	0	0.248166	0	114.59	124.711	139.684	119.863	278.386	107.666
ENSG00000054803	0.638083	0.0123482	0.288598	0.237199	0.140473	0.0390193	0.00934415	0.0145634	27.5465	5.94307	3.62256	3.2865	0.218356	0.164089	0.0884528	0	12.3724	6.70094	7.01351	9.74012	0.0823972	0.21513	0.0832939	0.102079	4.25522	34.114	30.3074	35.3886	36.8331	33.9136	18.9021	1.33328	0.648401	0.577922	1.32909	1.59877	0.299256	0.0344217	0.281814	0.0737241	0.0879882	0.0528222	0.262555	0.0436384	0	0.0759461	0.126723	0.0356716	0
ENSG00000122359	44.7224836	37.70778	226.533349	238.354079	227.469821	152.875277	189.911591	196.177827	88.269494	60.4278734	39.5714	41.3644	58.4171	71.463	95.2167	74.2046	111.413	100.988	82.5301	61.6516	29.5233	31.4626	24.1533	30.4803	41.2591	15.6876	23.7672	15.3937	12.0314	16.6206	6.75175	26.8443	36.4062	32.7443	23.4769	22.5204	13.9977	29.8226	41.4451	23.0488	32.4769	29.6268	12.3044	33.8948	56.2071	48.3422	55.7871	31.994	33.9715
ENSG00000168243	0.0408459	0.0429878	0.267422	0.584197	1.194186	0.16166	0.064207	0.1093507	15.9901	6.158876	23.7453	19.75984	0.531236	0.2338	0.669086	24.7719	6.06788	8.18549	6.14784	3.85192	0.159035	0	0.0829473	0.511863	20.3307373494	35.5707	38.9322	25.4829	39.7592	37.0753	25.6177	0.507776	0.626202	0.26679	0.411701	0.137772	0.214992	0.233976	0.0799477	0.273539	0.599607	0.920245	0.174762	0.288625	0.309949	0.418375	0.170485	0.711792	0.0892577
ENSG00000179889	31.3007864	13.4624439	40.8461733	66.6444235	111.505133	30.6508341	20.692569	22.544183	33.1740664	14.2440103	51.69422	76.67446	17.95149	18.40211	18.55775	25.44128	33.48715	37.19537	30.45799	30.04572	32.99137	20.4922	28.14598	20.75051	49.83818	31.6665	35.1882	25.9079	36.979	29.7097	15.3811	13.5158	14.3755	14.879	16.0477	12.537	3.60346	19.1759	12.0726	13.78	17.9132	14.9125	4.69856	8.21996	10.4573	9.34188	15.5927	6.93457	2.7231
ENSG00000109265	0.0297614	0.0330948	0.362678	0.2859549	0.655352	0.1213002	0.0742231	0	6.784046	1.0750298	177.7654	283.333	0.116393	0.1258742	0.1052486	0.398437	6.22419	10.81409	3.80355	7.0166	0.0484577	0.0534672	0.0912042	0.0303643	160.3093	80.254	89.9622	47.5823	90.3119	80.531	24.0328	1.52518	2.1374	2.32395	0.440237	0.381717	0.190785	0.624638	0.85671	0.911937	4.56473	8.11489	0	0	0.265837	0	0.226583	0	0
ENSG00000186815	5.48570900122531	1.1763632	43.178246	79.576802	65.433554	29.556901	28.9386877	27.8592140019394	25.80524235984	14.553045	27.04422	31.84451	8.37198	10.83332	8.16294	11.82633	13.02369	13.09047	11.1327	11.90225	5.48181	5.27436	5.38255	4.93787	27.7458	37.9439	45.1148	49.2215	28.3255	33.0443	15.9451	16.3338	21.0271	17.3608	15.8616	14.1004	4.54428	10.0581	8.15354	8.24068	9.32226	8.03111	2.71148	4.20452	6.27901	3.56775	6.87347	4.56553	1.60788
ENSG00000172269	10.9596805	17.9319047	24.0201985426	32.2703831	18.92214125	10.2963784	7.8158219	12.12927177697	22.40323375	11.78352026549	78.15307	65.65556	46.52737	42.633824	50.007579025249	41.477455	145.464279	139.10277461	117.166762	107.712728	101.3409499562	97.353346	80.715115	87.041411724	72.510814	9.50418	11.9019	12.3401	11.2535	12.7413	12.8677	4.42363	6.30206	6.16773	4.40721	5.15946	4.08524	9.78693	9.90225	9.10733	12.0668	14.4901	9.44741	4.98247	7.06836	8.51692	14.5395	6.57988	6.98679
ENSG00000185271	0.1107986	0.0121279	0.344157	0.525551	0.346885	0.5812574	0.28916	0.464296	0.32522	0.244576	0.210844	0.124769	14.649	19.7629	6.38519	21.3229	0.0149403	0.0319878	0.0381951	0.0424911	0.0313383	0.0538565	0.0156555	0.0562978	0.155048	0.0909432	0.116424	0.105386	0.0782064	0.262383	0	6.62449	5.56397	5.83318	7.23185	9.90619	2.77351	0.897946	0.464466	0.197391	0.570231	0.45392	0.224527	0	0.0487771	0.0602201	0.122046	0	0.181163
ENSG00000034693	17.4396	23.22824	18.71365	8.621418	31.79151	26.8639	13.18869	7.228496	25.07311	11.109079	39.0783	54.0144	22.3838	18.9538	32.2789	26.5531	47.9451	60.5959	44.174	49.0247	27.3053	19.7279	17.9731	21.0238	38.0529	38.3988	46.879	42.8397	40.8847	42.4158	23.8355	16.23	16.5537	12.4863	15.561	14.5509	6.46047	37.8084	28.9548	23.1508	31.5754	21.1787	17.7044	17.8167	26.3968	12.8753	30.0692	17.2159	8.61778
[truncated: 9,463 more rows]
