# Supplementary material for: Conserved microRNA targeting reveals preexisting gene dosage sensitivities that shaped amniote sex chromosome evolution
Source: Genome Res. 2018 Apr;28(4):474–83. doi: 10.1101/gr.230433.117 (PMC5880238; doi:10.1101/gr.230433.117)
Supplement: Supplemental Material [file supp_gr.230433.117_Supplemental_Code.zip › Naqvi17-code-master/human.chicken.anolis.orthids.txt]

human	lizard	chicken
ENSG00000012983	ENSACAG00000001889	ENSGALG00000012321
ENSG00000151748	ENSACAG00000014329	ENSGALG00000012341
ENSG00000149292	ENSACAG00000008658	ENSGALG00000042304
ENSG00000112941	ENSACAG00000000497	ENSGALG00000013061
ENSG00000262814	ENSACAG00000010743	ENSGALG00000045753
ENSG00000165684	ENSACAG00000011642	ENSGALG00000044726
ENSG00000183475	ENSACAG00000009786	ENSGALG00000007115
ENSG00000108559	ENSACAG00000015448	ENSGALG00000032280
ENSG00000153823	ENSACAG00000005749	ENSGALG00000002963
ENSG00000174059	ENSACAG00000008223	ENSGALG00000001177
ENSG00000186318	ENSACAG00000001353	ENSGALG00000007298
ENSG00000198888	ENSACAG00000028215	ENSGALG00000042750
ENSG00000198763	ENSACAG00000028219	ENSGALG00000043768
ENSG00000198804	ENSACAG00000028225	ENSGALG00000032142
ENSG00000198712	ENSACAG00000028228	ENSGALG00000032456
ENSG00000163431	ENSACAG00000005019	ENSGALG00000028721
ENSG00000170549	ENSACAG00000023038	ENSGALG00000030991
ENSG00000198899	ENSACAG00000028231	ENSGALG00000041091
ENSG00000198938	ENSACAG00000028232	ENSGALG00000035334
ENSG00000129667	ENSACAG00000008383	ENSGALG00000001943
ENSG00000198840	ENSACAG00000028234	ENSGALG00000030436
ENSG00000117834	ENSACAG00000005693	ENSGALG00000010494
ENSG00000170482	ENSACAG00000016325	ENSGALG00000037642
ENSG00000198727	ENSACAG00000028244	ENSGALG00000032079
ENSG00000116962	ENSACAG00000002089	ENSGALG00000042079
ENSG00000160185	ENSACAG00000003008	ENSGALG00000016173
ENSG00000129951	ENSACAG00000005861	ENSGALG00000038529
ENSG00000197889	ENSACAG00000029218	ENSGALG00000000451
ENSG00000179044	ENSACAG00000001844	ENSGALG00000001702
ENSG00000187510	ENSACAG00000012435	ENSGALG00000011277
ENSG00000116353	ENSACAG00000001529	ENSGALG00000032763
ENSG00000137707	ENSACAG00000006608	ENSGALG00000007618
ENSG00000196814	ENSACAG00000009852	ENSGALG00000000950
ENSG00000158258	ENSACAG00000003514	ENSGALG00000037387
ENSG00000124191	ENSACAG00000008446	ENSGALG00000003106
ENSG00000144744	ENSACAG00000015287	ENSGALG00000013410
ENSG00000198846	ENSACAG00000005632	ENSGALG00000039102
ENSG00000053254	ENSACAG00000012791	ENSGALG00000010665
ENSG00000021852	ENSACAG00000006902	ENSGALG00000010853
ENSG00000187486	ENSACAG00000000047	ENSGALG00000020505
ENSG00000155087	ENSACAG00000009176	ENSGALG00000035199
ENSG00000100284	ENSACAG00000023996	ENSGALG00000012552
ENSG00000167083	ENSACAG00000024163	ENSGALG00000031205
ENSG00000162885	ENSACAG00000001633	ENSGALG00000013952
ENSG00000099617	ENSACAG00000009395	ENSGALG00000038629
ENSG00000175329	ENSACAG00000011255	ENSGALG00000012557
ENSG00000165868	ENSACAG00000010065	ENSGALG00000009248
ENSG00000160325	ENSACAG00000022005	ENSGALG00000034132
ENSG00000135083	ENSACAG00000003244	ENSGALG00000040152
ENSG00000250821	ENSACAG00000025128	ENSGALG00000026176
ENSG00000141298	ENSACAG00000012066	ENSGALG00000021572
ENSG00000143001	ENSACAG00000000145	ENSGALG00000010801
ENSG00000198554	ENSACAG00000016303	ENSGALG00000012199
ENSG00000137818	ENSACAG00000000197	ENSGALG00000030878
ENSG00000158234	ENSACAG00000009679	ENSGALG00000012082
ENSG00000185666	ENSACAG00000014584	ENSGALG00000039889
ENSG00000100234	ENSACAG00000014730	ENSGALG00000028627
ENSG00000099821	ENSACAG00000000515	ENSGALG00000001377
ENSG00000118496	ENSACAG00000007403	ENSGALG00000041684
ENSG00000088367	ENSACAG00000001851	ENSGALG00000034171
ENSG00000090581	ENSACAG00000003410	ENSGALG00000006441
ENSG00000070669	ENSACAG00000012961	ENSGALG00000009748
ENSG00000099822	ENSACAG00000013896	ENSGALG00000001342
ENSG00000070778	ENSACAG00000013195	ENSGALG00000010616
ENSG00000081019	ENSACAG00000000150	ENSGALG00000001860
ENSG00000137700	ENSACAG00000014010	ENSGALG00000007716
ENSG00000074603	ENSACAG00000004752	ENSGALG00000007437
ENSG00000164430	ENSACAG00000004451	ENSGALG00000015925
ENSG00000073584	ENSACAG00000016067	ENSGALG00000003882
ENSG00000128581	ENSACAG00000015335	ENSGALG00000021653
ENSG00000054983	ENSACAG00000013365	ENSGALG00000010593
ENSG00000167106	ENSACAG00000015041	ENSGALG00000005074
ENSG00000185963	ENSACAG00000001554	ENSGALG00000005249
ENSG00000133275	ENSACAG00000000738	ENSGALG00000027540
ENSG00000107807	ENSACAG00000011182	ENSGALG00000007831
ENSG00000108352	ENSACAG00000002541	ENSGALG00000035690
ENSG00000137168	ENSACAG00000010591	ENSGALG00000034630
ENSG00000143164	ENSACAG00000009329	ENSGALG00000015435
ENSG00000116793	ENSACAG00000000153	ENSGALG00000001845
ENSG00000276293	ENSACAG00000013164	ENSGALG00000001610
ENSG00000167716	ENSACAG00000014723	ENSGALG00000026822
ENSG00000153885	ENSACAG00000013531	ENSGALG00000004907
ENSG00000165775	ENSACAG00000000526	ENSGALG00000029585
ENSG00000064225	ENSACAG00000010891	ENSGALG00000015252
ENSG00000099804	ENSACAG00000001127	ENSGALG00000024332
ENSG00000064270	ENSACAG00000007742	ENSGALG00000035743
ENSG00000117016	ENSACAG00000014438	ENSGALG00000003174
ENSG00000137502	ENSACAG00000001098	ENSGALG00000017248
ENSG00000104635	ENSACAG00000010758	ENSGALG00000033989
ENSG00000109610	ENSACAG00000000410	ENSGALG00000018557
ENSG00000137819	ENSACAG00000005016	ENSGALG00000008077
ENSG00000079950	ENSACAG00000010579	ENSGALG00000034374
ENSG00000143320	ENSACAG00000015454	ENSGALG00000029140
ENSG00000139537	ENSACAG00000008278	ENSGALG00000030917
ENSG00000143977	ENSACAG00000007878	ENSGALG00000028409
ENSG00000107643	ENSACAG00000011361	ENSGALG00000006109
ENSG00000182022	ENSACAG00000017532	ENSGALG00000009704
ENSG00000139737	ENSACAG00000000948	ENSGALG00000016913
ENSG00000165516	ENSACAG00000001109	ENSGALG00000012244
ENSG00000176087	ENSACAG00000013009	ENSGALG00000040041
ENSG00000162736	ENSACAG00000016223	ENSGALG00000009147
ENSG00000182004	ENSACAG00000010067	ENSGALG00000000137
ENSG00000141522	ENSACAG00000010539	ENSGALG00000008443
ENSG00000139970	ENSACAG00000015060	ENSGALG00000012006
ENSG00000064195	ENSACAG00000005130	ENSGALG00000040529
ENSG00000156453	ENSACAG00000024549	ENSGALG00000002553
ENSG00000108219	ENSACAG00000001509	ENSGALG00000002414
ENSG00000100767	ENSACAG00000016156	ENSGALG00000009315
ENSG00000055208	ENSACAG00000006999	ENSGALG00000012356
ENSG00000071246	ENSACAG00000017090	ENSGALG00000043036
ENSG00000040933	ENSACAG00000012423	ENSGALG00000029709
ENSG00000105605	ENSACAG00000016542	ENSGALG00000042886
ENSG00000166847	ENSACAG00000001805	ENSGALG00000006088
ENSG00000162373	ENSACAG00000010653	ENSGALG00000010505
ENSG00000183605	ENSACAG00000016888	ENSGALG00000009350
ENSG00000066739	ENSACAG00000013291	ENSGALG00000042088
ENSG00000067829	ENSACAG00000008220	ENSGALG00000029663
ENSG00000180879	ENSACAG00000011328	ENSGALG00000032485
ENSG00000112309	ENSACAG00000008491	ENSGALG00000031590
ENSG00000120318	ENSACAG00000011400	ENSGALG00000002562
ENSG00000147642	ENSACAG00000002527	ENSGALG00000036527
ENSG00000165629	ENSACAG00000004215	ENSGALG00000006753
ENSG00000123977	ENSACAG00000014780	ENSGALG00000002992
ENSG00000166189	ENSACAG00000012311	ENSGALG00000020741
ENSG00000185009	ENSACAG00000008930	ENSGALG00000005070
ENSG00000172893	ENSACAG00000015826	ENSGALG00000004106
ENSG00000106665	ENSACAG00000000816	ENSGALG00000030450
ENSG00000077585	ENSACAG00000002344	ENSGALG00000010843
ENSG00000149557	ENSACAG00000000745	ENSGALG00000038885
ENSG00000198700	ENSACAG00000005261	ENSGALG00000000397
ENSG00000049541	ENSACAG00000000704	ENSGALG00000029449
ENSG00000147383	ENSACAG00000015812	ENSGALG00000007493
ENSG00000130653	ENSACAG00000025275	ENSGALG00000008736
ENSG00000132388	ENSACAG00000015063	ENSGALG00000001441
ENSG00000204219	ENSACAG00000005034	ENSGALG00000038170
ENSG00000144668	ENSACAG00000009703	ENSGALG00000029378
ENSG00000127241	ENSACAG00000006732	ENSGALG00000007419
ENSG00000165458	ENSACAG00000015570	ENSGALG00000004336
ENSG00000182050	ENSACAG00000011183	ENSGALG00000028360
ENSG00000120805	ENSACAG00000011602	ENSGALG00000011651
ENSG00000116703	ENSACAG00000001373	ENSGALG00000030417
ENSG00000183379	ENSACAG00000016466	ENSGALG00000010233
ENSG00000174231	ENSACAG00000014784	ENSGALG00000002943
ENSG00000257108	ENSACAG00000010088	ENSGALG00000045317
ENSG00000198909	ENSACAG00000012612	ENSGALG00000000525
ENSG00000168994	ENSACAG00000017660	ENSGALG00000012814
ENSG00000239305	ENSACAG00000011597	ENSGALG00000015809
ENSG00000156206	ENSACAG00000011399	ENSGALG00000021183
ENSG00000153561	ENSACAG00000011511	ENSGALG00000015815
ENSG00000100523	ENSACAG00000006568	ENSGALG00000012426
ENSG00000179562	ENSACAG00000007449	ENSGALG00000033149
ENSG00000141295	ENSACAG00000006837	ENSGALG00000035853
ENSG00000184588	ENSACAG00000010815	ENSGALG00000011094
ENSG00000140406	ENSACAG00000011433	ENSGALG00000006399
ENSG00000183814	ENSACAG00000006122	ENSGALG00000009233
ENSG00000136891	ENSACAG00000008774	ENSGALG00000013438
ENSG00000117480	ENSACAG00000002040	ENSGALG00000010433
ENSG00000196104	ENSACAG00000016126	ENSGALG00000009568
ENSG00000059758	ENSACAG00000013452	ENSGALG00000011456
ENSG00000115902	ENSACAG00000001717	ENSGALG00000008811
ENSG00000077514	ENSACAG00000014267	ENSGALG00000017307
ENSG00000176769	ENSACAG00000008136	ENSGALG00000010470
ENSG00000112182	ENSACAG00000014366	ENSGALG00000015605
ENSG00000144837	ENSACAG00000003503	ENSGALG00000014997
ENSG00000065882	ENSACAG00000007199	ENSGALG00000039380
ENSG00000146374	ENSACAG00000028428	ENSGALG00000042607
ENSG00000145147	ENSACAG00000001304	ENSGALG00000041121
ENSG00000115685	ENSACAG00000001909	ENSGALG00000031766
ENSG00000088543	ENSACAG00000007133	ENSGALG00000002240
ENSG00000127022	ENSACAG00000016222	ENSGALG00000032148
ENSG00000140943	ENSACAG00000012864	ENSGALG00000003293
ENSG00000118200	ENSACAG00000006193	ENSGALG00000002145
ENSG00000103888	ENSACAG00000011453	ENSGALG00000006413
ENSG00000134744	ENSACAG00000008282	ENSGALG00000010629
ENSG00000133030	ENSACAG00000001145	ENSGALG00000004798
ENSG00000189233	ENSACAG00000011218	ENSGALG00000045940
ENSG00000131944	ENSACAG00000007273	ENSGALG00000034534
ENSG00000213079	ENSACAG00000005282	ENSGALG00000013635
ENSG00000166260	ENSACAG00000017410	ENSGALG00000027190
ENSG00000138744	ENSACAG00000012775	ENSGALG00000011529
ENSG00000137692	ENSACAG00000012400	ENSGALG00000017181
ENSG00000134183	ENSACAG00000011216	ENSGALG00000038084
ENSG00000160051	ENSACAG00000004585	ENSGALG00000030701
ENSG00000102271	ENSACAG00000011367	ENSGALG00000006877
ENSG00000151322	ENSACAG00000002620	ENSGALG00000029022
ENSG00000115091	ENSACAG00000002564	ENSGALG00000012159
ENSG00000169180	ENSACAG00000016883	ENSGALG00000035360
ENSG00000116984	ENSACAG00000002970	ENSGALG00000014464
ENSG00000143815	ENSACAG00000005649	ENSGALG00000009305
ENSG00000112200	ENSACAG00000006590	ENSGALG00000016282
ENSG00000111144	ENSACAG00000013672	ENSGALG00000033709
ENSG00000166889	ENSACAG00000006607	ENSGALG00000042641
ENSG00000134684	ENSACAG00000003568	ENSGALG00000003563
ENSG00000071564	ENSACAG00000017728	ENSGALG00000001093
ENSG00000113100	ENSACAG00000000244	ENSGALG00000012923
ENSG00000183798	ENSACAG00000011588	ENSGALG00000030012
ENSG00000119514	ENSACAG00000002302	ENSGALG00000013197
ENSG00000100036	ENSACAG00000009775	ENSGALG00000028106
ENSG00000077522	ENSACAG00000002769	ENSGALG00000014463
ENSG00000172057	ENSACAG00000003273	ENSGALG00000029142
ENSG00000166313	ENSACAG00000012505	ENSGALG00000046164
ENSG00000165138	ENSACAG00000002349	ENSGALG00000013196
ENSG00000146433	ENSACAG00000004823	ENSGALG00000013737
ENSG00000091138	ENSACAG00000015236	ENSGALG00000007959
ENSG00000164463	ENSACAG00000015164	ENSGALG00000002878
ENSG00000163399	ENSACAG00000003402	ENSGALG00000032247
ENSG00000136457	ENSACAG00000005236	ENSGALG00000019761
ENSG00000176148	ENSACAG00000002746	ENSGALG00000011688
ENSG00000198055	ENSACAG00000006133	ENSGALG00000014054
ENSG00000096717	ENSACAG00000010558	ENSGALG00000002761
ENSG00000232258	ENSACAG00000006949	ENSGALG00000039005
ENSG00000198836	ENSACAG00000011069	ENSGALG00000007150
ENSG00000143862	ENSACAG00000004202	ENSGALG00000000606
ENSG00000249581	ENSACAG00000011194	ENSGALG00000027453
ENSG00000134160	ENSACAG00000002770	ENSGALG00000003849
ENSG00000176040	ENSACAG00000015173	ENSGALG00000015389
ENSG00000155966	ENSACAG00000010688	ENSGALG00000009168
ENSG00000168542	ENSACAG00000015062	ENSGALG00000035584
ENSG00000118217	ENSACAG00000001336	ENSGALG00000032278
ENSG00000114942	ENSACAG00000001423	ENSGALG00000008590
ENSG00000151704	ENSACAG00000016268	ENSGALG00000001167
ENSG00000108387	ENSACAG00000007517	ENSGALG00000035185
ENSG00000087884	ENSACAG00000001888	ENSGALG00000041949
ENSG00000156427	ENSACAG00000025540	ENSGALG00000002203
ENSG00000140262	ENSACAG00000014277	ENSGALG00000004304
ENSG00000075618	ENSACAG00000011681	ENSGALG00000021128
ENSG00000172260	ENSACAG00000004220	ENSGALG00000011350
ENSG00000107614	ENSACAG00000005072	ENSGALG00000008686
ENSG00000182810	ENSACAG00000009755	ENSGALG00000003415
ENSG00000166415	ENSACAG00000012021	ENSGALG00000004545
ENSG00000250067	ENSACAG00000013111	ENSGALG00000041897
ENSG00000136630	ENSACAG00000002042	ENSGALG00000037257
ENSG00000144827	ENSACAG00000015132	ENSGALG00000015378
ENSG00000198729	ENSACAG00000006718	ENSGALG00000041575
ENSG00000111863	ENSACAG00000008530	ENSGALG00000032683
ENSG00000143507	ENSACAG00000002102	ENSGALG00000009450
ENSG00000109956	ENSACAG00000000592	ENSGALG00000001611
ENSG00000108587	ENSACAG00000011526	ENSGALG00000004326
ENSG00000070371	ENSACAG00000002301	ENSGALG00000041760
ENSG00000106443	ENSACAG00000013266	ENSGALG00000038041
ENSG00000144834	ENSACAG00000015148	ENSGALG00000015379
ENSG00000114446	ENSACAG00000006606	ENSGALG00000015356
ENSG00000108641	ENSACAG00000008466	ENSGALG00000005096
ENSG00000198739	ENSACAG00000010660	ENSGALG00000002864
ENSG00000108821	ENSACAG00000005084	ENSGALG00000041555
ENSG00000183230	ENSACAG00000010620	ENSGALG00000002845
ENSG00000148516	ENSACAG00000007353	ENSGALG00000007260
ENSG00000132294	ENSACAG00000007687	ENSGALG00000039533
ENSG00000135334	ENSACAG00000014837	ENSGALG00000015791
ENSG00000196235	ENSACAG00000000375	ENSGALG00000039160
ENSG00000072736	ENSACAG00000009839	ENSGALG00000003396
ENSG00000135506	ENSACAG00000007233	ENSGALG00000032035
ENSG00000115944	ENSACAG00000014437	ENSGALG00000037996
ENSG00000185621	ENSACAG00000009772	ENSGALG00000012067
ENSG00000111907	ENSACAG00000001702	ENSGALG00000014843
ENSG00000276234	ENSACAG00000014400	ENSGALG00000005452
ENSG00000180113	ENSACAG00000013170	ENSGALG00000044279
ENSG00000157557	ENSACAG00000009269	ENSGALG00000016059
ENSG00000146070	ENSACAG00000013175	ENSGALG00000016713
ENSG00000175581	ENSACAG00000006382	ENSGALG00000017319
ENSG00000138795	ENSACAG00000008050	ENSGALG00000031960
ENSG00000164983	ENSACAG00000009965	ENSGALG00000037371
ENSG00000206422	ENSACAG00000010004	ENSGALG00000042652
ENSG00000103126	ENSACAG00000015327	ENSGALG00000029402
ENSG00000169297	ENSACAG00000007218	ENSGALG00000016287
ENSG00000145246	ENSACAG00000007038	ENSGALG00000014192
ENSG00000005379	ENSACAG00000005303	ENSGALG00000042533
ENSG00000075336	ENSACAG00000003778	ENSGALG00000013709
ENSG00000120280	ENSACAG00000007229	ENSGALG00000016286
ENSG00000181458	ENSACAG00000011528	ENSGALG00000015293
ENSG00000166033	ENSACAG00000017367	ENSGALG00000041140
ENSG00000172889	ENSACAG00000028678	ENSGALG00000043499
ENSG00000140545	ENSACAG00000000426	ENSGALG00000006702
ENSG00000084764	ENSACAG00000008257	ENSGALG00000031726
ENSG00000164932	ENSACAG00000009420	ENSGALG00000033351
ENSG00000020181	ENSACAG00000005899	ENSGALG00000003118
ENSG00000186732	ENSACAG00000029062	ENSGALG00000014186
ENSG00000169764	ENSACAG00000005960	ENSGALG00000008855
ENSG00000115112	ENSACAG00000004268	ENSGALG00000011635
ENSG00000182162	ENSACAG00000027507	ENSGALG00000016687
ENSG00000172113	ENSACAG00000008333	ENSGALG00000038044
ENSG00000168874	ENSACAG00000006693	ENSGALG00000033083
ENSG00000186714	ENSACAG00000002639	ENSGALG00000012103
ENSG00000105711	ENSACAG00000005745	ENSGALG00000034895
ENSG00000082516	ENSACAG00000003900	ENSGALG00000003937
ENSG00000104221	ENSACAG00000000225	ENSGALG00000003124
ENSG00000172005	ENSACAG00000014565	ENSGALG00000008552
ENSG00000186976	ENSACAG00000015689	ENSGALG00000014188
ENSG00000168675	ENSACAG00000013183	ENSGALG00000013886
ENSG00000009765	ENSACAG00000006702	ENSGALG00000012392
ENSG00000174473	ENSACAG00000005382	ENSGALG00000030588
ENSG00000076716	ENSACAG00000009010	ENSGALG00000006080
ENSG00000170242	ENSACAG00000004976	ENSGALG00000005569
ENSG00000183378	ENSACAG00000004288	ENSGALG00000005318
ENSG00000111906	ENSACAG00000001787	ENSGALG00000014841
ENSG00000078053	ENSACAG00000017651	ENSGALG00000032958
ENSG00000242689	ENSACAG00000006800	ENSGALG00000026207
ENSG00000154493	ENSACAG00000007157	ENSGALG00000036689
ENSG00000171126	ENSACAG00000014457	ENSGALG00000009919
ENSG00000151694	ENSACAG00000001356	ENSGALG00000016427
ENSG00000145416	ENSACAG00000005144	ENSGALG00000009520
ENSG00000147684	ENSACAG00000010022	ENSGALG00000042242
ENSG00000075073	ENSACAG00000009276	ENSGALG00000004248
ENSG00000164933	ENSACAG00000009436	ENSGALG00000039882
ENSG00000170248	ENSACAG00000013370	ENSGALG00000033500
ENSG00000121481	ENSACAG00000002433	ENSGALG00000037219
ENSG00000132669	ENSACAG00000005226	ENSGALG00000008457
ENSG00000118434	ENSACAG00000014826	ENSGALG00000043839
ENSG00000170807	ENSACAG00000000951	ENSGALG00000008805
ENSG00000213347	ENSACAG00000005688	ENSGALG00000046263
ENSG00000164934	ENSACAG00000009465	ENSGALG00000034618
ENSG00000170873	ENSACAG00000010026	ENSGALG00000041969
ENSG00000217236	ENSACAG00000005550	ENSGALG00000043079
ENSG00000197635	ENSACAG00000014197	ENSGALG00000042452
ENSG00000100142	ENSACAG00000015288	ENSGALG00000012291
ENSG00000173218	ENSACAG00000003153	ENSGALG00000015025
ENSG00000134330	ENSACAG00000001615	ENSGALG00000016425
ENSG00000120440	ENSACAG00000027036	ENSGALG00000011344
ENSG00000088882	ENSACAG00000000222	ENSGALG00000040759
ENSG00000152128	ENSACAG00000002453	ENSGALG00000012190
ENSG00000170456	ENSACAG00000012799	ENSGALG00000012944
ENSG00000109586	ENSACAG00000005432	ENSGALG00000010744
ENSG00000077150	ENSACAG00000014215	ENSGALG00000005653
ENSG00000169230	ENSACAG00000005677	ENSGALG00000002990
ENSG00000086696	ENSACAG00000011496	ENSGALG00000005467
ENSG00000143771	ENSACAG00000005510	ENSGALG00000038397
ENSG00000048649	ENSACAG00000001901	ENSGALG00000039068
ENSG00000059378	ENSACAG00000016815	ENSGALG00000046187
ENSG00000100146	ENSACAG00000015274	ENSGALG00000012290
ENSG00000151552	ENSACAG00000011209	ENSGALG00000030070
ENSG00000162769	ENSACAG00000028528	ENSGALG00000009807
ENSG00000141314	ENSACAG00000009768	ENSGALG00000003426
ENSG00000145526	ENSACAG00000015923	ENSGALG00000036097
ENSG00000164070	ENSACAG00000011636	ENSGALG00000010185
ENSG00000103227	ENSACAG00000006136	ENSGALG00000044187
ENSG00000114126	ENSACAG00000005086	ENSGALG00000025759
ENSG00000069424	ENSACAG00000002793	ENSGALG00000037241
ENSG00000169228	ENSACAG00000005638	ENSGALG00000002984
ENSG00000128346	ENSACAG00000015313	ENSGALG00000012293
ENSG00000128944	ENSACAG00000014047	ENSGALG00000039576
ENSG00000110436	ENSACAG00000004365	ENSGALG00000037556
ENSG00000103067	ENSACAG00000009900	ENSGALG00000003374
ENSG00000082515	ENSACAG00000003875	ENSGALG00000003919
ENSG00000170860	ENSACAG00000013503	ENSGALG00000031139
ENSG00000164880	ENSACAG00000011083	ENSGALG00000004104
ENSG00000086504	ENSACAG00000015301	ENSGALG00000007473
ENSG00000108666	ENSACAG00000009831	ENSGALG00000003434
ENSG00000135776	ENSACAG00000001130	ENSGALG00000011096
ENSG00000118432	ENSACAG00000014820	ENSGALG00000037511
ENSG00000154767	ENSACAG00000013515	ENSGALG00000006357
ENSG00000134954	ENSACAG00000016330	ENSGALG00000001143
ENSG00000100395	ENSACAG00000005056	ENSGALG00000011976
ENSG00000120278	ENSACAG00000006603	ENSGALG00000012395
ENSG00000174225	ENSACAG00000007937	ENSGALG00000006636
ENSG00000114638	ENSACAG00000004662	ENSGALG00000015079
ENSG00000176160	ENSACAG00000000662	ENSGALG00000001031
ENSG00000126950	ENSACAG00000007962	ENSGALG00000005041
ENSG00000165716	ENSACAG00000007163	ENSGALG00000002437
ENSG00000054356	ENSACAG00000013525	ENSGALG00000033811
ENSG00000078269	ENSACAG00000004945	ENSGALG00000013727
ENSG00000102606	ENSACAG00000006216	ENSGALG00000031009
ENSG00000108389	ENSACAG00000000440	ENSGALG00000001042
ENSG00000118017	ENSACAG00000009237	ENSGALG00000006600
ENSG00000197976	ENSACAG00000005956	ENSGALG00000016686
ENSG00000147687	ENSACAG00000009985	ENSGALG00000041072
ENSG00000100029	ENSACAG00000009723	ENSGALG00000007778
ENSG00000169851	ENSACAG00000002164	ENSGALG00000033883
ENSG00000268279	ENSACAG00000013570	ENSGALG00000006345
ENSG00000154114	ENSACAG00000002788	ENSGALG00000018819
ENSG00000198586	ENSACAG00000016530	ENSGALG00000009569
ENSG00000142949	ENSACAG00000013535	ENSGALG00000010053
ENSG00000010244	ENSACAG00000009864	ENSGALG00000003454
ENSG00000102858	ENSACAG00000004772	ENSGALG00000037492
ENSG00000119396	ENSACAG00000008285	ENSGALG00000001474
ENSG00000099937	ENSACAG00000002257	ENSGALG00000039239
ENSG00000166347	ENSACAG00000003747	ENSGALG00000013708
ENSG00000169223	ENSACAG00000006510	ENSGALG00000033232
ENSG00000099940	ENSACAG00000002278	ENSGALG00000040128
ENSG00000023228	ENSACAG00000001471	ENSGALG00000008606
ENSG00000067225	ENSACAG00000011445	ENSGALG00000001992
ENSG00000108176	ENSACAG00000010593	ENSGALG00000002769
ENSG00000187094	ENSACAG00000004398	ENSGALG00000029788
ENSG00000241973	ENSACAG00000001761	ENSGALG00000040756
ENSG00000082258	ENSACAG00000002335	ENSGALG00000012207
ENSG00000132485	ENSACAG00000004293	ENSGALG00000011340
ENSG00000161405	ENSACAG00000003308	ENSGALG00000013481
ENSG00000139445	ENSACAG00000011719	ENSGALG00000005062
ENSG00000152977	ENSACAG00000006947	ENSGALG00000040532
ENSG00000149177	ENSACAG00000000068	ENSGALG00000006382
ENSG00000151702	ENSACAG00000016270	ENSGALG00000001161
ENSG00000183166	ENSACAG00000000491	ENSGALG00000001122
ENSG00000135801	ENSACAG00000001237	ENSGALG00000011098
ENSG00000121486	ENSACAG00000002342	ENSGALG00000033077
ENSG00000163818	ENSACAG00000014164	ENSGALG00000033928
ENSG00000108239	ENSACAG00000007669	ENSGALG00000034044
ENSG00000130589	ENSACAG00000011519	ENSGALG00000006138
ENSG00000087502	ENSACAG00000008262	ENSGALG00000007183
ENSG00000153086	ENSACAG00000002398	ENSGALG00000012197
ENSG00000119969	ENSACAG00000028785	ENSGALG00000005451
ENSG00000120645	ENSACAG00000000037	ENSGALG00000012975
ENSG00000276023	ENSACAG00000014395	ENSGALG00000027641
ENSG00000136938	ENSACAG00000004336	ENSGALG00000037483
ENSG00000135763	ENSACAG00000001285	ENSGALG00000011101
ENSG00000177483	ENSACAG00000015938	ENSGALG00000003836
ENSG00000138231	ENSACAG00000016760	ENSGALG00000043797
ENSG00000173585	ENSACAG00000022630	ENSGALG00000011808
ENSG00000107872	ENSACAG00000014128	ENSGALG00000005684
ENSG00000170881	ENSACAG00000009979	ENSGALG00000032734
ENSG00000155313	ENSACAG00000010500	ENSGALG00000015693
ENSG00000121101	ENSACAG00000013581	ENSGALG00000005037
ENSG00000059915	ENSACAG00000014133	ENSGALG00000042551
ENSG00000033867	ENSACAG00000013876	ENSGALG00000011405
ENSG00000095951	ENSACAG00000008494	ENSGALG00000012739
ENSG00000169282	ENSACAG00000000831	ENSGALG00000010269
ENSG00000156475	ENSACAG00000014256	ENSGALG00000007565
ENSG00000198576	ENSACAG00000016209	ENSGALG00000016154
ENSG00000167470	ENSACAG00000000427	ENSGALG00000033150
ENSG00000138433	ENSACAG00000005518	ENSGALG00000014276
ENSG00000149262	ENSACAG00000001754	ENSGALG00000000091
ENSG00000175575	ENSACAG00000006390	ENSGALG00000017318
ENSG00000125247	ENSACAG00000003482	ENSGALG00000016870
ENSG00000143494	ENSACAG00000006244	ENSGALG00000020067
ENSG00000143512	ENSACAG00000002130	ENSGALG00000045729
ENSG00000123094	ENSACAG00000000388	ENSGALG00000014041
ENSG00000078401	ENSACAG00000008461	ENSGALG00000012735
ENSG00000169683	ENSACAG00000010215	ENSGALG00000002877
ENSG00000133706	ENSACAG00000013916	ENSGALG00000007494
ENSG00000198561	ENSACAG00000006926	ENSGALG00000007330
ENSG00000181045	ENSACAG00000015684	ENSGALG00000007018
ENSG00000168676	ENSACAG00000002547	ENSGALG00000044087
ENSG00000141519	ENSACAG00000015957	ENSGALG00000007042
ENSG00000163485	ENSACAG00000004809	ENSGALG00000000168
ENSG00000113578	ENSACAG00000013427	ENSGALG00000031255
ENSG00000131013	ENSACAG00000006936	ENSGALG00000012364
ENSG00000108561	ENSACAG00000007147	ENSGALG00000001654
ENSG00000150768	ENSACAG00000022510	ENSGALG00000007904
ENSG00000108669	ENSACAG00000016295	ENSGALG00000007093
ENSG00000075388	ENSACAG00000016070	ENSGALG00000007562
ENSG00000143774	ENSACAG00000006879	ENSGALG00000005336
ENSG00000167874	ENSACAG00000004482	ENSGALG00000001534
ENSG00000211456	ENSACAG00000014430	ENSGALG00000040902
ENSG00000167941	ENSACAG00000004803	ENSGALG00000009929
ENSG00000109814	ENSACAG00000007185	ENSGALG00000041993
ENSG00000162851	ENSACAG00000011940	ENSGALG00000010651
ENSG00000153395	ENSACAG00000000821	ENSGALG00000013189
ENSG00000125898	ENSACAG00000011109	ENSGALG00000046425
ENSG00000167881	ENSACAG00000007917	ENSGALG00000002062
ENSG00000278259	ENSACAG00000009314	ENSGALG00000005374
ENSG00000101074	ENSACAG00000016782	ENSGALG00000046204
ENSG00000118492	ENSACAG00000007271	ENSGALG00000012317
ENSG00000160294	ENSACAG00000004980	ENSGALG00000004363
ENSG00000185420	ENSACAG00000011875	ENSGALG00000010653
ENSG00000103353	ENSACAG00000029331	ENSGALG00000006117
ENSG00000103855	ENSACAG00000007212	ENSGALG00000001729
ENSG00000006071	ENSACAG00000000048	ENSGALG00000006172
ENSG00000101166	ENSACAG00000001085	ENSGALG00000007439
ENSG00000101134	ENSACAG00000015924	ENSGALG00000007786
ENSG00000222009	ENSACAG00000025484	ENSGALG00000028978
ENSG00000107560	ENSACAG00000010360	ENSGALG00000009304
ENSG00000119686	ENSACAG00000016955	ENSGALG00000010326
ENSG00000131437	ENSACAG00000012793	ENSGALG00000006860
ENSG00000261308	ENSACAG00000016922	ENSGALG00000033339
ENSG00000165802	ENSACAG00000016428	ENSGALG00000008681
ENSG00000104863	ENSACAG00000013247	ENSGALG00000030321
ENSG00000196843	ENSACAG00000006638	ENSGALG00000039206
ENSG00000104848	ENSACAG00000013311	ENSGALG00000036221
ENSG00000142959	ENSACAG00000015654	ENSGALG00000043605
ENSG00000163812	ENSACAG00000004129	ENSGALG00000029266
ENSG00000240303	ENSACAG00000000712	ENSGALG00000035949
ENSG00000213619	ENSACAG00000001966	ENSGALG00000008084
ENSG00000044115	ENSACAG00000015986	ENSGALG00000002447
ENSG00000112319	ENSACAG00000010346	ENSGALG00000031656
ENSG00000163864	ENSACAG00000003511	ENSGALG00000026187
ENSG00000090861	ENSACAG00000002808	ENSGALG00000001965
ENSG00000148660	ENSACAG00000009061	ENSGALG00000005088
ENSG00000156508	ENSACAG00000004556	ENSGALG00000015917
ENSG00000120526	ENSACAG00000002434	ENSGALG00000040879
ENSG00000066827	ENSACAG00000011949	ENSGALG00000037698
ENSG00000187164	ENSACAG00000010155	ENSGALG00000030276
ENSG00000169641	ENSACAG00000016989	ENSGALG00000025858
ENSG00000184564	ENSACAG00000004440	ENSGALG00000016904
ENSG00000154342	ENSACAG00000006935	ENSGALG00000042657
ENSG00000103404	ENSACAG00000014843	ENSGALG00000006286
ENSG00000182979	ENSACAG00000013501	ENSGALG00000002803
ENSG00000122254	ENSACAG00000006465	ENSGALG00000040675
ENSG00000103769	ENSACAG00000004479	ENSGALG00000007615
ENSG00000096696	ENSACAG00000002761	ENSGALG00000012790
ENSG00000120705	ENSACAG00000015818	ENSGALG00000002262
ENSG00000180616	ENSACAG00000014569	ENSGALG00000004418
ENSG00000103429	ENSACAG00000005239	ENSGALG00000003111
ENSG00000132305	ENSACAG00000011776	ENSGALG00000015783
ENSG00000102287	ENSACAG00000013990	ENSGALG00000020292
ENSG00000099250	ENSACAG00000006518	ENSGALG00000007140
ENSG00000117407	ENSACAG00000014291	ENSGALG00000032098
ENSG00000061337	ENSACAG00000001472	ENSGALG00000001727
ENSG00000159322	ENSACAG00000006884	ENSGALG00000001788
ENSG00000136942	ENSACAG00000004065	ENSGALG00000035677
ENSG00000109906	ENSACAG00000009265	ENSGALG00000038540
ENSG00000070808	ENSACAG00000015036	ENSGALG00000005621
ENSG00000030419	ENSACAG00000025864	ENSGALG00000003136
ENSG00000148200	ENSACAG00000006870	ENSGALG00000001073
ENSG00000117360	ENSACAG00000003176	ENSGALG00000028205
ENSG00000147655	ENSACAG00000010188	ENSGALG00000030030
ENSG00000089737	ENSACAG00000008545	ENSGALG00000010884
ENSG00000108963	ENSACAG00000010817	ENSGALG00000003082
ENSG00000197355	ENSACAG00000001493	ENSGALG00000034948
ENSG00000196405	ENSACAG00000013325	ENSGALG00000011209
ENSG00000136878	ENSACAG00000009302	ENSGALG00000041104
ENSG00000182704	ENSACAG00000001325	ENSGALG00000000761
ENSG00000150764	ENSACAG00000015440	ENSGALG00000007929
ENSG00000108639	ENSACAG00000016746	ENSGALG00000027902
ENSG00000166851	ENSACAG00000012078	ENSGALG00000006110
ENSG00000117650	ENSACAG00000016319	ENSGALG00000009854
ENSG00000134398	ENSACAG00000012164	ENSGALG00000027592
ENSG00000147676	ENSACAG00000008496	ENSGALG00000040768
ENSG00000184374	ENSACAG00000008470	ENSGALG00000033144
ENSG00000053770	ENSACAG00000000647	ENSGALG00000012101
ENSG00000162344	ENSACAG00000016055	ENSGALG00000028376
ENSG00000198892	ENSACAG00000005028	ENSGALG00000032893
ENSG00000131473	ENSACAG00000017013	ENSGALG00000003475
ENSG00000149716	ENSACAG00000016039	ENSGALG00000007556
ENSG00000155329	ENSACAG00000013070	ENSGALG00000036666
ENSG00000137720	ENSACAG00000006503	ENSGALG00000007950
ENSG00000145494	ENSACAG00000000774	ENSGALG00000013191
ENSG00000139946	ENSACAG00000014237	ENSGALG00000012124
ENSG00000089916	ENSACAG00000017060	ENSGALG00000010350
ENSG00000108861	ENSACAG00000004781	ENSGALG00000035369
ENSG00000130005	ENSACAG00000005392	ENSGALG00000040182
ENSG00000149591	ENSACAG00000001926	ENSGALG00000011902
ENSG00000141576	ENSACAG00000008137	ENSGALG00000002008
ENSG00000137504	ENSACAG00000001906	ENSGALG00000039605
ENSG00000112742	ENSACAG00000017368	ENSGALG00000015874
ENSG00000113140	ENSACAG00000009888	ENSGALG00000004184
ENSG00000161533	ENSACAG00000007694	ENSGALG00000002159
ENSG00000136944	ENSACAG00000001879	ENSGALG00000040582
ENSG00000176907	ENSACAG00000009515	ENSGALG00000024083
ENSG00000143105	ENSACAG00000015995	ENSGALG00000000441
ENSG00000110777	ENSACAG00000006629	ENSGALG00000006809
ENSG00000132382	ENSACAG00000000464	ENSGALG00000001363
ENSG00000167244	ENSACAG00000009707	ENSGALG00000035282
ENSG00000105821	ENSACAG00000006548	ENSGALG00000008249
ENSG00000160183	ENSACAG00000003022	ENSGALG00000016169
ENSG00000197728	ENSACAG00000005290	ENSGALG00000032052
ENSG00000165416	ENSACAG00000000605	ENSGALG00000016946
ENSG00000163815	ENSACAG00000004062	ENSGALG00000030969
ENSG00000177885	ENSACAG00000006524	ENSGALG00000008016
ENSG00000196876	ENSACAG00000017243	ENSGALG00000043728
ENSG00000165219	ENSACAG00000000502	ENSGALG00000000993
ENSG00000146648	ENSACAG00000017406	ENSGALG00000038089
ENSG00000189159	ENSACAG00000006208	ENSGALG00000007965
ENSG00000168679	ENSACAG00000012759	ENSGALG00000000417
ENSG00000126777	ENSACAG00000014278	ENSGALG00000012137
ENSG00000161996	ENSACAG00000006625	ENSGALG00000028172
ENSG00000139842	ENSACAG00000000212	ENSGALG00000016830
ENSG00000004487	ENSACAG00000016954	ENSGALG00000033469
ENSG00000164142	ENSACAG00000002879	ENSGALG00000010090
ENSG00000019582	ENSACAG00000015007	ENSGALG00000004594
ENSG00000117013	ENSACAG00000012490	ENSGALG00000038708
ENSG00000179604	ENSACAG00000014612	ENSGALG00000023364
ENSG00000153187	ENSACAG00000004511	ENSGALG00000010671
ENSG00000198520	ENSACAG00000014830	ENSGALG00000020716
ENSG00000086015	ENSACAG00000015765	ENSGALG00000010313
ENSG00000116062	ENSACAG00000014084	ENSGALG00000008957
ENSG00000167910	ENSACAG00000005350	ENSGALG00000041222
ENSG00000185238	ENSACAG00000015533	ENSGALG00000003958
ENSG00000124767	ENSACAG00000014303	ENSGALG00000010127
ENSG00000144468	ENSACAG00000003827	ENSGALG00000004957
ENSG00000169047	ENSACAG00000003830	ENSGALG00000004959
ENSG00000146414	ENSACAG00000007386	ENSGALG00000012289
ENSG00000004866	ENSACAG00000008154	ENSGALG00000037206
ENSG00000168904	ENSACAG00000008251	ENSGALG00000007057
ENSG00000148700	ENSACAG00000006070	ENSGALG00000008542
ENSG00000108309	ENSACAG00000017290	ENSGALG00000026518
ENSG00000185813	ENSACAG00000010492	ENSGALG00000007251
ENSG00000157637	ENSACAG00000015300	ENSGALG00000006880
ENSG00000167302	ENSACAG00000015343	ENSGALG00000044464
ENSG00000141577	ENSACAG00000015365	ENSGALG00000006895
ENSG00000113073	ENSACAG00000013391	ENSGALG00000044387
ENSG00000125319	ENSACAG00000017163	ENSGALG00000044452
ENSG00000146005	ENSACAG00000002197	ENSGALG00000030836
ENSG00000150782	ENSACAG00000015396	ENSGALG00000007874
ENSG00000143033	ENSACAG00000005728	ENSGALG00000043087
ENSG00000129197	ENSACAG00000014309	ENSGALG00000001666
ENSG00000198752	ENSACAG00000000214	ENSGALG00000011432
ENSG00000150776	ENSACAG00000015430	ENSGALG00000007882
ENSG00000140471	ENSACAG00000009809	ENSGALG00000007112
ENSG00000029725	ENSACAG00000015349	ENSGALG00000001737
ENSG00000055483	ENSACAG00000016248	ENSGALG00000037018
ENSG00000100784	ENSACAG00000009878	ENSGALG00000030580
ENSG00000037749	ENSACAG00000004302	ENSGALG00000004040
ENSG00000110274	ENSACAG00000006669	ENSGALG00000007310
ENSG00000186907	ENSACAG00000007277	ENSGALG00000032903
ENSG00000198648	ENSACAG00000001506	ENSGALG00000010930
ENSG00000112531	ENSACAG00000003270	ENSGALG00000011555
ENSG00000135723	ENSACAG00000000374	ENSGALG00000002198
ENSG00000119715	ENSACAG00000017071	ENSGALG00000041775
ENSG00000109118	ENSACAG00000016184	ENSGALG00000031368
ENSG00000153820	ENSACAG00000014852	ENSGALG00000002974
ENSG00000167113	ENSACAG00000007364	ENSGALG00000004927
ENSG00000162039	ENSACAG00000006167	ENSGALG00000005411
ENSG00000197948	ENSACAG00000011666	ENSGALG00000002622
ENSG00000167112	ENSACAG00000007331	ENSGALG00000004920
ENSG00000168658	ENSACAG00000012250	ENSGALG00000040709
ENSG00000188176	ENSACAG00000001828	ENSGALG00000006069
ENSG00000116748	ENSACAG00000002927	ENSGALG00000002082
ENSG00000160613	ENSACAG00000002013	ENSGALG00000029220
ENSG00000120029	ENSACAG00000012211	ENSGALG00000007658
ENSG00000144736	ENSACAG00000014809	ENSGALG00000007798
ENSG00000108106	ENSACAG00000016005	ENSGALG00000036827
ENSG00000170819	ENSACAG00000004403	ENSGALG00000034585
ENSG00000144868	ENSACAG00000004468	ENSGALG00000036412
ENSG00000176438	ENSACAG00000013258	ENSGALG00000011076
ENSG00000072571	ENSACAG00000029328	ENSGALG00000042009
ENSG00000170788	ENSACAG00000004928	ENSGALG00000002432
ENSG00000151332	ENSACAG00000001558	ENSGALG00000010096
ENSG00000133247	ENSACAG00000016974	ENSGALG00000030942
ENSG00000132128	ENSACAG00000002210	ENSGALG00000010359
ENSG00000109339	ENSACAG00000011795	ENSGALG00000011109
ENSG00000205363	ENSACAG00000007237	ENSGALG00000001716
ENSG00000138639	ENSACAG00000011711	ENSGALG00000011124
ENSG00000138623	ENSACAG00000000246	ENSGALG00000001412
ENSG00000131748	ENSACAG00000003823	ENSGALG00000014607
ENSG00000119685	ENSACAG00000016982	ENSGALG00000010340
ENSG00000070748	ENSACAG00000015249	ENSGALG00000002289
ENSG00000155090	ENSACAG00000009177	ENSGALG00000037913
ENSG00000119699	ENSACAG00000017020	ENSGALG00000010346
ENSG00000177291	ENSACAG00000001121	ENSGALG00000007065
ENSG00000186185	ENSACAG00000007486	ENSGALG00000031553
ENSG00000165533	ENSACAG00000012806	ENSGALG00000010663
ENSG00000119899	ENSACAG00000004600	ENSGALG00000015916
ENSG00000138622	ENSACAG00000007090	ENSGALG00000001764
ENSG00000125875	ENSACAG00000008246	ENSGALG00000006201
ENSG00000149599	ENSACAG00000023162	ENSGALG00000021017
ENSG00000139330	ENSACAG00000012355	ENSGALG00000011270
ENSG00000185722	ENSACAG00000014975	ENSGALG00000001467
ENSG00000182938	ENSACAG00000005877	ENSGALG00000028214
ENSG00000171793	ENSACAG00000016935	ENSGALG00000042967
ENSG00000179772	ENSACAG00000004048	ENSGALG00000043015
ENSG00000179546	ENSACAG00000000499	ENSGALG00000000820
ENSG00000118322	ENSACAG00000006180	ENSGALG00000001662
ENSG00000104447	ENSACAG00000011161	ENSGALG00000031700
ENSG00000112306	ENSACAG00000010479	ENSGALG00000013990
ENSG00000172794	ENSACAG00000005376	ENSGALG00000027789
ENSG00000100906	ENSACAG00000001848	ENSGALG00000027864
ENSG00000108262	ENSACAG00000012445	ENSGALG00000023703
ENSG00000114779	ENSACAG00000011916	ENSGALG00000038589
ENSG00000113312	ENSACAG00000003286	ENSGALG00000001429
ENSG00000165973	ENSACAG00000015311	ENSGALG00000003777
ENSG00000120068	ENSACAG00000006423	ENSGALG00000040320
ENSG00000101977	ENSACAG00000014649	ENSGALG00000006562
ENSG00000141568	ENSACAG00000017333	ENSGALG00000001577
ENSG00000136802	ENSACAG00000003742	ENSGALG00000004573
ENSG00000141753	ENSACAG00000016160	ENSGALG00000040672
ENSG00000108946	ENSACAG00000013207	ENSGALG00000004237
ENSG00000002919	ENSACAG00000006556	ENSGALG00000017553
ENSG00000147416	ENSACAG00000001266	ENSGALG00000033663
ENSG00000136930	ENSACAG00000025211	ENSGALG00000001103
ENSG00000002834	ENSACAG00000014046	ENSGALG00000039299
ENSG00000143155	ENSACAG00000010725	ENSGALG00000015246
ENSG00000145425	ENSACAG00000002978	ENSGALG00000010077
ENSG00000162337	ENSACAG00000014411	ENSGALG00000029533
ENSG00000203805	ENSACAG00000028997	ENSGALG00000029020
ENSG00000127585	ENSACAG00000011748	ENSGALG00000002443
ENSG00000129116	ENSACAG00000015958	ENSGALG00000009650
ENSG00000162552	ENSACAG00000012513	ENSGALG00000041708
ENSG00000104044	ENSACAG00000011098	ENSGALG00000016740
ENSG00000132718	ENSACAG00000002920	ENSGALG00000014646
ENSG00000166922	ENSACAG00000015837	ENSGALG00000009725
ENSG00000104419	ENSACAG00000011700	ENSGALG00000035397
ENSG00000127955	ENSACAG00000016035	ENSGALG00000008382
ENSG00000176986	ENSACAG00000009727	ENSGALG00000005181
ENSG00000128272	ENSACAG00000007573	ENSGALG00000012135
ENSG00000108592	ENSACAG00000017930	ENSGALG00000032993
ENSG00000100567	ENSACAG00000014541	ENSGALG00000012039
ENSG00000100335	ENSACAG00000007591	ENSGALG00000012144
ENSG00000179776	ENSACAG00000000593	ENSGALG00000032349
ENSG00000162378	ENSACAG00000008334	ENSGALG00000010643
ENSG00000145041	ENSACAG00000007692	ENSGALG00000033301
ENSG00000081248	ENSACAG00000009520	ENSGALG00000037744
ENSG00000097046	ENSACAG00000001503	ENSGALG00000006051
ENSG00000099377	ENSACAG00000007559	ENSGALG00000045366
ENSG00000169087	ENSACAG00000004997	ENSGALG00000011677
ENSG00000162377	ENSACAG00000008332	ENSGALG00000040910
ENSG00000132692	ENSACAG00000004876	ENSGALG00000045469
ENSG00000079931	ENSACAG00000000921	ENSGALG00000002911
ENSG00000145050	ENSACAG00000007670	ENSGALG00000002362
ENSG00000121898	ENSACAG00000017504	ENSGALG00000009693
ENSG00000110492	ENSACAG00000004140	ENSGALG00000008367
ENSG00000165752	ENSACAG00000007586	ENSGALG00000020615
ENSG00000139637	ENSACAG00000005470	ENSGALG00000037688
ENSG00000159377	ENSACAG00000011542	ENSGALG00000000905
ENSG00000177791	ENSACAG00000009922	ENSGALG00000005226
ENSG00000109534	ENSACAG00000010031	ENSGALG00000020164
ENSG00000167513	ENSACAG00000013401	ENSGALG00000013784
ENSG00000102243	ENSACAG00000009400	ENSGALG00000006412
ENSG00000110925	ENSACAG00000012424	ENSGALG00000032004
ENSG00000085224	ENSACAG00000008641	ENSGALG00000007843
ENSG00000140090	ENSACAG00000009184	ENSGALG00000010793
ENSG00000112130	ENSACAG00000001771	ENSGALG00000023256
ENSG00000166226	ENSACAG00000004492	ENSGALG00000009975
ENSG00000166860	ENSACAG00000007359	ENSGALG00000035502
ENSG00000147485	ENSACAG00000006172	ENSGALG00000036838
ENSG00000125629	ENSACAG00000001795	ENSGALG00000028046
ENSG00000153266	ENSACAG00000002338	ENSGALG00000007184
ENSG00000116525	ENSACAG00000012575	ENSGALG00000028437
ENSG00000109861	ENSACAG00000015158	ENSGALG00000017239
ENSG00000167281	ENSACAG00000016093	ENSGALG00000032889
ENSG00000091947	ENSACAG00000004948	ENSGALG00000043148
ENSG00000167280	ENSACAG00000016169	ENSGALG00000011816
ENSG00000156381	ENSACAG00000000180	ENSGALG00000011376
ENSG00000105619	ENSACAG00000016045	ENSGALG00000033069
ENSG00000196663	ENSACAG00000000176	ENSGALG00000011373
ENSG00000170385	ENSACAG00000016353	ENSGALG00000009858
ENSG00000055147	ENSACAG00000004308	ENSGALG00000004068
ENSG00000165632	ENSACAG00000004180	ENSGALG00000006731
ENSG00000082512	ENSACAG00000016371	ENSGALG00000009864
ENSG00000168496	ENSACAG00000017680	ENSGALG00000033781
ENSG00000170464	ENSACAG00000016481	ENSGALG00000002528
ENSG00000134825	ENSACAG00000017684	ENSGALG00000038292
ENSG00000118515	ENSACAG00000010226	ENSGALG00000013971
ENSG00000161544	ENSACAG00000028820	ENSGALG00000001892
ENSG00000115009	ENSACAG00000028811	ENSGALG00000003003
ENSG00000141698	ENSACAG00000017097	ENSGALG00000003651
ENSG00000140153	ENSACAG00000000164	ENSGALG00000011365
ENSG00000188613	ENSACAG00000027867	ENSGALG00000027980
ENSG00000132341	ENSACAG00000007175	ENSGALG00000002569
ENSG00000136828	ENSACAG00000029638	ENSGALG00000000906
ENSG00000176915	ENSACAG00000007828	ENSGALG00000002143
ENSG00000175832	ENSACAG00000004827	ENSGALG00000036678
ENSG00000145907	ENSACAG00000009792	ENSGALG00000004160
ENSG00000139540	ENSACAG00000007284	ENSGALG00000046197
ENSG00000155890	ENSACAG00000015486	ENSGALG00000005286
ENSG00000147724	ENSACAG00000012115	ENSGALG00000039831
ENSG00000204316	ENSACAG00000007563	ENSGALG00000002194
ENSG00000197070	ENSACAG00000003439	ENSGALG00000008475
ENSG00000163412	ENSACAG00000013899	ENSGALG00000007780
ENSG00000112658	ENSACAG00000004798	ENSGALG00000032029
ENSG00000157045	ENSACAG00000003857	ENSGALG00000040905
ENSG00000163378	ENSACAG00000015231	ENSGALG00000013406
ENSG00000139567	ENSACAG00000016876	ENSGALG00000035635
ENSG00000111361	ENSACAG00000015259	ENSGALG00000003259
ENSG00000187720	ENSACAG00000008557	ENSGALG00000004087
ENSG00000073803	ENSACAG00000007817	ENSGALG00000006655
ENSG00000016391	ENSACAG00000011695	ENSGALG00000005363
ENSG00000124196	ENSACAG00000029590	ENSGALG00000035365
ENSG00000188396	ENSACAG00000015554	ENSGALG00000044647
ENSG00000137714	ENSACAG00000001343	ENSGALG00000026507
ENSG00000117479	ENSACAG00000010527	ENSGALG00000015218
ENSG00000159023	ENSACAG00000003888	ENSGALG00000001329
ENSG00000110536	ENSACAG00000002085	ENSGALG00000008091
ENSG00000162366	ENSACAG00000028602	ENSGALG00000010473
ENSG00000101162	ENSACAG00000001102	ENSGALG00000007447
ENSG00000171345	ENSACAG00000017868	ENSGALG00000019719
ENSG00000149187	ENSACAG00000002114	ENSGALG00000008097
ENSG00000038219	ENSACAG00000002088	ENSGALG00000026470
ENSG00000022355	ENSACAG00000014898	ENSGALG00000001698
ENSG00000136104	ENSACAG00000011679	ENSGALG00000017015
ENSG00000119703	ENSACAG00000016846	ENSGALG00000010309
ENSG00000174437	ENSACAG00000016106	ENSGALG00000032287
ENSG00000118508	ENSACAG00000007290	ENSGALG00000012300
ENSG00000138246	ENSACAG00000000850	ENSGALG00000035068
ENSG00000176101	ENSACAG00000007648	ENSGALG00000039186
ENSG00000140470	ENSACAG00000009834	ENSGALG00000038688
ENSG00000163624	ENSACAG00000011274	ENSGALG00000011227
ENSG00000011677	ENSACAG00000013798	ENSGALG00000007269
ENSG00000142945	ENSACAG00000014854	ENSGALG00000010120
ENSG00000164077	ENSACAG00000008460	ENSGALG00000002919
ENSG00000075415	ENSACAG00000013232	ENSGALG00000011514
ENSG00000141258	ENSACAG00000011801	ENSGALG00000005737
ENSG00000168785	ENSACAG00000014139	ENSGALG00000012227
ENSG00000115593	ENSACAG00000008484	ENSGALG00000015935
ENSG00000242120	ENSACAG00000013680	ENSGALG00000007741
ENSG00000183060	ENSACAG00000009916	ENSGALG00000007092
ENSG00000132646	ENSACAG00000000385	ENSGALG00000029292
ENSG00000070366	ENSACAG00000011783	ENSGALG00000003108
ENSG00000081692	ENSACAG00000005198	ENSGALG00000005417
ENSG00000164332	ENSACAG00000002895	ENSGALG00000003672
ENSG00000166257	ENSACAG00000004778	ENSGALG00000006490
ENSG00000081148	ENSACAG00000011797	ENSGALG00000015322
ENSG00000109255	ENSACAG00000028735	ENSGALG00000020151
ENSG00000120656	ENSACAG00000010959	ENSGALG00000000991
ENSG00000141580	ENSACAG00000017343	ENSGALG00000001563
ENSG00000133195	ENSACAG00000008777	ENSGALG00000004413
ENSG00000153822	ENSACAG00000012133	ENSGALG00000004373
ENSG00000152822	ENSACAG00000007305	ENSGALG00000012297
ENSG00000116205	ENSACAG00000014158	ENSGALG00000010749
ENSG00000256269	ENSACAG00000015510	ENSGALG00000042939
ENSG00000171552	ENSACAG00000011424	ENSGALG00000006211
ENSG00000163541	ENSACAG00000000355	ENSGALG00000015961
ENSG00000121644	ENSACAG00000004473	ENSGALG00000010678
ENSG00000165916	ENSACAG00000002289	ENSGALG00000008108
ENSG00000163528	ENSACAG00000013659	ENSGALG00000006328
ENSG00000141447	ENSACAG00000001327	ENSGALG00000015086
ENSG00000155034	ENSACAG00000001175	ENSGALG00000004611
ENSG00000022840	ENSACAG00000002995	ENSGALG00000036417
ENSG00000182606	ENSACAG00000004124	ENSGALG00000038733
ENSG00000198783	ENSACAG00000009799	ENSGALG00000013156
ENSG00000083544	ENSACAG00000004923	ENSGALG00000016936
ENSG00000046889	ENSACAG00000016229	ENSGALG00000042354
ENSG00000151498	ENSACAG00000000861	ENSGALG00000001557
ENSG00000058056	ENSACAG00000004318	ENSGALG00000008909
ENSG00000205832	ENSACAG00000023697	ENSGALG00000035115
ENSG00000063515	ENSACAG00000002596	ENSGALG00000044245
ENSG00000175946	ENSACAG00000009737	ENSGALG00000038946
ENSG00000151276	ENSACAG00000002177	ENSGALG00000007431
ENSG00000119778	ENSACAG00000011448	ENSGALG00000037872
ENSG00000163285	ENSACAG00000007024	ENSGALG00000020143
ENSG00000122203	ENSACAG00000006360	ENSGALG00000003370
ENSG00000125124	ENSACAG00000007409	ENSGALG00000042415
ENSG00000059377	ENSACAG00000016841	ENSGALG00000012791
ENSG00000213398	ENSACAG00000010486	ENSGALG00000028928
ENSG00000155530	ENSACAG00000017103	ENSGALG00000037842
ENSG00000148444	ENSACAG00000009052	ENSGALG00000007900
ENSG00000185518	ENSACAG00000004741	ENSGALG00000030250
ENSG00000102098	ENSACAG00000011680	ENSGALG00000016537
ENSG00000138640	ENSACAG00000013239	ENSGALG00000010371
ENSG00000197142	ENSACAG00000009489	ENSGALG00000008840
ENSG00000196943	ENSACAG00000004346	ENSGALG00000036600
ENSG00000101911	ENSACAG00000001584	ENSGALG00000016592
ENSG00000157593	ENSACAG00000014775	ENSGALG00000010174
ENSG00000175756	ENSACAG00000009058	ENSGALG00000001555
ENSG00000101098	ENSACAG00000016909	ENSGALG00000004146
ENSG00000278540	ENSACAG00000024056	ENSGALG00000005439
ENSG00000182585	ENSACAG00000011440	ENSGALG00000010859
ENSG00000101017	ENSACAG00000011550	ENSGALG00000007015
ENSG00000198198	ENSACAG00000013477	ENSGALG00000028561
ENSG00000256463	ENSACAG00000000478	ENSGALG00000041404
ENSG00000169933	ENSACAG00000001515	ENSGALG00000033541
ENSG00000154319	ENSACAG00000011156	ENSGALG00000016653
ENSG00000135697	ENSACAG00000009055	ENSGALG00000005408
ENSG00000031698	ENSACAG00000010269	ENSGALG00000026809
ENSG00000158079	ENSACAG00000000669	ENSGALG00000005128
ENSG00000017427	ENSACAG00000016515	ENSGALG00000012755
ENSG00000151490	ENSACAG00000013967	ENSGALG00000013085
ENSG00000166159	ENSACAG00000011066	ENSGALG00000026214
ENSG00000187688	ENSACAG00000006419	ENSGALG00000004519
ENSG00000081760	ENSACAG00000014525	ENSGALG00000002899
ENSG00000112039	ENSACAG00000002350	ENSGALG00000002561
ENSG00000145949	ENSACAG00000011501	ENSGALG00000012845
ENSG00000077463	ENSACAG00000010661	ENSGALG00000001245
ENSG00000067704	ENSACAG00000001566	ENSGALG00000009566
ENSG00000120279	ENSACAG00000005641	ENSGALG00000013603
ENSG00000081800	ENSACAG00000006513	ENSGALG00000008874
ENSG00000184384	ENSACAG00000013526	ENSGALG00000017199
ENSG00000162959	ENSACAG00000000666	ENSGALG00000010624
ENSG00000171729	ENSACAG00000011572	ENSGALG00000035819
ENSG00000206013	ENSACAG00000017472	ENSGALG00000004239
ENSG00000026508	ENSACAG00000004323	ENSGALG00000039080
ENSG00000050393	ENSACAG00000003648	ENSGALG00000012699
ENSG00000111802	ENSACAG00000002332	ENSGALG00000013637
ENSG00000143971	ENSACAG00000007953	ENSGALG00000027922
ENSG00000144369	ENSACAG00000001262	ENSGALG00000002646
ENSG00000145934	ENSACAG00000004802	ENSGALG00000001768
ENSG00000136250	ENSACAG00000021042	ENSGALG00000035505
ENSG00000231274	ENSACAG00000029080	ENSGALG00000045933
ENSG00000087095	ENSACAG00000015583	ENSGALG00000005699
ENSG00000138286	ENSACAG00000004289	ENSGALG00000002693
ENSG00000111142	ENSACAG00000014159	ENSGALG00000011377
ENSG00000146410	ENSACAG00000017033	ENSGALG00000019967
ENSG00000214113	ENSACAG00000014955	ENSGALG00000027339
ENSG00000117222	ENSACAG00000014232	ENSGALG00000000668
ENSG00000004399	ENSACAG00000014092	ENSGALG00000008473
ENSG00000132824	ENSACAG00000016869	ENSGALG00000004220
ENSG00000183454	ENSACAG00000000813	ENSGALG00000007278
ENSG00000143878	ENSACAG00000010665	ENSGALG00000016485
ENSG00000163701	ENSACAG00000008673	ENSGALG00000038663
ENSG00000166862	ENSACAG00000016285	ENSGALG00000031977
ENSG00000070785	ENSACAG00000015495	ENSGALG00000010140
ENSG00000074590	ENSACAG00000015532	ENSGALG00000012662
ENSG00000107959	ENSACAG00000008286	ENSGALG00000007036
ENSG00000173198	ENSACAG00000015500	ENSGALG00000004128
ENSG00000175556	ENSACAG00000003194	ENSGALG00000008860
ENSG00000166839	ENSACAG00000004699	ENSGALG00000007252
ENSG00000055118	ENSACAG00000003335	ENSGALG00000042836
ENSG00000215018	ENSACAG00000013078	ENSGALG00000010259
ENSG00000011426	ENSACAG00000003566	ENSGALG00000043642
ENSG00000115705	ENSACAG00000005443	ENSGALG00000016370
ENSG00000186188	ENSACAG00000007027	ENSGALG00000026733
ENSG00000163359	ENSACAG00000004231	ENSGALG00000003923
ENSG00000166037	ENSACAG00000013700	ENSGALG00000017201
ENSG00000171408	ENSACAG00000017035	ENSGALG00000013941
ENSG00000116044	ENSACAG00000012216	ENSGALG00000009240
ENSG00000197321	ENSACAG00000007423	ENSGALG00000007331
ENSG00000115457	ENSACAG00000004588	ENSGALG00000011469
ENSG00000111052	ENSACAG00000014452	ENSGALG00000010939
ENSG00000105401	ENSACAG00000008650	ENSGALG00000036413
ENSG00000159374	ENSACAG00000009343	ENSGALG00000029780
ENSG00000168310	ENSACAG00000002786	ENSGALG00000010642
ENSG00000114450	ENSACAG00000004667	ENSGALG00000008983
ENSG00000162434	ENSACAG00000008478	ENSGALG00000011031
ENSG00000168917	ENSACAG00000007713	ENSGALG00000040031
ENSG00000111058	ENSACAG00000014473	ENSGALG00000010940
ENSG00000173064	ENSACAG00000009550	ENSGALG00000032685
ENSG00000174529	ENSACAG00000014227	ENSGALG00000045530
ENSG00000168907	ENSACAG00000015083	ENSGALG00000043591
ENSG00000130720	ENSACAG00000016896	ENSGALG00000003866
ENSG00000066027	ENSACAG00000029680	ENSGALG00000009828
ENSG00000127152	ENSACAG00000028097	ENSGALG00000037722
ENSG00000083097	ENSACAG00000017307	ENSGALG00000015858
ENSG00000165501	ENSACAG00000001081	ENSGALG00000012230
ENSG00000013375	ENSACAG00000017288	ENSGALG00000015854
ENSG00000037757	ENSACAG00000003475	ENSGALG00000034575
ENSG00000101331	ENSACAG00000014736	ENSGALG00000006479
ENSG00000126790	ENSACAG00000015038	ENSGALG00000012011
ENSG00000136856	ENSACAG00000004342	ENSGALG00000000853
ENSG00000076356	ENSACAG00000029612	ENSGALG00000001264
ENSG00000168701	ENSACAG00000002308	ENSGALG00000040878
ENSG00000110395	ENSACAG00000002124	ENSGALG00000029077
ENSG00000144791	ENSACAG00000014552	ENSGALG00000035623
ENSG00000134874	ENSACAG00000001944	ENSGALG00000016895
ENSG00000175931	ENSACAG00000008318	ENSGALG00000001971
ENSG00000107147	ENSACAG00000012267	ENSGALG00000001645
ENSG00000101280	ENSACAG00000010893	ENSGALG00000040755
ENSG00000196290	ENSACAG00000017036	ENSGALG00000008226
ENSG00000100302	ENSACAG00000016603	ENSGALG00000012542
ENSG00000167880	ENSACAG00000024058	ENSGALG00000002108
ENSG00000149636	ENSACAG00000004744	ENSGALG00000035406
ENSG00000143125	ENSACAG00000012841	ENSGALG00000040082
ENSG00000138600	ENSACAG00000003785	ENSGALG00000031348
ENSG00000124089	ENSACAG00000015963	ENSGALG00000027260
ENSG00000054803	ENSACAG00000015941	ENSGALG00000030821
ENSG00000122359	ENSACAG00000004422	ENSGALG00000043826
ENSG00000168243	ENSACAG00000001696	ENSGALG00000010986
ENSG00000179889	ENSACAG00000003758	ENSGALG00000034829
ENSG00000109265	ENSACAG00000009122	ENSGALG00000013771
ENSG00000186815	ENSACAG00000004804	ENSGALG00000008357
ENSG00000172269	ENSACAG00000015612	ENSGALG00000032420
ENSG00000185271	ENSACAG00000027766	ENSGALG00000027742
ENSG00000034693	ENSACAG00000008093	ENSGALG00000013777
ENSG00000073350	ENSACAG00000006728	ENSGALG00000008057
ENSG00000008226	ENSACAG00000005201	ENSGALG00000005826
ENSG00000153485	ENSACAG00000008832	ENSGALG00000017387
ENSG00000139613	ENSACAG00000007714	ENSGALG00000041592
ENSG00000134852	ENSACAG00000009335	ENSGALG00000013793
ENSG00000140463	ENSACAG00000006836	ENSGALG00000001798
ENSG00000127418	ENSACAG00000011540	ENSGALG00000037525
ENSG00000165168	ENSACAG00000014880	ENSGALG00000016261
ENSG00000136404	ENSACAG00000013723	ENSGALG00000006027
ENSG00000173276	ENSACAG00000003185	ENSGALG00000016147
ENSG00000184916	ENSACAG00000009394	ENSGALG00000011696
ENSG00000117419	ENSACAG00000014747	ENSGALG00000010106
ENSG00000165355	ENSACAG00000016101	ENSGALG00000010192
ENSG00000198373	ENSACAG00000003738	ENSGALG00000000699
ENSG00000183484	ENSACAG00000011854	ENSGALG00000027407
ENSG00000132581	ENSACAG00000013866	ENSGALG00000037709
ENSG00000129946	ENSACAG00000012523	ENSGALG00000001289
ENSG00000103319	ENSACAG00000012363	ENSGALG00000006982
ENSG00000113300	ENSACAG00000016548	ENSGALG00000034316
ENSG00000108439	ENSACAG00000006764	ENSGALG00000036683
ENSG00000135241	ENSACAG00000000006	ENSGALG00000009505
ENSG00000143799	ENSACAG00000006189	ENSGALG00000009228
ENSG00000103742	ENSACAG00000004850	ENSGALG00000007410
ENSG00000100599	ENSACAG00000009141	ENSGALG00000010806
ENSG00000140022	ENSACAG00000017443	ENSGALG00000010579
ENSG00000178585	ENSACAG00000013203	ENSGALG00000026306
ENSG00000026559	ENSACAG00000003934	ENSGALG00000007980
ENSG00000166349	ENSACAG00000005106	ENSGALG00000007938
ENSG00000197712	ENSACAG00000007354	ENSGALG00000013583
ENSG00000088320	ENSACAG00000005422	ENSGALG00000045602
ENSG00000144061	ENSACAG00000012991	ENSGALG00000008195
ENSG00000082898	ENSACAG00000002501	ENSGALG00000029476
ENSG00000175097	ENSACAG00000005102	ENSGALG00000046408
ENSG00000103266	ENSACAG00000010058	ENSGALG00000041432
ENSG00000092020	ENSACAG00000002011	ENSGALG00000010052
ENSG00000069966	ENSACAG00000010868	ENSGALG00000039307
ENSG00000117009	ENSACAG00000009414	ENSGALG00000007503
ENSG00000164081	ENSACAG00000011356	ENSGALG00000003832
ENSG00000083896	ENSACAG00000009697	ENSGALG00000035906
ENSG00000144119	ENSACAG00000006418	ENSGALG00000040992
ENSG00000105974	ENSACAG00000006576	ENSGALG00000043287
ENSG00000116209	ENSACAG00000014104	ENSGALG00000010746
ENSG00000114948	ENSACAG00000009477	ENSGALG00000008582
ENSG00000125703	ENSACAG00000008101	ENSGALG00000010985
ENSG00000197632	ENSACAG00000024865	ENSGALG00000019552
ENSG00000118402	ENSACAG00000017409	ENSGALG00000015876
ENSG00000110721	ENSACAG00000014764	ENSGALG00000036754
ENSG00000056586	ENSACAG00000012146	ENSGALG00000001253
ENSG00000108799	ENSACAG00000014235	ENSGALG00000003068
ENSG00000241058	ENSACAG00000005626	ENSGALG00000008564
ENSG00000163380	ENSACAG00000015388	ENSGALG00000018946
ENSG00000125877	ENSACAG00000012674	ENSGALG00000003250
ENSG00000100902	ENSACAG00000001896	ENSGALG00000010060
ENSG00000050748	ENSACAG00000016677	ENSGALG00000039099
ENSG00000171236	ENSACAG00000016569	ENSGALG00000027587
ENSG00000162517	ENSACAG00000012399	ENSGALG00000040519
ENSG00000183571	ENSACAG00000008064	ENSGALG00000007022
ENSG00000150456	ENSACAG00000002518	ENSGALG00000017133
ENSG00000172458	ENSACAG00000029362	ENSGALG00000040007
ENSG00000174498	ENSACAG00000004883	ENSGALG00000007371
ENSG00000089280	ENSACAG00000006776	ENSGALG00000032219
ENSG00000106992	ENSACAG00000017753	ENSGALG00000029150
ENSG00000146090	ENSACAG00000016734	ENSGALG00000006076
ENSG00000167778	ENSACAG00000009575	ENSGALG00000031222
ENSG00000136940	ENSACAG00000012212	ENSGALG00000001275
ENSG00000173334	ENSACAG00000010344	ENSGALG00000036456
ENSG00000112078	ENSACAG00000016583	ENSGALG00000000511
ENSG00000198369	ENSACAG00000002009	ENSGALG00000008778
ENSG00000130592	ENSACAG00000009592	ENSGALG00000006583
ENSG00000130159	ENSACAG00000016981	ENSGALG00000043823
ENSG00000130811	ENSACAG00000003880	ENSGALG00000034475
ENSG00000079277	ENSACAG00000001870	ENSGALG00000010440
ENSG00000132254	ENSACAG00000010208	ENSGALG00000037839
ENSG00000140006	ENSACAG00000016032	ENSGALG00000011827
ENSG00000054965	ENSACAG00000014334	ENSGALG00000017323
ENSG00000203618	ENSACAG00000000288	ENSGALG00000021529
ENSG00000188385	ENSACAG00000007932	ENSGALG00000010486
ENSG00000159640	ENSACAG00000013067	ENSGALG00000000498
ENSG00000128699	ENSACAG00000014331	ENSGALG00000036257
ENSG00000109189	ENSACAG00000005889	ENSGALG00000037496
ENSG00000158560	ENSACAG00000014180	ENSGALG00000009722
ENSG00000107815	ENSACAG00000003783	ENSGALG00000017627
ENSG00000176658	ENSACAG00000016324	ENSGALG00000000674
ENSG00000128656	ENSACAG00000009221	ENSGALG00000009293
ENSG00000166343	ENSACAG00000004068	ENSGALG00000002597
ENSG00000117450	ENSACAG00000015123	ENSGALG00000010243
ENSG00000150907	ENSACAG00000016628	ENSGALG00000017034
ENSG00000206190	ENSACAG00000011809	ENSGALG00000043118
ENSG00000164074	ENSACAG00000011438	ENSGALG00000010201
ENSG00000165410	ENSACAG00000002385	ENSGALG00000010027
ENSG00000143502	ENSACAG00000002487	ENSGALG00000009388
ENSG00000179833	ENSACAG00000001714	ENSGALG00000026298
ENSG00000127527	ENSACAG00000001730	ENSGALG00000021601
ENSG00000161011	ENSACAG00000016080	ENSGALG00000035804
ENSG00000204099	ENSACAG00000000446	ENSGALG00000006361
ENSG00000158615	ENSACAG00000007599	ENSGALG00000000611
ENSG00000108039	ENSACAG00000006287	ENSGALG00000008523
ENSG00000197694	ENSACAG00000002676	ENSGALG00000004719
ENSG00000120265	ENSACAG00000006734	ENSGALG00000012388
ENSG00000183979	ENSACAG00000022358	ENSGALG00000044431
ENSG00000188783	ENSACAG00000002144	ENSGALG00000034456
ENSG00000139915	ENSACAG00000000891	ENSGALG00000012228
ENSG00000185215	ENSACAG00000000366	ENSGALG00000011446
ENSG00000186625	ENSACAG00000006866	ENSGALG00000012378
ENSG00000173894	ENSACAG00000016050	ENSGALG00000023338
ENSG00000213585	ENSACAG00000002795	ENSGALG00000006503
ENSG00000152254	ENSACAG00000001146	ENSGALG00000010899
ENSG00000183077	ENSACAG00000016716	ENSGALG00000000109
ENSG00000278311	ENSACAG00000002577	ENSGALG00000005397
ENSG00000198873	ENSACAG00000016904	ENSGALG00000009403
ENSG00000235718	ENSACAG00000001980	ENSGALG00000032979
ENSG00000150316	ENSACAG00000013987	ENSGALG00000017207
ENSG00000119720	ENSACAG00000014571	ENSGALG00000010677
ENSG00000056558	ENSACAG00000010515	ENSGALG00000001583
ENSG00000156110	ENSACAG00000008837	ENSGALG00000005057
ENSG00000196371	ENSACAG00000014099	ENSGALG00000022718
ENSG00000011347	ENSACAG00000017713	ENSGALG00000043139
ENSG00000137492	ENSACAG00000017074	ENSGALG00000000838
ENSG00000005102	ENSACAG00000004805	ENSGALG00000001191
ENSG00000129673	ENSACAG00000008380	ENSGALG00000001955
ENSG00000085552	ENSACAG00000009099	ENSGALG00000031193
ENSG00000143951	ENSACAG00000005832	ENSGALG00000008866
ENSG00000177556	ENSACAG00000028860	ENSGALG00000004176
ENSG00000150403	ENSACAG00000000367	ENSGALG00000016824
ENSG00000095321	ENSACAG00000017176	ENSGALG00000037443
ENSG00000154025	ENSACAG00000008610	ENSGALG00000005083
ENSG00000119328	ENSACAG00000001913	ENSGALG00000019524
ENSG00000122861	ENSACAG00000009046	ENSGALG00000005086
ENSG00000148343	ENSACAG00000017233	ENSGALG00000032342
ENSG00000103365	ENSACAG00000013708	ENSGALG00000006140
ENSG00000197444	ENSACAG00000015082	ENSGALG00000002266
ENSG00000132591	ENSACAG00000010127	ENSGALG00000003995
ENSG00000177283	ENSACAG00000001137	ENSGALG00000039999
ENSG00000183723	ENSACAG00000002797	ENSGALG00000005251
ENSG00000113790	ENSACAG00000007778	ENSGALG00000006680
ENSG00000144451	ENSACAG00000009635	ENSGALG00000003148
ENSG00000168214	ENSACAG00000014578	ENSGALG00000014365
ENSG00000005812	ENSACAG00000000608	ENSGALG00000045204
ENSG00000165650	ENSACAG00000010324	ENSGALG00000029095
ENSG00000100351	ENSACAG00000007407	ENSGALG00000012056
ENSG00000171451	ENSACAG00000012451	ENSGALG00000042505
ENSG00000135144	ENSACAG00000004510	ENSGALG00000027897
ENSG00000159658	ENSACAG00000007065	ENSGALG00000010446
ENSG00000162951	ENSACAG00000007791	ENSGALG00000015967
ENSG00000092841	ENSACAG00000007876	ENSGALG00000035086
ENSG00000148204	ENSACAG00000016979	ENSGALG00000001169
ENSG00000119522	ENSACAG00000017005	ENSGALG00000001157
ENSG00000171159	ENSACAG00000006946	ENSGALG00000004783
ENSG00000198719	ENSACAG00000002704	ENSGALG00000011182
ENSG00000082153	ENSACAG00000016934	ENSGALG00000008220
ENSG00000095794	ENSACAG00000000947	ENSGALG00000007082
ENSG00000157796	ENSACAG00000007508	ENSGALG00000014064
ENSG00000214415	ENSACAG00000015901	ENSGALG00000008427
ENSG00000106078	ENSACAG00000008550	ENSGALG00000013102
ENSG00000135778	ENSACAG00000000731	ENSGALG00000011015
ENSG00000008196	ENSACAG00000005251	ENSGALG00000016680
ENSG00000165915	ENSACAG00000002440	ENSGALG00000008122
ENSG00000256525	ENSACAG00000001118	ENSGALG00000003520
ENSG00000146147	ENSACAG00000016710	ENSGALG00000016301
ENSG00000164796	ENSACAG00000003719	ENSGALG00000031578
ENSG00000197818	ENSACAG00000015679	ENSGALG00000008045
ENSG00000122592	ENSACAG00000010322	ENSGALG00000026989
ENSG00000148297	ENSACAG00000015029	ENSGALG00000003204
ENSG00000100225	ENSACAG00000014762	ENSGALG00000012569
ENSG00000160695	ENSACAG00000027495	ENSGALG00000029536
ENSG00000166167	ENSACAG00000011203	ENSGALG00000007820
ENSG00000160131	ENSACAG00000013271	ENSGALG00000009065
ENSG00000172985	ENSACAG00000001846	ENSGALG00000016810
ENSG00000097021	ENSACAG00000024785	ENSGALG00000000652
ENSG00000152402	ENSACAG00000011056	ENSGALG00000017173
ENSG00000158201	ENSACAG00000007887	ENSGALG00000014938
ENSG00000140287	ENSACAG00000004258	ENSGALG00000023436
ENSG00000132465	ENSACAG00000012858	ENSGALG00000011551
ENSG00000100532	ENSACAG00000016424	ENSGALG00000012206
ENSG00000124193	ENSACAG00000002061	ENSGALG00000000990
ENSG00000117020	ENSACAG00000006720	ENSGALG00000034081
ENSG00000143294	ENSACAG00000009320	ENSGALG00000040696
ENSG00000102921	ENSACAG00000006034	ENSGALG00000003907
ENSG00000036565	ENSACAG00000000930	ENSGALG00000001693
ENSG00000008197	ENSACAG00000005336	ENSGALG00000019842
ENSG00000184903	ENSACAG00000028969	ENSGALG00000009485
ENSG00000124772	ENSACAG00000010611	ENSGALG00000030676
ENSG00000173114	ENSACAG00000005217	ENSGALG00000009488
ENSG00000197771	ENSACAG00000017098	ENSGALG00000009455
ENSG00000163376	ENSACAG00000015104	ENSGALG00000007569
ENSG00000109111	ENSACAG00000013707	ENSGALG00000000146
ENSG00000203685	ENSACAG00000006377	ENSGALG00000009219
ENSG00000106927	ENSACAG00000023100	ENSGALG00000030255
ENSG00000138336	ENSACAG00000010131	ENSGALG00000031604
ENSG00000185614	ENSACAG00000029071	ENSGALG00000035777
ENSG00000136160	ENSACAG00000016202	ENSGALG00000016912
ENSG00000104522	ENSACAG00000001741	ENSGALG00000031525
ENSG00000167183	ENSACAG00000006762	ENSGALG00000046413
ENSG00000091483	ENSACAG00000009712	ENSGALG00000013165
ENSG00000180828	ENSACAG00000016834	ENSGALG00000040249
ENSG00000065183	ENSACAG00000008210	ENSGALG00000014791
ENSG00000167965	ENSACAG00000013727	ENSGALG00000005878
ENSG00000197587	ENSACAG00000001951	ENSGALG00000010436
ENSG00000100678	ENSACAG00000022701	ENSGALG00000009400
ENSG00000082213	ENSACAG00000007940	ENSGALG00000012909
ENSG00000142910	ENSACAG00000012412	ENSGALG00000017715
ENSG00000136144	ENSACAG00000013981	ENSGALG00000017008
ENSG00000171853	ENSACAG00000005867	ENSGALG00000016387
ENSG00000183648	ENSACAG00000024324	ENSGALG00000028537
ENSG00000136147	ENSACAG00000014013	ENSGALG00000019094
ENSG00000077254	ENSACAG00000006035	ENSGALG00000008974
ENSG00000171307	ENSACAG00000001999	ENSGALG00000007592
ENSG00000132763	ENSACAG00000015193	ENSGALG00000010234
ENSG00000171608	ENSACAG00000013317	ENSGALG00000002583
ENSG00000135766	ENSACAG00000002805	ENSGALG00000041422
ENSG00000137266	ENSACAG00000017662	ENSGALG00000012816
ENSG00000131470	ENSACAG00000013719	ENSGALG00000019741
ENSG00000188807	ENSACAG00000017949	ENSGALG00000002527
ENSG00000149091	ENSACAG00000004171	ENSGALG00000008380
ENSG00000107438	ENSACAG00000012502	ENSGALG00000005422
ENSG00000146618	ENSACAG00000011821	ENSGALG00000010862
ENSG00000108599	ENSACAG00000014899	ENSGALG00000004679
ENSG00000008324	ENSACAG00000000989	ENSGALG00000004943
ENSG00000115607	ENSACAG00000007382	ENSGALG00000016788
ENSG00000152104	ENSACAG00000005904	ENSGALG00000009784
ENSG00000163660	ENSACAG00000001547	ENSGALG00000009699
ENSG00000119950	ENSACAG00000006009	ENSGALG00000008555
ENSG00000215217	ENSACAG00000021000	ENSGALG00000027654
ENSG00000133056	ENSACAG00000007419	ENSGALG00000037043
ENSG00000131495	ENSACAG00000012978	ENSGALG00000040626
ENSG00000205476	ENSACAG00000013054	ENSGALG00000011139
ENSG00000186765	ENSACAG00000015216	ENSGALG00000023354
ENSG00000177103	ENSACAG00000006694	ENSGALG00000007314
ENSG00000141564	ENSACAG00000027778	ENSGALG00000034210
ENSG00000146242	ENSACAG00000025533	ENSGALG00000027355
ENSG00000101336	ENSACAG00000008823	ENSGALG00000006522
ENSG00000143476	ENSACAG00000006628	ENSGALG00000009837
ENSG00000148344	ENSACAG00000009039	ENSGALG00000038013
ENSG00000165661	ENSACAG00000025749	ENSGALG00000001758
ENSG00000107187	ENSACAG00000015639	ENSGALG00000003928
ENSG00000130348	ENSACAG00000005718	ENSGALG00000015338
ENSG00000186895	ENSACAG00000026192	ENSGALG00000026853
ENSG00000111962	ENSACAG00000007028	ENSGALG00000012345
ENSG00000165914	ENSACAG00000010049	ENSGALG00000010680
ENSG00000182544	ENSACAG00000006761	ENSGALG00000033927
ENSG00000152315	ENSACAG00000014666	ENSGALG00000010672
ENSG00000122378	ENSACAG00000029235	ENSGALG00000002421
ENSG00000095203	ENSACAG00000006942	ENSGALG00000029935
ENSG00000161594	ENSACAG00000011831	ENSGALG00000003624
ENSG00000152749	ENSACAG00000002500	ENSGALG00000016897
ENSG00000147654	ENSACAG00000002489	ENSGALG00000036293
ENSG00000151224	ENSACAG00000004911	ENSGALG00000002479
ENSG00000188878	ENSACAG00000007621	ENSGALG00000002179
ENSG00000132481	ENSACAG00000007533	ENSGALG00000028301
ENSG00000138376	ENSACAG00000015438	ENSGALG00000003484
ENSG00000080166	ENSACAG00000002630	ENSGALG00000016899
ENSG00000143669	ENSACAG00000001701	ENSGALG00000032840
ENSG00000144583	ENSACAG00000009579	ENSGALG00000029675
ENSG00000181090	ENSACAG00000012200	ENSGALG00000033678
ENSG00000154227	ENSACAG00000009830	ENSGALG00000014624
ENSG00000163347	ENSACAG00000000655	ENSGALG00000026862
ENSG00000118242	ENSACAG00000015921	ENSGALG00000003758
ENSG00000115425	ENSACAG00000009789	ENSGALG00000011497
ENSG00000060971	ENSACAG00000005137	ENSGALG00000005860
ENSG00000085511	ENSACAG00000003094	ENSGALG00000020003
ENSG00000125454	ENSACAG00000006493	ENSGALG00000008011
ENSG00000070081	ENSACAG00000000046	ENSGALG00000006147
ENSG00000146006	ENSACAG00000016219	ENSGALG00000002455
ENSG00000141756	ENSACAG00000017140	ENSGALG00000025764
ENSG00000188522	ENSACAG00000008950	ENSGALG00000005087
ENSG00000103356	ENSACAG00000011852	ENSGALG00000006122
ENSG00000124098	ENSACAG00000015965	ENSGALG00000007771
ENSG00000186834	ENSACAG00000016321	ENSGALG00000041926
ENSG00000167004	ENSACAG00000004882	ENSGALG00000008348
ENSG00000064300	ENSACAG00000004836	ENSGALG00000035950
ENSG00000171357	ENSACAG00000002422	ENSGALG00000031467
ENSG00000132740	ENSACAG00000013702	ENSGALG00000004328
ENSG00000147099	ENSACAG00000014647	ENSGALG00000004825
ENSG00000172350	ENSACAG00000002324	ENSGALG00000006795
ENSG00000164402	ENSACAG00000012880	ENSGALG00000034187
ENSG00000085998	ENSACAG00000002424	ENSGALG00000010351
ENSG00000124780	ENSACAG00000002077	ENSGALG00000010068
ENSG00000100697	ENSACAG00000013033	ENSGALG00000010999
ENSG00000149179	ENSACAG00000003280	ENSGALG00000008255
ENSG00000100292	ENSACAG00000016659	ENSGALG00000012550
ENSG00000111450	ENSACAG00000014093	ENSGALG00000002536
ENSG00000157426	ENSACAG00000009095	ENSGALG00000013764
ENSG00000148935	ENSACAG00000015124	ENSGALG00000003655
ENSG00000112419	ENSACAG00000008005	ENSGALG00000013768
ENSG00000126261	ENSACAG00000001544	ENSGALG00000005006
ENSG00000185896	ENSACAG00000000264	ENSGALG00000037697
ENSG00000140025	ENSACAG00000014772	ENSGALG00000020402
ENSG00000124205	ENSACAG00000003712	ENSGALG00000040880
ENSG00000133265	ENSACAG00000017041	ENSGALG00000042503
ENSG00000144747	ENSACAG00000015244	ENSGALG00000013408
ENSG00000144339	ENSACAG00000006747	ENSGALG00000007759
ENSG00000132470	ENSACAG00000006986	ENSGALG00000002389
ENSG00000134955	ENSACAG00000000548	ENSGALG00000035842
ENSG00000163394	ENSACAG00000014635	ENSGALG00000030801
ENSG00000162600	ENSACAG00000007036	ENSGALG00000010861
ENSG00000172273	ENSACAG00000002495	ENSGALG00000006806
ENSG00000197912	ENSACAG00000017044	ENSGALG00000028363
ENSG00000196083	ENSACAG00000000773	ENSGALG00000007253
ENSG00000114854	ENSACAG00000006898	ENSGALG00000001459
ENSG00000107833	ENSACAG00000011936	ENSGALG00000032329
ENSG00000112167	ENSACAG00000002015	ENSGALG00000028573
ENSG00000111364	ENSACAG00000015296	ENSGALG00000003298
ENSG00000161526	ENSACAG00000006967	ENSGALG00000002415
ENSG00000101079	ENSACAG00000006578	ENSGALG00000001492
ENSG00000174175	ENSACAG00000001403	ENSGALG00000002643
ENSG00000120725	ENSACAG00000016226	ENSGALG00000002457
ENSG00000079246	ENSACAG00000009597	ENSGALG00000011492
ENSG00000117425	ENSACAG00000015383	ENSGALG00000010133
ENSG00000170615	ENSACAG00000006731	ENSGALG00000008222
ENSG00000166164	ENSACAG00000014280	ENSGALG00000003786
ENSG00000203666	ENSACAG00000004523	ENSGALG00000028017
ENSG00000108469	ENSACAG00000006875	ENSGALG00000002424
ENSG00000161057	ENSACAG00000006670	ENSGALG00000008236
ENSG00000187889	ENSACAG00000006851	ENSGALG00000044889
ENSG00000112164	ENSACAG00000001843	ENSGALG00000010078
ENSG00000120868	ENSACAG00000013012	ENSGALG00000011531
ENSG00000105819	ENSACAG00000006504	ENSGALG00000008280
ENSG00000124440	ENSACAG00000016766	ENSGALG00000039681
ENSG00000173065	ENSACAG00000010118	ENSGALG00000041939
ENSG00000240184	ENSACAG00000012271	ENSGALG00000028565
ENSG00000163900	ENSACAG00000007904	ENSGALG00000006649
ENSG00000113327	ENSACAG00000014692	ENSGALG00000038042
ENSG00000136110	ENSACAG00000000442	ENSGALG00000016945
ENSG00000162409	ENSACAG00000006771	ENSGALG00000010826
ENSG00000107831	ENSACAG00000011928	ENSGALG00000007706
ENSG00000162910	ENSACAG00000006897	ENSGALG00000038820
ENSG00000104852	ENSACAG00000013276	ENSGALG00000034738
ENSG00000163931	ENSACAG00000010885	ENSGALG00000005309
ENSG00000177728	ENSACAG00000006582	ENSGALG00000008023
ENSG00000132749	ENSACAG00000025088	ENSGALG00000041774
ENSG00000011304	ENSACAG00000012722	ENSGALG00000001962
ENSG00000183324	ENSACAG00000013160	ENSGALG00000044207
ENSG00000125445	ENSACAG00000006441	ENSGALG00000007999
ENSG00000175283	ENSACAG00000012177	ENSGALG00000026007
ENSG00000164024	ENSACAG00000014229	ENSGALG00000012239
ENSG00000139329	ENSACAG00000012359	ENSGALG00000011271
ENSG00000088356	ENSACAG00000017039	ENSGALG00000035111
ENSG00000114113	ENSACAG00000003490	ENSGALG00000005327
ENSG00000118526	ENSACAG00000010325	ENSGALG00000029024
ENSG00000130635	ENSACAG00000007221	ENSGALG00000002546
ENSG00000140931	ENSACAG00000002812	ENSGALG00000000424
ENSG00000187800	ENSACAG00000015085	ENSGALG00000028622
ENSG00000144115	ENSACAG00000008423	ENSGALG00000015939
ENSG00000126787	ENSACAG00000016265	ENSGALG00000012165
ENSG00000176884	ENSACAG00000001189	ENSGALG00000008898
ENSG00000143816	ENSACAG00000005216	ENSGALG00000005401
ENSG00000162402	ENSACAG00000000168	ENSGALG00000010805
ENSG00000165606	ENSACAG00000011655	ENSGALG00000030822
ENSG00000164951	ENSACAG00000003552	ENSGALG00000034876
ENSG00000168710	ENSACAG00000012027	ENSGALG00000000329
ENSG00000104517	ENSACAG00000008995	ENSGALG00000031282
ENSG00000185559	ENSACAG00000013547	ENSGALG00000011244
ENSG00000115484	ENSACAG00000005569	ENSGALG00000008812
ENSG00000139549	ENSACAG00000015545	ENSGALG00000031707
ENSG00000147601	ENSACAG00000014468	ENSGALG00000037453
ENSG00000068079	ENSACAG00000013511	ENSGALG00000002832
ENSG00000070886	ENSACAG00000014526	ENSGALG00000021567
ENSG00000136931	ENSACAG00000009330	ENSGALG00000001080
ENSG00000065809	ENSACAG00000000917	ENSGALG00000033226
ENSG00000135905	ENSACAG00000003851	ENSGALG00000005030
ENSG00000006128	ENSACAG00000029633	ENSGALG00000009737
ENSG00000168646	ENSACAG00000001519	ENSGALG00000039200
ENSG00000114268	ENSACAG00000008640	ENSGALG00000002099
ENSG00000198400	ENSACAG00000014949	ENSGALG00000019019
ENSG00000011478	ENSACAG00000003661	ENSGALG00000044210
ENSG00000173175	ENSACAG00000010774	ENSGALG00000031244
ENSG00000107518	ENSACAG00000009069	ENSGALG00000009152
ENSG00000182578	ENSACAG00000015531	ENSGALG00000005725
ENSG00000139746	ENSACAG00000016128	ENSGALG00000016910
ENSG00000169733	ENSACAG00000010094	ENSGALG00000002841
ENSG00000125743	ENSACAG00000016779	ENSGALG00000042282
ENSG00000172977	ENSACAG00000008839	ENSGALG00000035748
ENSG00000154240	ENSACAG00000001393	ENSGALG00000034989
ENSG00000187098	ENSACAG00000013586	ENSGALG00000039583
ENSG00000130939	ENSACAG00000012967	ENSGALG00000002649
ENSG00000180264	ENSACAG00000025998	ENSGALG00000001094
ENSG00000146250	ENSACAG00000004285	ENSGALG00000015847
ENSG00000124279	ENSACAG00000010201	ENSGALG00000033521
ENSG00000124275	ENSACAG00000010211	ENSGALG00000039424
ENSG00000149295	ENSACAG00000008768	ENSGALG00000007794
ENSG00000168350	ENSACAG00000013396	ENSGALG00000011213
ENSG00000185269	ENSACAG00000010278	ENSGALG00000002900
ENSG00000072849	ENSACAG00000015130	ENSGALG00000041844
ENSG00000197063	ENSACAG00000010413	ENSGALG00000031475
ENSG00000004939	ENSACAG00000017228	ENSGALG00000039978
ENSG00000197776	ENSACAG00000000657	ENSGALG00000012241
ENSG00000266074	ENSACAG00000015255	ENSGALG00000040308
ENSG00000113580	ENSACAG00000013668	ENSGALG00000032992
ENSG00000131023	ENSACAG00000006840	ENSGALG00000012386
ENSG00000113068	ENSACAG00000013539	ENSGALG00000000946
ENSG00000188770	ENSACAG00000002051	ENSGALG00000003554
ENSG00000013392	ENSACAG00000017287	ENSGALG00000015851
ENSG00000145819	ENSACAG00000013456	ENSGALG00000033938
ENSG00000141570	ENSACAG00000016038	ENSGALG00000026548
ENSG00000152253	ENSACAG00000001157	ENSGALG00000010900
ENSG00000116977	ENSACAG00000002408	ENSGALG00000014371
ENSG00000167123	ENSACAG00000011168	ENSGALG00000004986
ENSG00000100592	ENSACAG00000029141	ENSGALG00000012017
ENSG00000184640	ENSACAG00000011248	ENSGALG00000040244
ENSG00000108852	ENSACAG00000004972	ENSGALG00000035580
ENSG00000124920	ENSACAG00000017691	ENSGALG00000041253
ENSG00000164761	ENSACAG00000008445	ENSGALG00000043167
ENSG00000205835	ENSACAG00000000904	ENSGALG00000026907
ENSG00000106771	ENSACAG00000006922	ENSGALG00000013138
ENSG00000107581	ENSACAG00000016784	ENSGALG00000009328
ENSG00000149136	ENSACAG00000007488	ENSGALG00000007520
ENSG00000247077	ENSACAG00000007882	ENSGALG00000002137
ENSG00000145348	ENSACAG00000008343	ENSGALG00000010564
ENSG00000171720	ENSACAG00000011812	ENSGALG00000002634
ENSG00000101276	ENSACAG00000011131	ENSGALG00000006194
ENSG00000139579	ENSACAG00000007650	ENSGALG00000031958
ENSG00000111231	ENSACAG00000016016	ENSGALG00000003807
ENSG00000198408	ENSACAG00000011944	ENSGALG00000007697
ENSG00000160584	ENSACAG00000001502	ENSGALG00000007144
ENSG00000159176	ENSACAG00000003710	ENSGALG00000000318
ENSG00000165669	ENSACAG00000010374	ENSGALG00000009307
ENSG00000187772	ENSACAG00000003957	ENSGALG00000026761
ENSG00000197345	ENSACAG00000013770	ENSGALG00000004362
ENSG00000092094	ENSACAG00000008105	ENSGALG00000034856
ENSG00000010319	ENSACAG00000012079	ENSGALG00000004476
ENSG00000167612	ENSACAG00000016915	ENSGALG00000031724
ENSG00000173868	ENSACAG00000006108	ENSGALG00000033683
ENSG00000154134	ENSACAG00000000237	ENSGALG00000045816
ENSG00000137710	ENSACAG00000001083	ENSGALG00000017153
ENSG00000185515	ENSACAG00000000447	ENSGALG00000005383
ENSG00000187609	ENSACAG00000014448	ENSGALG00000008959
ENSG00000171403	ENSACAG00000017874	ENSGALG00000034204
ENSG00000114861	ENSACAG00000013683	ENSGALG00000007769
ENSG00000125450	ENSACAG00000006230	ENSGALG00000007974
ENSG00000205683	ENSACAG00000016381	ENSGALG00000009352
ENSG00000184209	ENSACAG00000015421	ENSGALG00000003318
ENSG00000188986	ENSACAG00000012467	ENSGALG00000008532
ENSG00000152256	ENSACAG00000015877	ENSGALG00000013235
ENSG00000126216	ENSACAG00000006362	ENSGALG00000016836
ENSG00000159166	ENSACAG00000028869	ENSGALG00000000309
ENSG00000165424	ENSACAG00000004401	ENSGALG00000026864
ENSG00000107954	ENSACAG00000004920	ENSGALG00000008281
ENSG00000159202	ENSACAG00000006311	ENSGALG00000001315
ENSG00000183128	ENSACAG00000004919	ENSGALG00000008273
ENSG00000131095	ENSACAG00000007521	ENSGALG00000000909
ENSG00000185933	ENSACAG00000008401	ENSGALG00000008271
ENSG00000120733	ENSACAG00000007076	ENSGALG00000007663
ENSG00000163935	ENSACAG00000008228	ENSGALG00000001753
ENSG00000174576	ENSACAG00000026720	ENSGALG00000041074
ENSG00000138777	ENSACAG00000008606	ENSGALG00000010582
ENSG00000173141	ENSACAG00000002758	ENSGALG00000039783
ENSG00000131381	ENSACAG00000012305	ENSGALG00000008500
ENSG00000110975	ENSACAG00000012198	ENSGALG00000012911
ENSG00000007520	ENSACAG00000003434	ENSGALG00000006434
ENSG00000177189	ENSACAG00000012681	ENSGALG00000016406
ENSG00000143178	ENSACAG00000010693	ENSGALG00000015244
ENSG00000138172	ENSACAG00000004916	ENSGALG00000008270
ENSG00000172031	ENSACAG00000029591	ENSGALG00000006019
ENSG00000184887	ENSACAG00000015747	ENSGALG00000033813
ENSG00000253293	ENSACAG00000010315	ENSGALG00000026631
ENSG00000169710	ENSACAG00000009470	ENSGALG00000040896
ENSG00000056487	ENSACAG00000015718	ENSGALG00000014218
ENSG00000109854	ENSACAG00000016668	ENSGALG00000002581
ENSG00000154727	ENSACAG00000014800	ENSGALG00000015763
ENSG00000179456	ENSACAG00000004296	ENSGALG00000010705
ENSG00000137494	ENSACAG00000001390	ENSGALG00000017250
ENSG00000167202	ENSACAG00000015337	ENSGALG00000003322
ENSG00000131979	ENSACAG00000004252	ENSGALG00000012200
ENSG00000130935	ENSACAG00000000253	ENSGALG00000003650
ENSG00000147162	ENSACAG00000014687	ENSGALG00000005425
ENSG00000154721	ENSACAG00000014900	ENSGALG00000015746
ENSG00000065534	ENSACAG00000010640	ENSGALG00000011708
ENSG00000169718	ENSACAG00000009945	ENSGALG00000034115
ENSG00000149308	ENSACAG00000006020	ENSGALG00000017162
ENSG00000165633	ENSACAG00000011627	ENSGALG00000006174
ENSG00000120008	ENSACAG00000017159	ENSGALG00000035013
ENSG00000090857	ENSACAG00000010473	ENSGALG00000002690
ENSG00000110693	ENSACAG00000012782	ENSGALG00000006074
ENSG00000138698	ENSACAG00000013983	ENSGALG00000012222
ENSG00000110696	ENSACAG00000000042	ENSGALG00000006077
ENSG00000132467	ENSACAG00000012860	ENSGALG00000011553
ENSG00000166736	ENSACAG00000009214	ENSGALG00000007004
ENSG00000149311	ENSACAG00000002967	ENSGALG00000017159
ENSG00000197375	ENSACAG00000012596	ENSGALG00000036920
ENSG00000183662	ENSACAG00000015211	ENSGALG00000035078
ENSG00000198265	ENSACAG00000000206	ENSGALG00000027152
ENSG00000003249	ENSACAG00000009696	ENSGALG00000000528
ENSG00000163807	ENSACAG00000004405	ENSGALG00000035952
ENSG00000020577	ENSACAG00000016355	ENSGALG00000041790
ENSG00000110675	ENSACAG00000006298	ENSGALG00000017169
ENSG00000119682	ENSACAG00000016610	ENSGALG00000010270
ENSG00000154188	ENSACAG00000010050	ENSGALG00000029983
ENSG00000164087	ENSACAG00000006781	ENSGALG00000034572
ENSG00000131351	ENSACAG00000009275	ENSGALG00000003727
ENSG00000166503	ENSACAG00000013693	ENSGALG00000006036
ENSG00000175029	ENSACAG00000014547	ENSGALG00000009738
ENSG00000143314	ENSACAG00000015408	ENSGALG00000030994
ENSG00000131626	ENSACAG00000003711	ENSGALG00000035774
ENSG00000013293	ENSACAG00000016056	ENSGALG00000009349
ENSG00000013297	ENSACAG00000016046	ENSGALG00000009355
ENSG00000198812	ENSACAG00000004609	ENSGALG00000009976
ENSG00000138696	ENSACAG00000013701	ENSGALG00000012216
ENSG00000214216	ENSACAG00000027417	ENSGALG00000044085
ENSG00000110719	ENSACAG00000008604	ENSGALG00000036069
ENSG00000158186	ENSACAG00000003841	ENSGALG00000011592
ENSG00000065154	ENSACAG00000017543	ENSGALG00000031158
ENSG00000051108	ENSACAG00000026863	ENSGALG00000001220
ENSG00000185716	ENSACAG00000014024	ENSGALG00000006933
ENSG00000081026	ENSACAG00000000160	ENSGALG00000001816
ENSG00000182901	ENSACAG00000003468	ENSGALG00000039772
ENSG00000170835	ENSACAG00000004871	ENSGALG00000034436
ENSG00000187848	ENSACAG00000010194	ENSGALG00000044649
ENSG00000116251	ENSACAG00000002709	ENSGALG00000000719
ENSG00000007541	ENSACAG00000008189	ENSGALG00000001985
ENSG00000136877	ENSACAG00000015606	ENSGALG00000042460
ENSG00000116212	ENSACAG00000014079	ENSGALG00000010743
ENSG00000116514	ENSACAG00000003508	ENSGALG00000039716
ENSG00000100632	ENSACAG00000005167	ENSGALG00000017384
ENSG00000187240	ENSACAG00000011923	ENSGALG00000041814
ENSG00000196358	ENSACAG00000005739	ENSGALG00000003677
ENSG00000115602	ENSACAG00000007434	ENSGALG00000016785
ENSG00000175970	ENSACAG00000003157	ENSGALG00000026722
ENSG00000134900	ENSACAG00000002987	ENSGALG00000016865
ENSG00000083535	ENSACAG00000000825	ENSGALG00000016929
ENSG00000118855	ENSACAG00000006932	ENSGALG00000009593
ENSG00000119812	ENSACAG00000009435	ENSGALG00000010428
ENSG00000109971	ENSACAG00000004884	ENSGALG00000006512
ENSG00000111145	ENSACAG00000013618	ENSGALG00000043701
ENSG00000102539	ENSACAG00000001649	ENSGALG00000017003
ENSG00000136848	ENSACAG00000000944	ENSGALG00000001419
ENSG00000119283	ENSACAG00000002320	ENSGALG00000030960
ENSG00000168079	ENSACAG00000023269	ENSGALG00000016580
ENSG00000167671	ENSACAG00000001140	ENSGALG00000001146
ENSG00000160563	ENSACAG00000000889	ENSGALG00000003683
ENSG00000100483	ENSACAG00000001339	ENSGALG00000012269
ENSG00000173898	ENSACAG00000007494	ENSGALG00000046210
ENSG00000113141	ENSACAG00000012937	ENSGALG00000037172
ENSG00000143845	ENSACAG00000009951	ENSGALG00000000557
ENSG00000074582	ENSACAG00000002750	ENSGALG00000011386
ENSG00000183684	ENSACAG00000010526	ENSGALG00000007237
ENSG00000109016	ENSACAG00000001620	ENSGALG00000004759
ENSG00000239306	ENSACAG00000012696	ENSGALG00000035260
ENSG00000100612	ENSACAG00000015156	ENSGALG00000011921
ENSG00000097007	ENSACAG00000016905	ENSGALG00000003875
ENSG00000130713	ENSACAG00000002706	ENSGALG00000040373
ENSG00000182676	ENSACAG00000010634	ENSGALG00000035913
ENSG00000185504	ENSACAG00000015174	ENSGALG00000042215
ENSG00000100749	ENSACAG00000013622	ENSGALG00000011116
ENSG00000181409	ENSACAG00000015391	ENSGALG00000006901
ENSG00000184254	ENSACAG00000009322	ENSGALG00000033365
ENSG00000176108	ENSACAG00000015507	ENSGALG00000026428
ENSG00000115556	ENSACAG00000002589	ENSGALG00000026687
ENSG00000117500	ENSACAG00000005685	ENSGALG00000005904
ENSG00000184232	ENSACAG00000003470	ENSGALG00000006715
ENSG00000117505	ENSACAG00000005545	ENSGALG00000005858
ENSG00000167900	ENSACAG00000016730	ENSGALG00000007191
ENSG00000187957	ENSACAG00000005699	ENSGALG00000002958
ENSG00000166197	ENSACAG00000014545	ENSGALG00000041124
ENSG00000179761	ENSACAG00000013097	ENSGALG00000026392
ENSG00000203727	ENSACAG00000007109	ENSGALG00000028420
ENSG00000134255	ENSACAG00000004632	ENSGALG00000000142
ENSG00000177570	ENSACAG00000008442	ENSGALG00000029664
ENSG00000130311	ENSACAG00000017369	ENSGALG00000037091
ENSG00000022976	ENSACAG00000000171	ENSGALG00000011368
ENSG00000196470	ENSACAG00000014413	ENSGALG00000003916
ENSG00000138071	ENSACAG00000001918	ENSGALG00000008779
ENSG00000078795	ENSACAG00000017025	ENSGALG00000006120
ENSG00000165805	ENSACAG00000011191	ENSGALG00000045093
ENSG00000143401	ENSACAG00000008040	ENSGALG00000039891
ENSG00000124171	ENSACAG00000003905	ENSGALG00000007994
ENSG00000162761	ENSACAG00000005919	ENSGALG00000003424
ENSG00000184207	ENSACAG00000013778	ENSGALG00000005888
ENSG00000115137	ENSACAG00000010248	ENSGALG00000028967
ENSG00000172346	ENSACAG00000004668	ENSGALG00000030101
ENSG00000068650	ENSACAG00000006490	ENSGALG00000041644
ENSG00000184990	ENSACAG00000028749	ENSGALG00000011619
ENSG00000182827	ENSACAG00000006052	ENSGALG00000009246
ENSG00000138794	ENSACAG00000012875	ENSGALG00000012186
ENSG00000162706	ENSACAG00000014870	ENSGALG00000036925
ENSG00000146085	ENSACAG00000012754	ENSGALG00000016697
ENSG00000176171	ENSACAG00000008046	ENSGALG00000010476
ENSG00000106809	ENSACAG00000009170	ENSGALG00000026736
ENSG00000198792	ENSACAG00000008348	ENSGALG00000012272
ENSG00000175470	ENSACAG00000008068	ENSGALG00000010471
ENSG00000179981	ENSACAG00000005329	ENSGALG00000013672
ENSG00000116254	ENSACAG00000002441	ENSGALG00000000747
ENSG00000179241	ENSACAG00000005180	ENSGALG00000038913
ENSG00000179431	ENSACAG00000004590	ENSGALG00000039032
ENSG00000023318	ENSACAG00000008917	ENSGALG00000013452
ENSG00000214435	ENSACAG00000029427	ENSGALG00000008133
ENSG00000126351	ENSACAG00000002898	ENSGALG00000040017
ENSG00000187790	ENSACAG00000004149	ENSGALG00000031182
ENSG00000122566	ENSACAG00000012992	ENSGALG00000011036
ENSG00000137177	ENSACAG00000003398	ENSGALG00000012689
ENSG00000118412	ENSACAG00000014391	ENSGALG00000015611
ENSG00000100647	ENSACAG00000005145	ENSGALG00000009428
ENSG00000144749	ENSACAG00000002482	ENSGALG00000007483
ENSG00000135605	ENSACAG00000006427	ENSGALG00000014124
ENSG00000164051	ENSACAG00000010321	ENSGALG00000006465
ENSG00000135312	ENSACAG00000004801	ENSGALG00000015895
ENSG00000117724	ENSACAG00000005901	ENSGALG00000009690
ENSG00000146457	ENSACAG00000004478	ENSGALG00000011660
ENSG00000112096	ENSACAG00000004516	ENSGALG00000011661
ENSG00000227729	ENSACAG00000023141	ENSGALG00000027643
ENSG00000083520	ENSACAG00000000649	ENSGALG00000016930
ENSG00000109099	ENSACAG00000017586	ENSGALG00000031425
ENSG00000075891	ENSACAG00000011033	ENSGALG00000005689
ENSG00000115290	ENSACAG00000000714	ENSGALG00000020703
ENSG00000103154	ENSACAG00000000883	ENSGALG00000003309
ENSG00000176783	ENSACAG00000016379	ENSGALG00000029706
ENSG00000147647	ENSACAG00000009666	ENSGALG00000039011
ENSG00000032389	ENSACAG00000005804	ENSGALG00000016385
ENSG00000141985	ENSACAG00000001404	ENSGALG00000001121
ENSG00000197980	ENSACAG00000001530	ENSGALG00000023531
ENSG00000133657	ENSACAG00000004144	ENSGALG00000007075
ENSG00000179520	ENSACAG00000012416	ENSGALG00000041122
ENSG00000087116	ENSACAG00000016472	ENSGALG00000032974
ENSG00000197329	ENSACAG00000006202	ENSGALG00000008837
ENSG00000156486	ENSACAG00000016151	ENSGALG00000043764
ENSG00000140320	ENSACAG00000028259	ENSGALG00000033675
ENSG00000177054	ENSACAG00000028725	ENSGALG00000004085
ENSG00000049283	ENSACAG00000005123	ENSGALG00000023279
ENSG00000051523	ENSACAG00000006600	ENSGALG00000029367
ENSG00000167434	ENSACAG00000015167	ENSGALG00000005360
ENSG00000086065	ENSACAG00000029148	ENSGALG00000013160
ENSG00000164050	ENSACAG00000010475	ENSGALG00000006526
ENSG00000187840	ENSACAG00000028558	ENSGALG00000003205
ENSG00000154975	ENSACAG00000017362	ENSGALG00000002993
ENSG00000240505	ENSACAG00000001475	ENSGALG00000024122
ENSG00000179104	ENSACAG00000014731	ENSGALG00000010975
ENSG00000260916	ENSACAG00000006826	ENSGALG00000004387
ENSG00000148702	ENSACAG00000010352	ENSGALG00000008905
ENSG00000126091	ENSACAG00000014279	ENSGALG00000010083
ENSG00000137976	ENSACAG00000005782	ENSGALG00000028790
ENSG00000135424	ENSACAG00000010030	ENSGALG00000035879
ENSG00000131263	ENSACAG00000002725	ENSGALG00000007750
ENSG00000068615	ENSACAG00000011691	ENSGALG00000015786
ENSG00000123096	ENSACAG00000011674	ENSGALG00000014042
ENSG00000155066	ENSACAG00000003505	ENSGALG00000041347
ENSG00000100151	ENSACAG00000015214	ENSGALG00000041823
ENSG00000133816	ENSACAG00000004829	ENSGALG00000005540
ENSG00000157625	ENSACAG00000007257	ENSGALG00000016284
ENSG00000163328	ENSACAG00000005449	ENSGALG00000014209
ENSG00000117707	ENSACAG00000006174	ENSGALG00000009791
ENSG00000277443	ENSACAG00000012165	ENSGALG00000037726
ENSG00000112053	ENSACAG00000008311	ENSGALG00000040498
ENSG00000164105	ENSACAG00000005497	ENSGALG00000036252
ENSG00000130540	ENSACAG00000016231	ENSGALG00000014189
ENSG00000057468	ENSACAG00000010892	ENSGALG00000011392
ENSG00000101109	ENSACAG00000012088	ENSGALG00000004098
ENSG00000135698	ENSACAG00000011450	ENSGALG00000031983
ENSG00000196581	ENSACAG00000008150	ENSGALG00000027265
ENSG00000114670	ENSACAG00000001691	ENSGALG00000037242
ENSG00000122515	ENSACAG00000001877	ENSGALG00000035656
ENSG00000178074	ENSACAG00000011226	ENSGALG00000008136
ENSG00000205269	ENSACAG00000008566	ENSGALG00000012744
ENSG00000148400	ENSACAG00000011132	ENSGALG00000002375
ENSG00000134198	ENSACAG00000003435	ENSGALG00000002554
ENSG00000146809	ENSACAG00000000851	ENSGALG00000008814
ENSG00000139146	ENSACAG00000012913	ENSGALG00000012946
ENSG00000093072	ENSACAG00000012247	ENSGALG00000013031
ENSG00000142875	ENSACAG00000005844	ENSGALG00000028530
ENSG00000172331	ENSACAG00000011974	ENSGALG00000013069
ENSG00000159713	ENSACAG00000002364	ENSGALG00000002103
ENSG00000090061	ENSACAG00000013001	ENSGALG00000011138
ENSG00000182612	ENSACAG00000015105	ENSGALG00000004525
ENSG00000156395	ENSACAG00000005234	ENSGALG00000008434
ENSG00000159388	ENSACAG00000009974	ENSGALG00000026858
ENSG00000154237	ENSACAG00000012028	ENSGALG00000007141
ENSG00000141349	ENSACAG00000004570	ENSGALG00000031147
ENSG00000122483	ENSACAG00000005571	ENSGALG00000005889
ENSG00000187678	ENSACAG00000013420	ENSGALG00000033012
ENSG00000141582	ENSACAG00000016014	ENSGALG00000035911
ENSG00000153827	ENSACAG00000005440	ENSGALG00000002929
ENSG00000105618	ENSACAG00000016061	ENSGALG00000035427
ENSG00000185352	ENSACAG00000001133	ENSGALG00000034146
ENSG00000179335	ENSACAG00000015089	ENSGALG00000001362
ENSG00000080839	ENSACAG00000006847	ENSGALG00000001332
ENSG00000102580	ENSACAG00000001832	ENSGALG00000016894
ENSG00000172890	ENSACAG00000015847	ENSGALG00000004153
ENSG00000187550	ENSACAG00000011002	ENSGALG00000013035
ENSG00000076706	ENSACAG00000002036	ENSGALG00000030027
ENSG00000063854	ENSACAG00000006194	ENSGALG00000005398
ENSG00000101282	ENSACAG00000010858	ENSGALG00000023640
ENSG00000183032	ENSACAG00000001391	ENSGALG00000010117
ENSG00000174780	ENSACAG00000002381	ENSGALG00000011403
ENSG00000049656	ENSACAG00000000974	ENSGALG00000013187
ENSG00000067177	ENSACAG00000014694	ENSGALG00000004801
ENSG00000163629	ENSACAG00000012072	ENSGALG00000044553
ENSG00000205089	ENSACAG00000029045	ENSGALG00000023812
ENSG00000124203	ENSACAG00000001074	ENSGALG00000023526
ENSG00000121281	ENSACAG00000014022	ENSGALG00000003837
ENSG00000197894	ENSACAG00000014296	ENSGALG00000012245
ENSG00000101132	ENSACAG00000006507	ENSGALG00000007792
ENSG00000173812	ENSACAG00000004404	ENSGALG00000028517
ENSG00000189007	ENSACAG00000028361	ENSGALG00000019976
ENSG00000173846	ENSACAG00000015556	ENSGALG00000010129
ENSG00000184986	ENSACAG00000005704	ENSGALG00000002756
ENSG00000134569	ENSACAG00000003321	ENSGALG00000032181
ENSG00000163930	ENSACAG00000012334	ENSGALG00000004366
ENSG00000111229	ENSACAG00000016040	ENSGALG00000003820
ENSG00000129048	ENSACAG00000000845	ENSGALG00000041491
ENSG00000101974	ENSACAG00000005875	ENSGALG00000006623
ENSG00000123243	ENSACAG00000004767	ENSGALG00000006891
ENSG00000183207	ENSACAG00000012639	ENSGALG00000036359
ENSG00000160838	ENSACAG00000015648	ENSGALG00000027351
ENSG00000125944	ENSACAG00000017593	ENSGALG00000000814
ENSG00000091409	ENSACAG00000015943	ENSGALG00000034007
ENSG00000167861	ENSACAG00000005900	ENSGALG00000007808
ENSG00000161048	ENSACAG00000006489	ENSGALG00000008285
ENSG00000148219	ENSACAG00000017950	ENSGALG00000007038
ENSG00000165917	ENSACAG00000002242	ENSGALG00000008100
ENSG00000187123	ENSACAG00000003558	ENSGALG00000012470
ENSG00000198242	ENSACAG00000005311	ENSGALG00000003966
ENSG00000166035	ENSACAG00000014883	ENSGALG00000004230
ENSG00000034677	ENSACAG00000016401	ENSGALG00000038772
ENSG00000143153	ENSACAG00000010651	ENSGALG00000015233
ENSG00000167977	ENSACAG00000003448	ENSGALG00000006423
ENSG00000178662	ENSACAG00000012847	ENSGALG00000010971
ENSG00000135372	ENSACAG00000013465	ENSGALG00000014573
ENSG00000168216	ENSACAG00000008167	ENSGALG00000016174
ENSG00000050327	ENSACAG00000002149	ENSGALG00000017276
ENSG00000167525	ENSACAG00000013703	ENSGALG00000030512
ENSG00000132554	ENSACAG00000016376	ENSGALG00000037997
ENSG00000261594	ENSACAG00000017843	ENSGALG00000030652
ENSG00000105880	ENSACAG00000014717	ENSGALG00000009129
ENSG00000117153	ENSACAG00000005031	ENSGALG00000000518
ENSG00000196535	ENSACAG00000012940	ENSGALG00000003741
ENSG00000094914	ENSACAG00000005367	ENSGALG00000032843
ENSG00000036473	ENSACAG00000014619	ENSGALG00000016254
ENSG00000168758	ENSACAG00000006206	ENSGALG00000031443
ENSG00000143801	ENSACAG00000006455	ENSGALG00000009073
ENSG00000075975	ENSACAG00000013310	ENSGALG00000004991
ENSG00000157617	ENSACAG00000003189	ENSGALG00000016148
ENSG00000118939	ENSACAG00000002035	ENSGALG00000016921
ENSG00000152193	ENSACAG00000016170	ENSGALG00000016911
ENSG00000165490	ENSACAG00000001097	ENSGALG00000000071
ENSG00000113916	ENSACAG00000006666	ENSGALG00000007357
ENSG00000112079	ENSACAG00000016606	ENSGALG00000000523
ENSG00000102996	ENSACAG00000014051	ENSGALG00000038758
ENSG00000151923	ENSACAG00000016986	ENSGALG00000009427
ENSG00000005020	ENSACAG00000010455	ENSGALG00000030081
ENSG00000186862	ENSACAG00000011099	ENSGALG00000020726
ENSG00000138617	ENSACAG00000004437	ENSGALG00000007365
ENSG00000136490	ENSACAG00000012593	ENSGALG00000000529
ENSG00000107902	ENSACAG00000017564	ENSGALG00000030925
ENSG00000118523	ENSACAG00000000985	ENSGALG00000037402
ENSG00000120963	ENSACAG00000008753	ENSGALG00000041200
ENSG00000165409	ENSACAG00000017393	ENSGALG00000010572
ENSG00000006042	ENSACAG00000013101	ENSGALG00000031762
ENSG00000102738	ENSACAG00000016639	ENSGALG00000017033
ENSG00000131368	ENSACAG00000012285	ENSGALG00000008506
ENSG00000009694	ENSACAG00000015165	ENSGALG00000008442
ENSG00000130024	ENSACAG00000005576	ENSGALG00000011192
ENSG00000185127	ENSACAG00000005643	ENSGALG00000011193
ENSG00000182103	ENSACAG00000001030	ENSGALG00000046082
ENSG00000147408	ENSACAG00000009025	ENSGALG00000010125
ENSG00000142208	ENSACAG00000011455	ENSGALG00000011620
ENSG00000095303	ENSACAG00000012242	ENSGALG00000001314
ENSG00000143479	ENSACAG00000007799	ENSGALG00000000863
ENSG00000101493	ENSACAG00000005332	ENSGALG00000013660
ENSG00000131634	ENSACAG00000014846	ENSGALG00000029047
ENSG00000109787	ENSACAG00000007324	ENSGALG00000041717
ENSG00000109762	ENSACAG00000002232	ENSGALG00000010610
ENSG00000124228	ENSACAG00000001875	ENSGALG00000006974
ENSG00000138080	ENSACAG00000014867	ENSGALG00000033187
ENSG00000185728	ENSACAG00000016837	ENSGALG00000039774
ENSG00000112787	ENSACAG00000007592	ENSGALG00000002205
ENSG00000100564	ENSACAG00000005708	ENSGALG00000009510
ENSG00000068354	ENSACAG00000006227	ENSGALG00000037601
ENSG00000163104	ENSACAG00000013554	ENSGALG00000037339
ENSG00000114737	ENSACAG00000007162	ENSGALG00000002260
ENSG00000128849	ENSACAG00000014517	ENSGALG00000004294
ENSG00000102878	ENSACAG00000013094	ENSGALG00000003224
ENSG00000100413	ENSACAG00000011213	ENSGALG00000011947
ENSG00000180822	ENSACAG00000010835	ENSGALG00000042232
ENSG00000111816	ENSACAG00000012316	ENSGALG00000014979
ENSG00000072415	ENSACAG00000006139	ENSGALG00000009581
ENSG00000139354	ENSACAG00000012282	ENSGALG00000028373
ENSG00000042062	ENSACAG00000003824	ENSGALG00000008005
ENSG00000114735	ENSACAG00000028931	ENSGALG00000002253
ENSG00000139780	ENSACAG00000002962	ENSGALG00000016864
ENSG00000156504	ENSACAG00000012826	ENSGALG00000006108
ENSG00000196187	ENSACAG00000005883	ENSGALG00000009275
ENSG00000100596	ENSACAG00000017261	ENSGALG00000031928
ENSG00000147650	ENSACAG00000009840	ENSGALG00000033630
ENSG00000091136	ENSACAG00000004184	ENSGALG00000007905
ENSG00000172216	ENSACAG00000015567	ENSGALG00000008014
ENSG00000162702	ENSACAG00000006286	ENSGALG00000017376
ENSG00000103202	ENSACAG00000028873	ENSGALG00000002688
ENSG00000168333	ENSACAG00000028311	ENSGALG00000039536
ENSG00000157778	ENSACAG00000011533	ENSGALG00000004203
ENSG00000170836	ENSACAG00000015320	ENSGALG00000035610
ENSG00000161204	ENSACAG00000008976	ENSGALG00000008480
ENSG00000160410	ENSACAG00000003678	ENSGALG00000041384
ENSG00000198643	ENSACAG00000011383	ENSGALG00000007152
ENSG00000118096	ENSACAG00000006970	ENSGALG00000007438
ENSG00000143850	ENSACAG00000007602	ENSGALG00000038399
ENSG00000075413	ENSACAG00000000652	ENSGALG00000011505
ENSG00000184009	ENSACAG00000015238	ENSGALG00000028749
ENSG00000183576	ENSACAG00000013052	ENSGALG00000034802
ENSG00000119392	ENSACAG00000008564	ENSGALG00000004738
ENSG00000173818	ENSACAG00000015645	ENSGALG00000006963
ENSG00000148331	ENSACAG00000008313	ENSGALG00000004378
ENSG00000184557	ENSACAG00000016701	ENSGALG00000027786
ENSG00000154096	ENSACAG00000029031	ENSGALG00000006751
ENSG00000112773	ENSACAG00000017341	ENSGALG00000035903
ENSG00000130347	ENSACAG00000005683	ENSGALG00000015343
ENSG00000072134	ENSACAG00000008479	ENSGALG00000035919
ENSG00000186094	ENSACAG00000028425	ENSGALG00000036909
ENSG00000170561	ENSACAG00000000694	ENSGALG00000013193
ENSG00000145331	ENSACAG00000012162	ENSGALG00000012264
ENSG00000170606	ENSACAG00000013092	ENSGALG00000040882
ENSG00000112305	ENSACAG00000008477	ENSGALG00000015959
ENSG00000072609	ENSACAG00000007655	ENSGALG00000002180
ENSG00000165617	ENSACAG00000014812	ENSGALG00000012023
ENSG00000136504	ENSACAG00000005025	ENSGALG00000009944
ENSG00000072364	ENSACAG00000022605	ENSGALG00000030147
ENSG00000166025	ENSACAG00000014015	ENSGALG00000017208
ENSG00000141741	ENSACAG00000003485	ENSGALG00000026328
ENSG00000144579	ENSACAG00000001954	ENSGALG00000027768
ENSG00000161395	ENSACAG00000003751	ENSGALG00000022030
ENSG00000070731	ENSACAG00000008411	ENSGALG00000001883
ENSG00000151176	ENSACAG00000004930	ENSGALG00000008319
ENSG00000162341	ENSACAG00000015933	ENSGALG00000007550
ENSG00000176170	ENSACAG00000008270	ENSGALG00000023541
ENSG00000170677	ENSACAG00000011568	ENSGALG00000013731
ENSG00000035403	ENSACAG00000008935	ENSGALG00000005079
ENSG00000198807	ENSACAG00000001481	ENSGALG00000010114
ENSG00000121067	ENSACAG00000004879	ENSGALG00000009939
ENSG00000125878	ENSACAG00000011172	ENSGALG00000026276
ENSG00000026652	ENSACAG00000002997	ENSGALG00000011571
ENSG00000114120	ENSACAG00000013996	ENSGALG00000005283
ENSG00000162368	ENSACAG00000005891	ENSGALG00000010481
ENSG00000128285	ENSACAG00000023635	ENSGALG00000019736
ENSG00000197102	ENSACAG00000000102	ENSGALG00000011330
ENSG00000177301	ENSACAG00000021005	ENSGALG00000000442
ENSG00000100297	ENSACAG00000016609	ENSGALG00000012546
ENSG00000062282	ENSACAG00000012460	ENSGALG00000040418
ENSG00000138375	ENSACAG00000004612	ENSGALG00000011475
ENSG00000100916	ENSACAG00000001583	ENSGALG00000010093
ENSG00000184716	ENSACAG00000004811	ENSGALG00000042029
ENSG00000181852	ENSACAG00000007679	ENSGALG00000032819
ENSG00000196782	ENSACAG00000002268	ENSGALG00000009809
ENSG00000183161	ENSACAG00000015133	ENSGALG00000003660
ENSG00000173801	ENSACAG00000017889	ENSGALG00000017414
ENSG00000172375	ENSACAG00000015655	ENSGALG00000034014
ENSG00000178913	ENSACAG00000008203	ENSGALG00000004999
ENSG00000140395	ENSACAG00000005963	ENSGALG00000003221
ENSG00000165953	ENSACAG00000004230	ENSGALG00000028598
ENSG00000083782	ENSACAG00000012287	ENSGALG00000011269
ENSG00000125449	ENSACAG00000006197	ENSGALG00000007961
ENSG00000188229	ENSACAG00000012869	ENSGALG00000034300
ENSG00000158555	ENSACAG00000002310	ENSGALG00000034967
ENSG00000188163	ENSACAG00000012845	ENSGALG00000045172
ENSG00000154146	ENSACAG00000025439	ENSGALG00000018942
ENSG00000010803	ENSACAG00000016962	ENSGALG00000000672
ENSG00000114251	ENSACAG00000017453	ENSGALG00000034168
ENSG00000134248	ENSACAG00000012824	ENSGALG00000000419
ENSG00000168447	ENSACAG00000000508	ENSGALG00000006202
ENSG00000145863	ENSACAG00000015043	ENSGALG00000001695
ENSG00000154143	ENSACAG00000000200	ENSGALG00000021443
ENSG00000119401	ENSACAG00000017954	ENSGALG00000034426
ENSG00000182919	ENSACAG00000014533	ENSGALG00000017219
ENSG00000106682	ENSACAG00000000612	ENSGALG00000001313
ENSG00000164134	ENSACAG00000002092	ENSGALG00000009782
ENSG00000108306	ENSACAG00000017505	ENSGALG00000001682
ENSG00000132768	ENSACAG00000014312	ENSGALG00000010089
ENSG00000161513	ENSACAG00000005719	ENSGALG00000035816
ENSG00000115844	ENSACAG00000016168	ENSGALG00000039436
ENSG00000164609	ENSACAG00000003144	ENSGALG00000034414
ENSG00000196990	ENSACAG00000024706	ENSGALG00000026179
ENSG00000172007	ENSACAG00000002227	ENSGALG00000009790
ENSG00000077348	ENSACAG00000003784	ENSGALG00000038101
ENSG00000171992	ENSACAG00000014813	ENSGALG00000027330
ENSG00000167522	ENSACAG00000017023	ENSGALG00000006222
ENSG00000132432	ENSACAG00000028607	ENSGALG00000037863
ENSG00000250317	ENSACAG00000014567	ENSGALG00000022991
ENSG00000197859	ENSACAG00000015024	ENSGALG00000002955
ENSG00000161509	ENSACAG00000005521	ENSGALG00000027415
ENSG00000060982	ENSACAG00000017352	ENSGALG00000013177
ENSG00000109066	ENSACAG00000005478	ENSGALG00000007747
ENSG00000187616	ENSACAG00000006509	ENSGALG00000021520
ENSG00000011405	ENSACAG00000000045	ENSGALG00000006121
ENSG00000164713	ENSACAG00000001948	ENSGALG00000041914
ENSG00000070614	ENSACAG00000026170	ENSGALG00000004581
ENSG00000100578	ENSACAG00000014719	ENSGALG00000012025
ENSG00000163586	ENSACAG00000008459	ENSGALG00000015937
ENSG00000100575	ENSACAG00000014715	ENSGALG00000031966
ENSG00000160326	ENSACAG00000015066	ENSGALG00000002982
ENSG00000124721	ENSACAG00000001594	ENSGALG00000010116
ENSG00000068305	ENSACAG00000009923	ENSGALG00000032366
ENSG00000215906	ENSACAG00000008419	ENSGALG00000026658
ENSG00000186710	ENSACAG00000004690	ENSGALG00000028830
ENSG00000152763	ENSACAG00000011318	ENSGALG00000045792
ENSG00000121039	ENSACAG00000014363	ENSGALG00000034346
ENSG00000167978	ENSACAG00000006912	ENSGALG00000041283
ENSG00000104412	ENSACAG00000010310	ENSGALG00000040325
ENSG00000134107	ENSACAG00000012577	ENSGALG00000008308
ENSG00000142698	ENSACAG00000021118	ENSGALG00000045736
ENSG00000167332	ENSACAG00000006881	ENSGALG00000044591
ENSG00000106268	ENSACAG00000009065	ENSGALG00000004245
ENSG00000104408	ENSACAG00000010203	ENSGALG00000037067
ENSG00000136237	ENSACAG00000014038	ENSGALG00000034024
ENSG00000071994	ENSACAG00000002531	ENSGALG00000011169
ENSG00000144028	ENSACAG00000000434	ENSGALG00000031298
ENSG00000095397	ENSACAG00000003776	ENSGALG00000038223
ENSG00000161381	ENSACAG00000003812	ENSGALG00000023881
ENSG00000108175	ENSACAG00000004256	ENSGALG00000004850
ENSG00000135577	ENSACAG00000008476	ENSGALG00000013813
ENSG00000106948	ENSACAG00000003826	ENSGALG00000037031
ENSG00000196636	ENSACAG00000014743	ENSGALG00000027620
ENSG00000161692	ENSACAG00000012578	ENSGALG00000035814
ENSG00000266472	ENSACAG00000003279	ENSGALG00000000456
ENSG00000134853	ENSACAG00000010297	ENSGALG00000013929
ENSG00000140105	ENSACAG00000013482	ENSGALG00000011228
ENSG00000075340	ENSACAG00000005866	ENSGALG00000026948
ENSG00000100605	ENSACAG00000008834	ENSGALG00000034898
ENSG00000179331	ENSACAG00000006243	ENSGALG00000017166
ENSG00000086589	ENSACAG00000014750	ENSGALG00000004555
ENSG00000100731	ENSACAG00000004825	ENSGALG00000000296
ENSG00000032444	ENSACAG00000016134	ENSGALG00000039408
ENSG00000090674	ENSACAG00000016313	ENSGALG00000034328
ENSG00000168769	ENSACAG00000008609	ENSGALG00000010592
ENSG00000170522	ENSACAG00000010235	ENSGALG00000012131
ENSG00000163050	ENSACAG00000006522	ENSGALG00000009082
ENSG00000147036	ENSACAG00000014915	ENSGALG00000016265
ENSG00000029993	ENSACAG00000013274	ENSGALG00000009071
ENSG00000145012	ENSACAG00000002871	ENSGALG00000007337
ENSG00000104490	ENSACAG00000008858	ENSGALG00000032518
ENSG00000019995	ENSACAG00000014485	ENSGALG00000031474
ENSG00000164117	ENSACAG00000005520	ENSGALG00000010764
ENSG00000105866	ENSACAG00000014193	ENSGALG00000039454
ENSG00000132780	ENSACAG00000014933	ENSGALG00000010255
ENSG00000140009	ENSACAG00000015814	ENSGALG00000011801
ENSG00000103175	ENSACAG00000008044	ENSGALG00000005503
ENSG00000186132	ENSACAG00000009484	ENSGALG00000012113
ENSG00000119655	ENSACAG00000016488	ENSGALG00000010237
ENSG00000135414	ENSACAG00000015420	ENSGALG00000036806
ENSG00000083307	ENSACAG00000008759	ENSGALG00000037687
ENSG00000182551	ENSACAG00000005935	ENSGALG00000025796
ENSG00000255529	ENSACAG00000024002	ENSGALG00000034550
ENSG00000135482	ENSACAG00000005020	ENSGALG00000037941
ENSG00000205323	ENSACAG00000015446	ENSGALG00000030342
ENSG00000134453	ENSACAG00000005418	ENSGALG00000006332
ENSG00000131477	ENSACAG00000014409	ENSGALG00000024449
ENSG00000122912	ENSACAG00000010134	ENSGALG00000004065
ENSG00000158106	ENSACAG00000001546	ENSGALG00000034337
ENSG00000114541	ENSACAG00000015389	ENSGALG00000037791
ENSG00000198589	ENSACAG00000003023	ENSGALG00000010061
ENSG00000188596	ENSACAG00000013432	ENSGALG00000011459
ENSG00000115138	ENSACAG00000011437	ENSGALG00000016600
ENSG00000102796	ENSACAG00000011958	ENSGALG00000040321
ENSG00000165898	ENSACAG00000016482	ENSGALG00000020417
ENSG00000152578	ENSACAG00000011167	ENSGALG00000038995
ENSG00000135387	ENSACAG00000013621	ENSGALG00000013532
ENSG00000164054	ENSACAG00000008923	ENSGALG00000004661
ENSG00000125266	ENSACAG00000002604	ENSGALG00000029175
ENSG00000176095	ENSACAG00000007267	ENSGALG00000002510
ENSG00000162441	ENSACAG00000013176	ENSGALG00000002616
ENSG00000184786	ENSACAG00000002791	ENSGALG00000011189
ENSG00000177105	ENSACAG00000014056	ENSGALG00000026995
ENSG00000117906	ENSACAG00000011692	ENSGALG00000039284
ENSG00000111731	ENSACAG00000017277	ENSGALG00000013210
ENSG00000157657	ENSACAG00000001132	ENSGALG00000008886
ENSG00000138400	ENSACAG00000009563	ENSGALG00000008548
ENSG00000168672	ENSACAG00000010363	ENSGALG00000041233
ENSG00000158220	ENSACAG00000009524	ENSGALG00000012092
ENSG00000188869	ENSACAG00000011113	ENSGALG00000006376
ENSG00000029153	ENSACAG00000012446	ENSGALG00000014096
ENSG00000121310	ENSACAG00000008434	ENSGALG00000010647
ENSG00000152056	ENSACAG00000004575	ENSGALG00000005171
ENSG00000180638	ENSACAG00000001193	ENSGALG00000004778
ENSG00000162129	ENSACAG00000008072	ENSGALG00000041552
ENSG00000167515	ENSACAG00000029626	ENSGALG00000006250
ENSG00000118246	ENSACAG00000009610	ENSGALG00000008529
ENSG00000158158	ENSACAG00000006409	ENSGALG00000029646
ENSG00000161813	ENSACAG00000017133	ENSGALG00000042122
ENSG00000124334	ENSACAG00000026577	ENSGALG00000006394
ENSG00000137509	ENSACAG00000001032	ENSGALG00000037521
ENSG00000167323	ENSACAG00000003506	ENSGALG00000041762
ENSG00000151812	ENSACAG00000000761	ENSGALG00000012094
ENSG00000141012	ENSACAG00000013289	ENSGALG00000039673
ENSG00000115966	ENSACAG00000011326	ENSGALG00000009287
ENSG00000182968	ENSACAG00000006346	ENSGALG00000030353
ENSG00000112081	ENSACAG00000016637	ENSGALG00000000533
ENSG00000134504	ENSACAG00000002127	ENSGALG00000015124
ENSG00000087237	ENSACAG00000008619	ENSGALG00000001234
ENSG00000134884	ENSACAG00000002592	ENSGALG00000016855
ENSG00000134571	ENSACAG00000002510	ENSGALG00000008148
ENSG00000139531	ENSACAG00000005368	ENSGALG00000035993
ENSG00000117139	ENSACAG00000005107	ENSGALG00000038948
ENSG00000146054	ENSACAG00000011919	ENSGALG00000000107
ENSG00000154080	ENSACAG00000002223	ENSGALG00000019489
ENSG00000171885	ENSACAG00000002159	ENSGALG00000015128
ENSG00000135972	ENSACAG00000011232	ENSGALG00000016794
ENSG00000146399	ENSACAG00000010569	ENSGALG00000013994
ENSG00000120662	ENSACAG00000000897	ENSGALG00000016951
ENSG00000145882	ENSACAG00000015622	ENSGALG00000040340
ENSG00000148948	ENSACAG00000000801	ENSGALG00000007948
ENSG00000184271	ENSACAG00000012248	ENSGALG00000043072
ENSG00000065548	ENSACAG00000001916	ENSGALG00000041857
ENSG00000165923	ENSACAG00000009501	ENSGALG00000029618
ENSG00000006831	ENSACAG00000000021	ENSGALG00000035533
ENSG00000106624	ENSACAG00000022067	ENSGALG00000041834
ENSG00000278619	ENSACAG00000002573	ENSGALG00000039523
ENSG00000140451	ENSACAG00000013162	ENSGALG00000009032
ENSG00000150667	ENSACAG00000014628	ENSGALG00000009624
ENSG00000142669	ENSACAG00000017773	ENSGALG00000038536
ENSG00000198881	ENSACAG00000003014	ENSGALG00000007594
ENSG00000184675	ENSACAG00000003002	ENSGALG00000007599
ENSG00000164303	ENSACAG00000002953	ENSGALG00000010645
ENSG00000178125	ENSACAG00000016443	ENSGALG00000034424
ENSG00000114316	ENSACAG00000008007	ENSGALG00000003799
ENSG00000130695	ENSACAG00000017774	ENSGALG00000042624
ENSG00000255112	ENSACAG00000001128	ENSGALG00000040746
ENSG00000021762	ENSACAG00000000070	ENSGALG00000006401
ENSG00000174953	ENSACAG00000006905	ENSGALG00000043082
ENSG00000100503	ENSACAG00000002634	ENSGALG00000012361
ENSG00000157064	ENSACAG00000005378	ENSGALG00000004642
ENSG00000189079	ENSACAG00000002402	ENSGALG00000033074
ENSG00000010810	ENSACAG00000011707	ENSGALG00000015022
ENSG00000168538	ENSACAG00000003035	ENSGALG00000010654
ENSG00000058335	ENSACAG00000015585	ENSGALG00000008262
ENSG00000069696	ENSACAG00000015076	ENSGALG00000040761
ENSG00000018408	ENSACAG00000007527	ENSGALG00000010412
ENSG00000180304	ENSACAG00000007150	ENSGALG00000036288
ENSG00000076003	ENSACAG00000001072	ENSGALG00000012348
ENSG00000067715	ENSACAG00000013826	ENSGALG00000041094
ENSG00000106086	ENSACAG00000000988	ENSGALG00000011185
ENSG00000100350	ENSACAG00000016347	ENSGALG00000012530
ENSG00000133878	ENSACAG00000000791	ENSGALG00000001633
ENSG00000140612	ENSACAG00000006554	ENSGALG00000037553
ENSG00000275074	ENSACAG00000000599	ENSGALG00000029448
ENSG00000147003	ENSACAG00000017031	ENSGALG00000029168
ENSG00000135902	ENSACAG00000010984	ENSGALG00000007899
ENSG00000102078	ENSACAG00000008749	ENSGALG00000004063
ENSG00000114544	ENSACAG00000013923	ENSGALG00000034289
ENSG00000088992	ENSACAG00000016473	ENSGALG00000008206
ENSG00000146904	ENSACAG00000007222	ENSGALG00000014687
ENSG00000089091	ENSACAG00000014268	ENSGALG00000008731
ENSG00000048545	ENSACAG00000006019	ENSGALG00000001431
ENSG00000108591	ENSACAG00000009705	ENSGALG00000004953
ENSG00000091542	ENSACAG00000009646	ENSGALG00000043693
ENSG00000171094	ENSACAG00000008958	ENSGALG00000009034
ENSG00000151790	ENSACAG00000016880	ENSGALG00000035207
ENSG00000151090	ENSACAG00000011465	ENSGALG00000011294
ENSG00000240857	ENSACAG00000007088	ENSGALG00000019873
ENSG00000204175	ENSACAG00000014929	ENSGALG00000002048
ENSG00000143882	ENSACAG00000012893	ENSGALG00000016446
ENSG00000124227	ENSACAG00000014504	ENSGALG00000007624
ENSG00000146842	ENSACAG00000001271	ENSGALG00000008036
ENSG00000240230	ENSACAG00000028662	ENSGALG00000027698
ENSG00000011295	ENSACAG00000014927	ENSGALG00000004416
ENSG00000168374	ENSACAG00000002890	ENSGALG00000005622
ENSG00000148688	ENSACAG00000007996	ENSGALG00000006486
ENSG00000073169	ENSACAG00000002256	ENSGALG00000038467
ENSG00000111605	ENSACAG00000004381	ENSGALG00000019355
ENSG00000124532	ENSACAG00000002829	ENSGALG00000040084
ENSG00000169398	ENSACAG00000000203	ENSGALG00000031741
ENSG00000185798	ENSACAG00000016299	ENSGALG00000006395
ENSG00000156928	ENSACAG00000013606	ENSGALG00000010954
ENSG00000151348	ENSACAG00000014199	ENSGALG00000031542
ENSG00000203877	ENSACAG00000029363	ENSGALG00000015845
ENSG00000065970	ENSACAG00000011293	ENSGALG00000014329
ENSG00000099795	ENSACAG00000017055	ENSGALG00000038714
ENSG00000176890	ENSACAG00000008456	ENSGALG00000014897
ENSG00000133121	ENSACAG00000004137	ENSGALG00000017065
ENSG00000122033	ENSACAG00000003250	ENSGALG00000017097
ENSG00000102218	ENSACAG00000012096	ENSGALG00000016728
ENSG00000187605	ENSACAG00000001632	ENSGALG00000037860
ENSG00000125351	ENSACAG00000003625	ENSGALG00000008618
ENSG00000156170	ENSACAG00000004105	ENSGALG00000040366
ENSG00000163913	ENSACAG00000014304	ENSGALG00000008452
ENSG00000125375	ENSACAG00000001781	ENSGALG00000012287
[truncated: 8,393 more rows]
