# Supplementary material for: Conserved microRNA targeting reveals preexisting gene dosage sensitivities that shaped amniote sex chromosome evolution
Source: Genome Res. 2018 Apr;28(4):474–83. doi: 10.1101/gr.230433.117 (PMC5880238; doi:10.1101/gr.230433.117)
Supplement: Supplemental Material [file supp_gr.230433.117_Supplemental_Code.zip › Naqvi17-code-master/README.md]

# Naqvi17-code
generate_tscan_kmers.py takes miRNA family seed sequences as input, and shuffles them, providing a specified number of shuffled sequences per miRNA family. In the manuscript, 6 shuffled 7mers per true seed were used

count_targetscan70_cons_output.py takes the output of targetscan_70.pl (available from the TargetScan website) as input, and counts gene-miRNA interactions with target sites conserved between human and a specified species

plot_transitions.py takes a basewise 3'UTR branch length file (provided as bls_big_outfile.txt) and a desired transcript, segments the transcript, and plots the output. Segmented UTRs for all 3'UTRs in bls_big_outfile.txt are provided in big_transitions.txt. Adapted from code in: https://github.com/kslin/targetscan/blob/master/conservation/bls_helpers.py

XZlogisticRegression.R reads Supplemental Tables 3 and 4 (convert to .txt first) and peforms multinomial or binomial logistic regression with or without Pct score or human pHI as a predictor of evolutionary class, using Aikake's Information Criterion (AIC) to assess model fit.

ChickenHumanLizardSexDiff.R reads in gene count and abundance files along with sample info (provided in this folder), and uses limma/voom to calculate chicken male/female ratios (normalized to ancestral human and anolis male/female ratios) in heart, liver, kidney, and brain
