# Supplementary material for: Conserved microRNA targeting reveals preexisting gene dosage sensitivities that shaped amniote sex chromosome evolution
Source: Genome Res. 2018 Apr;28(4):474–83. doi: 10.1101/gr.230433.117 (PMC5880238; doi:10.1101/gr.230433.117)
Supplement: Supplemental Material [file supp_gr.230433.117_Supplemental_Code.zip › Naqvi17-code-master/XZlogisticRegression.R]

# reads in Supplemental Table 3 or 4 (in txt format), and fits multinomial or binomial logistic regression models to X- or Z-linked genes, with or without 
# Pct score or pHI as a predictor
library(nnet)
ancX_forlogit = read.table("PATH_TO_SUPPTABLE_S3",sep="\t",fill=TRUE,header = TRUE,stringsAsFactors = FALSE)
ancX_forlogit$evo_class = NA
ancX_forlogit[which(ancX_forlogit$Gene %in% subset(ancX_forlogit,Human.Y==TRUE)$Gene),"evo_class"] = "XY"
ancX_forlogit[which(ancX_forlogit$Gene %in% subset(ancX_forlogit,(Human.Y==FALSE)&(XCI.status..Balaton.2016. =="I"))$Gene),"evo_class"] = "I"
ancX_forlogit[which(ancX_forlogit$Gene %in% subset(ancX_forlogit,(Human.Y==FALSE)&(XCI.status..Balaton.2016.  %in% c("E","VE")))$Gene),"evo_class"] = "E"
ancX_forlogit$evo_class = as.factor(ancX_forlogit$evo_class)
mn_x_nomir = multinom(evo_class~Haploinsufficiency.probability+Human.expression.breadth+Human.mouse.dN.dS,data=na.omit(ancX_forlogit[,c("evo_class","Haploinsufficiency.probability","Human.expression.breadth","Mean.Pct","Human.mouse.dN.dS")]))
mn_x_pctmir = multinom(evo_class~Haploinsufficiency.probability+Human.expression.breadth+Human.mouse.dN.dS+Mean.Pct,data=na.omit(ancX_forlogit[,c("evo_class","Haploinsufficiency.probability","Human.expression.breadth","Mean.Pct","Human.mouse.dN.dS")]))
mn_x_nophi = multinom(evo_class~Human.expression.breadth+Human.mouse.dN.dS+Mean.Pct,data=na.omit(ancX_forlogit[,c("evo_class","Haploinsufficiency.probability","Human.expression.breadth","Mean.Pct","Human.mouse.dN.dS")]))

ancZ_forlogit = read.table("PATH_TO_SUPPTABLE_S4",sep="\t",fill=TRUE,header = TRUE,stringsAsFactors = FALSE)
ancZ_forlogit$evo_class = NA
ancZ_forlogit[which(ancZ_forlogit$Gene %in% subset(ancZ_forlogit,chicken.W=="Y")$Gene),"evo_class"] = "ZW"
ancZ_forlogit[which(ancZ_forlogit$Gene %in% subset(ancZ_forlogit,chicken.W=="N")$Gene),"evo_class"] = "AncZ"
mn_z_nomir = multinom(evo_class~Haploinsufficiency.probability+Human.expression.breadth+Chicken.flycatcher.dN.dS,data=na.omit(ancZ_forlogit[,c("evo_class","Haploinsufficiency.probability","Human.expression.breadth","Mean.Pct","Chicken.flycatcher.dN.dS")]))
mn_z_pctmir = multinom(evo_class~Haploinsufficiency.probability+Human.expression.breadth+Chicken.flycatcher.dN.dS+Mean.Pct,data=na.omit(ancZ_forlogit[,c("evo_class","Haploinsufficiency.probability","Human.expression.breadth","Mean.Pct","Chicken.flycatcher.dN.dS")]))
mn_z_nophi = multinom(evo_class~Human.expression.breadth+Chicken.flycatcher.dN.dS+Mean.Pct,data=na.omit(ancZ_forlogit[,c("evo_class","Haploinsufficiency.probability","Human.expression.breadth","Mean.Pct","Chicken.flycatcher.dN.dS")]))
