# Supplementary material for: Conserved microRNA targeting reveals preexisting gene dosage sensitivities that shaped amniote sex chromosome evolution
Source: Genome Res. 2018 Apr;28(4):474–83. doi: 10.1101/gr.230433.117 (PMC5880238; doi:10.1101/gr.230433.117)
Supplement: Supplemental Material [file supp_gr.230433.117_Supplemental_Table_S5.txt]

Legend: Pct scores, both with and without normalization for within-UTR conservation, for all gene-miRNA interactions
Gene	miRNA seed	miRNA family	Pct	within-UTR conservation bias	Pct / within-UTR conservation bias
A1BG	AACACUG	hsa-miR-141-3p	0	0.838521090045459	0
A1BG	AAUACUG	hsa-miR-200b-3p	0	1.11480831333541	0
A1BG	ACCCUGU	hsa-miR-10a-5p	0	0.943668635994604	0
A1BG	AGUGGUU	hsa-miR-140-5p	0	1.11480831333541	0
A1BG	CACAGUG	hsa-miR-128-3p	0	0.275816938514797	0
A1BG	CCCUGAG	hsa-miR-125b-5p	0.001	1.00966076738626	0.000990431670023912
A1BG	GAGGUAG	hsa-let-7c-5p	0	1.11480831333541	0
A1BG	GCAGCAU	hsa-miR-103a-3p	0	1.11480831333541	0
A1BG	GCCUGUC	hsa-miR-214-5p	0	0.904513221437117	0
A1BG	GGAAGAC	hsa-miR-7-5p	0	1.02335604575455	0
A1BG	GGCAGUG	hsa-miR-34c-5p	0	1.11480831333541	0
A1BG	GGCUCAG	hsa-miR-24-3p	0	0.904513221437117	0
A1BG	UCACAUU	hsa-miR-23a-3p	0	2.30277842469728	0
A1BG	UGUGCUU	hsa-miR-218-5p	0	1.53765369167554	0
A1CF	AAAGUGC	hsa-miR-106b-5p	0	0.917042859193084	0
A1CF	AACACUG	hsa-miR-141-3p	0	1.04806933405729	0
A1CF	AACCUGG	hsa-miR-490-3p	0.068	0.917042859193084	0.0741513870571261
A1CF	AAGGUGC	hsa-miR-18a-5p	0.002	0.986055038972117	0.00202828434616068
A1CF	AAGUGCU	hsa-miR-520e	0.821	1.20851447331542	0.67934643575073
A1CF	AAUACUG	hsa-miR-429	0.91	0.996227590818664	0.913445891668384
A1CF	AAUCUCA	hsa-miR-216a-5p	0	0.896786710501575	0
A1CF	AAUCUCU	hsa-miR-216b-5p	0	0.896786710501575	0
A1CF	ACUGCAU	hsa-miR-217	0	0.607303674491347	0
A1CF	ACUGGCC	hsa-miR-193a-3p	0	0.555461931252717	0
A1CF	AGCACCA	hsa-miR-29a-3p	0	1.09991107729592	0
A1CF	AGCAGCA	hsa-miR-497-5p	0.468	1.06736107367778	0.438464556691601
A1CF	AGCAGCG	hsa-miR-503-5p	0.211	1.06736107367778	0.197683806542581
A1CF	AGCUGCC	hsa-miR-22-3p	0.11	1.09991107729592	0.100008084535733
A1CF	AGGUAGU	hsa-miR-196a-5p	0.007	1.03481107005964	0.00676451982640325
A1CF	AUAAAGU	hsa-miR-142-5p	0.04	0.996227590818664	0.0401514677656432
A1CF	AUGGCUU	hsa-miR-135a-5p	0	0.505741491094173	0
A1CF	AUUGCAC	hsa-miR-25-3p	0	1.52024223612926	0
A1CF	CACAGUG	hsa-miR-128-3p	0.292	1.01860504259026	0.286666556506985
A1CF	CACCUCC	hsa-miR-1306-5p	0	0.896786710501575	0
A1CF	CAGUAGU	hsa-miR-199a-3p	0	1.06449834434488	0
A1CF	CCAGCAU	hsa-miR-338-3p	0	0.114696271686771	0
A1CF	CCAGUGU	hsa-miR-199a-5p	0.072	1.25823491347396	0.0572230187137387
A1CF	CCUUGGC	hsa-miR-212-5p	0	0.555461931252717	0
A1CF	CUACAGU	hsa-miR-139-5p	0.037	0.937299007884594	0.0394751298025013
A1CF	CUCCCAA	hsa-miR-150-5p	0	0.896786710501575	0
A1CF	CUUUGGU	hsa-miR-9-5p	0.358	0.996227590818664	0.359355636502507
A1CF	GAGAACU	hsa-miR-146a-5p	0.082	0.896786710501575	0.0914375726577585
A1CF	GAGAUGA	hsa-miR-143-3p	0.028	1.04806933405729	0.0267157897766231
A1CF	GAGGUAG	hsa-let-7d-5p	0.279	0.996227590818664	0.280056487665362
A1CF	GAUAUGU	hsa-miR-190b	0	0.996227590818664	0
A1CF	GAUUGUC	hsa-miR-219a-5p	0	1.04806933405729	0
A1CF	GCAGCAU	hsa-miR-103a-3p	0.36	1.03481107005964	0.347889591072167
A1CF	GGAAGAC	hsa-miR-7-5p	0.103	1.09991107729592	0.093643933701641
A1CF	GGAAUGU	hsa-miR-1-3p	0	0.946507150660119	0
A1CF	GGAGUGU	hsa-miR-122-5p	0	0.555461931252717	0
A1CF	GGCAAGA	hsa-miR-31-5p	0.03	0.996227590818664	0.0301136008242324
A1CF	GGCAGUG	hsa-miR-34a-5p	0	1.09991107729592	0
A1CF	GGCUCAG	hsa-miR-24-3p	0	0.114696271686771	0
A1CF	GGGUCUU	hsa-miR-193a-5p	0	0.114696271686771	0
A1CF	GUAAACA	hsa-miR-30e-5p	0.917	0.966763299351629	0.948525870412124
A1CF	GUAACAG	hsa-miR-194-5p	0	0.996227590818664	0
A1CF	UAAGACU	hsa-miR-499a-5p	0	1.01860504259026	0
A1CF	UAUUGCU	hsa-miR-137	0	1.52024223612926	0
A1CF	UCACAGU	hsa-miR-27a-3p	0.192	0.937299007884594	0.20484391681298
A1CF	UCACAUU	hsa-miR-23a-3p	0.126	1.52024223612926	0.0828815283548579
A1CF	UCCAGUU	hsa-miR-145-5p	0.023	0.996227590818664	0.0230870939652449
A1CF	UCCCUUU	hsa-miR-204-5p	0	1.09991107729592	0
A1CF	UGACAUC	hsa-miR-489-3p	0	1.03481107005964	0
A1CF	UGCAUAG	hsa-miR-153-3p	0.005	1.03503405287784	0.0048307589359962
A1CF	UGCAUUG	hsa-miR-33a-5p	0	1.04806933405729	0
A1CF	UUGGCAA	hsa-miR-182-5p	0.343	1.01551933043915	0.337758218597053
A1CF	UUGGCAC	hsa-miR-1271-5p	0.138	1.01551933043915	0.135891061709602
A1CF	UUUUUGC	hsa-miR-129-5p	0.086	0.896786710501575	0.095897942055698
A2M	CCUUCAU	hsa-miR-205-5p	0.002	0.923739146502136	0.00216511339545723
A2ML1	AAAGUGC	hsa-miR-106a-5p	0	0.46395017812315	0
A2ML1	AAGUGCU	hsa-miR-302a-3p	0	0.46395017812315	0
A2ML1	AAUCUCA	hsa-miR-216a-5p	0	0.46395017812315	0
A2ML1	AGGUAGU	hsa-miR-196a-5p	0	2.87716259278508	0
A2ML1	CACCUCC	hsa-miR-1306-5p	0	0.46395017812315	0
A2ML1	CCAGUGU	hsa-miR-199a-5p	0	0.46395017812315	0
A2ML1	CCUUGGC	hsa-miR-212-5p	0	0.46395017812315	0
A2ML1	GAUUGUC	hsa-miR-219a-5p	0	2.87716259278508	0
A2ML1	GGAAGAC	hsa-miR-7-5p	0	2.87716259278508	0
A2ML1	GGAGUGU	hsa-miR-122-5p	0	0.46395017812315	0
A2ML1	GGGUCUU	hsa-miR-193a-5p	0	0.46395017812315	0
A2ML1	UCACAUU	hsa-miR-23a-3p	0.042	3.01823977913869	0.0139153954203021
A2ML1	UCCCUUU	hsa-miR-204-5p	0	3.01823977913869	0
A2ML1	UCCUAUG	hsa-miR-202-5p	0	2.87716259278508	0
A2ML1	UUUUUGC	hsa-miR-129-5p	0	0.46395017812315	0
A2M	UUUUUGC	hsa-miR-129-5p	0	0.923739146502136	0
A4GALT	AGCACCA	hsa-miR-29a-3p	0	0.912584422433456	0
A4GALT	CCCUGAG	hsa-miR-125a-5p	0.001	0.912584422433456	0.00109578903103939
A4GALT	GCCUGUC	hsa-miR-214-5p	0	0.912584422433456	0
A4GALT	GGGUCUU	hsa-miR-193a-5p	0	0.912584422433456	0
A4GALT	UGACCUA	hsa-miR-215-5p	0	0.912584422433456	0
A4GNT	AGCAGCA	hsa-miR-424-5p	0.448	1.00000000300538	0.44799999865359
A4GNT	AGCUGCC	hsa-miR-22-3p	0.079	1.00000000300538	0.0789999997625751
A4GNT	AGUGCAA	hsa-miR-130b-3p	0	1.00000000300538	0
A4GNT	CAGUGCA	hsa-miR-148a-3p	0	1.00000000300538	0
A4GNT	GCAGCAU	hsa-miR-103a-3p	0.002	1.00000000300538	0.00199999999398924
A4GNT	GCUACAU	hsa-miR-221-3p	0.081	1.00000000300538	0.0809999997565644
AACS	AGCACCA	hsa-miR-29a-3p	0	0.888801537331425	0
AACS	AGCAGCA	hsa-miR-497-5p	0	0.888801537331425	0
AACS	AGCAGCG	hsa-miR-503-5p	0	0.888801537331425	0
AACS	AUGACAC	hsa-miR-425-5p	0.087	0.888801537331425	0.0978846191706784
AACS	AUUGCAC	hsa-miR-363-3p	0.388	1.24467977959236	0.311726764073465
AACS	CACAGUG	hsa-miR-128-3p	0	0.888801537331425	0
AACS	CAGUGCA	hsa-miR-148b-3p	0.028	1.16159846631787	0.0241047150214967
AACS	CCCUGAG	hsa-miR-125b-5p	0.082	0.888801537331425	0.0922590663447773
AACS	CCUUGGC	hsa-miR-212-5p	0	0.888801537331425	0
AACS	GAGAUGA	hsa-miR-143-3p	0	0.888801537331425	0
AACS	GGAAGAC	hsa-miR-7-5p	0	1.16159846631787	0
AACS	GGAGUGU	hsa-miR-122-5p	0	0.888801537331425	0
AACS	GGCUCAG	hsa-miR-24-3p	0	0.888801537331425	0
AACS	GUGCAAA	hsa-miR-19a-3p	0	0.888801537331425	0
AACS	UAUUGCU	hsa-miR-137	0.721	1.6005580218533	0.450467893169626
AACS	UCACAGU	hsa-miR-27a-3p	0	0.888801537331425	0
AACS	UCACAUU	hsa-miR-23c	0	0.888801537331425	0
AACS	UGCAUAG	hsa-miR-153-3p	0	1.6005580218533	0
AACS	UGCAUUG	hsa-miR-33a-5p	0	0.888801537331425	0
AACS	UGUGCUU	hsa-miR-218-5p	0.562	1.6005580218533	0.351127539474799
AADAC	AAAGUGC	hsa-miR-519d-3p	0	1.25983091058627	0
AADAC	AACACUG	hsa-miR-141-3p	0	1.25983091058627	0
AADAC	AACAGUC	hsa-miR-132-3p	0.002	1.25983091058627	0.00158751462850621
AADAC	AACCGUU	hsa-miR-451a	0	0.133721026490411	0
AADAC	AAUCUCA	hsa-miR-216a-5p	0	1.25983091058627	0
AADAC	AUAAAGU	hsa-miR-142-5p	0.001	1.25983091058627	0.000793757314253104
AADAC	AUGACAC	hsa-miR-425-5p	0	0.133721026490411	0
AADAC	CACAGUG	hsa-miR-128-3p	0	1.25983091058627	0
AADAC	CCCUGAG	hsa-miR-125b-5p	0	1.25983091058627	0
AADAC	CUUUGGU	hsa-miR-9-5p	0	1.25983091058627	0
AADAC	GAGAACU	hsa-miR-146a-5p	0.001	0.133721026490411	0.00747825548640779
AADAC	GCCUGUC	hsa-miR-214-5p	0	1.25983091058627	0
AADAC	GCUACAU	hsa-miR-222-3p	0	2.16514849548797	0
AADACL2	GCUACAU	hsa-miR-221-3p	0	1.00000001017353	0
AADACL3	AAAGUGC	hsa-miR-519d-3p	0	1.08606607879013	0
AADACL3	AACCUGG	hsa-miR-490-3p	0	1.08606607879013	0
AADACL3	AAGUGCU	hsa-miR-372-3p	0.002	1.08606607879013	0.00184150857766222
AADACL3	ACAUUCA	hsa-miR-181a-5p	0.017	1.08606607879013	0.0156528229101289
AADACL3	ACCCUGU	hsa-miR-10a-5p	0	1.08606607879013	0
AADACL3	ACUGCAU	hsa-miR-217	0	0.072375052577982	0
AADACL3	ACUGGCC	hsa-miR-193a-3p	0	1.08606607879013	0
AADACL3	AGCACCA	hsa-miR-29a-3p	0	1.08606607879013	0
AADACL3	AGCUGCC	hsa-miR-22-3p	0.099	1.08606607879013	0.0911546745942801
AADACL3	AGUGGUU	hsa-miR-140-5p	0.003	1.08606607879013	0.00276226286649334
AADACL3	AUUGCAC	hsa-miR-367-3p	0	0.579220565684056	0
AADACL3	CACCUCC	hsa-miR-1306-5p	0	1.08606607879013	0
AADACL3	CAGUGCA	hsa-miR-148a-3p	0.006	1.08606607879013	0.00552452573298667
AADACL3	CCAGUGU	hsa-miR-199a-5p	0.049	1.08606607879013	0.0451169601527245
AADACL3	CCUUCAU	hsa-miR-205-5p	0	1.08606607879013	0
AADACL3	CCUUGGC	hsa-miR-212-5p	0	1.08606607879013	0
AADACL3	CUCCCAA	hsa-miR-150-5p	0	1.08606607879013	0
AADACL3	CUUUGGU	hsa-miR-9-5p	0	0.579220565684056	0
AADACL3	GAGAACU	hsa-miR-146a-5p	0.002	0.579220565684056	0.00345291607116542
AADACL3	GAUUGUC	hsa-miR-219a-5p	0	0.072375052577982	0
AADACL3	GCAGCAU	hsa-miR-103a-3p	0	0.579220565684056	0
AADACL3	GCUGGUG	hsa-miR-138-5p	0.086	1.08606607879013	0.0791848688394756
AADACL3	GGAAGAC	hsa-miR-7-5p	0	1.08606607879013	0
AADACL3	GGAAUGU	hsa-miR-206	0	0.579220565684056	0
AADACL3	GGCAAGA	hsa-miR-31-5p	0	0.579220565684056	0
AADACL3	GGCUCAG	hsa-miR-24-3p	0.028	0.072375052577982	0.386873639502103
AADACL3	GGGUCUU	hsa-miR-193a-5p	0	1.08606607879013	0
AADACL3	GUAACAG	hsa-miR-194-5p	0	0.072375052577982	0
AADACL3	GUGCAAA	hsa-miR-19a-3p	0	0.579220565684056	0
AADACL3	UAAUGCU	hsa-miR-155-5p	0	0.072375052577982	0
AADACL3	UAUUGCU	hsa-miR-137	0	0.072375052577982	0
AADACL3	UCACAGU	hsa-miR-27a-3p	0	1.08606607879013	0
AADACL3	UCCCUUU	hsa-miR-204-5p	0	1.08606607879013	0
AADACL3	UCCUAUG	hsa-miR-202-5p	0	1.08606607879013	0
AADACL3	UGACAUC	hsa-miR-489-3p	0.147	1.08606607879013	0.135350880458173
AADACL3	UGACCUA	hsa-miR-215-5p	0	1.08606607879013	0
AADACL3	UGCAUUG	hsa-miR-33a-5p	0	1.08606607879013	0
AADACL3	UGUGCUU	hsa-miR-218-5p	0	1.08606607879013	0
AADACL3	UUUUUGC	hsa-miR-129-5p	0	1.08606607879013	0
AADACL4	AGCACCA	hsa-miR-29a-3p	0	0.999999996558429	0
AADACL4	AGCUGCC	hsa-miR-22-3p	0.007	0.999999996558429	0.007000000024091
AADACL4	AGCUUAU	hsa-miR-21-5p	0.032	0.999999996558429	0.0320000001101303
AADACL4	CCAGCAU	hsa-miR-338-3p	0	0.999999996558429	0
AADACL4	GGAAUGU	hsa-miR-1-3p	0	0.999999996558429	0
AADAC	UCACAUU	hsa-miR-23c	0.01	1.25983091058627	0.00793757314253104
AADAC	UGACAUC	hsa-miR-489-3p	0.271	1.25983091058627	0.215108232162591
AADAC	UGCAUAG	hsa-miR-153-3p	0	0.133721026490411	0
AADAC	UUGGCAC	hsa-miR-1271-5p	0	1.25983091058627	0
AADAT	AAAGUGC	hsa-miR-20a-5p	0	0.195047722820836	0
AADAT	AAGUGCU	hsa-miR-372-3p	0	0.195047722820836	0
AADAT	AAUCUCA	hsa-miR-216a-5p	0	1.12875807066453	0
AADAT	ACUGCAU	hsa-miR-217	0	0.195047722820836	0
AADAT	AGCAGCA	hsa-miR-15a-5p	0.011	1.00000000438382	0.010999999951778
AADAT	AGCUUAU	hsa-miR-21-5p	0.006	0.195047722820836	0.030761702383531
AADAT	CCAGUGU	hsa-miR-199a-5p	0.012	1.12875807066453	0.0106311532221739
AADAT	CUCCCAA	hsa-miR-150-5p	0	0.195047722820836	0
AADAT	GCAGCAU	hsa-miR-103a-3p	0	1.00000000438382	0
AADAT	GGGUCUU	hsa-miR-193a-5p	0	0.195047722820836	0
AADAT	UUUUUGC	hsa-miR-129-5p	0.074	1.12875807066453	0.0655587782034056
AAED1	AACACUG	hsa-miR-200a-3p	0	1.96179378931681	0
AAED1	AACAGUC	hsa-miR-132-3p	0.002	1.96179378931681	0.00101947514101189
AAED1	AAGGUGC	hsa-miR-18a-5p	0.09	0.998049446757024	0.0901758928802959
AAED1	AAUCUCA	hsa-miR-216a-5p	0	0.356373726327939	0
AAED1	AAUCUCU	hsa-miR-216b-5p	0	0.356373726327939	0
AAED1	ACUGGCC	hsa-miR-193a-3p	0	1.96179378931681	0
AAED1	AGCUUAU	hsa-miR-21-5p	0	1.96179378931681	0
AAED1	AUUGCAC	hsa-miR-363-3p	0	0.195339415262588	0
AAED1	CACAGUG	hsa-miR-128-3p	0	0.0853958478495743	0
AAED1	CACCUCC	hsa-miR-1306-5p	0	2.22041118191849	0
AAED1	CCAGCAU	hsa-miR-338-3p	0.154	1.96179378931681	0.0784995858579153
AAED1	CUCCCAA	hsa-miR-150-5p	0	2.00524083161051	0
AAED1	CUGGCUG	hsa-miR-3064-5p	0.004	1.02359481858319	0.00390779625627315
AAED1	GAGGUAG	hsa-let-7d-5p	0	0.0293701342243368	0
AAED1	GCCUGUC	hsa-miR-214-5p	0	0.0853958478495743	0
AAED1	GGCUCAG	hsa-miR-24-3p	0	0.195339415262588	0
AAED1	GUGCAAA	hsa-miR-19a-3p	0	0.356373726327939	0
AAED1	UCACAUU	hsa-miR-23a-3p	0.108	1.96179378931681	0.0550516576146419
AAED1	UCCAGUU	hsa-miR-145-5p	0	1.96179378931681	0
AAED1	UCCCUUU	hsa-miR-204-5p	0	1.96179378931681	0
AAED1	UUUUUGC	hsa-miR-129-5p	0	2.09110248561765	0
AAGAB	AACACUG	hsa-miR-141-3p	0.032	1.05870435225569	0.0302256243037259
AAGAB	AAGGUGC	hsa-miR-18a-5p	0.024	1.04736194141856	0.0229147146281581
AAGAB	AAUGCCC	hsa-miR-365a-3p	0.107	1.04736194141856	0.102161436050538
AAGAB	AGCAGCA	hsa-miR-16-5p	0.044	1.04736194141856	0.0420103101516232
AAGAB	AGCUGCC	hsa-miR-22-3p	0.213	1.04736194141856	0.203368092324903
AAGAB	AGGUAGU	hsa-miR-196b-5p	0.008	0.975945730706849	0.00819717710554032
AAGAB	AUGUGCC	hsa-miR-455-5p	0	1.04736194141856	0
AAGAB	CACAGUG	hsa-miR-128-3p	0	0.919419254124955	0
AAGAB	CACCUCC	hsa-miR-1306-5p	0.095	1.05870435225569	0.0897323221516863
AAGAB	CAGUAGU	hsa-miR-199a-3p	0	1.04736194141856	0
AAGAB	CCAGCAU	hsa-miR-338-3p	0	1.05870435225569	0
AAGAB	CCAGUGU	hsa-miR-199a-5p	0.037	0.904529519995136	0.0409052432033384
AAGAB	CCUUCAU	hsa-miR-205-5p	0	1.05870435225569	0
AAGAB	CUCCCAA	hsa-miR-150-5p	0	1.04736194141856	0
AAGAB	CUGGCUG	hsa-miR-3064-5p	0.183	1.05303314683713	0.173783703342726
AAGAB	CUUUGGU	hsa-miR-9-5p	0	1.04736194141856	0
AAGAB	GAGAACU	hsa-miR-146a-5p	0.079	1.04736194141856	0.0754276023176871
AAGAB	GAUAUGU	hsa-miR-190a-5p	0	0.780134155994219	0
AAGAB	GCUGGUG	hsa-miR-138-5p	0.031	0.842331837994678	0.0368025979806261
AAGAB	GGAAGAC	hsa-miR-7-5p	0	1.04736194141856	0
AAGAB	GGCAGUG	hsa-miR-449b-5p	0.199	1.04736194141856	0.190001175458478
AAGAB	GUAACAG	hsa-miR-194-5p	0	1.05870435225569	0
AAGAB	GUGCAAA	hsa-miR-19a-3p	0	1.04736194141856	0
AAGAB	UCACAGU	hsa-miR-27a-3p	0.412	0.919419254124955	0.448108953724398
AAGAB	UCACAUU	hsa-miR-23c	0.174	1.04736194141856	0.166131681054146
AAGAB	UCCCUUU	hsa-miR-204-5p	0	1.05870435225569	0
AAGAB	UGCAUAG	hsa-miR-153-3p	0	1.05870435225569	0
AAGAB	UGUGCGG	hsa-miR-147b	0	0.780134155994219	0
AAGAB	UUGGCAA	hsa-miR-182-5p	0.003	1.04736194141856	0.00286433932851976
AAGAB	UUGGCAC	hsa-miR-96-5p	0.003	1.04736194141856	0.00286433932851976
AAGAB	UUUUUGC	hsa-miR-129-5p	0	1.05303314683713	0
AAK1	AAAGUGC	hsa-miR-93-5p	0.995	0.980571974188449	1.01471388759962
AAK1	AACACUG	hsa-miR-141-3p	0.154	0.951188244090823	0.161902757899619
AAK1	AACAGUC	hsa-miR-212-3p	0.053	0.980571974188449	0.0540500864751559
AAK1	AACCUGG	hsa-miR-490-3p	0.005	0.980571974188449	0.00509906476180716
AAK1	AAGGUGC	hsa-miR-18a-5p	0.046	0.921804513993198	0.0499021205708041
AAK1	AAGUGCU	hsa-miR-372-3p	0.763	1.09893378586127	0.694309347675585
AAK1	AAUACUG	hsa-miR-200b-3p	0.73	0.996345120699722	0.732677849104464
AAK1	AAUCUCU	hsa-miR-216b-5p	0	0.87291874201478	0
AAK1	ACAGUAU	hsa-miR-144-3p	0	0.150456456794267	0
AAK1	ACAUUCA	hsa-miR-181a-5p	0.749	1.21729559753409	0.615298372488382
AAK1	ACCCUGU	hsa-miR-10b-5p	0.648	0.996345120699722	0.650377049616017
AAK1	ACUGCAU	hsa-miR-217	0.206	0.883792523213424	0.233086380105361
AAK1	ACUGGCC	hsa-miR-193a-3p	0.28	0.980571974188449	0.285547626661201
AAK1	AGCACCA	hsa-miR-29a-3p	0	0.980571974188449	0
AAK1	AGCAGCA	hsa-miR-195-5p	0.024	0.980571974188449	0.0244755108566744
AAK1	AGCCCUU	hsa-miR-129-1-3p	0.166	1.06018868457508	0.15657590239848
AAK1	AGCUGCC	hsa-miR-22-3p	0	0.913634569818614	0
AAK1	AGCUUAU	hsa-miR-21-5p	0.494	1.61428324461299	0.30601816728788
AAK1	AGGUAGU	hsa-miR-196a-5p	0.245	0.951033381857921	0.257614511407972
AAK1	AGUGCAA	hsa-miR-130a-3p	0.96	0.138154716655631	6.94873127200519
AAK1	AUAAAGU	hsa-miR-142-5p	0.041	1.21729559753409	0.0336812193217939
AAK1	AUGACAC	hsa-miR-425-5p	0	0.913634569818614	0
AAK1	AUGGCUU	hsa-miR-135a-5p	0.148	0.980571974188449	0.150932316949492
AAK1	AUGUGCC	hsa-miR-455-5p	0.175	0.922371207459318	0.189728385475127
AAK1	AUUGCAC	hsa-miR-25-3p	0.217	1.15817696223322	0.187363422927681
AAK1	CACAGUG	hsa-miR-128-3p	0	0.853950476608233	0
AAK1	CACCUCC	hsa-miR-1306-5p	0.095	0.548120548056209	0.173319537712821
AAK1	CAGUAGU	hsa-miR-199a-3p	0	1.09561687288676	0
AAK1	CCAGCAU	hsa-miR-338-3p	0.381	1.06018868457508	0.359369992854342
AAK1	CCAGUGU	hsa-miR-199a-5p	0.099	0.917261225398341	0.107929995576786
AAK1	CCCUGAG	hsa-miR-125a-5p	0	0.917261225398341	0
AAK1	CCUUCAU	hsa-miR-205-5p	0.833	1.012118267211	0.823026346807695
AAK1	CCUUGGC	hsa-miR-212-5p	0.147	0.774501918599281	0.189799400711435
AAK1	CGUGUCU	hsa-miR-187-3p	0	0.980571974188449	0
AAK1	CUACAGU	hsa-miR-139-5p	0.399	0.913634569818614	0.436717275353552
AAK1	CUCCCAA	hsa-miR-150-5p	0	0.138154716655631	0
AAK1	CUGGCUG	hsa-miR-3064-5p	0.741	0.947103272003532	0.782385640409061
AAK1	CUUUGGU	hsa-miR-9-5p	0.716	0.980571974188449	0.730186073890785
AAK1	GAGAACU	hsa-miR-146a-5p	0	0.980571974188449	0
AAK1	GAGAUGA	hsa-miR-143-3p	0.247	0.962179562652632	0.256708840623309
AAK1	GAGGUAG	hsa-let-7d-5p	0.721	1.02038032938176	0.706599274053868
AAK1	GAUAUGU	hsa-miR-190b	0	0.951033381857921	0
AAK1	GAUUGUC	hsa-miR-219a-5p	0	1.06546508367635	0
AAK1	GCAGCAU	hsa-miR-103a-3p	0.113	0.980571974188449	0.115238863616842
AAK1	GCCUGUC	hsa-miR-214-5p	0	0.913634569818614	0
AAK1	GCUACAU	hsa-miR-222-3p	0.504	0.947103272003532	0.532148937606163
AAK1	GCUGGUG	hsa-miR-138-5p	0	0.050417940648678	0
AAK1	GGAAGAC	hsa-miR-7-5p	0.103	0.980571974188449	0.105040734093227
AAK1	GGAAUGU	hsa-miR-1-3p	0.126	1.22421933366119	0.102922733317061
AAK1	GGAGUGU	hsa-miR-122-5p	0	0.138154716655631	0
AAK1	GGCAAGA	hsa-miR-31-5p	0	1.21729559753409	0
AAK1	GGCUCAG	hsa-miR-24-3p	0.643	0.498878699360018	1.28889046741195
AAK1	GGGUCUU	hsa-miR-193a-5p	0	0.138154716655631	0
AAK1	GUAAACA	hsa-miR-30b-5p	0	1.02461521164164	0
AAK1	GUAACAG	hsa-miR-194-5p	0	0.913634569818614	0
AAK1	GUCAGUU	hsa-miR-223-3p	0	1.06018868457508	0
AAK1	GUGCAAA	hsa-miR-19a-3p	0.827	0.853950476608233	0.968440234713286
AAK1	UAAGACG	hsa-miR-208b-3p	0.402	0.387915720490087	1.03630757601708
AAK1	UAAGACU	hsa-miR-499a-5p	0.402	0.387915720490087	1.03630757601708
AAK1	UAAUGCU	hsa-miR-155-5p	0.231	1.012118267211	0.228234197013899
AAK1	UCACAGU	hsa-miR-27a-3p	0.446	0.917564679673004	0.486069276510232
AAK1	UCCAGUU	hsa-miR-145-5p	0.012	0.68309654747567	0.0175670628761704
AAK1	UCCCUUU	hsa-miR-204-5p	0	1.012118267211	0
AAK1	UCCUAUG	hsa-miR-202-5p	0	0.980571974188449	0
AAK1	UGACAUC	hsa-miR-489-3p	0	0.913634569818614	0
AAK1	UGACCUA	hsa-miR-215-5p	0.141	0.980571974188449	0.143793626282962
AAK1	UGCAUAG	hsa-miR-153-3p	0.262	0.913634569818614	0.286766732187044
AAK1	UGCAUUG	hsa-miR-33a-5p	0	0.921804513993198	0
AAK1	UUGGCAA	hsa-miR-182-5p	0.213	0.980571974188449	0.217220158852985
AAK1	UUGGCAC	hsa-miR-96-5p	0.015	0.980571974188449	0.0152971942854215
AAK1	UUUUUGC	hsa-miR-129-5p	0.023	0.138154716655631	0.166480020058458
AAMP	GGCUCAG	hsa-miR-24-3p	0.001	0.999999996059365	0.00100000000394064
AAMP	GGGUCUU	hsa-miR-193a-5p	0	0.999999996059365	0
AAMP	GUCAGUU	hsa-miR-223-3p	0.132	0.999999996059365	0.132000000520164
AANAT	AGCCCUU	hsa-miR-129-1-3p	0.003	0.999999996432326	0.00300000001070302
AAR2	AACAGUC	hsa-miR-212-3p	0.032	1.07668063260856	0.0297209767045507
AAR2	AGCACCA	hsa-miR-29a-3p	0.609	0.970190171601611	0.627711986604286
AAR2	AGCUGCC	hsa-miR-22-3p	0.028	0.970190171601611	0.0288603212231856
AAR2	AUGUGCC	hsa-miR-455-5p	0	0.970190171601611	0
AAR2	CCUUCAU	hsa-miR-205-5p	0	0.970190171601611	0
AAR2	CUCCCAA	hsa-miR-150-5p	0	0.970190171601611	0
AAR2	CUGGCUG	hsa-miR-3064-5p	0.26	0.970190171601611	0.267988697072437
AAR2	CUUUGGU	hsa-miR-9-5p	0	0.970190171601611	0
AAR2	GAGAUGA	hsa-miR-143-3p	0.003	0.970190171601611	0.00309217727391274
AAR2	GAUUGUC	hsa-miR-219a-5p	0	1.18317109361551	0
AAR2	UCCUAUG	hsa-miR-202-5p	0	0.970190171601611	0
AAR2	UUGGCAA	hsa-miR-182-5p	0	0.970190171601611	0
AAR2	UUGGCAC	hsa-miR-1271-5p	0.003	0.970190171601611	0.00309217727391274
AARD	AAAGUGC	hsa-miR-519d-3p	0	0.144755108993835	0
AARD	AAGUGCU	hsa-miR-372-3p	0	0.139393332232122	0
AARD	ACUGGCC	hsa-miR-193a-3p	0	1.10422467822907	0
AARD	AGCACCA	hsa-miR-29a-3p	0	0.628551318900734	0
AARD	AGCCCUU	hsa-miR-129-1-3p	0	0.134031555470409	0
AARD	AGUGGUU	hsa-miR-140-5p	0	1.12383366212213	0
AARD	AUUGCAC	hsa-miR-32-5p	0	1.14344264601519	0
AARD	CACAGUG	hsa-miR-128-3p	0	0.638737100742799	0
AARD	CACCUCC	hsa-miR-1306-5p	0	1.12383366212213	0
AARD	CUCCCAA	hsa-miR-150-5p	0	0.148816534283117	0
AARD	CUGGCUG	hsa-miR-3064-5p	0	0.143454757521404	0
AARD	GAGAUGA	hsa-miR-143-3p	0	0.152877959572399	0
AARD	GAUUGUC	hsa-miR-219a-5p	0	1.14344264601519	0
AARD	GGAGUGU	hsa-miR-122-5p	0	0.143454757521404	0
AARD	GGGUCUU	hsa-miR-193a-5p	0	1.14648798551203	0
AARD	UCACAGU	hsa-miR-27a-3p	0	0.619128116849738	0
AARD	UGCAUUG	hsa-miR-33a-5p	0.043	1.12383366212213	0.0382618900370036
AARD	UGUGCUU	hsa-miR-218-5p	0	0.619128116849738	0
AARD	UUUUUGC	hsa-miR-129-5p	0	0.134031555470409	0
AARS2	AAAGUGC	hsa-miR-20a-5p	0	0.325043587457359	0
AARS2	AAGUGCU	hsa-miR-520b	0.001	0.934288013652014	0.00107033375724379
AARS2	ACUGGCC	hsa-miR-193b-3p	0.116	1.02525251253858	0.113142858545918
AARS2	AGCCCUU	hsa-miR-129-1-3p	0.03	1.34786480950415	0.022257425068495
AARS2	CACCUCC	hsa-miR-1306-5p	0.095	1.02525251253858	0.0926600996712261
AARS2	CCAGUGU	hsa-miR-199a-5p	0	0.974732361780511	0
AARS2	CCCUGAG	hsa-miR-125a-5p	0.054	1.23960593545489	0.0435622309118615
AARS2	CCUUCAU	hsa-miR-205-5p	0.13	1.71962365498567	0.0755979365735599
AARS2	CUCCCAA	hsa-miR-150-5p	0	0.414616668932829	0
AARS2	CUGGCUG	hsa-miR-3064-5p	0.185	1.71962365498567	0.107581678970066
AARS2	CUUUGGU	hsa-miR-9-5p	0	1.98528795160014	0
AARS2	GCCUGUC	hsa-miR-214-5p	0	1.24177026063711	0
AARS2	GGAAUGU	hsa-miR-1-3p	0	1.02525251253858	0
AARS2	GGAGUGU	hsa-miR-122-5p	0	0.325043587457359	0
AARS2	GGCUCAG	hsa-miR-24-3p	0.604	1.98528795160014	0.304237981957819
AARS2	GGGUCUU	hsa-miR-193a-5p	0	0.231880028650148	0
AARS2	GUCAGUU	hsa-miR-223-3p	0	1.24177026063711	0
AARS2	UAAGACG	hsa-miR-208a-3p	0	0.235470505981889	0
AARS2	UAAGACU	hsa-miR-499a-5p	0	0.235470505981889	0
AARS2	UCACAGU	hsa-miR-27b-3p	0	1.61352910611862	0
AARS2	UGCAUUG	hsa-miR-33a-5p	0	1.02525251253858	0
AARS2	UUUUUGC	hsa-miR-129-5p	0	0.321453110125618	0
AARS	AGUGGUU	hsa-miR-140-5p	0.423	1.06402450524198	0.397547234970685
AARS	AUUGCAC	hsa-miR-363-3p	0.888	1.06402450524198	0.834567245044843
AARS	CCAGUGU	hsa-miR-199a-5p	0.011	1.06402450524198	0.0103381077651951
AARS	CUACAGU	hsa-miR-139-5p	0.064	0.744557042524573	0.0859571481360178
AARS	CUCCCAA	hsa-miR-150-5p	0	1.06402450524198	0
AARSD1	AACGGAA	hsa-miR-191-5p	0	1.67777111207447	0
AARSD1	ACAGUAU	hsa-miR-144-3p	0	1.67777111207447	0
AARSD1	AGUGCAA	hsa-miR-130a-3p	0	0.251971045880539	0
AARSD1	CAGUGCA	hsa-miR-148a-3p	0.008	0.251971045880539	0.0317496796984874
AARSD1	GUGCAAA	hsa-miR-19a-3p	0	0.251971045880539	0
AARS	GCAGCAU	hsa-miR-103a-3p	0.327	1.06402450524198	0.307323749019892
AARS	GGACGGA	hsa-miR-184	0.469	1.06402450524198	0.440779321988774
AARS	GGCUCAG	hsa-miR-24-3p	0.271	1.06402450524198	0.254693382215262
AARS	UCCAGUU	hsa-miR-145-5p	0.31	1.06402450524198	0.291346673382772
AASDHPPT	AACCUGG	hsa-miR-490-3p	0.002	0.974741588468394	0.00205182586201394
AASDHPPT	AAUACUG	hsa-miR-200b-3p	0	0.974741588468394	0
AASDHPPT	ACAUUCA	hsa-miR-181a-5p	0.003	0.974741588468394	0.00307773879302091
AASDHPPT	ACCCUGU	hsa-miR-10a-5p	0	0.974741588468394	0
AASDHPPT	AGCAGCA	hsa-miR-497-5p	0	0.974741588468394	0
AASDHPPT	AGCAGCG	hsa-miR-503-5p	0.008	0.974741588468394	0.00820730344805576
AASDHPPT	AGCUUAU	hsa-miR-21-5p	0	0.974741588468394	0
AASDHPPT	AUGACAC	hsa-miR-425-5p	0.087	0.974741588468394	0.0892544249976064
AASDHPPT	AUGUGCC	hsa-miR-455-5p	0	1.04743389637732	0
AASDHPPT	CCAGUGU	hsa-miR-199b-5p	0.013	1.04743389637732	0.0124112844208709
AASDHPPT	CUACAGU	hsa-miR-139-5p	0	1.04743389637732	0
AASDHPPT	GGCAGUG	hsa-miR-34a-5p	0	0.974741588468394	0
AASDHPPT	GUAAACA	hsa-miR-30b-5p	0	1.01108774242286	0
AASDHPPT	GUAACAG	hsa-miR-194-5p	0	0.974741588468394	0
AASDHPPT	UCCAGUU	hsa-miR-145-5p	0	1.04743389637732	0
AASDHPPT	UCCCUUU	hsa-miR-204-5p	0	1.04743389637732	0
AASDHPPT	UCCUAUG	hsa-miR-202-5p	0	1.04743389637732	0
AASDHPPT	UGACCUA	hsa-miR-215-5p	0	0.974741588468394	0
AASDHPPT	UUGGCAA	hsa-miR-182-5p	0.168	0.974741588468394	0.172353372409171
AASDH	UCACAUU	hsa-miR-23c	0.007	0.995733123572136	0.00702999612475269
AASS	AACAGUC	hsa-miR-132-3p	0.014	1.07825735135943	0.0129839133323314
AASS	AAGGUGC	hsa-miR-18a-5p	0	1.07825735135943	0
AASS	ACAUUCA	hsa-miR-181c-5p	0.002	1.07825735135943	0.00185484476176163
AASS	AGUGGUU	hsa-miR-140-5p	0.288	1.07825735135943	0.267097645693674
AASS	CAGUGCA	hsa-miR-148a-3p	0.001	1.07825735135943	0.000927422380880814
AASS	CCAGUGU	hsa-miR-199a-5p	0.014	1.07825735135943	0.0129839133323314
AASS	CCCUGAG	hsa-miR-125b-5p	0	1.07825735135943	0
AASS	CCUUCAU	hsa-miR-205-5p	0	1.01296521155431	0
AASS	CCUUGGC	hsa-miR-212-5p	0.015	1.01296521155431	0.0148080110046265
AASS	CUCCCAA	hsa-miR-150-5p	0	0.568847365312182	0
AASS	CUUUGGU	hsa-miR-9-5p	0.405	0.973780144256128	0.415904968271231
AASS	GAGAACU	hsa-miR-146a-5p	0.083	1.07825735135943	0.0769760576131076
AASS	GAGGUAG	hsa-let-7d-5p	0	1.07825735135943	0
AASS	GAUAUGU	hsa-miR-190b	0	1.07825735135943	0
AASS	GCCUGUC	hsa-miR-214-5p	0	0.542316266706138	0
AASS	GCUGGUG	hsa-miR-138-5p	0.006	0.737455547662965	0.00813608361753371
AASS	GGCAAGA	hsa-miR-31-5p	0	1.07825735135943	0
AASS	GUAACAG	hsa-miR-194-5p	0	1.07825735135943	0
AASS	GUCAGUU	hsa-miR-223-3p	0.031	1.07825735135943	0.0287500938073052
AASS	UAAUGCU	hsa-miR-155-5p	0.231	1.07825735135943	0.214234569983468
AASS	UAUUGCU	hsa-miR-137	0	1.4245278463218	0
AASS	UCACAUU	hsa-miR-23a-3p	0.053	0.980410000079673	0.0540590161215134
AASS	UCCAGUU	hsa-miR-145-5p	0	0.947673071749189	0
AASS	UCCCUUU	hsa-miR-204-5p	0	1.01296521155431	0
AASS	UGCAUUG	hsa-miR-33a-5p	0.003	1.07825735135943	0.00278226714264244
AASS	UGUGCUU	hsa-miR-218-5p	0	1.07825735135943	0
AASS	UUGGCAA	hsa-miR-182-5p	0	1.28488943645075	0
AASS	UUGGCAC	hsa-miR-1271-5p	0	1.28488943645075	0
AASS	UUUUUGC	hsa-miR-129-5p	0.074	0.190021658875176	0.389429291576756
AATF	AUAAAGU	hsa-miR-142-5p	0.001	1.00000000309789	0.000999999996902108
AATF	GCAGCAU	hsa-miR-103a-3p	0	1.00000000309789	0
AATK	AACACUG	hsa-miR-141-3p	0.001	1.09697509506757	0.000911597724047148
AATK	ACUGGCC	hsa-miR-193a-3p	0.09	0.728105846239608	0.123608401806985
AATK	AGCAGCA	hsa-miR-16-5p	0.616	1.02248670473996	0.602452821287945
AATK	AGCAGCG	hsa-miR-503-5p	0.139	1.02248670473996	0.135943087920494
AATK	AGCUGCC	hsa-miR-22-3p	0.197	0.912540470653589	0.215880836341322
AATK	AGGUAGU	hsa-miR-196a-5p	0	1.09697509506757	0
AATK	AUUGCAC	hsa-miR-32-5p	0.729	1.57592803288399	0.462584575430078
AATK	CCAGUGU	hsa-miR-199a-5p	0.005	0.728105846239608	0.00686713343372137
AATK	CCCUGAG	hsa-miR-125a-5p	0.001	0.912540470653589	0.0010958418088392
AATK	CUUUGGU	hsa-miR-9-5p	0.83	1.33645156397578	0.621047572821009
AATK	UUGGCAA	hsa-miR-182-5p	0.795	1.33645156397578	0.594858819750244
AATK	UUGGCAC	hsa-miR-1271-5p	0.742	1.33645156397578	0.555201565100227
ABAT	AAAGUGC	hsa-miR-106b-5p	0	1.1117482024738	0
ABAT	AACACUG	hsa-miR-141-3p	0.001	1.1117482024738	0.000899484251717123
ABAT	AACCUGG	hsa-miR-490-3p	0	0.911759914388758	0
ABAT	AAGUGCU	hsa-miR-372-3p	0.12	0.911759914388758	0.131613594879797
ABAT	AAUACUG	hsa-miR-200b-3p	0.724	1.30200387570997	0.556065933064299
ABAT	AAUCUCA	hsa-miR-216a-5p	0	0.911759914388758	0
ABAT	AAUCUCU	hsa-miR-216b-5p	0	0.911759914388758	0
ABAT	AAUGCCC	hsa-miR-365a-3p	0	0.911759914388758	0
ABAT	AGCCCUU	hsa-miR-129-1-3p	0.022	0.911759914388758	0.024129159061296
ABAT	AGCUGCC	hsa-miR-22-3p	0.01	0.911759914388758	0.0109677995733164
ABAT	AGCUUAU	hsa-miR-21-5p	0	1.69871054084023	0
ABAT	AUGACAC	hsa-miR-425-5p	0	1.1117482024738	0
ABAT	AUGGCUU	hsa-miR-135a-5p	0.697	1.1106481675031	0.627561473015307
ABAT	CACAGUG	hsa-miR-128-3p	0.011	0.911759914388758	0.012064579530648
ABAT	CACCUCC	hsa-miR-1306-5p	0.181	0.911759914388758	0.198517172277027
ABAT	CAGUGCA	hsa-miR-148a-3p	0.089	1.1117482024738	0.080054098402824
ABAT	CCAGCAU	hsa-miR-338-3p	0	0.911759914388758	0
ABAT	CCAGUGU	hsa-miR-199a-5p	0.005	1.01175405843128	0.00494191247204137
ABAT	CCCUGAG	hsa-miR-125b-5p	0.291	1.1117482024738	0.261749917249683
ABAT	CUACAGU	hsa-miR-139-5p	0	0.911759914388758	0
ABAT	CUGGCUG	hsa-miR-3064-5p	0.009	1.1117482024738	0.00809535826545411
ABAT	CUUUGGU	hsa-miR-9-5p	0.689	1.01175405843128	0.680995538647301
ABAT	GAGAUGA	hsa-miR-143-3p	0.005	0.911759914388758	0.00548389978665819
ABAT	GAUAUGU	hsa-miR-190b	0	0.911759914388758	0
ABAT	GCCUGUC	hsa-miR-214-5p	0.235	1.1117482024738	0.211378799153524
ABAT	GCUACAU	hsa-miR-221-3p	0	0.911759914388758	0
ABAT	GGACGGA	hsa-miR-184	0	1.1117482024738	0
ABAT	GGCUCAG	hsa-miR-24-3p	0	0.911759914388758	0
ABAT	GUCAGUU	hsa-miR-223-3p	0	1.1117482024738	0
ABAT	UAAGACU	hsa-miR-499a-5p	0	1.1117482024738	0
ABAT	UAAUGCU	hsa-miR-155-5p	0	1.30200387570997	0
ABAT	UCACAGU	hsa-miR-27a-3p	0	0.911759914388758	0
ABAT	UCCAGUU	hsa-miR-145-5p	0	0.911759914388758	0
ABAT	UCCCUUU	hsa-miR-204-5p	0	1.01175405843128	0
ABAT	UGACAUC	hsa-miR-489-3p	0.147	1.30200387570997	0.112902889724381
ABAT	UGCAUAG	hsa-miR-153-3p	0.228	1.1117482024738	0.205082409391504
ABAT	UGCAUUG	hsa-miR-33a-5p	0	1.30497207184107	0
ABAT	UGUGCUU	hsa-miR-218-5p	0.16	0.911759914388758	0.175484793173062
ABAT	UUGGCAC	hsa-miR-96-5p	0.848	1.69871054084023	0.499202176952734
ABCA10	AAAGUGC	hsa-miR-20a-5p	0	0.36638734875792	0
ABCA10	AAGUGCU	hsa-miR-372-3p	0	0.18319367437896	0
ABCA10	AUGACAC	hsa-miR-425-5p	0	0.18319367437896	0
ABCA10	AUGGCUU	hsa-miR-135b-5p	0	0.18319367437896	0
ABCA10	CCUUCAU	hsa-miR-205-5p	0	0.36638734875792	0
ABCA10	GCAGCAU	hsa-miR-103a-3p	0	0.18319367437896	0
ABCA10	GUAACAG	hsa-miR-194-5p	0	0.18319367437896	0
ABCA10	UAAUGCU	hsa-miR-155-5p	0.001	0.538579209779858	0.00185673709983857
ABCA10	UCACAUU	hsa-miR-23a-3p	0.053	0.36638734875792	0.144655649764311
ABCA10	UGCAUAG	hsa-miR-153-3p	0	0	NA
ABCA12	AACAGUC	hsa-miR-132-3p	0.003	1.0348038721262	0.00289910009114666
ABCA12	ACAGUAU	hsa-miR-144-3p	0	0.990167407771786	0
ABCA12	AUUGCAC	hsa-miR-25-3p	0	0.990167407771786	0
ABCA12	CACAGUG	hsa-miR-128-3p	0.134	0.990167407771786	0.135330651108327
ABCA12	CAGUAGU	hsa-miR-199a-3p	0	1.012485639949	0
ABCA12	CCAGCAU	hsa-miR-338-3p	0.161	0.990167407771786	0.162598767376423
ABCA12	GGAAUGU	hsa-miR-1-3p	0	1.0348038721262	0
ABCA12	GGCAAGA	hsa-miR-31-5p	0	0.990167407771786	0
ABCA12	GUAAACA	hsa-miR-30a-5p	0	0.990167407771786	0
ABCA12	UCACAGU	hsa-miR-27a-3p	0.358	0.990167407771786	0.361555023110306
ABCA12	UGCAUAG	hsa-miR-153-3p	0	0.990167407771786	0
ABCA12	UUGGCAA	hsa-miR-182-5p	0.166	0.990167407771786	0.167648418537181
ABCA13	AAAGUGC	hsa-miR-106a-5p	0.01	0.96905095448241	0.010319374800411
ABCA13	AACACUG	hsa-miR-200a-3p	0	0.96905095448241	0
ABCA13	AACCUGG	hsa-miR-490-3p	0.024	0.96905095448241	0.0247664995209864
ABCA13	AAUCUCA	hsa-miR-216a-5p	0	1.21536096027909	0
ABCA13	ACAUUCA	hsa-miR-181d-5p	0	1.09220595738075	0
ABCA13	CAGUAGU	hsa-miR-199a-3p	0	1.21536096027909	0
ABCA13	GAUUGUC	hsa-miR-219a-5p	0	1.16175920940639	0
ABCA13	GCCUGUC	hsa-miR-214-5p	0	0.114151653524575	0
ABCA13	GCUGGUG	hsa-miR-138-5p	0.003	1.1081574585337	0.00270719650614415
ABCA13	GGAAGAC	hsa-miR-7-5p	0	1.1081574585337	0
ABCA13	GGAAUGU	hsa-miR-1-3p	0	0.96905095448241	0
ABCA13	GGAGUGU	hsa-miR-122-5p	0	0.96905095448241	0
ABCA13	GGCUCAG	hsa-miR-24-3p	0.009	0.541601304003492	0.0166173898280385
ABCA13	UCCCUUU	hsa-miR-204-5p	0	0.96905095448241	0
ABCA13	UGUGCGG	hsa-miR-147b	0	1.1081574585337	0
ABCA13	UGUGCGU	hsa-miR-210-3p	0	1.1081574585337	0
ABCA13	UGUGCUU	hsa-miR-218-5p	0	0.96905095448241	0
ABCA1	AAAGUGC	hsa-miR-17-5p	0.962	1.10356607671573	0.871719437827374
ABCA1	AACAGUC	hsa-miR-132-3p	0	0.885555041569856	0
ABCA1	AAGUGCU	hsa-miR-520e	0.773	1.68161308031179	0.459677680347657
ABCA1	AAUACUG	hsa-miR-429	0.144	1.68161308031179	0.0856320646443242
ABCA1	AAUCUCU	hsa-miR-216b-5p	0	1.10356607671573	0
ABCA1	ACAGUAU	hsa-miR-144-3p	0.494	0.885555041569856	0.55784223092928
ABCA1	ACAUUCA	hsa-miR-181a-5p	0	1.03452799857925	0
ABCA1	ACCCUGU	hsa-miR-10b-5p	0	1.10356607671573	0
ABCA1	AGCUUAU	hsa-miR-21-5p	0	1.10356607671573	0
ABCA1	AGUGCAA	hsa-miR-130a-3p	0.805	1.68161308031179	0.478707028046396
ABCA1	AGUGGUU	hsa-miR-140-5p	0.623	0.885555041569856	0.703513582730651
ABCA1	AUAAAGU	hsa-miR-142-5p	0.274	1.68161308031179	0.16293878967045
ABCA1	AUGACAC	hsa-miR-425-5p	0.166	0.994560559142795	0.166907885572171
ABCA1	AUGGCUU	hsa-miR-135a-5p	0	0.994560559142795	0
ABCA1	CACAGUG	hsa-miR-128-3p	0.628	0.885555041569856	0.709159759157061
ABCA1	CAGUAGU	hsa-miR-199a-3p	0.673	0.937697009715838	0.717715843206056
ABCA1	CAGUGCA	hsa-miR-148a-3p	0.879	1.28358406094082	0.684801273829876
ABCA1	CCAGUGU	hsa-miR-199a-5p	0.786	1.39258957851376	0.564416115219574
ABCA1	CCUUCAU	hsa-miR-205-5p	0	0.937697009715838	0
ABCA1	CUACAGU	hsa-miR-139-5p	0	1.14353351615219	0
ABCA1	CUGGCUG	hsa-miR-3064-5p	0.184	1.14837073940529	0.160227001338687
ABCA1	CUUUGGU	hsa-miR-9-5p	0.704	0.885555041569856	0.794981640838488
ABCA1	GAGAUGA	hsa-miR-143-3p	0.427	0.994560559142795	0.429335344212753
ABCA1	GAUAUGU	hsa-miR-190a-5p	0	1.10356607671573	0
ABCA1	GGAAGAC	hsa-miR-7-5p	0	0.885555041569856	0
ABCA1	GGAAUGU	hsa-miR-1-3p	0.681	1.68161308031179	0.404968305713783
ABCA1	GGCAGUG	hsa-miR-34a-5p	0.02	1.10356607671573	0.0181230652354964
ABCA1	GUAAACA	hsa-miR-30e-5p	0.771	1.10356607671573	0.698644164828384
ABCA1	GUGCAAA	hsa-miR-19a-3p	0.835	1.19317540209485	0.699813286909869
ABCA1	UAAGACU	hsa-miR-499a-5p	0	0.885555041569856	0
ABCA1	UCACAGU	hsa-miR-27a-3p	0.714	0.885555041569856	0.806273993691308
ABCA1	UCACAUU	hsa-miR-23a-3p	0.288	1.10356607671573	0.260972139391147
ABCA1	UCCAGUU	hsa-miR-145-5p	0.988	1.11055163900332	0.889647959897386
ABCA1	UGACAUC	hsa-miR-489-3p	0.147	1.68161308031179	0.0874160659910809
ABCA1	UGCAUUG	hsa-miR-33a-5p	0.901	1.10356607671573	0.816444088859111
ABCA1	UGUGCUU	hsa-miR-218-5p	0	0.885555041569856	0
ABCA1	UUGGCAC	hsa-miR-96-5p	0.83	1.05638060348745	0.785701665914636
ABCA2	AUGGCUU	hsa-miR-135a-5p	0	0.880826479155618	0
ABCA2	CACCUCC	hsa-miR-1306-5p	0	0.880826479155618	0
ABCA2	CCUUCAU	hsa-miR-205-5p	0	1.01822155847304	0
ABCA2	UUGGCAA	hsa-miR-182-5p	0.73	1.01822155847304	0.716936303229263
ABCA2	UUGGCAC	hsa-miR-1271-5p	0.885	1.01822155847304	0.86916250459986
ABCA3	AACCUGG	hsa-miR-490-3p	0	1	0
ABCA3	AGCCCUU	hsa-miR-129-1-3p	0.004	1	0.004
ABCA3	CACAGUG	hsa-miR-128-3p	0	1	0
ABCA3	CUACAGU	hsa-miR-139-5p	0	1	0
ABCA3	CUGGCUG	hsa-miR-3064-5p	0.126	1	0.126
ABCA3	GUAAACA	hsa-miR-30b-5p	0.047	1	0.047
ABCA3	UCACAGU	hsa-miR-27a-3p	0	1	0
ABCA4	AGCUGCC	hsa-miR-22-3p	0.184	0.999999995375655	0.184000000850879
ABCA4	CUGGCUG	hsa-miR-3064-5p	0.066	0.999999995375655	0.0660000003052068
ABCA4	GUCAGUU	hsa-miR-223-3p	0.126	0.999999995375655	0.126000000582667
ABCA4	UGCAUUG	hsa-miR-33a-5p	0	0.999999995375655	0
ABCA5	AAAGUGC	hsa-miR-106a-5p	0.101	1.07696783985576	0.0937818161900982
ABCA5	AACCUGG	hsa-miR-490-3p	0	0.571955101474074	0
ABCA5	AAUACUG	hsa-miR-200b-3p	0.22	1.1021375263641	0.199612112587953
ABCA5	AAUCUCU	hsa-miR-216b-5p	0	1.1021375263641	0
ABCA5	AAUGCCC	hsa-miR-365a-3p	0	1.07696783985576	0
ABCA5	ACAGUAU	hsa-miR-144-3p	0	0.582524530225175	0
ABCA5	ACAUUCA	hsa-miR-181a-5p	0.012	1.07696783985576	0.0111423940027839
ABCA5	AGCAGCA	hsa-miR-16-5p	0.012	1.05179815334742	0.011409033151284
ABCA5	AGCUUAU	hsa-miR-590-5p	0	1.07696783985576	0
ABCA5	AGUGGUU	hsa-miR-140-5p	0	0.139863446031775	0
ABCA5	AUGGCUU	hsa-miR-135a-5p	0	1.1021375263641	0
ABCA5	AUGUGCC	hsa-miR-455-5p	0	1.1021375263641	0
ABCA5	CACCUCC	hsa-miR-1306-5p	0	1.1021375263641	0
ABCA5	GAGAACU	hsa-miR-146a-5p	0	1.05179815334742	0
ABCA5	GAGGUAG	hsa-let-7d-5p	0	1.1021375263641	0
ABCA5	GAUAUGU	hsa-miR-190a-5p	0	0.0563484917229956	0
ABCA5	GAUUGUC	hsa-miR-219a-5p	0	0.61069589054672	0
ABCA5	GCAGCAU	hsa-miR-103a-3p	0.083	0.585526204038376	0.141752836043116
ABCA5	GCCUGUC	hsa-miR-214-5p	0	0.0981059688773851	0
ABCA5	GUAAACA	hsa-miR-30a-5p	0	1.1021375263641	0
ABCA5	GUAACAG	hsa-miR-194-5p	0	0.0847996994129652	0
ABCA5	GUGCAAA	hsa-miR-19a-3p	0	1.1021375263641	0
ABCA5	UAAGACG	hsa-miR-208a-3p	0.132	1.1021375263641	0.119767267552772
ABCA5	UAAGACU	hsa-miR-499a-5p	0.132	1.1021375263641	0.119767267552772
ABCA5	UAAUGCU	hsa-miR-155-5p	0.158	1.07696783985576	0.146708187703322
ABCA5	UCACAUU	hsa-miR-23c	0.005	1.1021375263641	0.00453663892245349
ABCA5	UCCAGUU	hsa-miR-145-5p	0	1.1021375263641	0
ABCA5	UGACCUA	hsa-miR-215-5p	0.008	1.1021375263641	0.00725862227592558
ABCA5	UGUGCUU	hsa-miR-218-5p	0.232	0.554073322535206	0.418717145482598
ABCA5	UUUUUGC	hsa-miR-129-5p	0.074	1.05179815334742	0.0703557044329182
ABCA6	AAAGUGC	hsa-miR-106a-5p	0	2.08812329152872	0
ABCA6	AACACUG	hsa-miR-141-3p	0	1.87605130241404	0
ABCA6	AAGUGCU	hsa-miR-302a-3p	0	1.06743573239897	0
ABCA6	AAUACUG	hsa-miR-200b-3p	0.296	2.73019919954507	0.108416997576339
ABCA6	AGCACCA	hsa-miR-29a-3p	0	1.69513345450971	0
ABCA6	AUAAAGU	hsa-miR-142-5p	0.001	1.69513345450971	0.000589924054262286
ABCA6	AUGGCUU	hsa-miR-135a-5p	0	0.433387925976062	0
ABCA6	AUUGCAC	hsa-miR-25-3p	0	0.433387925976062	0
ABCA6	CACAGUG	hsa-miR-128-3p	0	0.433387925976062	0
ABCA6	CACCUCC	hsa-miR-1306-5p	0	1	0
ABCA6	CCUUCAU	hsa-miR-205-5p	0.019	10.0804819441068	0.00188483051756346
ABCA6	CCUUGGC	hsa-miR-212-5p	0	1	0
ABCA6	CUCCCAA	hsa-miR-150-5p	0	2.08812329152872	0
ABCA6	CUUUGGU	hsa-miR-9-5p	0	0.433387925976062	0
ABCA6	GAGAACU	hsa-miR-146a-5p	0	0.433387925976062	0
ABCA6	GAUAUGU	hsa-miR-190a-5p	0	12.2164704921985	0
ABCA6	GAUUGUC	hsa-miR-219a-5p	0	1	0
ABCA6	GCCUGUC	hsa-miR-214-5p	0	1	0
ABCA6	GCUGGUG	hsa-miR-138-5p	0.001	0.433387925976062	0.00230740161426471
ABCA6	GGAGUGU	hsa-miR-122-5p	0	1.95595717419846	0
ABCA6	GGCAAGA	hsa-miR-31-5p	0	1	0
ABCA6	GGCAGUG	hsa-miR-34a-5p	0	0.433387925976062	0
ABCA6	GGCUCAG	hsa-miR-24-3p	0	1.95595717419846	0
ABCA6	GGGUCUU	hsa-miR-193a-5p	0	1	0
ABCA6	GUAAACA	hsa-miR-30a-5p	0	0.716693962988031	0
ABCA6	UAUUGCU	hsa-miR-137	0	0.716693962988031	0
ABCA6	UCACAUU	hsa-miR-23a-3p	0.025	10.0804819441068	0.00248004015468876
ABCA6	UCCCUUU	hsa-miR-204-5p	0	13.5873082543836	0
ABCA6	UCCUAUG	hsa-miR-202-5p	0	1	0
ABCA6	UGACCUA	hsa-miR-192-5p	0	2.08812329152872	0
ABCA6	UGCAUAG	hsa-miR-153-3p	0	1	0
ABCA6	UGCAUUG	hsa-miR-33a-5p	0	0.433387925976062	0
ABCA6	UGUGCUU	hsa-miR-218-5p	0	1	0
ABCA6	UUGUUCG	hsa-miR-375	0.003	1	0.003
ABCA6	UUUUUGC	hsa-miR-129-5p	0.003	1	0.003
ABCA8	AUGACAC	hsa-miR-425-5p	0	0.961711408237009	0
ABCA8	CCAGUGU	hsa-miR-199a-5p	0	0.961711408237009	0
ABCA8	GAUAUGU	hsa-miR-190b	0	0.961711408237009	0
ABCA8	GCUACAU	hsa-miR-222-3p	0	0.961711408237009	0
ABCA8	GUAAACA	hsa-miR-30b-5p	0	0.961711408237009	0
ABCA8	UCACAUU	hsa-miR-23b-3p	0	0.961711408237009	0
ABCA9	AAGGUGC	hsa-miR-18a-5p	0	1.00336125886769	0
ABCA9	AAUACUG	hsa-miR-200c-3p	0.121	1.45535837412443	0.0831410339551563
ABCA9	AUGGCUU	hsa-miR-135a-5p	0	0.684493336934895	0
ABCA9	AUGUGCC	hsa-miR-455-5p	0	0.17073663932266	0
ABCA9	AUUGCAC	hsa-miR-367-3p	0	1.71287528549412	0
ABCA9	GAGAACU	hsa-miR-146a-5p	0	0.145369344769362	0
ABCA9	GUAAACA	hsa-miR-30a-5p	0	0.17073663932266	0
ABCA9	UAAGACG	hsa-miR-208b-3p	0	1.00336125886769	0
ABCA9	UAAGACU	hsa-miR-499a-5p	0	1.00336125886769	0
ABCA9	UAAUGCU	hsa-miR-155-5p	0	0.17073663932266	0
ABCA9	UAUUGCU	hsa-miR-137	0	1.71287528549412	0
ABCA9	UGACAUC	hsa-miR-489-3p	0	1.19825003454713	0
ABCA9	UGCAUAG	hsa-miR-153-3p	0	0.570840021353408	0
ABCB10	AACACUG	hsa-miR-141-3p	0.002	1.2859249842857	0.00155530067806478
ABCB10	ACAUUCA	hsa-miR-181a-5p	0.002	0.973593216097628	0.00205424603102354
ABCB10	ACUGCAU	hsa-miR-217	0	0.846115216105961	0
ABCB10	ACUGGCC	hsa-miR-193a-3p	0.184	1.29631809758145	0.141940469968976
ABCB10	AGGUAGU	hsa-miR-196b-5p	0.069	0.973593216097628	0.0708714880703123
ABCB10	AGUGGUU	hsa-miR-140-5p	0.147	0.973593216097628	0.150987083280231
ABCB10	AUAAAGU	hsa-miR-142-5p	0.054	0.973593216097628	0.0554646428376357
ABCB10	AUGUGCC	hsa-miR-455-5p	0	0.973593216097628	0
ABCB10	CACAGUG	hsa-miR-128-3p	0.047	1.29631809758145	0.0362565330899015
ABCB10	CAGUGCA	hsa-miR-148a-3p	0.574	1.59825675247378	0.359141295108914
ABCB10	CUUUGGU	hsa-miR-9-5p	0	1.15844698429404	0
ABCB10	GAGAACU	hsa-miR-146a-5p	0.124	1.59825675247378	0.0775845306507061
ABCB10	GAUAUGU	hsa-miR-190a-5p	0	0.718637216114294	0
ABCB10	GAUUGUC	hsa-miR-219a-5p	0.045	0.973593216097628	0.0462205356980298
ABCB10	GUAACAG	hsa-miR-194-5p	0	0.973593216097628	0
ABCB10	UCCAGUU	hsa-miR-145-5p	0.107	0.973593216097628	0.10990216265976
ABCB10	UCCCUUU	hsa-miR-204-5p	0	0.973593216097628	0
ABCB10	UGCAUUG	hsa-miR-33a-5p	0	1.59825675247378	0
ABCB11	AAAGUGC	hsa-miR-106a-5p	0	0.60417917125478	0
ABCB11	AACACUG	hsa-miR-141-3p	0.201	1.5135549334161	0.132799937129696
ABCB11	AAGUGCU	hsa-miR-302a-3p	0.001	0.660410047360389	0.00151421076041609
ABCB11	AAUACUG	hsa-miR-200b-3p	0	1.20625981073575	0
ABCB11	AAUCUCA	hsa-miR-216a-5p	0	0.640306168021808	0
ABCB11	AAUCUCU	hsa-miR-216b-5p	0	0.640306168021808	0
ABCB11	ACAUUCA	hsa-miR-181a-5p	0	0.891676376965805	0
ABCB11	ACCCUGU	hsa-miR-10a-5p	0.214	1.82717101118752	0.117120947459054
ABCB11	ACUGCAU	hsa-miR-217	0	0.367108625460648	0
ABCB11	ACUGGCC	hsa-miR-193a-3p	0.016	1.16313098157581	0.0137559743944945
ABCB11	AGCACCA	hsa-miR-29a-3p	0	0.577491546754297	0
ABCB11	AGCAGCA	hsa-miR-15a-5p	0	0.577491546754297	0
ABCB11	AGCAGCG	hsa-miR-503-5p	0.011	0.577491546754297	0.0190478978641745
ABCB11	AGCUGCC	hsa-miR-22-3p	0.405	1.5135549334161	0.267581962873268
ABCB11	AGUGCAA	hsa-miR-130a-3p	0	0.62502011604119	0
ABCB11	AUGGCUU	hsa-miR-135a-5p	0	1.5135549334161	0
ABCB11	AUUGCAC	hsa-miR-25-3p	0	1.20625981073575	0
ABCB11	CACAGUG	hsa-miR-128-3p	0	1.47358658180169	0
ABCB11	CACCUCC	hsa-miR-1306-5p	0	0.70312078928932	0
ABCB11	CCAGUGU	hsa-miR-199a-5p	0.139	1.5135549334161	0.0918367724429242
ABCB11	CCCUGAG	hsa-miR-125b-5p	0	1.47358658180169	0
ABCB11	CCUUCAU	hsa-miR-205-5p	0.023	1.35990737207593	0.0169129166237918
ABCB11	CCUUGGC	hsa-miR-212-5p	0	1.16313098157581	0
ABCB11	CUCCCAA	hsa-miR-150-5p	0	1.16313098157581	0
ABCB11	CUGGCUG	hsa-miR-3064-5p	0.185	1.12000215241587	0.165178253989023
ABCB11	GAGAACU	hsa-miR-146a-5p	0.12	0.70312078928932	0.170667688721436
ABCB11	GAGAUGA	hsa-miR-143-3p	0.24	1.31677854291599	0.182262994253023
ABCB11	GAGGUAG	hsa-let-7d-5p	0	1.10833786135271	0
ABCB11	GAUAUGU	hsa-miR-190a-5p	0	1.26514590023842	0
ABCB11	GAUUGUC	hsa-miR-219a-5p	0	1.33786938547326	0
ABCB11	GCCUGUC	hsa-miR-214-5p	0	1.5135549334161	0
ABCB11	GCUACAU	hsa-miR-221-3p	0	0.392308728240109	0
ABCB11	GGAAGAC	hsa-miR-7-5p	0	1.56990321441756	0
ABCB11	GGACGGA	hsa-miR-184	0	0.130038079666515	0
ABCB11	GGAGUGU	hsa-miR-122-5p	0	0.165428010985713	0
ABCB11	GGCAGUG	hsa-miR-34a-5p	0.001	0.70312078928932	0.0014222307393453
ABCB11	GGCUCAG	hsa-miR-24-3p	0	0.449531099810422	0
ABCB11	GUAACAG	hsa-miR-194-5p	0	1.82717101118752	0
ABCB11	GUGCAAA	hsa-miR-19a-3p	0	1.31677854291599	0
ABCB11	UAAGACU	hsa-miR-499a-5p	0	0.70312078928932	0
ABCB11	UAAUGCU	hsa-miR-155-5p	0.231	1.82717101118752	0.126424947958138
ABCB11	UAUUGCU	hsa-miR-137	0	1.20625981073575	0
ABCB11	UCACAGU	hsa-miR-27a-3p	0	1.34495268341671	0
ABCB11	UCACAUU	hsa-miR-23a-3p	0.201	1.26514590023842	0.158874956605496
ABCB11	UCCAGUU	hsa-miR-145-5p	0	1.12000215241587	0
ABCB11	UCCCUUU	hsa-miR-204-5p	0	0.862090661835323	0
ABCB11	UCCUAUG	hsa-miR-202-5p	0	0.596948721622467	0
ABCB11	UGACAUC	hsa-miR-489-3p	0.378	0.70312078928932	0.537603219472523
ABCB11	UGACCUA	hsa-miR-215-5p	0	0.525427733805599	0
ABCB11	UGCAUAG	hsa-miR-153-3p	0	0.70312078928932	0
ABCB11	UGCAUUG	hsa-miR-33a-5p	0	1.35990737207593	0
ABCB11	UGUGCUU	hsa-miR-218-5p	0.274	1.10833786135271	0.247217035124638
ABCB11	UUGGCAA	hsa-miR-182-5p	0.237	0.954690300012534	0.248248044414915
ABCB11	UUGGCAC	hsa-miR-1271-5p	0	0.954690300012534	0
ABCB11	UUUUUGC	hsa-miR-129-5p	0.006	0.911561470852593	0.00658211233345365
ABCB1	ACUGGCC	hsa-miR-193a-3p	0	1.03014296429413	0
ABCB1	AUGGCUU	hsa-miR-135a-5p	0	0.91952978124769	0
ABCB1	CACCUCC	hsa-miR-1306-5p	0	1.03014296429413	0
ABCB1	GAUUGUC	hsa-miR-219a-5p	0	0.91952978124769	0
ABCB1	GGAAGAC	hsa-miR-7-5p	0.103	1.03014296429413	0.0999861218977285
ABCB1	GGAAUGU	hsa-miR-1-3p	0	0.572445170423846	0
ABCB1	GUCAGUU	hsa-miR-223-3p	0.215	1.31806880452178	0.163117433067545
ABCB1	UAAUGCU	hsa-miR-155-5p	0.231	0.91952978124769	0.251215354533228
ABCB1	UCACAGU	hsa-miR-27a-3p	0	1.31806880452178	0
ABCB1	UCACAUU	hsa-miR-23c	0.001	0.945256987472811	0.0010579133645693
ABCB1	UCCUAUG	hsa-miR-202-5p	0	0.91952978124769	0
ABCB1	UGCAUUG	hsa-miR-33a-5p	0	0.91952978124769	0
ABCB1	UUUUUGC	hsa-miR-129-5p	0.074	1.11879929288473	0.0661423371203579
ABCB5	AAAGUGC	hsa-miR-106a-5p	0.088	1.09439017226359	0.0804100788094475
ABCB5	AGCAGCA	hsa-miR-16-5p	0.001	0.996504598669361	0.00100350766201712
ABCB5	AUAAAGU	hsa-miR-142-5p	0.044	0.996504598669361	0.0441543371287533
ABCB5	AUGUGCC	hsa-miR-455-5p	0.036	1.17269121589725	0.03069861828244
ABCB5	CUCCCAA	hsa-miR-150-5p	0	0.106076576878293	0
ABCB5	CUUUGGU	hsa-miR-9-5p	0	0.761678484348423	0
ABCB5	GAGAUGA	hsa-miR-143-3p	0	0.0532838091383745	0
ABCB5	GCAGCAU	hsa-miR-103a-3p	0	1.07012384821883	0
ABCB5	GCUACAU	hsa-miR-222-3p	0	1.17629774894415	0
ABCB5	GGAAGAC	hsa-miR-7-5p	0.103	0.996504598669361	0.103361289187763
ABCB5	GGAGUGU	hsa-miR-122-5p	0	0.0532838091383745	0
ABCB5	GGCUCAG	hsa-miR-24-3p	0	0.614790779041265	0
ABCB5	UGCAUUG	hsa-miR-33a-5p	0.308	0.996504598669361	0.309080359901273
ABCB5	UUUUUGC	hsa-miR-129-5p	0.012	0.397686295727009	0.0301745373902383
ABCB6	AGCACCA	hsa-miR-29a-3p	0.222	1.00000000200881	0.221999999554045
ABCB6	UCCCUUU	hsa-miR-204-5p	0	1.00000000200881	0
ABCB7	AACACUG	hsa-miR-141-3p	0.089	1.06649649272241	0.0834508135819674
ABCB7	AAGGUGC	hsa-miR-18a-5p	0.074	0.559562863193898	0.132246088630006
ABCB7	AAUACUG	hsa-miR-200b-3p	0.325	1.06649649272241	0.304736117012802
ABCB7	AAUCUCA	hsa-miR-216a-5p	0	1.06649649272241	0
ABCB7	AAUCUCU	hsa-miR-216b-5p	0	1.06649649272241	0
ABCB7	AAUGCCC	hsa-miR-365a-3p	0.215	1.06649649272241	0.201594662023854
ABCB7	ACAUUCA	hsa-miR-181b-5p	0.001	0.915727664847174	0.00109202772656966
ABCB7	ACCCUGU	hsa-miR-10a-5p	0	0.0526292336653841	0
ABCB7	AGCAGCA	hsa-miR-15a-5p	0.027	1.06649649272241	0.0253165389518328
ABCB7	AGUGCAA	hsa-miR-301b-3p	0.803	1.52172476618202	0.527690695351376
ABCB7	AGUGGUU	hsa-miR-140-5p	0	1.06649649272241	0
ABCB7	AUGACAC	hsa-miR-425-5p	0	1.06649649272241	0
ABCB7	AUGUGCC	hsa-miR-455-5p	0	0.559562863193898	0
ABCB7	CAGUGCA	hsa-miR-148a-3p	0.882	1.29411062945222	0.681549150379317
ABCB7	CCUUCAU	hsa-miR-205-5p	0.037	1.06649649272241	0.034693034859919
ABCB7	CUCCCAA	hsa-miR-150-5p	0	1.06649649272241	0
ABCB7	CUGGCUG	hsa-miR-3064-5p	0.006	0.792274543266243	0.00757313238320685
ABCB7	GGAAUGU	hsa-miR-1-3p	0.749	1.29411062945222	0.578775865798308
ABCB7	GGCUCAG	hsa-miR-24-3p	0	0.0577267770079249	0
ABCB7	GUAAACA	hsa-miR-30a-5p	0.784	1.06649649272241	0.73511727919396
ABCB7	GUGCAAA	hsa-miR-19a-3p	0.832	1.29411062945222	0.642912577228562
ABCB7	UAAGACG	hsa-miR-208b-3p	0.402	0.915727664847174	0.438995146081002
ABCB7	UAAGACU	hsa-miR-499a-5p	0	0.915727664847174	0
ABCB7	UAUUGCU	hsa-miR-137	0	1.06649649272241	0
ABCB7	UCACAUU	hsa-miR-23a-3p	0.051	0.764958836971937	0.0666702540516843
ABCB7	UCCAGUU	hsa-miR-145-5p	0.123	1.06649649272241	0.115330899669461
ABCB7	UGCAUUG	hsa-miR-33a-5p	0	1.52172476618202	0
ABCB8	GGAGUGU	hsa-miR-122-5p	0	1.13030377362106	0
ABCB8	GGCUCAG	hsa-miR-24-3p	0.091	0.866043816751202	0.105075514933377
ABCB9	AAAGUGC	hsa-miR-519d-3p	0	0.999999995551769	0
ABCB9	AGGUAGU	hsa-miR-196a-5p	0.851	0.999999995551769	0.851000003785445
ABCB9	CACAGUG	hsa-miR-128-3p	0.849	0.999999995551769	0.849000003776548
ABCB9	CAGUGCA	hsa-miR-148a-3p	0.019	0.999999995551769	0.0190000000845164
ABCB9	CCCUGAG	hsa-miR-125a-5p	0.01	0.999999995551769	0.0100000000444823
ABCB9	CGUGUCU	hsa-miR-187-3p	0	0.999999995551769	0
ABCB9	CUCCCAA	hsa-miR-150-5p	0	0.999999995551769	0
ABCB9	GAGGUAG	hsa-miR-98-5p	0.942	0.999999995551769	0.942000004190234
ABCB9	GGCAAGA	hsa-miR-31-5p	0.1	0.999999995551769	0.100000000444823
ABCB9	GGCUCAG	hsa-miR-24-3p	0.39	0.999999995551769	0.39000000173481
ABCB9	UCACAGU	hsa-miR-27a-3p	0.775	0.999999995551769	0.775000003447379
ABCC10	GAGAACU	hsa-miR-146a-5p	0.008	0.629989148492203	0.0126986314274571
ABCC10	GAGGUAG	hsa-let-7d-5p	0.488	0.991449807553519	0.492208477203882
ABCC10	GUAAACA	hsa-miR-30b-5p	0	0.991449807553519	0
ABCC10	UCCCUUU	hsa-miR-204-5p	0	0.991449807553519	0
ABCC10	UCCUAUG	hsa-miR-202-5p	0	0.991449807553519	0
ABCC11	AACCUGG	hsa-miR-490-3p	0	0.631381089646734	0
ABCC11	ACAGUAU	hsa-miR-144-3p	0	1.07411902617237	0
ABCC11	ACCCUGU	hsa-miR-10a-5p	0	0.631381089646734	0
ABCC11	AGCUGCC	hsa-miR-22-3p	0.022	1.07411902617237	0.0204819014131024
ABCC11	AGUGGUU	hsa-miR-140-5p	0	0.0594320740148703	0
ABCC11	CACAGUG	hsa-miR-128-3p	0	1.07411902617237	0
ABCC11	CCAGCAU	hsa-miR-338-3p	0.156	1.1864093592219	0.131489185235618
ABCC11	CUACAGU	hsa-miR-139-5p	0	0.188643153121101	0
ABCC11	CUUUGGU	hsa-miR-9-5p	0	0.631381089646734	0
ABCC11	GAGAACU	hsa-miR-146a-5p	0	1.1864093592219	0
ABCC11	GGCAAGA	hsa-miR-31-5p	0	0.631381089646734	0
ABCC11	GGCUCAG	hsa-miR-24-3p	0	1.07411902617237	0
ABCC11	GUAAACA	hsa-miR-30a-5p	0	1.07411902617237	0
ABCC11	UCACAGU	hsa-miR-27a-3p	0	1.07411902617237	0
ABCC1	AACACUG	hsa-miR-200a-3p	0.001	0.240489548509893	0.00415818486165466
ABCC1	AAUACUG	hsa-miR-200b-3p	0	1.16381406724379	0
ABCC1	ACUGCAU	hsa-miR-217	0.516	1.08707582554881	0.474667900686225
ABCC1	AGCACCA	hsa-miR-29a-3p	0	1.01033758385384	0
ABCC1	CCAGUGU	hsa-miR-199a-5p	0.927	1.16381406724379	0.796518985369697
ABCC1	CCCUGAG	hsa-miR-125a-5p	0.002	1.01033758385384	0.00197953637671399
ABCC1	CGUGUCU	hsa-miR-187-3p	0.034	1.16381406724379	0.0292142885680363
ABCC1	CUACAGU	hsa-miR-139-5p	0	1.01033758385384	0
ABCC1	CUGGCUG	hsa-miR-3064-5p	0.2	1.08707582554881	0.183979806467529
ABCC1	GAGAACU	hsa-miR-146a-5p	0	1.01033758385384	0
ABCC1	GAGAUGA	hsa-miR-143-3p	0	1.01033758385384	0
ABCC1	GAUUGUC	hsa-miR-219a-5p	0	0.240489548509893	0
ABCC1	GCUGGUG	hsa-miR-138-5p	0.001	0.625413566181866	0.00159894197067866
ABCC1	GGAAGAC	hsa-miR-7-5p	0.533	1.08707582554881	0.490306184235965
ABCC1	GGAAUGU	hsa-miR-1-3p	0	1.16381406724379	0
ABCC1	GGGUCUU	hsa-miR-193a-5p	0	1.01033758385384	0
ABCC1	UCACAGU	hsa-miR-27a-3p	0	1.01033758385384	0
ABCC1	UCCAGUU	hsa-miR-145-5p	0.937	1.16381406724379	0.805111423183825
ABCC1	UGCAUUG	hsa-miR-33a-5p	0	1.01033758385384	0
ABCC1	UGUGCGU	hsa-miR-210-3p	0.253	1.01033758385384	0.25041135165432
ABCC1	UUUUUGC	hsa-miR-129-5p	0	1.16381406724379	0
ABCC2	AACCUGG	hsa-miR-490-3p	0.067	1.07768521640002	0.0621702877430313
ABCC2	AAUCUCA	hsa-miR-216a-5p	0	1.23051417929869	0
ABCC2	AAUGCCC	hsa-miR-365a-3p	0.036	1.38334314219737	0.0260239118566171
ABCC2	AGCUUAU	hsa-miR-590-5p	0	1.03392892110468	0
ABCC2	AGUGGUU	hsa-miR-140-5p	0.153	1.38334314219737	0.110601625390623
ABCC2	AUAAAGU	hsa-miR-142-5p	0.006	1.07768521640002	0.00556748845459982
ABCC2	AUGUGCC	hsa-miR-455-5p	0	1.38334314219737	0
ABCC2	CACAGUG	hsa-miR-128-3p	0	1.03392892110468	0
ABCC2	CAGUGCA	hsa-miR-148a-3p	0.001	1.07768521640002	0.000927914742433303
ABCC2	CCUUCAU	hsa-miR-205-5p	0	0.657900715846285	0
ABCC2	GAGGUAG	hsa-let-7b-5p	0	1.07768521640002	0
ABCC2	GCUACAU	hsa-miR-221-3p	0	0.657900715846285	0
ABCC2	GGCAAGA	hsa-miR-31-5p	0.231	1.07768521640002	0.214348305502093
ABCC2	GGCAGUG	hsa-miR-34a-5p	0	0.657900715846285	0
ABCC2	GUAAACA	hsa-miR-30a-5p	0	1.38334314219737	0
ABCC2	UAAUGCU	hsa-miR-155-5p	0.231	1.38334314219737	0.166986767746626
ABCC2	UCACAGU	hsa-miR-27a-3p	0	0.657900715846285	0
ABCC2	UCCCUUU	hsa-miR-204-5p	0	1.07768521640002	0
ABCC2	UGUGCGG	hsa-miR-147b	0	0.657900715846285	0
ABCC2	UGUGCGU	hsa-miR-210-3p	0	0.657900715846285	0
ABCC2	UGUGCUU	hsa-miR-218-5p	0	1.16742461426166	0
ABCC2	UUGGCAA	hsa-miR-182-5p	0.001	1.38334314219737	0.000722886440461586
ABCC2	UUGGCAC	hsa-miR-1271-5p	0.001	1.38334314219737	0.000722886440461586
ABCC4	AACCUGG	hsa-miR-490-3p	0.06	1.31856206789809	0.0455041150210287
ABCC4	AAUGCCC	hsa-miR-365a-3p	0	1.11459099332723	0
ABCC4	ACUGCAU	hsa-miR-217	0	0.0126902429156254	0
ABCC4	AGUGGUU	hsa-miR-140-5p	0.052	0.308586346337566	0.168510371949888
ABCC4	AUAAAGU	hsa-miR-142-5p	0.006	1	0.006
ABCC4	CACAGUG	hsa-miR-128-3p	0	0	NA
ABCC4	CCCUGAG	hsa-miR-125b-5p	0	1.31856206789809	0
ABCC4	CCUUCAU	hsa-miR-205-5p	0.057	0.910619918756378	0.0625947212727832
ABCC4	CCUUGGC	hsa-miR-212-5p	0	1.31856206789809	0
ABCC4	GAGAACU	hsa-miR-146b-5p	0.124	0	Inf
ABCC4	GAGAUGA	hsa-miR-143-3p	0.241	1.07190182390409	0.224834023625623
ABCC4	GGAAUGU	hsa-miR-1-3p	0	0.910619918756378	0
ABCC4	GGACGGA	hsa-miR-184	0	0.910619918756378	0
ABCC4	GGCAGUG	hsa-miR-34c-5p	0	0.363240755729207	0
ABCC4	UCACAGU	hsa-miR-27a-3p	0	0.446827751700907	0
ABCC4	UCACAUU	hsa-miR-23a-3p	0.014	0.308586346337566	0.0453681770634313
ABCC4	UCCUAUG	hsa-miR-202-5p	0	0	NA
ABCC4	UGACAUC	hsa-miR-489-3p	0	1.31856206789809	0
ABCC4	UGUGCUU	hsa-miR-218-5p	0	1.07190182390409	0
ABCC4	UUGGCAA	hsa-miR-182-5p	0	0.363240755729207	0
ABCC4	UUGGCAC	hsa-miR-1271-5p	0	0.363240755729207	0
ABCC4	UUUUUGC	hsa-miR-129-5p	0	0.910619918756378	0
ABCC5	AAAGUGC	hsa-miR-106a-5p	0	0.972777083331574	0
ABCC5	AACCUGG	hsa-miR-490-3p	0	0.973140619033109	0
ABCC5	ACAGUAU	hsa-miR-144-3p	0.249	0.998423637579977	0.249393133964193
ABCC5	AGCAGCA	hsa-miR-15a-5p	0.206	1.01725799958093	0.202505165931223
ABCC5	AGUGCAA	hsa-miR-130a-3p	0.124	1.20212167749302	0.103150955782278
ABCC5	AUAAAGU	hsa-miR-142-5p	0.313	1.25582893468378	0.249237767466166
ABCC5	CACAGUG	hsa-miR-128-3p	0.073	1.15091401917138	0.0634278484613104
ABCC5	CCAGUGU	hsa-miR-199a-5p	0.316	1.16854949423319	0.270420723777184
ABCC5	CCCUGAG	hsa-miR-125a-5p	0.8	0.743432489170131	1.07608964049044
ABCC5	CUACAGU	hsa-miR-139-5p	0	0.629481488743011	0
ABCC5	GAGAACU	hsa-miR-146a-5p	0	0.743432489170131	0
ABCC5	GAGGUAG	hsa-let-7g-5p	0.906	0.998423637579977	0.907430439243208
ABCC5	GGAAUGU	hsa-miR-206	0	0.987923528396934	0
ABCC5	GGCAGUG	hsa-miR-34a-5p	0.149	0.8275608997693	0.18004717240935
ABCC5	UCACAUU	hsa-miR-23a-3p	0	1.12519017758508	0
ABCC5	UUUUUGC	hsa-miR-129-5p	0.074	0.98870342130583	0.0748454980587247
ABCC6	AAUCUCA	hsa-miR-216a-5p	0	1.3968402440275	0
ABCC6	AAUCUCU	hsa-miR-216b-5p	0	1.3968402440275	0
ABCC6	ACUGCAU	hsa-miR-217	0.206	1.80721157356715	0.113987760488601
ABCC6	AGCAGCA	hsa-miR-15a-5p	0.068	0.759553313324505	0.0895263029034386
ABCC6	CCAGCAU	hsa-miR-338-3p	0	2.63229937790681	0
ABCC6	CCUUGGC	hsa-miR-212-5p	0	0.759553313324505	0
ABCC6	CUGGCUG	hsa-miR-3064-5p	0.119	2.63229937790681	0.0452076237979542
ABCC6	GGCAGUG	hsa-miR-34c-5p	0	2.63229937790681	0
ABCC6	UAUUGCU	hsa-miR-137	0	1.39243294020451	0
ABCC6	UCCUAUG	hsa-miR-202-5p	0	0.942192458734355	0
ABCC6	UGACAUC	hsa-miR-489-3p	0	2.63229937790681	0
ABCC6	UGUGCGG	hsa-miR-147b	0	2.63229937790681	0
ABCC6	UGUGCUU	hsa-miR-218-5p	0	2.63229937790681	0
ABCC9	AAAGUGC	hsa-miR-106b-5p	0	0.605288940058846	0
ABCC9	AAGUGCU	hsa-miR-302e	0	0.999999991353233	0
ABCC9	AAUCUCU	hsa-miR-216b-5p	0	1.11445831625058	0
ABCC9	AGUGCAA	hsa-miR-130b-3p	0	0.999999991353233	0
ABCC9	GGAAGAC	hsa-miR-7-5p	0	0.999999991353233	0
ABCC9	GUCAGUU	hsa-miR-223-3p	0	0.794251263652054	0
ABCC9	UAAGACG	hsa-miR-208a-3p	0	0.999999991353233	0
ABCC9	UAAGACU	hsa-miR-499a-5p	0	0.999999991353233	0
ABCD1	CUCCCAA	hsa-miR-150-5p	0	1.04407353203101	0
ABCD1	GGAGUGU	hsa-miR-122-5p	0	0.782062334891206	0
ABCD2	AAAGUGC	hsa-miR-519d-3p	0	0.943878597770596	0
ABCD2	AAGGUGC	hsa-miR-18a-5p	0	1.26126447202594	0
ABCD2	AAGUGCU	hsa-miR-520b	0	1.10257153489827	0
ABCD2	AAUACUG	hsa-miR-200b-3p	0.027	0.943878597770596	0.0286053736823496
ABCD2	AAUCUCA	hsa-miR-216a-5p	0	0.943878597770596	0
ABCD2	AAUCUCU	hsa-miR-216b-5p	0	0.943878597770596	0
ABCD2	AAUGCCC	hsa-miR-365a-3p	0	1.26126447202594	0
ABCD2	ACUGCAU	hsa-miR-217	0	1.26126447202594	0
ABCD2	ACUGGCC	hsa-miR-193a-3p	0	0.943878597770596	0
ABCD2	AGCCCUU	hsa-miR-129-1-3p	0.016	0.796589880109987	0.0200856179566213
ABCD2	AGCUGCC	hsa-miR-22-3p	0	0.943878597770596	0
ABCD2	AGCUUAU	hsa-miR-21-5p	0.21	1.26126447202594	0.16649957614574
ABCD2	AGGUAGU	hsa-miR-196a-5p	0.023	0.507393432616052	0.0453297156043489
ABCD2	AGUGCAA	hsa-miR-454-3p	0	1.10257153489827	0
ABCD2	AUAAAGU	hsa-miR-142-5p	0.113	1.26126447202594	0.0895926290688981
ABCD2	AUGGCUU	hsa-miR-135a-5p	0	1.26126447202594	0
ABCD2	AUGUGCC	hsa-miR-455-5p	0	0.649301162449378	0
ABCD2	AUUGCAC	hsa-miR-363-3p	0	1.26126447202594	0
ABCD2	CACAGUG	hsa-miR-128-3p	0	0.943878597770596	0
ABCD2	CAGUGCA	hsa-miR-148a-3p	0.044	0.943878597770596	0.0466161645193845
ABCD2	CCAGUGU	hsa-miR-199a-5p	0.045	1.26126447202594	0.0356784806026585
ABCD2	CCUUCAU	hsa-miR-205-5p	0.028	1.26126447202594	0.0221999434860986
ABCD2	CCUUGGC	hsa-miR-212-5p	0	1.26126447202594	0
ABCD2	CUACAGU	hsa-miR-139-5p	0	0.360104714955443	0
ABCD2	CUCCCAA	hsa-miR-150-5p	0	0.943878597770596	0
ABCD2	CUGGCUG	hsa-miR-3064-5p	0.136	0.943878597770596	0.144086326696279
ABCD2	GAGAACU	hsa-miR-146a-5p	0.083	1.26126447202594	0.0658069753337924
ABCD2	GAUAUGU	hsa-miR-190a-5p	0	0.070908267461508	0
ABCD2	GCAGCAU	hsa-miR-103a-3p	0	0.649301162449378	0
ABCD2	GCUACAU	hsa-miR-221-3p	0.043	0.943878597770596	0.045556706234853
ABCD2	GCUGGUG	hsa-miR-138-5p	0	0.649301162449378	0
ABCD2	GUAAACA	hsa-miR-30b-5p	0.503	1.10257153489827	0.456206227060279
ABCD2	GUAACAG	hsa-miR-194-5p	0	1.10257153489827	0
ABCD2	UAAGACU	hsa-miR-499a-5p	0	1.26126447202594	0
ABCD2	UAAUGCU	hsa-miR-155-5p	0	1.26126447202594	0
ABCD2	UAUUGCU	hsa-miR-137	0	1.26126447202594	0
ABCD2	UCACAUU	hsa-miR-23a-3p	0.009	0.796589880109987	0.0112981601005995
ABCD2	UCCAGUU	hsa-miR-145-5p	0	0.070908267461508	0
ABCD2	UCCCUUU	hsa-miR-204-5p	0	1.26126447202594	0
ABCD2	UGACCUA	hsa-miR-215-5p	0.16	0.943878597770596	0.169513325525034
ABCD2	UGCAUAG	hsa-miR-153-3p	0	1.26126447202594	0
ABCD2	UGCAUUG	hsa-miR-33a-5p	0	1.26126447202594	0
ABCD2	UGUGCUU	hsa-miR-218-5p	0.689	1.26126447202594	0.546277180782927
ABCD2	UUGGCAA	hsa-miR-182-5p	0.49	1.26126447202594	0.388499011006726
ABCD2	UUGGCAC	hsa-miR-1271-5p	0.262	1.26126447202594	0.207728042619923
ABCD2	UUUUUGC	hsa-miR-129-5p	0	1.10257153489827	0
ABCD3	AAUACUG	hsa-miR-200b-3p	0.161	0.929363293275267	0.173236882890654
ABCD3	AAUGCCC	hsa-miR-365a-3p	0.156	1.07338500905756	0.145334617759352
ABCD3	ACUGCAU	hsa-miR-217	0	1.21221397091096	0
ABCD3	AGCUUAU	hsa-miR-21-5p	0	1.07338500905756	0
ABCD3	AUAAAGU	hsa-miR-142-5p	0	1.07338500905756	0
ABCD3	AUGGCUU	hsa-miR-135b-5p	0	1.21221397091096	0
ABCD3	CACAGUG	hsa-miR-128-3p	0	1.21221397091096	0
ABCD3	CAGUGCA	hsa-miR-148a-3p	0.757	1.21221397091096	0.624477211255967
ABCD3	CUGGCUG	hsa-miR-3064-5p	0.023	0.646512615639571	0.0355754852165521
ABCD3	CUUUGGU	hsa-miR-9-5p	0	0.586699802742328	0
ABCD3	GAGAACU	hsa-miR-146a-5p	0.015	0.586699802742328	0.0255667377590509
ABCD3	GAUAUGU	hsa-miR-190a-5p	0	0.586699802742328	0
ABCD3	GAUUGUC	hsa-miR-219a-5p	0.001	1.07338500905756	0.000931632165124054
ABCD3	GGCAAGA	hsa-miR-31-5p	0	0.646512615639571	0
ABCD3	GGCUCAG	hsa-miR-24-3p	0	1.20368026891999	0
ABCD3	GGGUCUU	hsa-miR-193a-5p	0	0.497176474498128	0
ABCD3	GUGCAAA	hsa-miR-19a-3p	0.167	1.07338500905756	0.155582571575717
ABCD3	UAAUGCU	hsa-miR-155-5p	0.02	0.586699802742328	0.0340889836787345
ABCD3	UCACAGU	hsa-miR-27a-3p	0.131	1.21221397091096	0.108066730085247
ABCD3	UCCUAUG	hsa-miR-202-5p	0	1.50882355288831	0
ABCD3	UGACAUC	hsa-miR-489-3p	0	1.07338500905756	0
ABCD3	UGCAUAG	hsa-miR-153-3p	0	1.20368026891999	0
ABCD3	UUGGCAA	hsa-miR-182-5p	0	0.61660620919095	0
ABCD4	AACACUG	hsa-miR-200a-3p	0.001	1.07626702640864	0.00092913744959452
ABCD4	AAUCUCA	hsa-miR-216a-5p	0	0.634588331281435	0
ABCD4	AGUGGUU	hsa-miR-140-5p	0	1.06036212274908	0
ABCD4	CACAGUG	hsa-miR-128-3p	0	0.53018106137454	0
ABCD4	CACCUCC	hsa-miR-1306-5p	0	0.847475227015257	0
ABCD4	CUGGCUG	hsa-miR-3064-5p	0.185	1.06036212274908	0.174468698976508
ABCD4	GGCAAGA	hsa-miR-31-5p	0	1.06036212274908	0
ABCD4	GGCUCAG	hsa-miR-24-3p	0.006	1.0921719300682	0.00549364054762454
ABCD4	GUCAGUU	hsa-miR-223-3p	0.1	0.728667187050302	0.137236864479664
ABCD4	UAUUGCU	hsa-miR-137	0	1.06036212274908	0
ABCD4	UCCCUUU	hsa-miR-204-5p	0	1.06036212274908	0
ABCD4	UGUGCUU	hsa-miR-218-5p	0	1.06036212274908	0
ABCE1	AAAGUGC	hsa-miR-106a-5p	0.039	1.26681539684302	0.0307858588529871
ABCE1	AACACUG	hsa-miR-200a-3p	0.47	1.31648432993108	0.357011465548249
ABCE1	AAGUGCU	hsa-miR-372-3p	0.344	0.961051854175351	0.357941143868013
ABCE1	AAUCUCA	hsa-miR-216a-5p	0	1.04880517046371	0
ABCE1	AGCACCA	hsa-miR-29a-3p	0.687	1.04880517046371	0.655031095714615
ABCE1	AGUGCAA	hsa-miR-130a-3p	0	1.1509169851005	0
ABCE1	AGUGGUU	hsa-miR-140-5p	0.177	0.95525957923147	0.185289950342504
ABCE1	AUGACAC	hsa-miR-425-5p	0.076	1.36036098807526	0.0558675238897657
ABCE1	AUGGCUU	hsa-miR-135a-5p	0.664	1.67191680568681	0.397148947687761
ABCE1	CCUUGGC	hsa-miR-212-5p	0.005	0.861713987999227	0.00580238927258134
ABCE1	GGAAUGU	hsa-miR-1-3p	0	1.04880517046371	0
ABCE1	GUAAACA	hsa-miR-30b-5p	0	0.961051854175351	0
ABCE1	GUGCAAA	hsa-miR-19a-3p	0.011	1.67191680568681	0.00657927473579122
ABCE1	UAAGACG	hsa-miR-208b-3p	0	0.715722970726417	0
ABCE1	UAAGACU	hsa-miR-499a-5p	0	0.715722970726417	0
ABCE1	UCCAGUU	hsa-miR-145-5p	0.517	0.961051854175351	0.537952242383031
ABCE1	UGCAUAG	hsa-miR-153-3p	0	0.961051854175351	0
ABCE1	UGCAUUG	hsa-miR-33b-5p	0	0.788718479362822	0
ABCE1	UUGGCAA	hsa-miR-182-5p	0.323	1.67191680568681	0.193191430878233
ABCE1	UUUUUGC	hsa-miR-129-5p	0.073	0.95525957923147	0.0764190190678122
ABCF1	AAAGUGC	hsa-miR-106a-5p	0	0.34839943807353	0
ABCF1	AACACUG	hsa-miR-141-3p	0.003	1.28917717716907	0.00232706570759169
ABCF1	AAGGUGC	hsa-miR-18a-5p	0	3.44913622396297	0
ABCF1	AAGUGCU	hsa-miR-302a-3p	0	0.34839943807353	0
ABCF1	AAUCUCA	hsa-miR-216a-5p	0	1.31010840328506	0
ABCF1	AAUCUCU	hsa-miR-216b-5p	0	1.31010840328506	0
ABCF1	ACCCUGU	hsa-miR-10a-5p	0	1.22238797769826	0
ABCF1	ACUGGCC	hsa-miR-193a-3p	0.007	0.160266946231248	0.0436771284697704
ABCF1	AGCACCA	hsa-miR-29a-3p	0.25	2.40423040148496	0.103983378567041
ABCF1	AGCAGCA	hsa-miR-15b-5p	0.582	3.23855943610434	0.179709531809639
ABCF1	AUAAAGU	hsa-miR-142-5p	0	1.28517852465429	0
ABCF1	AUGGCUU	hsa-miR-135a-5p	0	1.81330918959161	0
ABCF1	AUGUGCC	hsa-miR-455-5p	0	2.48303489211913	0
ABCF1	CACAGUG	hsa-miR-128-3p	0	1.26131744774211	0
ABCF1	CACCUCC	hsa-miR-1306-5p	0.181	3.44913622396297	0.0524769067520435
ABCF1	CAGUGCA	hsa-miR-148a-3p	0.004	0.118404493999256	0.0337825015326288
ABCF1	CCCUGAG	hsa-miR-125a-5p	0	1.22238797769826	0
ABCF1	CCUUCAU	hsa-miR-205-5p	0	2.33576210083061	0
ABCF1	CUACAGU	hsa-miR-139-5p	0.066	0.34839943807353	0.189437733783229
ABCF1	CUCCCAA	hsa-miR-150-5p	0	2.40423040148496	0
ABCF1	CUGGCUG	hsa-miR-3064-5p	0.019	0.216507628652434	0.0877567230229161
ABCF1	GAGAACU	hsa-miR-146a-5p	0.124	2.45994986033888	0.0504075314701406
ABCF1	GAGGUAG	hsa-let-7d-5p	0	0.431343696388544	0
ABCF1	GAUUGUC	hsa-miR-219a-5p	0	0.431343696388544	0
ABCF1	GCAGCAU	hsa-miR-103a-3p	0.454	4.07288847072372	0.111468802365543
ABCF1	GCCUGUC	hsa-miR-214-5p	0	0.160266946231248	0
ABCF1	GCUACAU	hsa-miR-221-3p	0	0.25850796599111	0
ABCF1	GGAAGAC	hsa-miR-7-5p	0	1.33822874449566	0
ABCF1	GGAGUGU	hsa-miR-122-5p	0	0.34839943807353	0
ABCF1	GGCAAGA	hsa-miR-31-5p	0	0.118404493999256	0
ABCF1	GGCUCAG	hsa-miR-24-3p	0	0.160266946231248	0
ABCF1	UAAGACU	hsa-miR-499a-5p	0	0.160266946231248	0
ABCF1	UCCCUUU	hsa-miR-204-5p	0	2.40423040148496	0
ABCF1	UCCUAUG	hsa-miR-202-5p	0	2.14675966883479	0
ABCF1	UGCAUUG	hsa-miR-33a-5p	0	2.40423040148496	0
ABCF1	UUUUUGC	hsa-miR-129-5p	0	1.5169335602753	0
ABCF2	AACCUGG	hsa-miR-490-3p	0	1.01149766378517	0
ABCF2	AAUCUCA	hsa-miR-216a-5p	0	0.0830185086161222	0
ABCF2	ACUGCAU	hsa-miR-217	0	0.526755496239146	0
ABCF2	ACUGGCC	hsa-miR-193a-3p	0	1.01149766378517	0
ABCF2	AGCACCA	hsa-miR-29a-3p	0	1.01149766378517	0
ABCF2	AGCAGCA	hsa-miR-424-5p	0.002	1.01149766378517	0.00197726605963252
ABCF2	AGCAGCG	hsa-miR-503-5p	0.002	1.01149766378517	0.00197726605963252
ABCF2	AGUGGUU	hsa-miR-140-5p	0	0.526755496239146	0
ABCF2	AUGGCUU	hsa-miR-135a-5p	0	1.01149766378517	0
ABCF2	AUUGCAC	hsa-miR-367-3p	0	1.65921345574806	0
ABCF2	CACCUCC	hsa-miR-1306-5p	0	0.547258086200645	0
ABCF2	CAGUGCA	hsa-miR-148a-3p	0.002	0.970492483862171	0.00206080936561281
ABCF2	CCAGCAU	hsa-miR-338-3p	0	1.01149766378517	0
ABCF2	CUACAGU	hsa-miR-139-5p	0	0.0830185086161222	0
ABCF2	CUCCCAA	hsa-miR-150-5p	0	0.0830185086161222	0
ABCF2	CUGGCUG	hsa-miR-3064-5p	0.006	1.01149766378517	0.00593179817889757
ABCF2	GCAGCAU	hsa-miR-103a-3p	0.328	1.01893782935817	0.321903840008185
ABCF2	GGAAUGU	hsa-miR-1-3p	0	0.0830185086161222	0
ABCF2	GGAGUGU	hsa-miR-122-5p	0	1.21547646812503	0
ABCF2	GGCAGUG	hsa-miR-449a	0	0.970492483862171	0
ABCF2	UCACAGU	hsa-miR-27a-3p	0	0.990995073823669	0
ABCF2	UCCUAUG	hsa-miR-202-5p	0	0.990995073823669	0
ABCF2	UGACAUC	hsa-miR-489-3p	0	1.16050043274049	0
ABCF2	UUGGCAC	hsa-miR-96-5p	0	0.970492483862171	0
ABCF2	UUUUUGC	hsa-miR-129-5p	0	0.547258086200645	0
ABCF3	AAAGUGC	hsa-miR-106a-5p	0	1.26678898401049	0
ABCF3	AACAGUC	hsa-miR-132-3p	0.009	2.22271901486161	0.00404909479777873
ABCF3	AACCUGG	hsa-miR-490-3p	0	0.26345051700943	0
ABCF3	AACGGAA	hsa-miR-191-5p	0	2.22271901486161	0
ABCF3	AAGGUGC	hsa-miR-18a-5p	0	2.22271901486161	0
ABCF3	AAGUGCU	hsa-miR-520a-3p	0	0.889274092028415	0
ABCF3	AAUCUCU	hsa-miR-216b-5p	0	0.188206147154805	0
ABCF3	AAUGCCC	hsa-miR-365a-3p	0.01	1.26678898401049	0.00789397455000066
ABCF3	ACCCUGU	hsa-miR-10b-5p	0	2.04360895203985	0
ABCF3	ACUGCAU	hsa-miR-217	0	0.278753029388809	0
ABCF3	AGCACCA	hsa-miR-29a-3p	0	2.22271901486161	0
ABCF3	AGCAGCA	hsa-miR-497-5p	0.752	2.82417647283153	0.266272312383526
ABCF3	AGCAGCG	hsa-miR-503-5p	0.196	2.82417647283153	0.0694007622701743
ABCF3	AGUGCAA	hsa-miR-454-3p	0	1.26678898401049	0
ABCF3	AGUGGUU	hsa-miR-140-5p	0	0.939246949954215	0
ABCF3	AUAAAGU	hsa-miR-142-5p	0.019	2.82417647283153	0.00672762491394546
ABCF3	AUGUGCC	hsa-miR-455-5p	0	0.511759200046341	0
ABCF3	AUUGCAC	hsa-miR-25-3p	0	0.256029038073984	0
ABCF3	CACAGUG	hsa-miR-128-3p	0	0.964186478644371	0
ABCF3	CACCUCC	hsa-miR-1306-5p	0	0.98253417050181	0
ABCF3	CAGUAGU	hsa-miR-199a-3p	0	3.42563393080144	0
ABCF3	CAGUGCA	hsa-miR-152-3p	0.048	2.22271901486161	0.0215951722548199
ABCF3	CCAGCAU	hsa-miR-338-3p	0	0.29736196246902	0
ABCF3	CCAGUGU	hsa-miR-199a-5p	0.106	1.90924372212121	0.055519365480606
ABCF3	CCCUGAG	hsa-miR-125a-5p	0	1.69864219929763	0
ABCF3	CCUUCAU	hsa-miR-205-5p	0.13	2.22271901486161	0.0584869248568038
ABCF3	CCUUGGC	hsa-miR-212-5p	0	0.939246949954215	0
ABCF3	CGACCCA	hsa-miR-551a	0	2.22271901486161	0
ABCF3	CUACAGU	hsa-miR-139-5p	0.007	0.939246949954215	0.00745277905916141
ABCF3	CUCCCAA	hsa-miR-150-5p	0	1.05690616684394	0
ABCF3	CUGGCUG	hsa-miR-3064-5p	0.195	0.511759200046341	0.381038582173691
ABCF3	CUUUGGU	hsa-miR-9-5p	0	0.256029038073984	0
ABCF3	GAGAACU	hsa-miR-146a-5p	0.083	1.28070695086283	0.064807956218307
ABCF3	GAGAUGA	hsa-miR-143-3p	0	1.43127870669565	0
ABCF3	GCAGCAU	hsa-miR-103a-3p	0.018	2.22271901486161	0.00809818959555745
ABCF3	GCCUGUC	hsa-miR-214-5p	0	0.188206147154805	0
ABCF3	GCUACAU	hsa-miR-222-3p	0	0.661583973278252	0
ABCF3	GCUGGUG	hsa-miR-138-5p	0.24	0.511759200046341	0.468970562675312
ABCF3	GGAAGAC	hsa-miR-7-5p	0.103	2.22271901486161	0.0463396404634676
ABCF3	GGAGUGU	hsa-miR-122-5p	0	2.22271901486161	0
ABCF3	GGCAAGA	hsa-miR-31-5p	0.237	1.59576842938081	0.148517789697069
ABCF3	GGCAGUG	hsa-miR-34a-5p	0.431	2.57941162577476	0.167092369319124
ABCF3	GGCUCAG	hsa-miR-24-3p	0.083	0.654273430788514	0.126858276821619
ABCF3	GGGUCUU	hsa-miR-193a-5p	0	1.89746692121213	0
ABCF3	UAAGACU	hsa-miR-499a-5p	0	1.59576842938081	0
ABCF3	UAUUGCU	hsa-miR-137	0	2.82417647283153	0
ABCF3	UCCAGUU	hsa-miR-145-5p	0	2.22271901486161	0
ABCF3	UGCAUUG	hsa-miR-33a-5p	0	1.69864219929763	0
ABCF3	UGUGCUU	hsa-miR-218-5p	0	0.967111566880714	0
ABCF3	UUGGCAA	hsa-miR-182-5p	0	2.22271901486161	0
ABCF3	UUGGCAC	hsa-miR-96-5p	0	2.22271901486161	0
ABCF3	UUUUUGC	hsa-miR-129-5p	0	0.725503075000278	0
ABCG1	AACACUG	hsa-miR-141-3p	0.005	0.919878889450212	0.00543549814800987
ABCG1	AACAGUC	hsa-miR-132-3p	0.04	1.70333165764889	0.0234833890513207
ABCG1	AACCUGG	hsa-miR-490-3p	0	1.31160527354955	0
ABCG1	AAGGUGC	hsa-miR-18a-5p	0.003	0.93519764972709	0.00320787803613008
ABCG1	AAGUGCU	hsa-miR-302a-3p	0	1.32692403382643	0
ABCG1	AAUACUG	hsa-miR-200b-3p	0.144	1.1389130006096	0.126436347572575
ABCG1	AAUCUCU	hsa-miR-216b-5p	0	0.950516410003968	0
ABCG1	AAUGCCC	hsa-miR-365a-3p	0.013	0.950516410003968	0.0136767759748048
ABCG1	ACAUUCA	hsa-miR-181a-5p	0	0.907344926541737	0
ABCG1	ACCCUGU	hsa-miR-10a-5p	0.305	1.70333165764889	0.179060841516321
ABCG1	ACUGCAU	hsa-miR-217	0	0.919878889450212	0
ABCG1	AGCACCA	hsa-miR-29a-3p	0	0.919878889450212	0
ABCG1	AGCCCUU	hsa-miR-129-2-3p	0.014	0.950516410003968	0.0147288356651744
ABCG1	AGCUUAU	hsa-miR-21-5p	0	0.950516410003968	0
ABCG1	AGGUAGU	hsa-miR-196a-5p	0.01	0.919878889450212	0.0108709962960197
ABCG1	AUAAAGU	hsa-miR-142-5p	0.142	0.950516410003968	0.149392476032483
ABCG1	AUGUGCC	hsa-miR-455-5p	0	0.352174340494409	0
ABCG1	AUUGCAC	hsa-miR-363-3p	0	0.907344926541737	0
ABCG1	CACAGUG	hsa-miR-128-3p	0	0.950516410003968	0
ABCG1	CACCUCC	hsa-miR-1306-5p	0	0.919878889450212	0
ABCG1	CAGUGCA	hsa-miR-148a-3p	0.003	0.919878889450212	0.00326129888880592
ABCG1	CCAGUGU	hsa-miR-199a-5p	0.004	0.919878889450212	0.00434839851840789
ABCG1	CCCUGAG	hsa-miR-125a-5p	0	0.93519764972709	0
ABCG1	CCUUCAU	hsa-miR-205-5p	0.019	1.31160527354955	0.0144860655741197
ABCG1	CCUUGGC	hsa-miR-212-5p	0	0.950516410003968	0
ABCG1	CUCCCAA	hsa-miR-150-5p	0	0.928930668272852	0
ABCG1	CUUUGGU	hsa-miR-9-5p	0	0.93519764972709	0
ABCG1	GAGAUGA	hsa-miR-143-3p	0.463	1.04471470530679	0.443183194079802
ABCG1	GGAAGAC	hsa-miR-7-5p	0	0.919878889450212	0
ABCG1	GGAAUGU	hsa-miR-1-3p	0	1.02939594502991	0
ABCG1	GGCUCAG	hsa-miR-24-3p	0	1.31160527354955	0
ABCG1	GUAAACA	hsa-miR-30a-5p	0	0.919878889450212	0
ABCG1	GUAACAG	hsa-miR-194-5p	0	0.907344926541737	0
ABCG1	GUGCAAA	hsa-miR-19a-3p	0	0.93519764972709	0
ABCG1	UCCAGUU	hsa-miR-145-5p	0	0.919878889450212	0
ABCG1	UCCCUUU	hsa-miR-204-5p	0	0.919878889450212	0
ABCG1	UGACCUA	hsa-miR-215-5p	0	0.93519764972709	0
ABCG1	UGUGCGU	hsa-miR-210-3p	0.241	0.352174340494409	0.684320157061033
ABCG1	UGUGCUU	hsa-miR-218-5p	0	0.352174340494409	0
ABCG1	UUUUUGC	hsa-miR-129-5p	0	1.31160527354955	0
ABCG2	AAAGUGC	hsa-miR-519d-3p	0.019	1.56200992399554	0.0121638151641182
ABCG2	AACACUG	hsa-miR-141-3p	0.017	1.10612426892886	0.0153689784028175
ABCG2	AACAGUC	hsa-miR-132-3p	0.072	1.3340670964622	0.0539702989384388
ABCG2	AACCUGG	hsa-miR-490-3p	0	0.0828562608386	0
ABCG2	AAGUGCU	hsa-miR-520e	0	1.90344825596314	0
ABCG2	AAUGCCC	hsa-miR-365a-3p	0	1.56200992399554	0
ABCG2	ACAGUAU	hsa-miR-144-3p	0	1.10612426892886	0
ABCG2	ACCCUGU	hsa-miR-10a-5p	0	0.448511167188637	0
ABCG2	AGGUAGU	hsa-miR-196b-5p	0	0.893285153790376	0
ABCG2	AUAAAGU	hsa-miR-142-5p	0.009	0.897186726370247	0.0100313566122532
ABCG2	CACAGUG	hsa-miR-128-3p	0	0.980072861796013	0
ABCG2	CCAGCAU	hsa-miR-338-3p	0.161	1.00585223939066	0.16006327141801
ABCG2	CCAGUGU	hsa-miR-199b-5p	0	1.56200992399554	0
ABCG2	CCCUGAG	hsa-miR-125a-5p	0.002	0.656948832790504	0.00304437712676138
ABCG2	CCUUGGC	hsa-miR-212-5p	0	0.929936847026913	0
ABCG2	CUACAGU	hsa-miR-139-5p	0.066	0.854021454663166	0.0772814308582341
ABCG2	CUGGCUG	hsa-miR-3064-5p	0.026	0.470093803042178	0.0553081104914442
ABCG2	CUUUGGU	hsa-miR-9-5p	0	0.854021454663166	0
ABCG2	GAGAACU	hsa-miR-146b-5p	0.082	1.90344825596314	0.0430797105952892
ABCG2	GAGGUAG	hsa-let-7d-5p	0	0.980072861796013	0
ABCG2	GAUUGUC	hsa-miR-219a-5p	0	1.56200992399554	0
ABCG2	GCUACAU	hsa-miR-222-3p	0	1.3340670964622	0
ABCG2	GGAAUGU	hsa-miR-1-3p	0	0.897186726370247	0
ABCG2	GGCAAGA	hsa-miR-31-5p	0	2.24519845231105	0
ABCG2	GGCUCAG	hsa-miR-24-3p	0	0.0430008797141084	0
ABCG2	GUAACAG	hsa-miR-194-5p	0	1.00585223939066	0
ABCG2	GUGCAAA	hsa-miR-19a-3p	0	2.24519845231105	0
ABCG2	UAAGACG	hsa-miR-208b-3p	0	2.24519845231105	0
ABCG2	UAAGACU	hsa-miR-499a-5p	0	2.24519845231105	0
ABCG2	UCCAGUU	hsa-miR-145-5p	0	2.24519845231105	0
ABCG2	UGACAUC	hsa-miR-489-3p	0.147	1.10612426892886	0.132896460306716
ABCG2	UGACCUA	hsa-miR-215-5p	0	1.6755054284298	0
ABCG2	UGCAUAG	hsa-miR-153-3p	0	1.00165549764955	0
ABCG2	UGCAUUG	hsa-miR-33a-5p	0	1.00585223939066	0
ABCG2	UGUGCUU	hsa-miR-218-5p	0	1.90344825596314	0
ABCG2	UUGUUCG	hsa-miR-375	0.05	0.854021454663166	0.0585465385289652
ABCG2	UUUUUGC	hsa-miR-129-5p	0	1.10612426892886	0
ABCG4	AAAGUGC	hsa-miR-17-5p	0.868	0.943991470142322	0.919499833901185
ABCG4	AACAGUC	hsa-miR-132-3p	0.312	1.06355522918071	0.293355710582461
ABCG4	AGCACCA	hsa-miR-29a-3p	0	0.943991470142322	0
ABCG4	AGCAGCA	hsa-miR-15b-5p	0.49	1.17717695861338	0.4162500772842
ABCG4	AGCAGCG	hsa-miR-503-5p	0.007	1.17717695861338	0.00594642967548857
ABCG4	AUAAAGU	hsa-miR-142-5p	0.243	0.943991470142322	0.257417580228097
ABCG4	AUGUGCC	hsa-miR-455-5p	0	0.943991470142322	0
ABCG4	AUUGCAC	hsa-miR-363-3p	0	1.21952804515892	0
ABCG4	CAGUAGU	hsa-miR-199a-3p	0	1.17717695861338	0
ABCG4	CCAGCAU	hsa-miR-338-3p	0.125	0.943991470142322	0.132416450734618
ABCG4	CCAGUGU	hsa-miR-199a-5p	0.137	1.17717695861338	0.116380123648848
ABCG4	CUUUGGU	hsa-miR-9-5p	0.667	1.17717695861338	0.566609799078696
ABCG4	GAGAUGA	hsa-miR-143-3p	0	0.943991470142322	0
ABCG4	GAGGUAG	hsa-let-7b-5p	0	0.943991470142322	0
ABCG4	GAUUGUC	hsa-miR-219a-5p	0.046	0.943991470142322	0.0487292538703393
ABCG4	GCCUGUC	hsa-miR-214-5p	0	0.943991470142322	0
ABCG4	GGAAGAC	hsa-miR-7-5p	0	0.964950980733483	0
ABCG4	GGCAAGA	hsa-miR-31-5p	0	0.943991470142322	0
ABCG4	GGCAGUG	hsa-miR-34c-5p	0.038	0.943991470142322	0.0402546010233238
ABCG4	GGGUCUU	hsa-miR-193a-5p	0	0.943991470142322	0
ABCG4	GUCAGUU	hsa-miR-223-3p	0.311	1.17717695861338	0.264191375582421
ABCG4	UAUUGCU	hsa-miR-137	0.807	0.943991470142322	0.854880605942692
ABCG4	UCCAGUU	hsa-miR-145-5p	0	0.943991470142322	0
ABCG4	UGACCUA	hsa-miR-215-5p	0.008	0.943991470142322	0.00847465284701553
ABCG4	UGCAUAG	hsa-miR-153-3p	0	1.49506462017551	0
ABCG4	UGUGCUU	hsa-miR-218-5p	0.334	0.943991470142322	0.353816756362898
ABCG4	UUGGCAC	hsa-miR-96-5p	0	0.943991470142322	0
ABCG5	ACAUUCA	hsa-miR-181a-5p	0.011	1.00000000143966	0.0109999999841637
ABCG5	CUCCCAA	hsa-miR-150-5p	0	1.00000000143966	0
ABCG5	GAGAUGA	hsa-miR-143-3p	0	1.00000000143966	0
ABCG5	GGGUCUU	hsa-miR-193a-5p	0	1.00000000143966	0
ABCG5	GUAAACA	hsa-miR-30b-5p	0	1.00000000143966	0
ABCG5	UGACCUA	hsa-miR-215-5p	0.181	1.00000000143966	0.180999999739421
ABCG5	UGCAUUG	hsa-miR-33a-5p	0	1.00000000143966	0
ABCG5	UUUUUGC	hsa-miR-129-5p	0.001	1.00000000143966	0.000999999998560336
ABCG8	AAAGUGC	hsa-miR-106a-5p	0.085	0.892218120180116	0.095268183953539
ABCG8	AACACUG	hsa-miR-141-3p	0.006	0.609571313529076	0.00984298287474088
ABCG8	AACCUGG	hsa-miR-490-3p	0	0.656993043933204	0
ABCG8	AAGUGCU	hsa-miR-302a-3p	0	0.529392344043207	0
ABCG8	AAUACUG	hsa-miR-429	0.037	1.44384671260924	0.0256259890173076
ABCG8	AAUCUCA	hsa-miR-216a-5p	0	1.16803241639468	0
ABCG8	AAUCUCU	hsa-miR-216b-5p	0	1.16803241639468	0
ABCG8	ACUGGCC	hsa-miR-193a-3p	0.023	0.892218120180116	0.0257784497756635
ABCG8	AGCUGCC	hsa-miR-22-3p	0.705	1.44384671260924	0.488278979924374
ABCG8	AGCUUAU	hsa-miR-21-5p	0	1.74997413570648	0
ABCG8	AGUGCAA	hsa-miR-454-3p	0	1.72383984391094	0
ABCG8	AUAAAGU	hsa-miR-142-5p	0.005	0.892218120180116	0.00560401082079641
ABCG8	AUGUGCC	hsa-miR-455-5p	0	1.25773433312245	0
ABCG8	AUUGCAC	hsa-miR-25-3p	0	0.987290250022903	0
ABCG8	CACAGUG	hsa-miR-128-3p	0	0.987290250022903	0
ABCG8	CAGUAGU	hsa-miR-199a-3p	0	1.74997413570648	0
ABCG8	CCAGCAU	hsa-miR-338-3p	0	1.21556848131607	0
ABCG8	CCAGUGU	hsa-miR-199b-5p	0.031	1.59798732776695	0.0193994028997213
ABCG8	CCUUGGC	hsa-miR-212-5p	0	1.06334803783805	0
ABCG8	CUACAGU	hsa-miR-139-5p	0.084	1.52795409579304	0.0549754735638194
ABCG8	CUCCCAA	hsa-miR-150-5p	0	0.892218120180116	0
ABCG8	CUGGCUG	hsa-miR-3064-5p	0.185	1.61206147897685	0.114759891240263
ABCG8	GAGAACU	hsa-miR-146a-5p	0	0.892218120180116	0
ABCG8	GAGAUGA	hsa-miR-143-3p	0	1.06334803783805	0
ABCG8	GAUUGUC	hsa-miR-219a-5p	0	1.62325054606478	0
ABCG8	GCAGCAU	hsa-miR-103a-3p	0.35	1.44384671260924	0.242408004217775
ABCG8	GCCUGUC	hsa-miR-214-5p	0	1.44384671260924	0
ABCG8	GCUACAU	hsa-miR-221-3p	0	1.62325054606478	0
ABCG8	GCUGGUG	hsa-miR-138-5p	0.024	1.62325054606478	0.0147851482681973
ABCG8	GGAAGAC	hsa-miR-7-5p	0.103	0.987290250022903	0.104325956827398
ABCG8	GGAGUGU	hsa-miR-122-5p	0	1.30527039804384	0
ABCG8	GGCAAGA	hsa-miR-31-5p	0.304	0.939754185101509	0.323488849339003
ABCG8	GGCAGUG	hsa-miR-34c-5p	0.002	0.987290250022903	0.00202574673451258
ABCG8	GGCUCAG	hsa-miR-24-3p	0.381	0.892218120180116	0.427025624544686
ABCG8	GGGUCUU	hsa-miR-193a-5p	0	0.892218120180116	0
ABCG8	GUAACAG	hsa-miR-194-5p	0	1.44384671260924	0
ABCG8	GUGCAAA	hsa-miR-19a-3p	0	0.892218120180116	0
ABCG8	UAAGACG	hsa-miR-208a-3p	0	0.892218120180116	0
ABCG8	UAAGACU	hsa-miR-499a-5p	0	0.892218120180116	0
ABCG8	UCACAGU	hsa-miR-27a-3p	0	0.210784159445203	0
ABCG8	UCCAGUU	hsa-miR-145-5p	0	1.44384671260924	0
ABCG8	UCCCUUU	hsa-miR-211-5p	0.192	2.3584574001387	0.0814091448031702
ABCG8	UUUUUGC	hsa-miR-129-5p	0.071	1.44384671260924	0.04917419514132
ABHD10	AACACUG	hsa-miR-141-3p	0	0.892283095156876	0
ABHD10	AAGUGCU	hsa-miR-520a-3p	0	0.892283095156876	0
ABHD10	AAUACUG	hsa-miR-200b-3p	0	1.22468324539462	0
ABHD10	AAUGCCC	hsa-miR-365a-3p	0.027	0.892283095156876	0.0302594548149016
ABHD10	AGCUUAU	hsa-miR-21-5p	0	0.868661982273484	0
ABHD10	AGGUAGU	hsa-miR-196b-5p	0	0.892283095156876	0
ABHD10	AGUGCAA	hsa-miR-454-3p	0	0.892283095156876	0
ABHD10	AUAAAGU	hsa-miR-142-5p	0.031	0.892283095156876	0.0347423370097018
ABHD10	CUCCCAA	hsa-miR-150-5p	0	0.892283095156876	0
ABHD10	GCUGGUG	hsa-miR-138-5p	0.023	0.892283095156876	0.0257765726201013
ABHD10	GUAAACA	hsa-miR-30e-5p	0	1.5158632460445	0
ABHD10	GUAACAG	hsa-miR-194-5p	0	0.868661982273484	0
ABHD10	UCACAGU	hsa-miR-27a-3p	0	0.868661982273484	0
ABHD10	UGCAUUG	hsa-miR-33a-5p	0	1.5158632460445	0
ABHD11	AAAGUGC	hsa-miR-106a-5p	0	0.638660520276079	0
ABHD11	AAGUGCU	hsa-miR-372-3p	0	0.638660520276079	0
ABHD11	AGUGGUU	hsa-miR-140-5p	0.001	0.638660520276079	0.00156577707287703
ABHD11	CACAGUG	hsa-miR-128-3p	0	2.51173689029217	0
ABHD11	CUCCCAA	hsa-miR-150-5p	0	0.638660520276079	0
ABHD11	GCCUGUC	hsa-miR-214-5p	0	2.51173689029217	0
ABHD11	GGAGUGU	hsa-miR-122-5p	0	0.638660520276079	0
ABHD11	UUUUUGC	hsa-miR-129-5p	0	0.638660520276079	0
ABHD12	AACCUGG	hsa-miR-490-3p	0	0.93233947832901	0
ABHD12	AAGGUGC	hsa-miR-18a-5p	0	0.93233947832901	0
ABHD12B	AAUCUCA	hsa-miR-216a-5p	0	0.770777364006366	0
ABHD12B	AAUCUCU	hsa-miR-216b-5p	0	0.770777364006366	0
ABHD12B	AGCUUAU	hsa-miR-21-5p	0	0.770777364006366	0
ABHD12B	CACAGUG	hsa-miR-128-3p	0.108	1.30686718365731	0.0826403794896424
ABHD12B	CACCUCC	hsa-miR-1306-5p	0.095	0.770777364006366	0.123252192444011
ABHD12B	CUGGCUG	hsa-miR-3064-5p	0.021	0.770777364006366	0.0272452214876234
ABHD12B	GGCAAGA	hsa-miR-31-5p	0.236	1.84295700330825	0.128055076475665
ABHD12B	UCACAGU	hsa-miR-27b-3p	0	1.30686718365731	0
ABHD12	CAGUGCA	hsa-miR-148a-3p	0	0.960417958580734	0
ABHD12	CUCCCAA	hsa-miR-150-5p	0	0.93233947832901	0
ABHD12	GCAGCAU	hsa-miR-103a-3p	0	0.93233947832901	0
ABHD12	GGCAGUG	hsa-miR-34a-5p	0	0.960417958580734	0
ABHD13	AAAGUGC	hsa-miR-106a-5p	0.121	0.990651567700127	0.122141834672417
ABHD13	AACAGUC	hsa-miR-132-3p	0.002	0.892645354686478	0.00224053146022639
ABHD13	AACCUGG	hsa-miR-490-3p	0	0.905953885740215	0
ABHD13	AAGGUGC	hsa-miR-18b-5p	0	1.15307830667106	0
ABHD13	AAGUGCU	hsa-miR-302a-3p	0	0.87933682363274	0
ABHD13	AAUACUG	hsa-miR-200b-3p	0.021	0.905953885740215	0.0231799877792254
ABHD13	AAUCUCA	hsa-miR-216a-5p	0	0.87933682363274	0
ABHD13	ACAUUCA	hsa-miR-181d-5p	0.229	1.31953921437208	0.173545429727128
ABHD13	ACUGCAU	hsa-miR-217	0.206	1.05261271675158	0.195703506827969
ABHD13	AGCAGCA	hsa-miR-16-5p	0.117	0.892645354686478	0.131071090423244
ABHD13	AGCCCUU	hsa-miR-129-1-3p	0.495	0.905953885740215	0.5463854262246
ABHD13	AGCUGCC	hsa-miR-22-3p	0	0.905953885740215	0
ABHD13	AGUGGUU	hsa-miR-140-5p	0.087	0.905953885740215	0.0960313779425054
ABHD13	AUAAAGU	hsa-miR-142-5p	0.075	0.905953885740215	0.0827856706400909
ABHD13	AUGACAC	hsa-miR-425-5p	0.076	1.31953921437208	0.057595863140881
ABHD13	AUUGCAC	hsa-miR-367-3p	0.799	1.4002027276019	0.57063165515213
ABHD13	CACAGUG	hsa-miR-128-3p	0.303	0.948302726720171	0.319518220777415
ABHD13	CCAGUGU	hsa-miR-199a-5p	0.06	1.13976977561732	0.0526422101055477
ABHD13	CCUUCAU	hsa-miR-205-5p	0	0.892645354686478	0
ABHD13	CGUGUCU	hsa-miR-187-3p	0	0.905953885740215	0
ABHD13	CUACAGU	hsa-miR-139-5p	0.066	0.87933682363274	0.0750565633397894
ABHD13	GAUAUGU	hsa-miR-190a-5p	0	1.25792053227399	0
ABHD13	GAUUGUC	hsa-miR-219a-5p	0.922	1.15307830667106	0.799598773704986
ABHD13	GCAGCAU	hsa-miR-103a-3p	0	0.905953885740215	0
ABHD13	GGAAGAC	hsa-miR-7-5p	0	0.990651567700127	0
ABHD13	GGCAAGA	hsa-miR-31-5p	0	0.87933682363274	0
ABHD13	GUAAACA	hsa-miR-30b-5p	0.545	0.905953885740215	0.601575873317994
ABHD13	GUAACAG	hsa-miR-194-5p	0	1.4002027276019	0
ABHD13	GUCAGUU	hsa-miR-223-3p	0.474	1.70152985956104	0.278572836871803
ABHD13	UAAGACU	hsa-miR-499a-5p	0	0.905953885740215	0
ABHD13	UAUUGCU	hsa-miR-137	0.885	1.70152985956104	0.520120170108747
ABHD13	UCACAGU	hsa-miR-27a-3p	0.303	0.948302726720171	0.319518220777415
ABHD13	UCCCUUU	hsa-miR-204-5p	0	0.905953885740215	0
ABHD13	UGACAUC	hsa-miR-489-3p	0.147	0.990651567700127	0.148387187577234
ABHD13	UGCAUAG	hsa-miR-153-3p	0.967	1.55086629358147	0.623522481597606
ABHD13	UGCAUUG	hsa-miR-33a-5p	0	1.19927154776295	0
ABHD13	UUGGCAA	hsa-miR-182-5p	0.67	0.905953885740215	0.739551991051479
ABHD13	UUGGCAC	hsa-miR-1271-5p	0.363	0.905953885740215	0.40068264589804
ABHD13	UUUUUGC	hsa-miR-129-5p	0	0.905953885740215	0
ABHD14A-ACY1	AAGUGCU	hsa-miR-302a-3p	0	1.00000000158734	0
ABHD14A-ACY1	CCCUGAG	hsa-miR-125b-5p	0	1.00000000158734	0
ABHD14A-ACY1	CCUUGGC	hsa-miR-212-5p	0.147	1.00000000158734	0.146999999766661
ABHD14A-ACY1	GGCUCAG	hsa-miR-24-3p	0.168	1.00000000158734	0.167999999733327
ABHD14A-ACY1	UUGGCAC	hsa-miR-96-5p	0	1.00000000158734	0
ABHD14A	CUGGCUG	hsa-miR-3064-5p	0.185	0.960784225460824	0.192551038097308
ABHD14A	GAGAUGA	hsa-miR-143-3p	0.023	0.960784225460824	0.0239387777093951
ABHD14A	GGGUCUU	hsa-miR-193a-5p	0	0.960784225460824	0
ABHD14B	AACCUGG	hsa-miR-490-3p	0.038	0.964162780642631	0.0394124319699132
ABHD14B	AAGUGCU	hsa-miR-302a-3p	0.001	0.964162780642631	0.00103716926236614
ABHD14B	CUGGCUG	hsa-miR-3064-5p	0.114	0.964162780642631	0.11823729590974
ABHD14B	GAGAUGA	hsa-miR-143-3p	0	0.964162780642631	0
ABHD14B	GAGGUAG	hsa-let-7g-5p	0	0.964162780642631	0
ABHD14B	GGAAGAC	hsa-miR-7-5p	0	0.964162780642631	0
ABHD14B	GUGCAAA	hsa-miR-19a-3p	0	0.964162780642631	0
ABHD14B	UCCCUUU	hsa-miR-204-5p	0	0.964162780642631	0
ABHD15	AAAGUGC	hsa-miR-519d-3p	0	0.223179238195177	0
ABHD15	AACACUG	hsa-miR-141-3p	0	1.37346632556951	0
ABHD15	AACGGAA	hsa-miR-191-5p	0	0.875991389171753	0
ABHD15	AAGGUGC	hsa-miR-18a-5p	0.088	1.37346632556951	0.0640714652858421
ABHD15	AAGUGCU	hsa-miR-520a-3p	0.001	0.184552638866818	0.00541850827026996
ABHD15	AAUCUCA	hsa-miR-216a-5p	0	0.839173422371863	0
ABHD15	AAUCUCU	hsa-miR-216b-5p	0	0.839173422371863	0
ABHD15	AAUGCCC	hsa-miR-365a-3p	0	1.32541012957737	0
ABHD15	ACAUUCA	hsa-miR-181a-5p	0	1.37749862222035	0
ABHD15	ACUGCAU	hsa-miR-217	0	0.0854321412657786	0
ABHD15	AGCUUAU	hsa-miR-21-5p	0.073	1.38208472532878	0.0528187589821125
ABHD15	AGUGCAA	hsa-miR-454-3p	0	0.862174263844572	0
ABHD15	AGUGGUU	hsa-miR-140-5p	0	0.459951784115786	0
ABHD15	AUAAAGU	hsa-miR-142-5p	0.114	1.39646716704222	0.0816345723626694
ABHD15	AUGGCUU	hsa-miR-135a-5p	0	1.41946800851493	0
ABHD15	AUGUGCC	hsa-miR-455-5p	0	1.39646716704222	0
ABHD15	AUUGCAC	hsa-miR-25-3p	0	0.236191248417436	0
ABHD15	CACAGUG	hsa-miR-128-3p	0	0.043912179059819	0
ABHD15	CACCUCC	hsa-miR-1306-5p	0	0.134431053078558	0
ABHD15	CAGUAGU	hsa-miR-199a-3p	0	1.43875932108019	0
ABHD15	CAGUGCA	hsa-miR-148a-3p	0.009	1.41946800851493	0.00634040354978901
ABHD15	CCAGUGU	hsa-miR-199a-5p	0.32	1.44836138225289	0.220939334561826
ABHD15	CCUUCAU	hsa-miR-205-5p	0	1.41946800851493	0
ABHD15	CCUUGGC	hsa-miR-212-5p	0.113	1.42536054078018	0.0792781873547229
ABHD15	CUCCCAA	hsa-miR-150-5p	0	0.145926039538459	0
ABHD15	CUGGCUG	hsa-miR-3064-5p	0.29	1.42536054078018	0.203457294981147
ABHD15	GAGAUGA	hsa-miR-143-3p	0.216	0.236191248417436	0.91451313902304
ABHD15	GAGGUAG	hsa-let-7a-5p	0	0.0854321412657786	0
ABHD15	GAUAUGU	hsa-miR-190a-5p	0	1.37346632556951	0
ABHD15	GCCUGUC	hsa-miR-214-5p	0	0.0534352239677001	0
ABHD15	GCUGGUG	hsa-miR-138-5p	0.023	0.229685243306306	0.100137038274276
ABHD15	GGAAGAC	hsa-miR-7-5p	0.103	1.37346632556951	0.074992737777747
ABHD15	GGAAUGU	hsa-miR-1-3p	0	0.781343448628311	0
ABHD15	GGAGUGU	hsa-miR-122-5p	0	0.174396349117017	0
ABHD15	GGCAAGA	hsa-miR-31-5p	0	1.41946800851493	0
ABHD15	GGCAGUG	hsa-miR-34a-5p	0	1.43875932108019	0
ABHD15	GGCUCAG	hsa-miR-24-3p	0	0.11046850040711	0
ABHD15	GGGUCUU	hsa-miR-193a-5p	0	0.189989382464766	0
ABHD15	GUCAGUU	hsa-miR-223-3p	0	1.61434407186933	0
ABHD15	UAAGACU	hsa-miR-499a-5p	0	1.41946800851493	0
ABHD15	UAAUGCU	hsa-miR-155-5p	0.008	1.32541012957737	0.00603586755636984
ABHD15	UCACAGU	hsa-miR-27a-3p	0.022	1.37346632556951	0.0160178663214605
ABHD15	UCACAUU	hsa-miR-23c	0	1.33552923592577	0
ABHD15	UCCAGUU	hsa-miR-145-5p	0.077	1.41946800851493	0.0542456748148616
ABHD15	UCCCUUU	hsa-miR-204-5p	0	0.705421135421575	0
ABHD15	UCCUAUG	hsa-miR-202-5p	0	1.42911366479756	0
ABHD15	UGACAUC	hsa-miR-489-3p	0	1.61434407186933	0
ABHD15	UGCAUUG	hsa-miR-33a-5p	0	1.41946800851493	0
ABHD15	UGUGCGG	hsa-miR-147b	0	1.41946800851493	0
ABHD15	UGUGCGU	hsa-miR-210-3p	0	1.41946800851493	0
ABHD15	UGUGCUU	hsa-miR-218-5p	0	1.47725475599084	0
ABHD15	UUGGCAA	hsa-miR-182-5p	0.006	1.37346632556951	0.00436850899676196
ABHD15	UUGGCAC	hsa-miR-1271-5p	0.006	1.37346632556951	0.00436850899676196
ABHD15	UUGUUCG	hsa-miR-375	0.512	1.43875932108019	0.3558621601948
ABHD15	UUUUUGC	hsa-miR-129-5p	0	0.191058643977948	0
ABHD16A	GGGUCUU	hsa-miR-193a-5p	0	0.956873957128348	0
ABHD16B	AAUGCCC	hsa-miR-365a-3p	0.01	0.994245040009434	0.0100578827126008
ABHD16B	ACAGUAU	hsa-miR-144-3p	0.007	1.26306492436254	0.00554207457192498
ABHD16B	ACUGGCC	hsa-miR-193a-3p	0.033	0.994245040009434	0.0331910129515827
ABHD16B	AGCACCA	hsa-miR-29a-3p	0	0.727757115493896	0
ABHD16B	AGCCCUU	hsa-miR-129-1-3p	0.002	0.994245040009434	0.00201157654252017
ABHD16B	CACCUCC	hsa-miR-1306-5p	0.095	0.994245040009434	0.0955498857697079
ABHD16B	CAGUAGU	hsa-miR-199a-3p	0	0.994245040009434	0
ABHD16B	CCUUCAU	hsa-miR-205-5p	0.054	0.994245040009434	0.0543125666480445
ABHD16B	CUUUGGU	hsa-miR-9-5p	0	0.994245040009434	0
ABHD16B	GGAAUGU	hsa-miR-1-3p	0	0.994245040009434	0
ABHD16B	GUGCAAA	hsa-miR-19a-3p	0	0.994245040009434	0
ABHD16B	UCCCUUU	hsa-miR-204-5p	0	0.994245040009434	0
ABHD17A	AACCUGG	hsa-miR-490-3p	0	1.16325282438583	0
ABHD17A	AAGGUGC	hsa-miR-18a-5p	0	1.05268464272475	0
ABHD17A	ACCCGUA	hsa-miR-100-5p	0	0.856836677507764	0
ABHD17A	AGCACCA	hsa-miR-29a-3p	0	1.05268464272475	0
ABHD17A	AGCAGCG	hsa-miR-503-5p	0.109	1.49651286255772	0.0728359927449644
ABHD17A	AUAAAGU	hsa-miR-142-5p	0	0.856836677507764	0
ABHD17A	AUGGCUU	hsa-miR-135a-5p	0	0.867102837634296	0
ABHD17A	CCAGUGU	hsa-miR-199a-5p	0.004	1.05268464272475	0.00379980844941981
ABHD17A	CUACAGU	hsa-miR-139-5p	0	0.86196975757103	0
ABHD17A	CUGGCUG	hsa-miR-3064-5p	0.185	0.514489333032839	0.359579855445111
ABHD17A	GAGAACU	hsa-miR-146a-5p	0.012	0.856836677507764	0.0140050027210597
ABHD17A	GCCUGUC	hsa-miR-214-5p	0	1.59443684516621	0
ABHD17A	GCUGGUG	hsa-miR-138-5p	0.002	0.856836677507764	0.00233416712017662
ABHD17A	GGAAGAC	hsa-miR-7-5p	0	0.856836677507764	0
ABHD17A	GUAACAG	hsa-miR-194-5p	0	0.867102837634296	0
ABHD17A	GUCAGUU	hsa-miR-223-3p	0	0.867102837634296	0
ABHD17A	GUGCAAA	hsa-miR-19a-3p	0.008	0.856836677507764	0.00933666848070648
ABHD17A	UAUUGCU	hsa-miR-137	0.904	2.1426647281381	0.421904550967964
ABHD17A	UGCAUAG	hsa-miR-153-3p	0	0.856836677507764	0
ABHD17A	UUGUUCG	hsa-miR-375	0.138	0.856836677507764	0.161057531292187
ABHD17B	AAAGUGC	hsa-miR-106a-5p	0	0.406740487217984	0
ABHD17B	AAUCUCA	hsa-miR-216a-5p	0	1.10967401606131	0
ABHD17B	AAUCUCU	hsa-miR-216b-5p	0	1.10967401606131	0
ABHD17B	ACAGUAU	hsa-miR-144-3p	0.295	1.10967401606131	0.265843838577996
ABHD17B	ACCCUGU	hsa-miR-10a-5p	0	0.117018323641847	0
ABHD17B	ACUGCAU	hsa-miR-217	0	1.10967401606131	0
ABHD17B	AGUGGUU	hsa-miR-140-5p	0	1.1343186661273	0
ABHD17B	CACAGUG	hsa-miR-128-3p	0.494	1.10485004045825	0.447119502113706
ABHD17B	CAGUGCA	hsa-miR-148a-3p	0.148	1.10967401606131	0.133372502066249
ABHD17B	CCAGCAU	hsa-miR-338-3p	0.049	1.14822916615819	0.0426744080747811
ABHD17B	CCUUCAU	hsa-miR-205-5p	0.201	1.10967401606131	0.181134276454838
ABHD17B	GAGAUGA	hsa-miR-143-3p	0.259	1.10967401606131	0.233401878615935
ABHD17B	GCCUGUC	hsa-miR-214-5p	0	0.117018323641847	0
ABHD17B	GGCAAGA	hsa-miR-31-5p	0	0.117018323641847	0
ABHD17B	GGCUCAG	hsa-miR-24-3p	0	0.117018323641847	0
ABHD17B	UCACAGU	hsa-miR-27a-3p	0.157	1.10967401606131	0.141482992056764
ABHD17B	UCCAGUU	hsa-miR-145-5p	0.749	1.14822916615819	0.652308809143082
ABHD17B	UUGGCAA	hsa-miR-182-5p	0.652	1.14822916615819	0.56783089928076
ABHD17B	UUGGCAC	hsa-miR-1271-5p	0.518	1.14822916615819	0.451129456790543
ABHD17C	ACAGUAU	hsa-miR-144-3p	0.409	1.06557476153292	0.383830412247771
ABHD17C	ACAUUCA	hsa-miR-181a-5p	0	0.981657156059881	0
ABHD17C	CACAGUG	hsa-miR-128-3p	0.489	0.981657156059881	0.498137253909216
ABHD17C	CCAGUGU	hsa-miR-199a-5p	0.854	0.981657156059881	0.8699574945572
ABHD17C	GAGGUAG	hsa-miR-98-5p	0.746	0.981657156059881	0.759939450749029
ABHD17C	GUGCAAA	hsa-miR-19a-3p	0.594	0.981657156059881	0.605099240944937
ABHD17C	UCACAGU	hsa-miR-27a-3p	0.516	0.981657156059881	0.525641764861259
ABHD17C	UCCAGUU	hsa-miR-145-5p	0.814	0.981657156059881	0.829210070924544
ABHD2	AAAGUGC	hsa-miR-519d-3p	0.989	1.03167307938974	0.958637013757318
ABHD2	AACAGUC	hsa-miR-212-3p	0.001	1.0030226875784	0.00099698642152781
ABHD2	AACCUGG	hsa-miR-490-3p	0	1.01734788348407	0
ABHD2	AAGUGCU	hsa-miR-520a-3p	0	1.03167307938974	0
ABHD2	AAUCUCA	hsa-miR-216a-5p	0	1.03167307938974	0
ABHD2	AAUGCCC	hsa-miR-365a-3p	0	1.03167307938974	0
ABHD2	ACCCUGU	hsa-miR-10a-5p	0	0.0261533827678677	0
ABHD2	ACUGCAU	hsa-miR-217	0	0.514588035173136	0
ABHD2	AGCAGCA	hsa-miR-424-5p	0.598	1.03167307938974	0.579640985062564
ABHD2	AGCAGCG	hsa-miR-503-5p	0	1.03167307938974	0
ABHD2	AGCCCUU	hsa-miR-129-1-3p	0.007	1.03167307938974	0.00678509514287283
ABHD2	AGCUGCC	hsa-miR-22-3p	0.201	1.03167307938974	0.194829160531063
ABHD2	AGCUUAU	hsa-miR-21-5p	0	0.969577404661316	0
ABHD2	AGGUAGU	hsa-miR-196a-5p	0	1.03167307938974	0
ABHD2	CACAGUG	hsa-miR-128-3p	0	1.03167307938974	0
ABHD2	CAGUGCA	hsa-miR-148b-3p	0.279	1.21638549905679	0.229368074690418
ABHD2	CCAGCAU	hsa-miR-338-3p	0	1.01734788348407	0
ABHD2	CCCUGAG	hsa-miR-125a-5p	0.008	1.03167307938974	0.00775439444899752
ABHD2	CCUUCAU	hsa-miR-205-5p	0.241	1.0030226875784	0.240273727588202
ABHD2	CGACCCA	hsa-miR-551b-3p	0	0.564886713440675	0
ABHD2	CUACAGU	hsa-miR-139-5p	0	1.03167307938974	0
ABHD2	CUCCCAA	hsa-miR-150-5p	0	1.03167307938974	0
ABHD2	CUGGCUG	hsa-miR-3064-5p	0.004	1.0250867508589	0.00390210876947581
ABHD2	GAGAACU	hsa-miR-146a-5p	0.124	1.88010264262283	0.0659538459171645
ABHD2	GAGAUGA	hsa-miR-143-3p	0.432	1.03167307938974	0.418737300245866
ABHD2	GAGGUAG	hsa-let-7f-5p	0	1.03167307938974	0
ABHD2	GAUUGUC	hsa-miR-219a-5p	0.898	1.03167307938974	0.870430776899971
ABHD2	GCAGCAU	hsa-miR-103a-3p	0.723	1.03167307938974	0.70080339832815
ABHD2	GCCUGUC	hsa-miR-214-5p	0	0.528913231078806	0
ABHD2	GCUACAU	hsa-miR-221-3p	0.147	1.03167307938974	0.142486998000329
ABHD2	GCUGGUG	hsa-miR-138-5p	0	1.03167307938974	0
ABHD2	GGAAUGU	hsa-miR-206	0.9	1.03167307938974	0.87236937551222
ABHD2	GGAGUGU	hsa-miR-122-5p	0	0.0261533827678677	0
ABHD2	GGCAAGA	hsa-miR-31-5p	0	1.03167307938974	0
ABHD2	GGCAGUG	hsa-miR-34a-5p	0	1.03167307938974	0
ABHD2	GGCUCAG	hsa-miR-24-3p	0.548	1.0030226875784	0.54634855899724
ABHD2	GGGUCUU	hsa-miR-193a-5p	0	1.03167307938974	0
ABHD2	GUAAACA	hsa-miR-30e-5p	0.375	1.03167307938974	0.363487239796759
ABHD2	GUAACAG	hsa-miR-194-5p	0	1.03167307938974	0
ABHD2	GUCAGUU	hsa-miR-223-3p	0	1.03167307938974	0
ABHD2	GUGCAAA	hsa-miR-19a-3p	0	0.0261533827678677	0
ABHD2	UAAUGCU	hsa-miR-155-5p	0.251	1.03167307938974	0.243294125837297
ABHD2	UAUUGCU	hsa-miR-137	0.913	1.03167307938974	0.884970266491842
ABHD2	UCACAGU	hsa-miR-27a-3p	0.108	1.03167307938974	0.104684325061466
ABHD2	UCACAUU	hsa-miR-23a-3p	0.105	1.03167307938974	0.101776427143092
ABHD2	UCCAGUU	hsa-miR-145-5p	0	0.969577404661316	0
ABHD2	UGACCUA	hsa-miR-215-5p	0.228	1.03167307938974	0.221000241796429
ABHD2	UGCAUUG	hsa-miR-33a-5p	0.693	0.0261533827678677	26.4975282987647
ABHD2	UUGGCAC	hsa-miR-1271-5p	0	1.03167307938974	0
ABHD2	UUGUUCG	hsa-miR-375	0.056	1.03167307938974	0.0542807611429826
ABHD2	UUUUUGC	hsa-miR-129-5p	0.076	1.0250867508589	0.0741400666200404
ABHD3	AAGUGCU	hsa-miR-372-3p	0.738	1.00000000131638	0.737999999028513
ABHD3	AAUACUG	hsa-miR-200b-3p	0	1.00000000131638	0
ABHD3	AGCUGCC	hsa-miR-22-3p	0.231	1.00000000131638	0.230999999695917
ABHD3	AGUGCAA	hsa-miR-301a-3p	0.691	1.00000000131638	0.690999999090383
ABHD3	CCCUGAG	hsa-miR-125a-5p	0.692	1.00000000131638	0.691999999089066
ABHD3	GCUACAU	hsa-miR-221-3p	0.308	1.00000000131638	0.307999999594556
ABHD3	GGAAUGU	hsa-miR-1-3p	0.113	1.00000000131638	0.112999999851249
ABHD3	UGCAUAG	hsa-miR-153-3p	0	1.00000000131638	0
ABHD3	UUUUUGC	hsa-miR-129-5p	0.074	1.00000000131638	0.073999999902588
ABHD4	AACACUG	hsa-miR-141-3p	0.082	1.17944863172903	0.0695240112999166
ABHD4	AGCACCA	hsa-miR-29b-3p	0.866	1.17944863172903	0.734241387630827
ABHD4	AGCCCUU	hsa-miR-129-1-3p	0.002	1.17944863172903	0.00169570759268089
ABHD4	AGCUUAU	hsa-miR-21-5p	0.017	1.17944863172903	0.0144135145377876
ABHD4	AGUGGUU	hsa-miR-140-5p	0	0.801098264531596	0
ABHD4	AUGUGCC	hsa-miR-455-5p	0	0.776022192222307	0
ABHD4	CAGUAGU	hsa-miR-199a-3p	0.648	1.17944863172903	0.549409260028609
ABHD4	CCUUGGC	hsa-miR-212-5p	0	1.17944863172903	0
ABHD4	CUGGCUG	hsa-miR-3064-5p	0.336	1.17944863172903	0.28487887557039
ABHD4	GAUAUGU	hsa-miR-190a-5p	0	0.776022192222307	0
ABHD4	GCCUGUC	hsa-miR-214-5p	0	1.17944863172903	0
ABHD4	GGCAAGA	hsa-miR-31-5p	0	1.17944863172903	0
ABHD4	GGCAGUG	hsa-miR-34c-5p	0	1.17944863172903	0
ABHD4	GGCUCAG	hsa-miR-24-3p	0.166	1.17944863172903	0.140743730192514
ABHD4	GGGUCUU	hsa-miR-193a-5p	0	0.801098264531596	0
ABHD4	GUGCAAA	hsa-miR-19a-3p	0	1.17944863172903	0
ABHD4	UCACAUU	hsa-miR-23a-3p	0.007	1.17944863172903	0.00593497657438313
ABHD4	UCCAGUU	hsa-miR-145-5p	0	1.17944863172903	0
ABHD4	UCCCUUU	hsa-miR-204-5p	0	0.801098264531596	0
ABHD4	UUGGCAA	hsa-miR-182-5p	0.016	1.17944863172903	0.0135656607414471
ABHD4	UUUUUGC	hsa-miR-129-5p	0	0.776022192222307	0
ABHD5	AAAGUGC	hsa-miR-17-5p	0.925	1.48989243911051	0.620850187381474
ABHD5	AACAGUC	hsa-miR-212-3p	0.122	1.15467617148337	0.105657328879725
ABHD5	AACCUGG	hsa-miR-490-3p	0	1.15467617148337	0
ABHD5	AAGUGCU	hsa-miR-372-3p	0.015	1.48989243911051	0.0100678408764563
ABHD5	AAUCUCA	hsa-miR-216a-5p	0	0.660460119775411	0
ABHD5	ACAUUCA	hsa-miR-181a-5p	0.039	0.907568145629391	0.0429719797767404
ABHD5	ACUGCAU	hsa-miR-217	0	0.82447252771258	0
ABHD5	AGCACCA	hsa-miR-29a-3p	0.982	1.48989243911051	0.659107982712008
ABHD5	AGCAGCA	hsa-miR-16-5p	0.015	1.43180513582064	0.0104762859307686
ABHD5	AGCAGCG	hsa-miR-503-5p	0.001	1.43180513582064	0.000698419062051238
ABHD5	AGCCCUU	hsa-miR-129-1-3p	0.013	0.660460119775411	0.0196832474978514
ABHD5	AGUGGUU	hsa-miR-140-5p	0	1.48989243911051	0
ABHD5	AUAAAGU	hsa-miR-142-5p	0.468	1.32228430529694	0.353932961410219
ABHD5	AUGGCUU	hsa-miR-135a-5p	0	1.48989243911051	0
ABHD5	CACAGUG	hsa-miR-128-3p	0.538	1.15467617148337	0.465931499485999
ABHD5	CCUUGGC	hsa-miR-212-5p	0	1.48989243911051	0
ABHD5	CUACAGU	hsa-miR-139-5p	0.036	0.660460119775411	0.0545074546094347
ABHD5	CUCCCAA	hsa-miR-150-5p	0	0.217139919604517	0
ABHD5	CUGGCUG	hsa-miR-3064-5p	0.21	0.660460119775411	0.317960151888369
ABHD5	GAGAUGA	hsa-miR-143-3p	0	1.15467617148337	0
ABHD5	GCAGCAU	hsa-miR-103a-3p	0	1.15467617148337	0
ABHD5	GCCUGUC	hsa-miR-214-5p	0	0.660460119775411	0
ABHD5	GCUACAU	hsa-miR-221-3p	0.08	1.04613262779803	0.0764721392624849
ABHD5	GGAAGAC	hsa-miR-7-5p	0	1.48989243911051	0
ABHD5	GGAGUGU	hsa-miR-122-5p	0	0.438800019689964	0
ABHD5	GGCAGUG	hsa-miR-34c-5p	0.507	1.15467617148337	0.439084145426397
ABHD5	GGGUCUU	hsa-miR-193a-5p	0	0.907568145629391	0
ABHD5	GUAAACA	hsa-miR-30e-5p	0	1.15467617148337	0
ABHD5	GUAACAG	hsa-miR-194-5p	0	1.48989243911051	0
ABHD5	GUGCAAA	hsa-miR-19a-3p	0.865	1.32228430529694	0.654170964999657
ABHD5	UAUUGCU	hsa-miR-137	0.044	1.15467617148337	0.0381059218910483
ABHD5	UCACAGU	hsa-miR-27b-3p	0.477	1.15467617148337	0.413102835046137
ABHD5	UCACAUU	hsa-miR-23a-3p	0	0.660460119775411	0
ABHD5	UCCAGUU	hsa-miR-145-5p	0	0.907568145629391	0
ABHD5	UCCCUUU	hsa-miR-211-5p	0	1.15467617148337	0
ABHD5	UCCUAUG	hsa-miR-202-5p	0	0.907568145629391	0
ABHD5	UGCAUUG	hsa-miR-33a-5p	0.001	0.660460119775411	0.00151409596137319
ABHD5	UGUGCUU	hsa-miR-218-5p	0	0.660460119775411	0
ABHD5	UUGGCAC	hsa-miR-96-5p	0	1.15467617148337	0
ABHD5	UUGUUCG	hsa-miR-375	0	1.15467617148337	0
ABHD5	UUUUUGC	hsa-miR-129-5p	0	1.15467617148337	0
ABHD6	AAGUGCU	hsa-miR-302a-3p	0	0.125819604448481	0
ABHD6	AAUGCCC	hsa-miR-365a-3p	0.04	1.21426022402796	0.0329418679855225
ABHD6	ACCCUGU	hsa-miR-10a-5p	0	1.21426022402796	0
ABHD6	AGUGCAA	hsa-miR-130a-3p	0	0.161962363956189	0
ABHD6	AUUGCAC	hsa-miR-32-5p	0	1.04630216652147	0
ABHD6	CCAGUGU	hsa-miR-199b-5p	0.001	0.161962363956189	0.00617427392125804
ABHD6	CCCUGAG	hsa-miR-125a-5p	0.965	1.21426022402796	0.79472256515073
ABHD6	CGACCCA	hsa-miR-551a	0	0.125819604448481	0
ABHD6	CUACAGU	hsa-miR-139-5p	0.065	0.938962779268988	0.0692253212109265
ABHD6	GAGAUGA	hsa-miR-143-3p	0	0.161962363956189	0
ABHD6	GGAAUGU	hsa-miR-1-3p	0	1.21426022402796	0
ABHD6	GGAGUGU	hsa-miR-122-5p	0	0.161962363956189	0
ABHD6	GGGUCUU	hsa-miR-193a-5p	0	1.21426022402796	0
ABHD6	GUAAACA	hsa-miR-30b-5p	0.222	1.21426022402796	0.18282736731965
ABHD6	UAAUGCU	hsa-miR-155-5p	0.231	1.21426022402796	0.190239287616392
ABHD6	UAUUGCU	hsa-miR-137	0.915	0.807560874917036	1.13304151850348
ABHD6	UCACAGU	hsa-miR-27a-3p	0.891	1.45315938587788	0.61314678118514
ABHD6	UCACAUU	hsa-miR-23a-3p	0.163	1.45315938587788	0.112169388701659
ABHD6	UCCAGUU	hsa-miR-145-5p	0	0.250469488560423	0
ABHD6	UGCAUUG	hsa-miR-33a-5p	0	0.161962363956189	0
ABHD6	UUGUUCG	hsa-miR-375	0.173	1.21426022402796	0.142473579037385
ABHD6	UUUUUGC	hsa-miR-129-5p	0	0.161962363956189	0
ABHD8	CCCUGAG	hsa-miR-125a-5p	0	0.999999998772823	0
ABHD8	CCUUGGC	hsa-miR-212-5p	0	0.999999998772823	0
ABHD8	GAGAUGA	hsa-miR-143-3p	0.228	0.999999998772823	0.228000000279796
ABHD8	GAUUGUC	hsa-miR-219a-5p	0.79	0.999999998772823	0.79000000096947
ABHD8	GGAAGAC	hsa-miR-7-5p	0	0.999999998772823	0
ABHD8	GGAAUGU	hsa-miR-206	0	0.999999998772823	0
ABHD8	GGACGGA	hsa-miR-184	0	0.999999998772823	0
ABI1	AAAGUGC	hsa-miR-106b-5p	0.298	0.980788513518669	0.303837163560264
ABI1	AACAGUC	hsa-miR-132-3p	0.063	0.980788513518669	0.0642340312224719
ABI1	AAUCUCU	hsa-miR-216b-5p	0	0.980788513518669	0
ABI1	ACAGUAU	hsa-miR-144-3p	0.148	0.980788513518669	0.15089899398295
ABI1	ACAUUCA	hsa-miR-181d-5p	0.5	0.980788513518669	0.509793898591047
ABI1	AGCACCA	hsa-miR-29a-3p	0.087	0.980788513518669	0.0887041383548422
ABI1	AUAAAGU	hsa-miR-142-5p	0.033	0.980788513518669	0.0336463973070091
ABI1	AUUGCAC	hsa-miR-363-3p	0	1.03199145155908	0
ABI1	CAGUAGU	hsa-miR-199a-3p	0	0.980788513518669	0
ABI1	CCAGCAU	hsa-miR-338-3p	0.161	0.980788513518669	0.164153635346317
ABI1	CCAGUGU	hsa-miR-199a-5p	0.067	0.980788513518669	0.0683123824112003
ABI1	CUUUGGU	hsa-miR-9-5p	0.701	0.980788513518669	0.714731045824648
ABI1	UAAGACG	hsa-miR-208b-3p	0.402	0.980788513518669	0.409874294467202
ABI1	UAAGACU	hsa-miR-499a-5p	0.402	0.980788513518669	0.409874294467202
ABI1	UAUUGCU	hsa-miR-137	0	1.0831943895995	0
ABI1	UCACAUU	hsa-miR-23a-3p	0.323	0.980788513518669	0.329326858489816
ABI1	UGCAUUG	hsa-miR-33a-5p	0	1.03199145155908	0
ABI1	UUUUUGC	hsa-miR-129-5p	0.004	0.980788513518669	0.00407835118872837
ABI2	AAAGUGC	hsa-miR-519d-3p	0.069	0.941409821402317	0.0732943277532606
ABI2	AACACUG	hsa-miR-200a-3p	0.051	0.938780131676437	0.0543258195174265
ABI2	AACCGUU	hsa-miR-451a	0	1.04296845385415	0
ABI2	AAGUGCU	hsa-miR-302e	0.267	1.04296845385415	0.256000072689961
ABI2	AAUACUG	hsa-miR-429	0.714	1.107400495889	0.644753187894153
ABI2	AAUCUCA	hsa-miR-216a-5p	0	1.0805119243533	0
ABI2	AAUCUCU	hsa-miR-216b-5p	0	1.0805119243533	0
ABI2	AAUGCCC	hsa-miR-365a-3p	0.065	0.653534318124825	0.0994591993064778
ABI2	ACAGUAU	hsa-miR-144-3p	0.348	1.17183253792385	0.296970760529107
ABI2	ACAUUCA	hsa-miR-181d-5p	0.157	1.05662117966308	0.14858683795271
ABI2	ACCCUGU	hsa-miR-10a-5p	0	0.862032317415706	0
ABI2	ACUGCAU	hsa-miR-217	0	0.371627407359812	0
ABI2	ACUGGCC	hsa-miR-193a-3p	0.744	1.17183253792385	0.634903005269126
ABI2	AGCACCA	hsa-miR-29a-3p	0	0	NA
ABI2	AGCAGCA	hsa-miR-16-5p	0.795	1.08083774225614	0.735540561657775
ABI2	AGCAGCG	hsa-miR-503-5p	0	1.08083774225614	0
ABI2	AGCCCUU	hsa-miR-129-2-3p	0.003	0.941409821402317	0.00318670990231568
ABI2	AGCUGCC	hsa-miR-22-3p	0.065	0.87061173564808	0.0746601468123035
ABI2	AGCUUAU	hsa-miR-21-5p	0.004	1.17183253792385	0.00341345701757595
ABI2	AGGUAGU	hsa-miR-196a-5p	0.765	1.19747123112977	0.638846245415226
ABI2	AGUGCAA	hsa-miR-130b-3p	0	0.906010778525199	0
ABI2	AGUGGUU	hsa-miR-140-5p	0.013	0.309031748721099	0.0420668751796518
ABI2	AUAAAGU	hsa-miR-142-5p	0.026	0.905190706588074	0.0287232290508169
ABI2	AUGACAC	hsa-miR-425-5p	0	1.0805119243533	0
ABI2	AUGGCUU	hsa-miR-135a-5p	0.67	0.965626383995369	0.693850138215789
ABI2	AUGUGCC	hsa-miR-455-5p	0	1.19747123112977	0
ABI2	AUUGCAC	hsa-miR-367-3p	0.774	0.999281215689447	0.774556739231793
ABI2	CACAGUG	hsa-miR-128-3p	0	0.422523993071413	0
ABI2	CACCUCC	hsa-miR-1306-5p	0.095	0.077916114960174	1.219259970143
ABI2	CAGUAGU	hsa-miR-199a-3p	0	0.606333802032945	0
ABI2	CAGUGCA	hsa-miR-148a-3p	0.26	0.941409821402317	0.276181524867359
ABI2	CCAGCAU	hsa-miR-338-3p	0.051	0	Inf
ABI2	CCAGUGU	hsa-miR-199b-5p	0.385	0.941409821402317	0.408961104130512
ABI2	CCCUGAG	hsa-miR-125b-5p	0.809	0.941409821402317	0.859349436991128
ABI2	CCUUCAU	hsa-miR-205-5p	0.865	0.885980120469431	0.976319874470418
ABI2	CCUUGGC	hsa-miR-212-5p	0.264	1.06490374596281	0.247909729870759
ABI2	CGUGUCU	hsa-miR-187-3p	0.206	1.17183253792385	0.175793036405161
ABI2	CUACAGU	hsa-miR-139-5p	0.062	0.905190706588074	0.0684938538904094
ABI2	CUCCCAA	hsa-miR-150-5p	0	0.694436974157951	0
ABI2	CUGGCUG	hsa-miR-3064-5p	0.572	0.694436974157951	0.823688860596149
ABI2	CUUUGGU	hsa-miR-9-5p	0	0.750389533841722	0
ABI2	GAGAACU	hsa-miR-146a-5p	0	1.0805119243533	0
ABI2	GAGAUGA	hsa-miR-143-3p	0	1.17183253792385	0
ABI2	GAGGUAG	hsa-let-7a-5p	0	0.941409821402317	0
ABI2	GAUAUGU	hsa-miR-190a-5p	0	0.35071295223249	0
ABI2	GAUUGUC	hsa-miR-219a-5p	0.616	0.992723004761443	0.620515488253471
ABI2	GCAGCAU	hsa-miR-103a-3p	0.506	0.938780131676437	0.538997346584663
ABI2	GCCUGUC	hsa-miR-214-5p	0	0.113698085335971	0
ABI2	GCUACAU	hsa-miR-221-3p	0	1.22043961656906	0
ABI2	GGAAGAC	hsa-miR-7-5p	0.65	0.941409821402317	0.690453812168397
ABI2	GGAAUGU	hsa-miR-1-3p	0.826	0.496393062808564	1.66400391521698
ABI2	GGAGUGU	hsa-miR-122-5p	0	0.167517843195278	0
ABI2	GGCAGUG	hsa-miR-34c-5p	0.328	0.936150441950556	0.350371035788416
ABI2	GGCUCAG	hsa-miR-24-3p	0.406	0.167517843195278	2.42362241690707
ABI2	GUAAACA	hsa-miR-30e-5p	0	1.15035986060267	0
ABI2	GUAACAG	hsa-miR-194-5p	0	0.211261996535707	0
ABI2	GUCAGUU	hsa-miR-223-3p	0.472	1.12617223113857	0.419118840750319
ABI2	GUGCAAA	hsa-miR-19a-3p	0.794	0.498089269300048	1.59409176012924
ABI2	UAAGACG	hsa-miR-208b-3p	0.402	0.631547281364647	0.636531914334836
ABI2	UAAGACU	hsa-miR-499a-5p	0.402	0.631547281364647	0.636531914334836
ABI2	UAAUGCU	hsa-miR-155-5p	0.069	0.866322026531893	0.0796470571990701
ABI2	UAUUGCU	hsa-miR-137	0	0.925937632002064	0
ABI2	UCACAGU	hsa-miR-27a-3p	0.017	1.08083774225614	0.0157285403121788
ABI2	UCACAUU	hsa-miR-23a-3p	0.05	1.17183253792385	0.0426682127196993
ABI2	UCCAGUU	hsa-miR-145-5p	0.768	0.941409821402317	0.815797734992814
ABI2	UCCCUUU	hsa-miR-211-5p	0.192	0.454187617273427	0.422732793008783
ABI2	UCCUAUG	hsa-miR-202-5p	0	0.58982174218459	0
ABI2	UGACAUC	hsa-miR-489-3p	0.147	1.11056405274809	0.13236517032606
ABI2	UGACCUA	hsa-miR-215-5p	0.203	0.694436974157951	0.2923231445822
ABI2	UGCAUAG	hsa-miR-153-3p	0.002	1.09341473367355	0.00182913211099744
ABI2	UGCAUUG	hsa-miR-33a-5p	0.402	1.19747123112977	0.335707438767217
ABI2	UGUGCUU	hsa-miR-218-5p	0.84	1.19747123112977	0.701478230259856
ABI2	UUGGCAA	hsa-miR-182-5p	0.158	1.04296845385415	0.151490679719153
ABI2	UUGGCAC	hsa-miR-96-5p	0	1.04296845385415	0
ABI2	UUGUUCG	hsa-miR-375	0.648	1.21479190263752	0.533424694874146
ABI2	UUUUUGC	hsa-miR-129-5p	0.005	0.862032317415706	0.00580024657890964
ABI3	ACCCUGU	hsa-miR-10a-5p	0	1.2029337857181	0
ABI3	AGCAGCA	hsa-miR-497-5p	0	0.799274518250612	0
ABI3	AGCAGCG	hsa-miR-503-5p	0	0.799274518250612	0
ABI3	AGCUGCC	hsa-miR-22-3p	0.012	1.2029337857181	0.0099756114114265
ABI3BP	AAUCUCA	hsa-miR-216a-5p	0	0.989181315585902	0
ABI3BP	ACAUUCA	hsa-miR-181a-5p	0.036	0.957964644992644	0.0375796749787947
ABI3BP	AUUGCAC	hsa-miR-363-3p	0	0.957964644992644	0
ABI3BP	CAGUGCA	hsa-miR-148a-3p	0.009	0.957964644992644	0.00939491874469867
ABI3BP	GCAGCAU	hsa-miR-103a-3p	0.02	0.989181315585902	0.0202187401691406
ABI3BP	GUAAACA	hsa-miR-30a-5p	0.692	1.19466532853032	0.579241720232475
ABI3BP	GUAACAG	hsa-miR-194-5p	0	0.80485712048431	0
ABI3BP	UAUUGCU	hsa-miR-137	0.013	1.12916657312769	0.0115129160828691
ABI3BP	UCACAUU	hsa-miR-23a-3p	0	0.989181315585902	0
ABI3BP	UGCAUAG	hsa-miR-153-3p	0	0.957964644992644	0
ABI3BP	UGUGCUU	hsa-miR-218-5p	0	0.957964644992644	0
ABI3	CAGUGCA	hsa-miR-148a-3p	0	1.2029337857181	0
ABI3	GCAGCAU	hsa-miR-103a-3p	0.318	1.2029337857181	0.264353702402802
ABI3	GCUGGUG	hsa-miR-138-5p	0.008	1.00110415198436	0.00799117652658082
ABL1	AACACUG	hsa-miR-141-3p	0.003	1.38745403011774	0.00216223380009601
ABL1	AAGGUGC	hsa-miR-18a-5p	0.02	1.0083526356904	0.0198343310585056
ABL1	ACCCUGU	hsa-miR-10a-5p	0	1.0083526356904	0
ABL1	ACUGGCC	hsa-miR-193a-3p	0.004	0.870048114708571	0.00459744689101456
ABL1	AGCACCA	hsa-miR-29a-3p	0	1.0083526356904	0
ABL1	AGCAGCA	hsa-miR-15a-5p	0.007	1.0083526356904	0.00694201587047694
ABL1	AGCUGCC	hsa-miR-22-3p	0	0.870048114708571	0
ABL1	AGGUAGU	hsa-miR-196b-5p	0.435	1.0083526356904	0.431396700522496
ABL1	AUAAAGU	hsa-miR-142-5p	0.009	1.38745403011774	0.00648670140028804
ABL1	CACAGUG	hsa-miR-128-3p	0	1.0083526356904	0
ABL1	CAGUGCA	hsa-miR-148b-3p	0.1	1.0083526356904	0.0991716552925278
ABL1	CCCUGAG	hsa-miR-125a-5p	0	0.870048114708571	0
ABL1	CUACAGU	hsa-miR-139-5p	0	1.38745403011774	0
ABL1	GGAAGAC	hsa-miR-7-5p	0	1.0083526356904	0
ABL1	GGCAGUG	hsa-miR-34a-5p	0	1.12875107241315	0
ABL1	GUAAACA	hsa-miR-30e-5p	0.886	1.38745403011774	0.638579715628356
ABL1	GUGCAAA	hsa-miR-19a-3p	0	1.0083526356904	0
ABL1	UCACAGU	hsa-miR-27a-3p	0	1.0083526356904	0
ABL1	UUGGCAA	hsa-miR-182-5p	0	0.870048114708571	0
ABL1	UUGGCAC	hsa-miR-1271-5p	0	0.870048114708571	0
ABL2	AAAGUGC	hsa-miR-20a-5p	0.903	0.988085472064151	0.913888550667177
ABL2	AACACUG	hsa-miR-141-3p	0.942	1.04950430787928	0.897566587319195
ABL2	AACCGUU	hsa-miR-451a	0	0.988085472064151	0
ABL2	AACCUGG	hsa-miR-490-3p	0.204	1.04564326255504	0.195095217752873
ABL2	AAGGUGC	hsa-miR-18a-5p	0	1.00618874666825	0
ABL2	AAGUGCU	hsa-miR-372-3p	0.688	0.940334399093404	0.731654612086206
ABL2	AAUACUG	hsa-miR-200b-3p	0.046	0.964209935578778	0.0477074528094216
ABL2	AAUCUCA	hsa-miR-216a-5p	0.004	1.04564326255504	0.00382539642652692
ABL2	AAUCUCU	hsa-miR-216b-5p	0	1.04564326255504	0
ABL2	AAUGCCC	hsa-miR-365a-3p	0.084	1.04564326255504	0.0803333249570654
ABL2	ACAGUAU	hsa-miR-144-3p	0.007	0.940334399093404	0.00744416029738872
ABL2	ACAUUCA	hsa-miR-181a-5p	0.113	0.988085472064151	0.114362576107853
ABL2	ACCCUGU	hsa-miR-10b-5p	0	1.04564326255504	0
ABL2	ACUGCAU	hsa-miR-217	0.206	1.04564326255504	0.197007915966137
ABL2	ACUGGCC	hsa-miR-193a-3p	0.041	0.944443673491669	0.0434118001430624
ABL2	AGCACCA	hsa-miR-29a-3p	0	1.0168643673096	0
ABL2	AGCAGCA	hsa-miR-15a-5p	0.941	1.24175388070687	0.757799121565324
ABL2	AGCCCUU	hsa-miR-129-1-3p	0.007	1.04564326255504	0.00669444374642212
ABL2	AGCUGCC	hsa-miR-22-3p	0	1.04564326255504	0
ABL2	AGGUAGU	hsa-miR-196a-5p	0.607	1.04564326255504	0.580503907725461
ABL2	AUAAAGU	hsa-miR-142-5p	0.031	0.988085472064151	0.0313738040649861
ABL2	AUGACAC	hsa-miR-425-5p	0.076	0.940334399093404	0.0808223118002204
ABL2	AUUGCAC	hsa-miR-367-3p	0.799	1.40177707041374	0.569990775897178
ABL2	CACAGUG	hsa-miR-128-3p	0.796	1.19407075414379	0.666627163622955
ABL2	CACCUCC	hsa-miR-1306-5p	0	0.900801874919187	0
ABL2	CAGUAGU	hsa-miR-199a-3p	0.703	0.920568137006296	0.763658844728396
ABL2	CAGUGCA	hsa-miR-148a-3p	0.367	1.09482326435912	0.335213921687014
ABL2	CCAGCAU	hsa-miR-338-3p	0.087	1.25954835223413	0.0690723780835273
ABL2	CCAGUGU	hsa-miR-199a-5p	0.254	1.39365580222236	0.182254470289554
ABL2	CCCUGAG	hsa-miR-125a-5p	0.77	1.04564326255504	0.736388812106433
ABL2	CCUUCAU	hsa-miR-205-5p	0.134	1.04564326255504	0.128150780288652
ABL2	CCUUGGC	hsa-miR-212-5p	0.015	0.988085472064151	0.0151808729346707
ABL2	CGUGUCU	hsa-miR-187-3p	0	0.928485099708917	0
ABL2	CUACAGU	hsa-miR-139-5p	0.061	0.830644049881926	0.0734369914630352
ABL2	CUCCCAA	hsa-miR-150-5p	0	0.550994917589785	0
ABL2	CUUUGGU	hsa-miR-9-5p	0.92	1.09482326435912	0.840318277798509
ABL2	GAGAACU	hsa-miR-146a-5p	0.234	1.14400326616321	0.204544870562124
ABL2	GAGAUGA	hsa-miR-143-3p	0.801	0.940334399093404	0.851824628315481
ABL2	GAGGUAG	hsa-let-7d-5p	0.995	1.04564326255504	0.951567361098572
ABL2	GAUUGUC	hsa-miR-219a-5p	0.862	1.0168643673096	0.847704008235304
ABL2	GCAGCAU	hsa-miR-103a-3p	0.731	1.0168643673096	0.718876600951284
ABL2	GCCUGUC	hsa-miR-214-5p	0	0.992988830824222	0
ABL2	GCUGGUG	hsa-miR-138-5p	0.004	1.04564326255504	0.00382539642652692
ABL2	GGAAGAC	hsa-miR-7-5p	0.103	0.988085472064151	0.104241994151406
ABL2	GGAAUGU	hsa-miR-206	0.734	0.988085472064151	0.74285071560322
ABL2	GGACGGA	hsa-miR-184	0.125	1.04564326255504	0.119543638328966
ABL2	GGAGUGU	hsa-miR-122-5p	0	0.940334399093404	0
ABL2	GGCAAGA	hsa-miR-31-5p	0.519	1.04564326255504	0.496345186341868
ABL2	GGCAGUG	hsa-miR-34a-5p	0	1.04564326255504	0
ABL2	GUAAACA	hsa-miR-30b-5p	0.842	0.940334399093404	0.895426138628757
ABL2	GUCAGUU	hsa-miR-223-3p	0.037	0.97740985142281	0.0378551535429475
ABL2	UAAUGCU	hsa-miR-155-5p	0.16	1.08017511357666	0.148124130975588
ABL2	UCACAGU	hsa-miR-27a-3p	1.008	0.940334399093404	1.07195908282398
ABL2	UCACAUU	hsa-miR-23a-3p	0.252	0.97740985142281	0.25782428899521
ABL2	UCCAGUU	hsa-miR-145-5p	0.2	1.33950449525054	0.149308942753934
ABL2	UCCCUUU	hsa-miR-204-5p	0.192	1.61677628308685	0.118754834548551
ABL2	UCCUAUG	hsa-miR-202-5p	0	1.24175388070687	0
ABL2	UGACAUC	hsa-miR-489-3p	0.147	0.992988830824222	0.148037918893795
ABL2	UGCAUAG	hsa-miR-153-3p	0	0.940334399093404	0
ABL2	UGCAUUG	hsa-miR-33a-5p	0	1.14400326616321	0
ABL2	UGUGCUU	hsa-miR-218-5p	0.674	1.0168643673096	0.662821927552894
ABL2	UUGGCAA	hsa-miR-182-5p	0.6	2.18790930361867	0.274234402224826
ABL2	UUGUUCG	hsa-miR-375	0.002	1.04216883262831	0.00191907485369341
ABL2	UUUUUGC	hsa-miR-129-5p	0	0.964209935578778	0
ABLIM1	AAAGUGC	hsa-miR-106a-5p	0.003	1.09804417463786	0.00273213051832766
ABLIM1	AACCUGG	hsa-miR-490-3p	0	1.09804417463786	0
ABLIM1	AAGGUGC	hsa-miR-18a-5p	0.002	0.973025687883083	0.00205544419320646
ABLIM1	AAGUGCU	hsa-miR-302a-3p	0.001	0.821801755767278	0.00121683848079194
ABLIM1	AAUCUCA	hsa-miR-216a-5p	0	1.09804417463786	0
ABLIM1	AAUCUCU	hsa-miR-216b-5p	0	1.09804417463786	0
ABLIM1	ACAUUCA	hsa-miR-181a-5p	0.115	0.947282826142555	0.121399857388203
ABLIM1	ACCCUGU	hsa-miR-10a-5p	0	0.821801755767278	0
ABLIM1	AGCAGCG	hsa-miR-503-5p	0.19	1.09804417463786	0.173034932827418
ABLIM1	AGCCCUU	hsa-miR-129-1-3p	0.632	0.979549561132464	0.645194510902889
ABLIM1	AGCUGCC	hsa-miR-22-3p	0.316	1.16284800040664	0.271746608232114
ABLIM1	AGUGGUU	hsa-miR-140-5p	0.367	1.09804417463786	0.33423063340875
ABLIM1	AUAAAGU	hsa-miR-142-5p	0	1.09804417463786	0
ABLIM1	AUGACAC	hsa-miR-425-5p	0.146	0.915016091152646	0.159560035513784
ABLIM1	CACCUCC	hsa-miR-1306-5p	0	1.09804417463786	0
ABLIM1	CAGUAGU	hsa-miR-199a-3p	0	1.18859086214717	0
ABLIM1	CAGUGCA	hsa-miR-148a-3p	0	0.915016091152646	0
ABLIM1	CCAGUGU	hsa-miR-199a-5p	0.004	1.09804417463786	0.00364284069110354
ABLIM1	CCCUGAG	hsa-miR-125a-5p	0	1.41067990966063	0
ABLIM1	CUACAGU	hsa-miR-139-5p	0.019	1.09804417463786	0.0173034932827418
ABLIM1	CUUUGGU	hsa-miR-9-5p	0	1.09804417463786	0
ABLIM1	GAGAACU	hsa-miR-146a-5p	0	0.979549561132464	0
ABLIM1	GAGAUGA	hsa-miR-143-3p	0	0.859170826409343	0
ABLIM1	GAUAUGU	hsa-miR-190a-5p	0	0.973025687883083	0
ABLIM1	GAUUGUC	hsa-miR-219a-5p	0	1.09804417463786	0
ABLIM1	GCUACAU	hsa-miR-221-3p	0.001	0.915016091152646	0.00109287695557386
ABLIM1	GGAAGAC	hsa-miR-7-5p	0	0.940758952893174	0
ABLIM1	GGCAAGA	hsa-miR-31-5p	0.424	1.16284800040664	0.364622031298786
ABLIM1	GGCAGUG	hsa-miR-34c-5p	0.343	0.979549561132464	0.350160944999511
ABLIM1	GUCAGUU	hsa-miR-223-3p	0	1.18859086214717	0
ABLIM1	GUGCAAA	hsa-miR-19a-3p	0	0.979549561132464	0
ABLIM1	UCACAGU	hsa-miR-27a-3p	0.109	1.09804417463786	0.0992674088325715
ABLIM1	UCCCUUU	hsa-miR-204-5p	0	1.09804417463786	0
ABLIM1	UCCUAUG	hsa-miR-202-5p	0	0.979549561132464	0
ABLIM1	UGACAUC	hsa-miR-489-3p	0	1.11624083271396	0
ABLIM1	UGCAUAG	hsa-miR-153-3p	0.002	0.979549561132464	0.00204175478133826
ABLIM1	UUGGCAA	hsa-miR-182-5p	0.352	1.41067990966063	0.249525067727576
ABLIM1	UUGUUCG	hsa-miR-375	0.006	0.915016091152646	0.00655726173344318
ABLIM1	UUUUUGC	hsa-miR-129-5p	0	0.966501814633701	0
ABLIM2	AAGGUGC	hsa-miR-18a-5p	0.02	0.874505258781652	0.0228700740208969
ABLIM2	AUGACAC	hsa-miR-425-5p	0.076	0.869324759179363	0.0874241751399598
ABLIM2	AUUGCAC	hsa-miR-367-3p	0	0.869324759179363	0
ABLIM2	CCCUGAG	hsa-miR-125b-5p	0	1.10149469770304	0
ABLIM2	CUACAGU	hsa-miR-139-5p	0	1.14497972146877	0
ABLIM2	CUUUGGU	hsa-miR-9-5p	0	1.04200064608478	0
ABLIM2	GCCUGUC	hsa-miR-214-5p	0	0.874505258781652	0
ABLIM2	GGAGUGU	hsa-miR-122-5p	0	1.14497972146877	0
ABLIM2	GGCUCAG	hsa-miR-24-3p	0.332	0.869324759179363	0.381905607190351
ABLIM2	UCCAGUU	hsa-miR-145-5p	0.401	0.950466804375609	0.421897953883228
ABLIM2	UGACAUC	hsa-miR-489-3p	0	0.871915008980507	0
ABLIM2	UGUGCGG	hsa-miR-147b	0	1.14497972146877	0
ABLIM2	UUGGCAC	hsa-miR-96-5p	0	0.874505258781652	0
ABLIM3	AAGGUGC	hsa-miR-18a-5p	0.13	1.03407649119371	0.12571603852045
ABLIM3	AAUCUCA	hsa-miR-216a-5p	0	0.957337844155195	0
ABLIM3	AAUCUCU	hsa-miR-216b-5p	0	0.957337844155195	0
ABLIM3	ACUGCAU	hsa-miR-217	0.206	1.11055557722501	0.185492742753803
ABLIM3	AGCCCUU	hsa-miR-129-1-3p	0.766	1.03407649119371	0.740757580820496
ABLIM3	AGCUGCC	hsa-miR-22-3p	0	0.95759740516241	0
ABLIM3	CAGUAGU	hsa-miR-199a-3p	0	1.11055557722501	0
ABLIM3	CAGUGCA	hsa-miR-148a-3p	0.31	0.978336598330451	0.316864359903351
ABLIM3	CCCUGAG	hsa-miR-125a-5p	0	0.978336598330451	0
ABLIM3	CUCCCAA	hsa-miR-150-5p	0	1.03407649119371	0
ABLIM3	CUGGCUG	hsa-miR-3064-5p	0.185	0.978336598330451	0.189096472845548
ABLIM3	GAGAACU	hsa-miR-146a-5p	0	0.978336598330451	0
ABLIM3	GCAGCAU	hsa-miR-103a-3p	0	0.793882068217186	0
ABLIM3	GGCAGUG	hsa-miR-449a	0.266	1.11055557722501	0.239519755206367
ABLIM3	GGGUCUU	hsa-miR-193a-5p	0	0.978336598330451	0
ABLIM3	GUCAGUU	hsa-miR-223-3p	0.265	0.95759740516241	0.276734250292852
ABLIM3	UGACAUC	hsa-miR-489-3p	0.147	0.978336598330451	0.150255035179976
ABLIM3	UGCAUUG	hsa-miR-33a-5p	0	1.11055557722501	0
ABLIM3	UGUGCUU	hsa-miR-218-5p	0.51	0.978336598330451	0.521292979195835
ABLIM3	UUGUUCG	hsa-miR-375	0.001	0.957337844155195	0.00104456332328787
ABRA	AAAGUGC	hsa-miR-20a-5p	0	1.03244887081416	0
ABR	AAAGUGC	hsa-miR-106b-5p	0	1.15045005140169	0
ABRA	AAGUGCU	hsa-miR-372-3p	0.002	1.03244887081416	0.00193714193170927
ABRA	AAUACUG	hsa-miR-429	0	1.12368674164397	0
ABRA	AAUCUCA	hsa-miR-216a-5p	0	1.03244887081416	0
ABRA	AAUCUCU	hsa-miR-216b-5p	0	1.03244887081416	0
ABRA	ACAGUAU	hsa-miR-144-3p	0	1.00221571261287	0
ABR	AACAGUC	hsa-miR-132-3p	0.121	1.12720426633039	0.10734522891216
ABRA	ACCCUGU	hsa-miR-10a-5p	0	0.921529252395178	0
ABR	AACGGAA	hsa-miR-191-5p	0	1.12720426633039	0
ABR	AAGGUGC	hsa-miR-18a-5p	0	0.870456199678115	0
ABR	AAGUGCU	hsa-miR-372-3p	0	1.15045005140169	0
ABRA	AUAAAGU	hsa-miR-142-5p	0.015	1.00221571261287	0.0149668377887367
ABRA	AUGUGCC	hsa-miR-455-5p	0.013	1.12368674164397	0.0115690605915496
ABRA	AUUGCAC	hsa-miR-363-3p	0	1.00221571261287	0
ABRA	CACCUCC	hsa-miR-1306-5p	0.095	1.00221571261287	0.0947899726619988
ABRACL	AAAGUGC	hsa-miR-106a-5p	0	0.193734427802948	0
ABRACL	AACACUG	hsa-miR-141-3p	0	0.595937819923703	0
ABRACL	AACAGUC	hsa-miR-212-3p	0.006	0.990774933932493	0.00605586576174808
ABRACL	AACCGUU	hsa-miR-451a	0	0.990774933932493	0
ABRACL	AAGGUGC	hsa-miR-18a-5p	0	0.990774933932493	0
ABRACL	AAGUGCU	hsa-miR-372-3p	0.001	0.990774933932493	0.00100931096029135
ABRACL	AAUCUCA	hsa-miR-216a-5p	0	1.62206471553977	0
ABRACL	AAUCUCU	hsa-miR-216b-5p	0	1.62206471553977	0
ABRACL	ACAGUAU	hsa-miR-144-3p	0	0.990774933932493	0
ABRACL	ACUGCAU	hsa-miR-217	0	0.990774933932493	0
ABRACL	AGCAGCA	hsa-miR-424-5p	0	0.990774933932493	0
ABRACL	AGCAGCG	hsa-miR-503-5p	0	0.990774933932493	0
ABRACL	AGCCCUU	hsa-miR-129-1-3p	0.025	0.990774933932493	0.0252327740072837
ABRACL	AGCUGCC	hsa-miR-22-3p	0.003	0.990774933932493	0.00302793288087404
ABRACL	AGCUUAU	hsa-miR-21-5p	0	0.990774933932493	0
ABRACL	AGUGGUU	hsa-miR-140-5p	0.038	0.990774933932493	0.0383538164910711
ABRACL	CACCUCC	hsa-miR-1306-5p	0	0.592254680867721	0
ABRACL	CAGUAGU	hsa-miR-199a-3p	0	0.990774933932493	0
ABRACL	CCAGCAU	hsa-miR-338-3p	0.071	0.990774933932493	0.0716610781806856
ABRACL	CCCUGAG	hsa-miR-125b-5p	0	0.990774933932493	0
ABRACL	CCUUCAU	hsa-miR-205-5p	0.018	0.990774933932493	0.0181675972852442
ABRACL	CCUUGGC	hsa-miR-212-5p	0	0.990774933932493	0
ABRACL	CUACAGU	hsa-miR-139-5p	0	0.990774933932493	0
ABRACL	CUCCCAA	hsa-miR-150-5p	0	0.193734427802948	0
ABRACL	CUUUGGU	hsa-miR-9-5p	0	0.990774933932493	0
ABRACL	GAUUGUC	hsa-miR-219a-5p	0	0.990774933932493	0
ABRACL	GCAGCAU	hsa-miR-103a-3p	0	0.990774933932493	0
ABRACL	GCCUGUC	hsa-miR-214-5p	0	0.990774933932493	0
ABRACL	GGAAGAC	hsa-miR-7-5p	0.103	0.990774933932493	0.103959028910009
ABRACL	GGAAUGU	hsa-miR-1-3p	0	0.990774933932493	0
ABRACL	GGAGUGU	hsa-miR-122-5p	0	0.193734427802948	0
ABRACL	GGCAGUG	hsa-miR-34c-5p	0	2.25335449714704	0
ABRACL	GUAACAG	hsa-miR-194-5p	0	1.62206471553977	0
ABRACL	GUCAGUU	hsa-miR-223-3p	0.018	0.990774933932493	0.0181675972852442
ABRACL	UAAGACG	hsa-miR-208b-3p	0.402	0.990774933932493	0.405743006037121
ABRACL	UAAGACU	hsa-miR-499a-5p	0.402	0.990774933932493	0.405743006037121
ABRACL	UAAUGCU	hsa-miR-155-5p	0	0.990774933932493	0
ABRACL	UAUUGCU	hsa-miR-137	0	0.990774933932493	0
ABRACL	UCCAGUU	hsa-miR-145-5p	0.693	1.62206471553977	0.427233262249585
ABRACL	UCCUAUG	hsa-miR-202-5p	0	0.592254680867721	0
ABRACL	UGACAUC	hsa-miR-489-3p	0	0.990774933932493	0
ABRACL	UUGGCAA	hsa-miR-182-5p	0	0.990774933932493	0
ABRACL	UUGGCAC	hsa-miR-1271-5p	0	0.990774933932493	0
ABRACL	UUGUUCG	hsa-miR-375	0.042	2.25335449714704	0.0186388781938998
ABRACL	UUUUUGC	hsa-miR-129-5p	0	0.990774933932493	0
ABR	ACUGCAU	hsa-miR-217	0	0.90178325018717	0
ABRA	CUUUGGU	hsa-miR-9-5p	0	0.691573290525692	0
ABRA	GAGGUAG	hsa-let-7d-5p	0	1.03244887081416	0
ABR	AGCACCA	hsa-miR-29a-3p	0	0.90178325018717	0
ABR	AGCUGCC	hsa-miR-22-3p	0	0.870456199678115	0
ABRA	UAAGACG	hsa-miR-208a-3p	0.402	1.12368674164397	0.357750950600226
ABRA	UAAGACU	hsa-miR-499a-5p	0.402	1.12368674164397	0.357750950600226
ABRA	UAAUGCU	hsa-miR-155-5p	0	1.00221571261287	0
ABRA	UCACAUU	hsa-miR-23a-3p	0.15	1.03244887081416	0.145285644878196
ABRA	UGCAUUG	hsa-miR-33a-5p	0.067	1.03244887081416	0.0648942547122607
ABRA	UGUGCUU	hsa-miR-218-5p	0	1.12368674164397	0
ABR	AUUGCAC	hsa-miR-367-3p	0	1.15045005140169	0
ABRA	UUGGCAA	hsa-miR-182-5p	0	1.00221571261287	0
ABRA	UUGGCAC	hsa-miR-1271-5p	0	1.00221571261287	0
ABR	CACAGUG	hsa-miR-128-3p	0	0.630324149052277	0
[truncated: 321,823 more rows]
